# Supplementary material for: An in-depth multi-omics analysis in RLE-6TN rat alveolar epithelial cells allows for nanomaterial categorization
Source: Part Fibre Toxicol. 2019 Oct 25;16:38. doi: 10.1186/s12989-019-0321-5 (PMC6814995; doi:10.1186/s12989-019-0321-5)
Supplement: Supplementary file 1 — Additional file 1. FCs and p-values obtained from proteomics, metabolomics and SH2 profiling. [file 12989_2019_321_MOESM1_ESM.xlsx]

## Sheet: metabolites
	GrapheneOxide	GrapheneOxide_pvalue	Mn2O3	Mn2O3_pvalue	PigmentBlue	PigmentBlue_pvalue	PigmentGreen	PigmentGreen_pvalue	SiO2_15_Amino	SiO2_15_Amino_pvalue	SiO2_15_Phospho	SiO2_15_Phospho_pvalue	SiO2_15_Unmod	SiO2_15_Unmod_pvalue	SiO2_40	SiO2_40_pvalue	SiO2_7_Hydrophil	SiO2_7_Hydrophil_pvalue	SiO2_7_TMS2	SiO2_7_TMS2_pvalue	SiO2_7_TMS3	SiO2_7_TMS3_pvalue	TiO2_NM105	TiO2_NM105_pvalue
Ala	-0.0522218	0.880976	-0.188766	0.702998	-0.28919	0.49041	-0.266116	0.767706	-0.2534	0.643549	-0.216113	0.674926	-0.42871	0.751538	-0.358374	0.237949	-0.371212	0.252369	-0.701966	0.637977	-0.578388	0.633876	0.114534	0.738108
Asn	0.801529	0.283803	0.596684	0.702998	1.09854	0.109992	1.04202	0.767706	-0.702287	0.643549	-0.59291	0.673213	-0.446143	0.751538	1.1837	0.0939146	0.628135	0.344933	0.421714	0.776851	-0.106452	0.923397	2.23809	0.00855397
Asp	0.241433	0.696276	-0.233537	0.710305	-0.084237	0.932781	-0.0818643	0.924425	-0.547356	0.643549	0.134581	0.813623	-0.452192	0.751538	0.219015	0.657523	-0.114599	0.832481	-0.538069	0.776851	-0.192999	0.8711	0.432687	0.41753
Gln	-0.269987	0.768353	0.221054	0.724149	0.0269829	0.976803	0.16091	0.924425	0.0358909	0.963471	0.0315137	0.961882	0.656745	0.751538	-1.31357	0.0567944	-1.43768	0.252369	-0.450505	0.776851	-0.224479	0.8711	1.72548	0.0195758
Glu	0.00683093	0.984637	-0.0430195	0.904046	-0.254267	0.5414	-0.180027	0.767706	0.424874	0.643549	-0.283521	0.674926	-0.333436	0.751538	0.260878	0.44793	0.313513	0.463439	-0.517985	0.776851	-0.246234	0.8711	0.895219	0.0226794
Gly	0.881378	0.0184221	-0.0636172	0.899064	0.289671	0.411348	-0.00347808	0.993256	0.0891452	0.886662	0.0946649	0.786889	-0.425259	0.751538	0.41658	0.302459	0.469528	0.252369	-0.302872	0.776851	-0.182462	0.8711	0.886881	0.034284
His	1.50413	0.0101803	0.299095	0.702998	0.669907	0.359962	0.47046	0.767706	0.161677	0.886662	0.330181	0.745632	0.307076	0.751538	0.948474	0.116582	1.15553	0.252369	0.177004	0.848754	0.15932	0.8711	1.67132	0.0131342
Ile	0.327673	0.338647	0.0733367	0.779197	0.203842	0.53499	0.184419	0.767706	0.382471	0.643549	0.345414	0.673213	0.00199869	0.993624	0.555435	0.0698694	0.512558	0.252369	0.25771	0.776851	0.34443	0.8711	0.868645	0.0148757
Leu	0.356671	0.216796	0.0675359	0.769207	0.14609	0.660535	0.220552	0.767706	0.20727	0.697391	0.316973	0.673213	-0.0325102	0.941904	0.405106	0.157379	0.386958	0.252369	0.211951	0.776851	0.159033	0.8711	0.865433	0.0131342
Lys	-0.289636	0.367017	-0.0719265	0.794379	-0.039679	0.949509	0.0623896	0.924425	0.157299	0.773688	0.0501913	0.874316	-0.0128004	0.975632	0.0410976	0.878615	-0.298432	0.413398	0.0455299	0.896921	0.261992	0.8711	-0.18957	0.517505
Met	0.486857	0.143058	0.157306	0.702998	0.311013	0.294733	0.199462	0.767706	0.166772	0.725335	0.265594	0.673213	-0.0589116	0.863954	0.6239	0.0363308	0.439511	0.252369	0.0500082	0.884103	0.306345	0.8711	0.999427	0.00855397
Orn	0.509905	0.411059	0.0804977	0.899064	0.118157	0.922597	0.0809901	0.925621	-0.747921	0.643549	-0.281866	0.70939	-0.237888	0.757654	-0.482333	0.375384	-0.0162249	0.983647	-0.367443	0.776851	0.202138	0.8711	1.03585	0.0340081
Phe	0.541419	0.115893	-0.0685773	0.794379	0.263978	0.426673	0.148023	0.767706	0.0390751	0.935086	0.236895	0.673213	-0.115716	0.751538	0.641547	0.0363308	0.639471	0.252369	-0.0472284	0.884103	0.112072	0.8711	1.33346	0.00246738
Pro	0.656871	0.127156	-0.216204	0.702998	0.22144	0.597756	0.186797	0.767706	0.170005	0.732963	0.252509	0.673213	-0.0278182	0.961312	0.832923	0.0246435	0.74273	0.252369	-0.681615	0.776851	-0.391301	0.8711	1.1853	0.0112121
Ser	0.204576	0.818501	0.0885225	0.899637	-0.0724648	0.954773	0.287431	0.836374	0.146377	0.934849	-0.110295	0.904317	-0.283386	0.809405	0.418899	0.548462	0.337547	0.698441	0.708856	0.776851	0.218553	0.8711	0.936356	0.192731
Thr	-0.0589823	0.866248	-0.217055	0.702998	-0.0567771	0.922597	0.00244795	0.993256	-0.239269	0.643549	-0.150206	0.714829	-0.467759	0.751538	0.115569	0.724434	-0.110677	0.753348	-0.473628	0.776851	-0.500238	0.821065	0.761766	0.0250205
Tyr	0.711496	0.0594388	0.0118438	0.956564	0.250775	0.437456	0.36799	0.767706	0.168011	0.709165	0.23584	0.673213	-0.207462	0.751538	0.683512	0.0246435	0.713794	0.252369	-0.149986	0.776851	0.0237533	0.93179	1.52531	0.00246738
Val	0.46044	0.200113	-0.0931911	0.747788	-0.0507753	0.922597	0.184438	0.767706	0.229675	0.643549	0.256104	0.673213	-0.0963138	0.809405	0.573959	0.0740075	0.387932	0.252369	0.0197491	0.933177	0.0289746	0.93179	1.31524	0.00246738
alpha.AAA	0.233807	0.581683	-0.111343	0.724149	-0.0549943	0.922597	-0.25305	0.767706	0.209517	0.725335	-0.117874	0.786889	-0.0885031	0.834971	0.540894	0.0939146	0.449914	0.275153	-0.733376	0.637977	-0.664661	0.633876	0.50517	0.17206
Carnosine	0.0661348	0.874157	-0.000954239	0.997475	-0.00995009	0.976803	-0.297895	0.767706	0.0944228	0.927713	0.269508	0.674926	-0.0870773	0.88156	0.112853	0.749308	-0.0122156	0.983647	-0.140507	0.81375	0.0428185	0.93179	-0.0236922	0.949785
Creatinine	0.631006	0.337013	0.301434	0.702998	0.194395	0.836296	0.100558	0.924425	0.287074	0.773688	-0.244202	0.764483	-0.0281501	0.975632	0.516216	0.376739	0.313644	0.643612	-0.335551	0.812695	-0.533283	0.8711	0.123734	0.845828
DOPA	-0.142433	0.67474	-0.22982	0.702998	-0.0272793	0.954773	-0.420978	0.767706	-0.368738	0.643549	-0.124371	0.764483	-0.16351	0.751538	-0.118134	0.722123	-0.106352	0.767863	-0.169166	0.776851	-0.173174	0.8711	-0.12677	0.721831
Spermidine	-0.544513	0.0887832	-0.412986	0.702998	-0.188709	0.523888	-0.183726	0.767706	0.00661541	0.977358	0.0649356	0.813623	-0.351643	0.751538	0.248493	0.478074	-0.102718	0.796623	-0.632962	0.637977	-0.462592	0.633876	-0.446502	0.189912
Spermine	-0.0107631	0.984637	-0.145135	0.734238	0.0793706	0.919844	0.0482549	0.925621	0.0712119	0.934849	0.170334	0.718079	-0.356312	0.751538	0.701003	0.115037	0.59863	0.252369	-0.416069	0.776851	-0.127297	0.8711	0.841328	0.0347426
t4.OH.Pro	-0.0512486	0.866248	0.0212215	0.956564	0.255082	0.485194	0.191445	0.767706	-0.39758	0.643549	0.0611703	0.842037	-0.586787	0.751538	0.104376	0.724434	0.166939	0.556266	-1.18339	0.139231	-0.33011	0.8711	0.690415	0.0250205
Taurine	-0.521085	0.283803	0.406611	0.702998	0.140232	0.830886	-0.119398	0.918513	0.260932	0.725335	0.702966	0.673213	-0.066254	0.936981	0.3612	0.403654	-0.486314	0.375421	0.125708	0.860629	-0.130662	0.8711	-0.582281	0.238842
lysoPC.a.C16.0	1.31136	0.007786	0.32408	0.702998	0.363812	0.333385	0.21391	0.767706	0.395427	0.643549	-0.070435	0.841425	0.0337983	0.961312	0.973726	0.0400532	0.515667	0.264673	0.18658	0.776851	0.48263	0.864581	0.618787	0.0780279
lysoPC.a.C16.1	1.21849	0.00283136	0.465142	0.468864	0.556988	0.0388192	0.360535	0.767706	0.319475	0.643549	0.563006	0.586385	0.448385	0.751538	1.03329	0.0246435	0.496858	0.252369	0.303522	0.776851	0.534062	0.633876	0.700373	0.0138484
lysoPC.a.C17.0	1.16481	0.007786	0.307053	0.702998	0.600132	0.0409127	0.317245	0.767706	0.10288	0.896849	-0.0991051	0.764483	-0.0271935	0.962335	0.849663	0.0528936	0.623991	0.252369	0.333333	0.776851	0.581979	0.633876	0.733962	0.030739
lysoPC.a.C18.0	1.16821	0.00509762	0.342015	0.702998	0.632073	0.0388192	0.318482	0.767706	0.350204	0.643549	0.224084	0.673213	0.118799	0.809405	1.04719	0.0246435	0.663775	0.252369	0.372248	0.776851	0.536857	0.633876	0.766551	0.0188786
lysoPC.a.C18.1	1.52363	0.00106637	0.561989	0.470629	0.736048	0.0388192	0.372711	0.767706	0.439246	0.643549	0.345963	0.673213	0.185394	0.751538	1.32172	0.0246435	0.513258	0.252369	0.393674	0.776851	0.550118	0.821065	0.741063	0.0151509
lysoPC.a.C20.4	2.34364	0.000192863	0.454041	0.702998	1.2187	0.0372631	0.733369	0.767706	0.204076	0.725335	0.400302	0.673213	0.42081	0.751538	1.44456	0.0246435	1.08946	0.252369	0.523883	0.776851	0.622292	0.8711	1.8582	0.00112901
lysoPC.a.C24.0	1.19294	0.0567739	0.395793	0.702998	0.658496	0.286666	-0.0925857	0.924425	0.417809	0.697391	0.497388	0.673213	0.653141	0.751538	1.05093	0.0714496	-0.0109617	0.983647	-0.144124	0.863781	0.273071	0.8711	0.82766	0.155106
lysoPC.a.C26.0	1.12167	0.0565351	0.256665	0.710305	0.573473	0.287643	-0.12378	0.92193	0.0633347	0.943456	0.401949	0.673213	0.451021	0.751538	1.05974	0.0514032	0.115638	0.832481	-0.276329	0.776851	0.240043	0.8711	0.833305	0.101608
lysoPC.a.C26.1	0.850356	0.111165	-0.113332	0.847457	0.386776	0.426673	0.00928941	0.993256	-0.185106	0.86964	0.162546	0.786889	0.223979	0.751538	0.773473	0.0939146	-0.211721	0.709846	-0.56741	0.776851	0.0679839	0.93179	0.336883	0.461011
lysoPC.a.C28.1	1.29302	0.0269523	0.321417	0.702998	0.86323	0.0965407	0.090524	0.924425	0.169849	0.86964	0.543173	0.673213	0.587315	0.751538	1.19182	0.042762	0.337098	0.576614	-0.0742333	0.896921	0.310904	0.8711	1.09017	0.0407786
PC.aa.C30.0	1.06094	0.0223653	0.536839	0.702998	1.01503	0.0545143	0.190645	0.850897	0.129188	0.835158	0.343712	0.673213	0.420247	0.751538	1.10705	0.0939146	0.709622	0.252369	0.501145	0.776851	0.208614	0.8711	0.966319	0.0573798
PC.aa.C30.2	1.24881	0.0634493	0.456943	0.702998	0.951447	0.080787	0.184321	0.850897	0.047518	0.945552	0.613658	0.673213	0.801254	0.751538	1.40409	0.0613397	1.0394	0.252369	0.513497	0.776851	0.377739	0.8711	1.52395	0.0195758
PC.aa.C32.0	1.26738	0.0209519	0.41298	0.702998	1.42074	0.0388192	0.222058	0.850897	0.288127	0.725335	0.357992	0.673213	0.330604	0.751538	1.3837	0.0528936	0.440535	0.556266	0.43053	0.776851	0.353429	0.8711	0.762716	0.172286
PC.aa.C32.1	1.60188	0.0185913	0.487868	0.702998	1.4175	0.0409127	0.366786	0.767706	0.491359	0.643549	0.594207	0.673213	0.488428	0.751538	1.70296	0.0272293	0.549238	0.467051	0.359161	0.794895	0.201287	0.8711	1.17121	0.0809295
PC.aa.C32.2	1.69157	0.010959	0.421031	0.702998	1.36372	0.041203	0.410361	0.767706	0.468796	0.643549	0.490318	0.673213	0.457489	0.751538	1.72223	0.0246435	0.769737	0.304982	0.372191	0.776851	0.138327	0.882592	1.37068	0.0394405
PC.aa.C32.3	1.29676	0.0236214	0.451127	0.702998	1.03116	0.0560652	0.0993291	0.924425	-0.0419989	0.943456	0.558035	0.673213	0.548604	0.751538	1.15537	0.0939146	0.665713	0.297425	0.289383	0.812695	0.161034	0.8711	1.5472	0.0138484
PC.aa.C34.1	1.69591	0.0108271	0.407521	0.702998	1.39591	0.0388192	0.355669	0.767706	0.46736	0.643549	0.433109	0.673213	0.430818	0.751538	1.74351	0.0246435	0.691418	0.367782	0.318615	0.803022	0.183372	0.8711	1.41602	0.0330169
PC.aa.C34.2	1.85662	0.00937444	0.389191	0.702998	1.43696	0.0388192	0.449246	0.767706	0.443779	0.643549	0.448492	0.673213	0.452847	0.751538	1.79781	0.0246435	0.824609	0.294806	0.279699	0.812695	0.149795	0.882592	1.52989	0.0307042
PC.aa.C34.4	1.7191	0.00904566	0.326033	0.702998	1.30283	0.0372631	0.448301	0.767706	0.0707686	0.934849	0.690361	0.673213	0.37563	0.751538	1.50269	0.0370321	0.898521	0.252369	0.485087	0.776851	0.538563	0.8711	1.74653	0.0186666
PC.aa.C36.1	1.81503	0.00955481	0.438299	0.702998	1.39948	0.0422431	0.3957	0.767706	0.619469	0.643549	0.463335	0.673213	0.474334	0.751538	1.94681	0.0246435	0.929226	0.252369	0.280148	0.812695	0.173674	0.871247	1.60176	0.0250205
PC.aa.C36.2	1.84071	0.00937444	0.430716	0.702998	1.42406	0.0388192	0.463186	0.767706	0.531774	0.643549	0.427856	0.673213	0.41936	0.751538	1.81276	0.0246435	0.892846	0.258098	0.341957	0.794895	0.214495	0.8711	1.58139	0.0250205
PC.aa.C36.3	1.90873	0.00904566	0.420593	0.702998	1.52732	0.0372631	0.53437	0.767706	0.49287	0.643549	0.421403	0.673213	0.497603	0.751538	1.88173	0.0246435	0.989338	0.252369	0.388527	0.776851	0.234827	0.8711	1.60875	0.0265043
PC.aa.C36.4	2.0947	0.007786	0.356661	0.704213	1.48861	0.0388192	0.472568	0.767706	0.37256	0.697391	0.337184	0.710741	0.425266	0.751538	1.87138	0.0246435	1.28502	0.252369	0.500012	0.776851	0.265781	0.8711	2.1861	0.0112121
PC.aa.C36.5	2.13162	0.007786	0.511993	0.702998	1.66674	0.0372631	0.599231	0.767706	0.465979	0.643549	0.448329	0.673213	0.613922	0.751538	1.97581	0.0246435	1.153	0.252369	0.505281	0.776851	0.275686	0.8711	1.98787	0.0138484
PC.aa.C36.6	1.51919	0.00834458	0.350291	0.702998	1.26025	0.0372631	0.380101	0.767706	0.137301	0.835158	0.331064	0.673213	0.58205	0.751538	1.50405	0.0246435	0.915928	0.252369	0.401238	0.776851	0.137374	0.8711	1.83359	0.00913436
PC.aa.C38.1	1.50049	0.0221071	0.395637	0.702998	1.1945	0.080065	0.317562	0.767706	0.65942	0.643549	0.42858	0.673213	0.355319	0.751538	1.94679	0.0246435	0.736095	0.347386	0.342114	0.794895	0.193799	0.8711	1.45686	0.0250205
PC.aa.C38.3	1.852	0.00904566	0.343773	0.704213	1.39659	0.0409127	0.46811	0.767706	0.528506	0.643549	0.399896	0.674926	0.456495	0.751538	1.87678	0.0246435	1.06401	0.252369	0.388745	0.776851	0.235104	0.8711	1.66158	0.0226794
PC.aa.C38.4	1.99535	0.007786	0.369667	0.702998	1.477	0.0372631	0.502435	0.767706	0.442319	0.643549	0.334567	0.711583	0.419969	0.751538	1.84706	0.0246435	1.24264	0.252369	0.518503	0.776851	0.335483	0.8711	2.10691	0.0112121
PC.aa.C38.5	2.02106	0.007786	0.327981	0.710305	1.5135	0.0372631	0.583484	0.767706	0.419225	0.643549	0.2873	0.715425	0.448757	0.751538	1.80442	0.0246435	1.19721	0.252369	0.564369	0.776851	0.451424	0.8711	2.01274	0.0123131
PC.aa.C38.6	1.88427	0.007786	0.430163	0.702998	1.57912	0.0372631	0.592291	0.767706	0.396081	0.643549	0.258193	0.714829	0.426174	0.751538	1.78681	0.0246435	1.0383	0.252369	0.484601	0.776851	0.346982	0.8711	1.75611	0.0148757
PC.aa.C40.3	1.50234	0.00992016	0.358952	0.702998	1.31582	0.0372631	0.276071	0.767706	0.394703	0.643549	0.680406	0.673213	0.354285	0.751538	1.55123	0.0246435	0.83714	0.252369	0.394831	0.776851	0.465351	0.8711	1.46755	0.0155478
PC.aa.C40.4	1.52453	0.00789091	0.323628	0.702998	1.0523	0.0506511	0.180516	0.850897	0.2674	0.669075	0.429462	0.673213	0.615778	0.751538	1.46076	0.0246435	1.38444	0.252369	0.478019	0.776851	0.292729	0.8711	1.61043	0.0108863
PC.ae.C30.1	1.68729	0.00810508	0.428661	0.702998	1.35884	0.0372631	0.507057	0.767706	0.32398	0.643549	0.636483	0.673213	0.557922	0.751538	1.69502	0.0370321	0.833192	0.252369	0.471875	0.776851	0.410581	0.8711	1.55583	0.0138484
PC.ae.C30.2	1.19353	0.00937444	0.292786	0.702998	0.687168	0.0462733	0.0536013	0.925621	0.0481707	0.935086	0.0798404	0.813623	0.441711	0.751538	0.997754	0.0632764	0.820706	0.252369	0.159436	0.812695	0.245611	0.8711	1.07431	0.0226794
PC.ae.C32.1	1.98589	0.007786	0.51497	0.702998	1.57534	0.0372631	0.478007	0.767706	0.445606	0.643549	0.561017	0.673213	0.527493	0.751538	1.79357	0.0370321	0.912154	0.275153	0.763469	0.776851	0.415188	0.8711	1.50076	0.0330169
PC.ae.C32.2	1.5852	0.0108271	0.253256	0.71128	1.16954	0.052569	0.393408	0.767706	0.247705	0.731973	0.395877	0.673213	0.36084	0.751538	1.51667	0.0378866	0.903414	0.252369	0.383211	0.776851	0.214126	0.8711	1.42091	0.0282119
PC.ae.C34.0	1.40491	0.00810508	0.556758	0.702998	1.46213	0.0372631	0.191147	0.850897	0.365418	0.643549	0.27663	0.674926	0.313235	0.751538	1.43956	0.0514032	0.545111	0.427949	0.530829	0.776851	0.317903	0.8711	1.0705	0.0496784
PC.ae.C34.1	1.79016	0.00810508	0.596314	0.702998	1.56556	0.0372631	0.418205	0.767706	0.480775	0.643549	0.449353	0.673213	0.415873	0.751538	1.65682	0.0365905	0.889043	0.267195	0.721198	0.776851	0.458117	0.8711	1.48389	0.0265043
PC.ae.C34.2	1.86539	0.007786	0.469139	0.702998	1.45783	0.0372631	0.428949	0.767706	0.396402	0.643549	0.380908	0.673213	0.470578	0.751538	1.78776	0.0246435	0.930571	0.252369	0.573493	0.776851	0.301343	0.8711	1.59438	0.0202927
PC.ae.C36.1	1.83466	0.007786	0.545541	0.702998	1.46105	0.0372631	0.473193	0.767706	0.565932	0.643549	0.496613	0.673213	0.471182	0.751538	1.86435	0.0246435	1.01388	0.252369	0.482901	0.776851	0.362516	0.8711	1.62772	0.0186666
PC.ae.C36.2	1.73656	0.007786	0.524023	0.702998	1.41612	0.0372631	0.436928	0.767706	0.570233	0.643549	0.352848	0.673213	0.416223	0.751538	1.74913	0.0246435	0.968695	0.252369	0.51259	0.776851	0.26294	0.8711	1.55332	0.0195758
PC.ae.C36.3	1.99938	0.007786	0.407484	0.702998	1.6354	0.0372631	0.651866	0.767706	0.375696	0.663999	0.296717	0.710658	0.36206	0.751538	1.80884	0.0261927	1.093	0.252369	0.72953	0.776851	0.452474	0.8711	1.84557	0.0148757
PC.ae.C36.5	2.13543	0.007786	0.510878	0.702998	1.34713	0.0372631	0.366669	0.767706	0.110034	0.886662	0.29446	0.673213	0.674665	0.751538	1.66178	0.0400532	1.40739	0.252369	0.425792	0.776851	0.122235	0.882592	2.43192	0.00913436
PC.ae.C38.1	1.591	0.0133674	0.548028	0.702998	1.44498	0.0388192	0.394899	0.767706	0.608127	0.643549	0.493196	0.673213	0.554126	0.751538	1.81336	0.0246435	1.07014	0.252369	0.869142	0.776851	0.467925	0.8711	1.50826	0.0250205
PC.ae.C38.2	1.77272	0.00937444	0.496334	0.702998	1.47929	0.0372631	0.510327	0.767706	0.653421	0.643549	0.449522	0.673213	0.420143	0.751538	1.70085	0.0272293	1.06325	0.252369	0.570927	0.776851	0.306307	0.8711	1.52855	0.0316882
PC.ae.C38.3	1.81675	0.007786	0.341854	0.702998	1.41593	0.0372631	0.471505	0.767706	0.467816	0.643549	0.234556	0.714829	0.388177	0.751538	1.65686	0.0246435	0.95588	0.252369	0.58688	0.776851	0.311301	0.8711	1.5948	0.0195758
PC.ae.C38.6	2.28085	0.007786	0.296863	0.710305	1.72283	0.0372631	0.752319	0.767706	0.401494	0.669075	0.221881	0.753751	0.516509	0.751538	1.6702	0.0371999	1.42976	0.252369	0.888272	0.776851	0.585938	0.8711	2.56121	0.00764214
PC.ae.C40.2	1.51453	0.007786	0.277977	0.702998	1.26386	0.0372631	0.240254	0.767706	0.351806	0.643549	0.312085	0.673213	0.371749	0.751538	1.43017	0.0246435	0.557647	0.418684	0.589198	0.776851	0.261308	0.8711	1.30166	0.0151509
PC.ae.C40.3	1.78583	0.00789091	0.420819	0.702998	1.56515	0.0372631	0.289171	0.801529	0.586542	0.643549	0.432095	0.673213	0.53113	0.751538	1.70264	0.0272293	0.894247	0.256756	0.829681	0.776851	0.508988	0.8711	1.57912	0.0226794
PC.ae.C40.5	1.89995	0.007786	0.245331	0.719475	1.50255	0.0372631	0.620223	0.767706	0.0526928	0.943456	0.274418	0.710741	0.418645	0.751538	1.53503	0.0370321	1.26476	0.252369	0.777222	0.776851	0.534329	0.8711	2.02899	0.00913436
PC.ae.C40.6	1.79813	0.007786	0.325974	0.702998	1.31641	0.0372631	0.387233	0.767706	0.149456	0.838551	0.34421	0.673213	1.33197	0.751538	1.33029	0.0698694	1.70402	0.252369	0.700137	0.776851	0.671107	0.8711	2.09099	0.00855397
SM..OH..C14.1	1.69235	0.00509762	0.27758	0.702998	1.28937	0.0372631	0.42903	0.767706	0.255992	0.696284	0.333902	0.673213	0.200886	0.809405	1.4133	0.0272293	0.981671	0.252369	0.461485	0.776851	0.410356	0.8711	1.77195	0.00913436
SM..OH..C16.1	1.92032	0.007786	0.449462	0.702998	1.45726	0.0388192	0.455505	0.767706	0.329919	0.697391	0.444179	0.673213	0.208495	0.81355	1.66868	0.0246435	1.02285	0.252369	0.364	0.776851	0.464541	0.8711	2.07566	0.00913436
SM..OH..C22.1	1.56466	0.00921762	0.229468	0.719475	1.41765	0.0388192	0.402741	0.767706	0.589965	0.643549	0.429708	0.673213	0.456118	0.751538	1.74361	0.0246435	0.938741	0.252369	0.0869817	0.896921	-0.0466801	0.933523	2.03023	0.00855397
SM..OH..C22.2	1.81937	0.00983212	0.482636	0.702998	1.55098	0.0462733	0.632493	0.767706	0.340077	0.725335	1.14543	0.673213	0.627884	0.751538	2.11714	0.0246435	1.45157	0.252369	0.548955	0.776851	0.624146	0.8711	2.14281	0.0111151
SM.C16.0	1.68708	0.007786	0.306637	0.702998	1.39049	0.0372631	0.418599	0.767706	0.41363	0.643549	0.499512	0.673213	0.289045	0.751538	1.53987	0.0272293	0.932111	0.252369	0.550614	0.776851	0.495735	0.8711	1.85028	0.0117495
SM.C16.1	1.71032	0.00789091	0.234445	0.7166	1.31824	0.0409127	0.373707	0.767706	0.511054	0.643549	0.543813	0.673213	0.330184	0.751538	1.6877	0.0246435	1.13949	0.252369	0.361536	0.776851	0.300717	0.8711	1.54744	0.0205078
SM.C18.0	1.69234	0.00937444	0.317547	0.704213	1.4326	0.0409127	0.492486	0.767706	0.436463	0.643549	0.562303	0.673213	0.344921	0.751538	1.60347	0.0275363	0.901803	0.252369	0.550315	0.776851	0.491952	0.8711	1.96643	0.0138484
SM.C18.1	1.89299	0.00937444	0.359761	0.702998	1.48493	0.0479095	0.525591	0.767706	0.585537	0.643549	0.729039	0.673213	0.328778	0.751538	1.81603	0.0246435	1.12706	0.252369	0.521738	0.776851	0.396201	0.8711	2.0019	0.0167076
SM.C24.0	1.5354	0.0152401	0.338152	0.702998	1.21767	0.0717785	0.297753	0.767706	0.571159	0.643549	0.591564	0.673213	0.467894	0.751538	1.82064	0.0246435	0.807652	0.274459	0.143791	0.884103	0.173499	0.8711	1.50961	0.032983
SM.C24.1	1.66009	0.0102455	0.298135	0.706695	1.37634	0.0560652	0.304452	0.767706	0.666014	0.643549	0.673476	0.673213	0.460033	0.751538	1.82905	0.0246435	0.913609	0.252369	0.41164	0.776851	0.382308	0.8711	1.78091	0.0151509
SM.C26.0	0.713577	0.158566	-0.370916	0.702998	-0.033921	0.961729	-0.810731	0.767706	-0.957254	0.643549	0.530361	0.673213	-0.674129	0.751538	0.239244	0.724434	-0.395838	0.753348	-0.175474	0.860629	-0.0409589	0.933523	1.65961	0.0226794

## Sheet: SH2
	GrapheneOxide	GrapheneOxide_pvalue	Mn2O3	Mn2O3_pvalue	PigmentBlue	PigmentBlue_pvalue	PigmentGreen	PigmentGreen_pvalue	SiO2_15_Amino	SiO2_15_Amino_pvalue	SiO2_15_Phospho	SiO2_15_Phospho_pvalue	SiO2_15_Unmod	SiO2_15_Unmod_pvalue	SiO2_40	SiO2_40_pvalue	SiO2_7_Hydrophil	SiO2_7_Hydrophil_pvalue	SiO2_7_TMS2	SiO2_7_TMS2_pvalue	SiO2_7_TMS3	SiO2_7_TMS3_pvalue	TiO2_NM105	TiO2_NM105_pvalue
CRKL-b1	0.150263	0.608362	0.169754	0.280357	0.58465	0.0081781	-0.40747	0.164787	-0.141899	0.322785	0.0448068	0.869767	-0.13913	0.373099	-0.00811114	0.89859	0.0539801	0.8622	-0.0431899	0.785563	-0.421986	0.0512536	-0.232371	0.348687
CRKL-b2	0.854869	0.00123296	0.405974	0.0564304	0.462282	0.0740457	0.133449	0.712936	0.125295	0.694512	-0.0836049	0.544688	0.2098	0.397508	0.0728789	0.898523	0.0903267	0.827571	0.189555	0.46961	0.129502	0.688134	-0.831537	0.00722398
CRKL-b3	-0.0190067	0.765015	0.0867815	0.851255	0.208161	0.468655	0.0208436	0.903304	-0.382776	0.102717	-0.00506828	0.804109	0.0891069	0.883475	-0.0505809	0.669391	-0.403532	0.092235	0.111196	0.79596	-0.028715	0.733094	-0.647407	0.0257632
CRKL-b4	0.307561	0.00168074	0.0863914	0.071285	0.161954	0.055362	-0.0452809	0.794743	-0.0708725	0.51913	-0.00585374	0.848346	-0.0407234	0.79427	0.0857771	0.271091	0.160473	0.0595114	0.0816134	0.213603	-0.0260073	0.938665	-0.0319442	0.896987
FYNA-b1	0.101227	0.923849	-0.199008	0.0796648	-0.165053	0.2427	0.30216	0.492563	-0.500363	0.0479482	0.270746	0.52575	-0.0184847	0.696714	0.868556	0.00564001	0.199936	0.781693	-0.0707549	0.395859	-0.014324	0.551178	-0.225941	0.226775
FYNA-b2	0.0226782	0.652794	0.105259	0.318421	0.000814619	0.72624	-0.00124524	0.727071	0.239077	0.136007	0.646172	0.012261	-0.189104	0.749116	0.44858	0.0401247	0.0716384	0.540775	0.182515	0.281547	0.215827	0.22846	-0.518049	0.238084
FYNA-b3	0.136372	0.356095	0.214786	0.0903069	0.330313	0.106883	0.39116	0.0572485	0.350098	0.0466331	0.158659	0.388597	-0.0190811	0.792897	0.133372	0.459764	0.190617	0.33628	0.14581	0.349242	-0.187481	0.670736	-0.416205	0.240297
FYNA-b4	0.272132	0.16538	-0.169114	0.460054	0.408052	0.0734082	0.431008	0.0437076	0.346553	0.0721557	-0.039501	0.98994	-0.0793621	0.890086	0.475112	0.0505282	0.247475	0.276088	-0.172218	0.593967	-0.0276184	0.946693	-0.320602	0.275086
FYNA-b5	-0.385299	0.0826636	-0.0856832	0.357299	0.127394	0.884499	-0.225631	0.222441	-0.108063	0.47111	-0.546683	0.0339212	0.0346109	0.785092	-0.0980321	0.440347	-0.0932831	0.430214	0.0257999	0.761598	-0.572283	0.0379198	-0.320602	0.12122
FYNA-b6	-0.385299	0.155123	-0.0856832	0.18356	0.127394	0.619225	-0.225631	0.600525	-0.108063	0.224117	-0.546683	0.0457724	0.0346109	0.763462	-0.0980321	0.925783	-0.0932831	0.275605	0.0257999	0.11608	-0.572283	0.0648386	-0.320602	0.00783227
GRB2-b1	0.399749	0.272246	-0.0230198	0.502795	0.592889	0.0928257	0.436754	0.262353	-0.129656	0.396052	-0.0158576	0.658916	-0.00338977	0.685519	-0.32695	0.170312	-0.266224	0.230625	0.0880467	0.933057	-0.247552	0.244897	-0.67487	0.0417881
GRB2-b2	0.574727	0.0429616	0.194321	0.467465	0.509766	0.0773752	0.467766	0.0840632	0.165298	0.653119	0.0670793	0.925792	0.210084	0.557267	0.536343	0.25756	0.830905	0.0155963	0.246041	0.44629	-0.558865	0.112164	-0.530125	0.109746
GRB2-b3	0.79706	0.0222814	-0.0720006	0.483619	0.369115	0.537789	0.0834255	0.943978	-0.576518	0.143943	0.219579	0.784237	-0.264224	0.296419	0.524407	0.357276	0.908492	0.020551	-0.017948	0.74732	0.765972	0.0867954	0.155256	0.893032
GRB2-b4	0.469576	0.452807	0.0133377	0.202534	0.0571705	0.401685	0.199244	0.760186	-0.0386435	0.27389	0.489687	0.476517	0.0223703	0.396783	0.399893	0.686355	0.650407	0.226329	-0.48741	0.0390268	-0.451803	0.032939	-0.19828	0.122349
GRB2-b5	0.617873	0.0197302	0.0565476	0.509748	0.256514	0.690561	-0.00384559	0.345398	0.0324357	0.515326	0.0894358	0.622686	0.106261	0.735661	0.537004	0.0600766	0.362775	0.266619	-0.478363	0.0100258	-0.369039	0.0308438	-0.221928	0.088159
MATK-b1	0.235905	0.179332	0.285935	0.131494	0.296932	0.188582	0.420922	0.0257162	0.371929	0.0684898	0.249148	0.142653	0.377512	0.105805	-0.110433	0.483089	-0.154787	0.38952	0.202189	0.291379	0.168357	0.384824	-0.341283	0.0591737
MATK-b2	-0.327226	0.92399	-0.0155728	0.189594	0.399874	0.0301629	-0.0689558	0.45217	-0.243632	0.73052	-0.135177	0.513002	-0.255886	0.764795	-0.52156	0.676141	-0.169299	0.581863	0.238834	0.0593029	-0.0696192	0.427222	-0.137669	0.487819
MATK-b3	-0.012425	0.828234	-0.0286258	0.831604	0.367661	0.0807842	0.278719	0.169914	-0.0161975	0.832363	-0.234857	0.563465	-0.283463	0.504971	-0.0438851	0.906393	0.106999	0.483898	-0.0420216	0.902158	0.00358112	0.790282	-0.146895	0.783122
MATK-b4	-0.173365	0.108152	0.141129	0.988154	0.302596	0.306235	0.295969	0.316394	0.0937921	0.750529	0.050695	0.500552	0.00164676	0.451992	-0.116652	0.18443	0.0920866	0.757237	-0.0794418	0.178341	0.146802	0.961368	0.0797893	0.685058
MATK-b5	-0.120631	0.779428	0.225767	0.0367347	0.449024	0.0275328	0.367605	0.0552588	0.288394	0.097745	0.119328	0.274606	0.15328	0.266076	0.192289	0.177502	0.163834	0.217256	0.0608647	0.380752	-0.00800995	0.524033	0.0932638	0.316031
MATK-b6	0.0246222	0.329064	0.282071	0.0139376	0.340141	0.04677	0.34725	0.043234	0.377747	0.039222	0.2098	0.120039	0.288048	0.100841	0.160112	0.179779	0.141815	0.178689	0.444124	0.0305238	0.49712	0.0166843	-0.0191243	0.392584
NCK1-b1	-0.71299	0.000366147	-0.134449	0.121947	-0.0982999	0.288341	-0.315696	0.0525666	-0.0190317	0.589023	0.104303	0.729159	-0.149227	0.201298	-0.361972	0.0257906	-0.783137	0.000228136	-0.0541194	0.467877	-0.190908	0.125835	-1.32764	9.79e-06
NCK1-b2	0.405281	0.00103319	0.107419	0.0235094	-0.0105534	0.949475	0.0684075	0.447661	0.071433	0.157896	0.0213827	0.643791	0.021298	0.593251	0.286889	0.00142221	0.106124	0.335421	0.0397241	0.451072	-0.0308564	0.846706	0.0844674	0.322514
NCK1-b3	-0.0850311	0.352507	0.041845	0.688344	0.00856991	0.965486	-0.140592	0.14766	0.0750667	0.312116	-0.117786	0.116445	-0.0206441	0.612171	-0.150748	0.126033	-0.287139	0.00948036	-0.00236004	0.870237	0.00670546	0.942884	-0.317769	0.00863165
NCK1-b4	-0.00906364	0.62519	0.103129	0.567054	0.124634	0.582117	-0.0491561	0.458311	-0.00825143	0.642653	0.00497083	0.710403	-0.142525	0.132657	-0.0192204	0.559075	-0.176465	0.0735312	0.120293	0.543855	-0.0111193	0.702193	-0.88045	0.000265239
NCK2-b1	-0.154882	0.268502	0.0303542	0.611102	0.220114	0.55258	0.191069	0.656656	-0.614798	0.0145345	-0.0843171	0.431175	-0.318953	0.147947	-0.215639	0.16683	-0.839927	0.00476357	0.146152	0.83184	0.213498	0.572446	-0.723411	0.00596887
NCK2-b2	0.620912	0.0410744	0.160604	0.702229	0.242981	0.437134	0.508155	0.0222574	-0.130604	0.230764	0.25358	0.385045	-0.329487	0.054048	0.190098	0.645114	0.100723	0.959228	0.372936	0.105614	0.242248	0.421528	0.169698	0.750938
NCK2-b3	0.0953269	0.661524	0.127155	0.315175	0.0106931	0.948787	0.322571	0.0418799	-0.0616501	0.612003	0.208233	0.208007	0.22083	0.150507	-0.126955	0.373551	-0.553744	0.00688629	0.175887	0.306675	0.047377	0.849826	-0.23577	0.132828
NCK2-b4	0.0843849	0.952219	0.0811128	0.908284	-0.0204396	0.643077	0.158484	0.809126	-0.181804	0.28159	-0.322513	0.136512	-0.587782	0.0334303	-0.262056	0.190578	-0.477218	0.0705974	0.303666	0.346617	0.236192	0.535756	-0.822147	0.0104769
Pi3KN-b1	0.0419634	0.287145	-0.063637	0.420182	0.256182	0.0191038	0.32136	0.0249162	0.273594	0.0184556	0.0365258	0.254682	-0.0628779	0.610684	-0.269636	0.718137	-0.452547	0.267377	0.199051	0.0697766	-0.0819565	0.617977	-2.35887	9.7e-05
Pi3KN-b2	0.417876	0.0133021	-0.106498	0.965659	0.432139	0.0143345	0.371483	0.0438282	0.331378	0.0497159	0.214515	0.140695	0.0491134	0.497375	0.131111	0.264831	0.0727522	0.436139	0.35893	0.0200372	0.0590619	0.422324	-0.972114	0.0109488
Pi3KN-b3	1.04602	0.00306257	0.0496773	0.892921	0.243882	0.386519	0.37029	0.259448	0.329356	0.305391	0.322895	0.233324	-0.119854	0.685826	0.424798	0.195193	-0.024104	0.88477	0.271419	0.377488	-0.315855	0.308593	-0.271689	0.373338
Pi3KN-b4	0.869247	0.00219496	-0.010135	0.959974	0.0736651	0.720909	0.335962	0.22887	0.0511181	0.796314	0.525661	0.035597	0.0725487	0.757252	0.620886	0.014688	0.815107	0.00117116	0.0150914	0.885248	-0.0179262	0.995283	0.544903	0.0257396
Pi3KN-b5	-0.565421	0.210721	0.0842969	0.158168	0.109312	0.28664	0.139832	0.245706	0.374848	0.0181571	0.455318	0.0382441	-0.177503	0.995097	0.723363	0.00215166	0.129447	0.322239	-0.231194	0.83909	0.206763	0.121255	-0.448705	0.415793
SHP1-b1	-0.0191815	0.880254	0.0284653	0.928054	0.123834	0.616374	-0.177216	0.440962	0.197055	0.407988	-0.120232	0.564158	0.163233	0.46715	-0.260482	0.232241	-0.241859	0.280144	0.024241	0.959761	0.240001	0.256395	-1.20063	0.00189331
SHP1-b2	0.0249339	0.837681	0.0970971	0.8316	0.115367	0.785854	0.0923447	0.91108	0.329394	0.146331	0.114278	0.796004	0.232979	0.368024	-0.0601006	0.549646	0.232571	0.411674	0.0790245	0.95634	0.276047	0.275141	-0.471707	0.0399887
SHP1-b3	0.321463	0.476837	-0.0239889	0.444574	0.421026	0.218718	0.0238902	0.661117	0.330025	0.438861	0.0233371	0.666794	-0.214845	0.25438	-0.0389538	0.510734	0.447594	0.234955	0.378578	0.364581	0.153805	0.955754	-0.963781	0.00669329
SHP1-b4	0.303454	0.570641	0.0751227	0.439319	0.40686	0.212603	0.0403739	0.37233	0.156569	0.792772	-0.306731	0.0255702	-0.034895	0.196676	-0.266263	0.0296882	0.166005	0.854408	-0.219932	0.103749	-0.320243	0.0385984	-0.0599037	0.147768
SHP1-b5	-0.216985	0.215652	0.0107291	0.506252	0.142378	0.874941	-0.188911	0.209757	-0.293965	0.100359	-0.189605	0.147803	-0.0130111	0.507075	-0.398769	0.025716	-0.433348	0.0310537	-0.296289	0.112941	0.0302854	0.76363	-0.0761871	0.344071
SHP2-b1	0.0845863	0.788983	0.0538928	0.618659	0.272603	0.531829	0.290072	0.515696	0.0117943	0.506611	0.457264	0.126159	0.434733	0.171134	0.548873	0.0416542	0.293506	0.427052	0.266856	0.598569	0.154886	0.969803	-0.531048	0.0179885
SHP2-b2	-0.0953641	0.675306	-0.0966293	0.580375	-0.162753	0.476877	0.499465	0.0624041	0.467118	0.030432	0.672107	0.000938687	0.33538	0.0980335	0.833919	0.000244297	0.140313	0.426429	-0.0814631	0.760797	0.0627738	0.717812	-0.0657183	0.786796
SHP2-b3	0.500084	0.0886769	-0.0155441	0.909256	-0.293843	0.215005	0.24442	0.38639	-0.031861	0.86314	0.464564	0.0461609	0.52104	0.0080511	0.804742	0.000178278	0.43047	0.0702899	-0.279597	0.261262	-0.268696	0.259592	-0.247061	0.325068
SHP2-b4	0.175736	0.847297	0.0375302	0.703362	-0.000667083	0.704581	0.20894	0.706033	-0.180762	0.187623	0.307794	0.414389	0.327329	0.207768	0.871538	0.00260926	0.450995	0.207412	0.205625	0.642261	0.262282	0.48747	0.374397	0.357895
SHP2-b5	0.176514	0.355881	0.0184837	0.444172	0.381615	0.0511819	0.177109	0.254363	0.0142741	0.5714	-0.142917	0.509587	0.02191	0.580106	0.517258	0.00123773	0.254592	0.0874254	-0.0481772	0.99634	0.376401	0.0472097	-0.097871	0.759457
SLP76-b1	0.0309134	0.47109	-0.103342	0.0475944	0.283407	0.3282	0.292394	0.232635	-0.0834829	0.135695	0.273043	0.285838	0.0349251	0.427029	0.166558	0.753203	-0.0594806	0.202706	0.0991314	0.847612	-0.108254	0.196493	-0.279768	0.0149732
SLP76-b2	0.139523	0.90645	-0.127318	0.0826881	0.0616638	0.770841	0.233162	0.523689	-0.0844343	0.24147	0.0390749	0.63059	0.102935	0.928388	-0.0111538	0.507275	-0.215747	0.119881	0.00954042	0.540165	0.00801826	0.572649	-0.225401	0.10667
SLP76-b3	0.151676	0.140738	-0.0254605	0.695134	0.00885621	0.615252	0.334957	0.0233863	0.0229614	0.487087	0.155541	0.062817	0.0800151	0.221855	0.40024	0.00208454	0.0571319	0.369539	0.05768	0.297575	-0.0834559	0.839382	-0.123216	0.554505
SLP76-b4	0.0979267	0.214678	0.0609119	0.0541244	0.467352	0.0153018	0.391231	0.0218201	-0.119238	0.813246	0.338662	0.00306209	0.133149	0.0524327	0.253173	0.0268475	0.337727	0.025701	0.212884	0.0310245	-0.36159	0.345249	-0.15695	0.970606
SLP76-b5	-0.0584443	0.84496	0.120356	0.0595964	0.51262	0.00400077	0.168968	0.0902767	-0.231292	0.339223	0.262195	0.0182228	0.0349026	0.379656	0.227416	0.014701	0.211496	0.0292286	-0.0474213	0.740397	-0.0697518	0.879009	0.0882174	0.233713
SLP76-b6	-0.140673	0.540234	0.0998	0.473011	0.24615	0.105836	0.141387	0.379959	-0.028949	0.861105	0.0289043	0.850578	0.304203	0.0541139	-0.00304626	0.990455	-0.0880603	0.601605	0.437442	0.0110919	-0.0878873	0.628189	-0.424806	0.0590186
TNS1-b1	-0.474714	0.0051561	-0.0188587	0.28796	-0.0581988	0.129105	-0.142127	0.0238658	0.295553	0.341127	-0.352591	0.0253746	-0.319955	0.0290023	-0.458368	0.00917903	-0.550422	0.00297006	0.315284	0.285023	0.358731	0.267688	-0.111034	0.0782016
TNS1-b2	-0.722268	0.026263	-0.0512068	0.887353	-0.141578	0.719543	-0.127498	0.763778	0.326188	0.0264735	-0.258527	0.439748	-0.236031	0.476343	-0.570146	0.0673149	-0.758067	0.0199648	0.324265	0.0321222	0.334161	0.0685181	-0.240957	0.409008
TNS1-b3	-0.607869	0.348632	0.243898	0.0208486	0.387884	0.0448394	0.0935918	0.0896267	0.370511	0.00439318	0.345278	0.0113998	0.112741	0.077544	0.0557085	0.190211	-0.534938	0.401584	0.214315	0.162193	-0.0120009	0.497975	-0.24377	0.859177
TNS1-b4	-0.315647	0.238823	0.0723066	0.893649	0.383498	0.341777	0.209219	0.631217	0.3784	0.206755	0.372871	0.260487	0.115466	0.944339	0.0936053	0.987736	0.0324897	0.803772	0.0994611	0.995335	-0.0599588	0.669499	0.0844838	0.955396

## Sheet: proteins
	SiO2_40	SiO2_40_pvalue	SiO2_7_TMS2	SiO2_7_TMS2_pvalue	SiO2_7_Hydrophil	SiO2_7_Hydrophil_pvalue	SiO2_7_TMS3	SiO2_7_TMS3_pvalue	GrapheneOxide	GrapheneOxide_pvalue	Mn2O3	Mn2O3_pvalue	PigmentBlue	PigmentBlue_pvalue	PigmentGreen	PigmentGreen_pvalue	SiO2_15_Amino	SiO2_15_Amino_pvalue	SiO2_15_Unmod	SiO2_15_Unmod_pvalue	SiO2_15_Phospho	SiO2_15_Phospho_pvalue	TiO2_NM105	TiO2_NM105_pvalue
A0A0G2JUA5	-0.326422	0.131272	-0.103379	0.999222	-0.0784075	0.578495	-0.137817	0.844597	-0.421686	0.0483574	-0.0816673	0.99444	-0.340392	0.560437	-0.116987	0.895723	0.0860224	0.711416	0.123502	0.560152	0.181737	0.51803	-0.242115	0.692024
C0JPT7	0.00296848	0.985453	0.0239417	0.999222	-0.116772	0.57874	0.0826903	0.844597	0.044461	0.132275	-0.0400975	0.99444	0.117529	0.573908	-0.0332701	0.980452	-0.108472	0.511455	-0.0326053	0.850354	-0.114173	0.641047	0.0165955	0.967086
G3V852	-0.0620375	0.744434	0.00720041	0.999222	-0.185379	0.19515	0.0441692	0.874435	-0.0333564	0.654055	-0.104584	0.99444	0.0585607	0.563351	-0.0566392	0.950862	-0.0843985	0.526822	-0.0804724	0.682185	-0.074418	0.776042	-0.0657718	0.859859
G3V6P7	0.210229	0.289245	-0.0648097	0.999222	-0.132441	0.671206	0.0804532	0.844597	0.220554	0.245123	0.00536078	0.99444	0.0810921	0.757142	-0.0114207	0.997883	-0.0809401	0.664331	-0.0267375	0.911631	-0.0758429	0.812091	0.121612	0.85967
P04785	-0.0585083	0.581919	-0.0436022	0.999222	-0.0949268	0.571443	0.0370522	0.905303	-0.0883702	0.409578	-0.0268399	0.99444	0.0284698	0.649051	0.0163519	0.992113	-0.0391281	0.74206	0.0486043	0.799276	-0.00865325	0.960273	-0.0783005	0.197044
F1M853	-0.1851	0.638318	-0.19063	0.999222	-0.00150654	0.994991	0.0530001	0.944681	-0.209157	0.449832	-0.128128	0.99444	-0.0931399	0.629573	-0.0250467	0.997883	-0.0271418	0.939113	0.188281	0.596003	-0.10075	0.841114	-0.422232	0.44331
P06761	0.0644631	0.768803	-0.0259409	0.999222	-0.126424	0.526234	0.0627682	0.854235	-0.0325955	0.61165	-0.080273	0.99444	0.0355709	0.678762	-0.0634378	0.909069	-0.0924321	0.452695	-0.0541898	0.689416	-0.106873	0.567712	-0.0394095	0.68874
P11980-2	0.180404	0.520157	0.131075	0.999222	-0.252368	0.565098	0.143107	0.844597	0.106795	0.447343	-0.0278915	0.99444	0.161412	0.600351	-0.0545745	0.980452	-0.185854	0.574936	-0.20813	0.603083	-0.160693	0.720975	-0.0352394	0.973953
P63039	0.0460403	0.715743	-0.0902075	0.999222	0.195047	0.266795	0.0260081	0.944681	-0.0630811	0.654129	-0.1316	0.99444	-0.177162	0.560437	0.00295257	0.997883	-0.00671063	0.969786	0.0769938	0.596003	0.0275702	0.91363	0.0362219	0.954021
Q5XFX0	-0.124257	0.704173	-0.109272	0.999222	0.109674	0.574679	-0.151252	0.844597	-0.23431	0.142841	-0.0417646	0.99444	-0.230409	0.560437	-0.0149154	0.997883	0.0455442	0.866573	0.141856	0.564958	0.1748	0.57305	-0.0181604	0.985534
A0A0H2UHM5	-0.0423733	0.862092	-0.0308095	0.999222	-0.0972686	0.408993	0.0869059	0.844597	-0.188653	0.159762	-0.122351	0.99444	-0.0630004	0.560437	-0.13371	0.895723	-0.0552499	0.652973	0.00593454	0.97288	-0.0781468	0.762316	-0.160517	0.187648
P05197	0.145852	0.508077	0.0141065	0.999222	-0.182184	0.603453	0.0974996	0.849859	0.176885	0.322223	-0.0676375	0.99444	0.134831	0.615653	-0.0227543	0.98214	-0.156945	0.574936	-0.120331	0.711642	-0.153424	0.710136	0.0780882	0.94965
P62630	0.0993131	0.528351	-0.00325496	0.999222	0.0117249	0.9487	-0.0318195	0.901875	0.211406	0.103576	0.0103417	0.99444	0.10647	0.560437	0.0406816	0.950862	-0.0316524	0.765565	-0.0127575	0.875714	-0.0553282	0.726138	0.197856	0.477754
P63018	0.176837	0.528351	0.12537	0.999222	-0.292558	0.558629	0.130712	0.849859	0.288189	0.242587	-0.0300979	0.99444	0.293089	0.560437	-0.0769993	0.950862	-0.172149	0.602999	-0.168975	0.678043	-0.236848	0.67106	0.120683	0.932481
G3V9E3	-0.119719	0.657704	-0.160082	0.999222	0.235255	0.328149	-0.121064	0.861855	-0.207018	0.222842	0.00445587	0.99444	-0.249833	0.560437	-0.0235015	0.98214	0.136216	0.574936	0.229527	0.53047	0.188822	0.641047	0.0197961	0.985534
P04764	0.203428	0.397766	0.12992	0.999222	-0.188314	0.58997	0.122004	0.849859	0.146667	0.375264	0.0271953	0.99444	0.136881	0.560437	0.0200941	0.978307	-0.0875765	0.711416	-0.0936124	0.671476	-0.113684	0.776042	0.100184	0.871603
A0A0G2K3K2	0.119743	0.496918	0.0220673	0.999222	-0.117313	0.524569	-0.0234898	0.913216	0.175999	0.297269	-0.0042389	0.99444	0.122432	0.593273	-0.055989	0.898416	-0.039948	0.86744	-0.108297	0.596003	-0.0540363	0.868357	0.145716	0.818
Q6S3A0	-0.0991042	0.272398	0.0230806	0.999222	-0.181538	0.355621	0.0174687	0.921293	0.0240659	0.716557	-0.0337102	0.99444	0.0481963	0.632651	-0.066803	0.898416	-0.102078	0.420322	-0.0293038	0.850192	-0.0887773	0.690651	-0.0727051	0.758202
P69897	0.0736209	0.437071	-0.0124302	0.999222	-0.174768	0.498687	-0.010939	0.962642	0.0878986	0.489698	-0.0542877	0.99444	0.0807042	0.560437	-0.0436344	0.908119	-0.0398544	0.852034	-0.0943399	0.632973	-0.0727084	0.817074	-0.00673136	0.986942
P18418	-0.0189459	0.928471	0.0237116	0.999222	-0.199829	0.19844	0.0794475	0.861296	-0.107516	0.438915	-0.104882	0.99444	0.0391425	0.861706	-0.150104	0.817834	-0.0807762	0.489233	-0.0855616	0.528678	-0.130863	0.57305	-0.130458	0.59245
G3V8L3	0.0417272	0.858981	-0.0254855	0.999222	-0.0773699	0.648901	0.0462451	0.865993	0.208212	0.0177795	-0.026835	0.99444	0.0989408	0.563351	-0.0389133	0.98214	-0.0946387	0.555263	-0.0658554	0.625048	-0.10873	0.537324	0.0649437	0.867465
A0A0A0MY09	0.118765	0.71839	0.0887421	0.999222	-0.365785	0.467481	0.116568	0.857613	0.195265	0.32471	-0.0682446	0.99444	0.159355	0.687219	-0.120522	0.94511	-0.134018	0.722879	-0.205602	0.682185	-0.221946	0.710136	-0.0271315	0.985534
P09495	-0.10071	0.581919	-4.37614e-05	0.999786	0.0235765	0.916785	-0.00744387	0.970025	-0.0883484	0.0232567	0.0237989	0.99444	-0.202048	0.560437	-0.260072	0.790204	0.126897	0.711416	-0.0386583	0.884363	-0.0816413	0.74214	0.0237676	0.959131
P07150	0.130499	0.677359	0.112526	0.999222	-0.301432	0.545127	0.20198	0.844597	0.181358	0.137681	-0.0361446	0.99444	0.201607	0.573908	-0.118089	0.898416	-0.172369	0.587199	-0.1901	0.544024	-0.235835	0.609867	0.0325132	0.970232
Q5RJR9	0.0637273	0.780107	0.0536615	0.999222	-0.10083	0.571443	0.149677	0.844597	0.0628355	0.608165	-0.0747373	0.99444	0.0741635	0.64603	-0.0218469	0.994219	-0.0820818	0.598376	-0.115053	0.661322	-0.0905701	0.767804	-0.0752255	0.924968
P46462	0.130061	0.58486	0.015312	0.999222	-0.0741118	0.552016	0.0742109	0.844597	0.05825	0.621926	-0.0747433	0.99444	0.0914021	0.61729	-0.0438005	0.950862	-0.123911	0.536735	-0.120268	0.619383	-0.134797	0.657417	-0.0310981	0.962435
Q63610	-0.113	0.143149	-0.0488672	0.999222	0.0842787	0.667461	-0.0153533	0.955437	-0.176437	0.173351	0.042117	0.99444	-0.223445	0.560437	-0.200774	0.895723	0.121557	0.574936	0.06114	0.835019	0.0435294	0.89241	-0.015781	0.985534
Q5D059	-0.120409	0.681673	-0.117628	0.999222	0.0736242	0.671206	-0.169663	0.844597	-0.190131	0.164878	-0.0801926	0.99444	-0.225369	0.560437	0.00836931	0.997883	0.047201	0.843196	0.110447	0.621249	0.161372	0.514818	-0.0407593	0.962435
P29457	-0.35046	0.537838	0.0489946	0.999222	-0.391292	0.328149	0.328951	0.844597	-0.399433	0.269529	-0.12608	0.99444	0.0239465	0.923262	-0.0737441	0.98214	0.00840063	0.982677	0.266277	0.691005	-0.202357	0.826571	-0.832207	0.118953
G3V7C6	0.0450459	0.818454	0.0453788	0.999222	-0.131688	0.582283	0.143904	0.844597	-0.0309423	0.854197	-0.10262	0.99444	0.0469732	0.851456	-0.155093	0.895723	-0.226552	0.574936	-0.133324	0.691005	-0.0944173	0.821294	-0.156451	0.760468
P05065	0.0426131	0.71839	0.00244622	0.999222	-0.00809075	0.964813	0.11866	0.844597	0.136431	0.176556	0.0180363	0.99444	0.130358	0.560437	-4.51877e-05	0.999458	-0.0992702	0.470321	0.0247604	0.893478	-0.0133406	0.960273	0.135966	0.293026
A0A0G2K8V2	0.116655	0.504109	0.0713692	0.999222	-0.119567	0.561945	0.184737	0.844597	0.163556	0.316953	-0.0367383	0.99444	0.177831	0.568431	-0.0765779	0.929079	-0.105581	0.574936	-0.059847	0.858254	-0.128428	0.700686	0.138789	0.865295
P34058	0.17083	0.652053	0.0572585	0.999222	-0.306079	0.471965	0.0753875	0.879842	0.294664	0.258357	-0.0504992	0.99444	0.239521	0.591781	-0.103222	0.950862	-0.147272	0.706431	-0.247825	0.584046	-0.232234	0.689186	0.0690587	0.970232
P31000	0.0365559	0.787083	-0.0152937	0.999222	0.0389843	0.70412	-0.00620759	0.945599	0.0565968	0.302871	0.0210417	0.99444	0.0289296	0.671465	-0.0625792	0.895723	-0.0781415	0.711416	-0.0681827	0.618218	-0.0841274	0.710136	0.000607765	0.996379
P04797	0.124785	0.451042	0.0919708	0.999222	-0.187089	0.571443	0.150974	0.844597	0.171755	0.178602	0.00402269	0.99444	0.205322	0.560437	-0.0525363	0.950862	-0.130703	0.574936	-0.107122	0.691005	-0.113326	0.776042	0.0602088	0.954021
P31977	0.0749166	0.832149	-0.0177224	0.999222	-0.198271	0.571443	0.161239	0.844597	0.124669	0.0670267	-0.0851453	0.99444	0.103168	0.560437	-0.0721583	0.950862	-0.177516	0.457792	-0.0681383	0.708498	-0.223891	0.462936	-0.0501582	0.712864
P45592	0.00920767	0.926086	-0.170825	0.999222	0.119436	0.408993	-0.181064	0.844597	-0.150848	0.144771	-0.0495394	0.99444	-0.286174	0.560437	0.00096148	0.999434	-0.00125287	0.99187	0.035536	0.811253	0.141353	0.667106	-0.100314	0.727696
A0A0G2JXT8	-0.0204266	0.782173	-0.0519844	0.999222	-0.0667249	0.439477	0.0478419	0.844597	0.0372966	0.668654	-0.0728292	0.736894	0.0275557	0.591781	0.000988102	0.999434	-0.093694	0.331461	0.0611335	0.596003	-0.0336674	0.851733	0.0489815	0.815134
A0A0G2K7F7	-0.117534	0.541108	-0.041807	0.999222	-0.0165643	0.898227	-0.0887668	0.844597	-0.0849507	0.150749	-0.0317275	0.99444	-0.186483	0.560437	-0.174043	0.688391	0.04037	0.888109	-0.0377655	0.886073	-0.0445118	0.886087	0.0350454	0.949227
Q9QXQ0	0.0960985	0.571305	0.0384525	0.999222	-0.149643	0.558629	0.0589902	0.844597	0.16881	0.129894	-0.0050115	0.99444	0.191742	0.560437	-0.0112707	0.98214	-0.0979597	0.622174	-0.0636498	0.781382	-0.0270394	0.939231	0.0965951	0.865295
Q5U328	0.0822793	0.723176	-0.0741451	0.999222	0.16107	0.574679	0.000376335	0.997514	0.17739	0.159762	-0.0723679	0.99444	-0.0311172	0.78482	0.122784	0.817834	-0.0720933	0.711416	-0.0214821	0.869213	-0.120357	0.63166	0.183788	0.0417583
F1M953	0.168373	0.437071	-0.0141608	0.999222	-0.00788175	0.968165	0.111752	0.844597	0.200273	0.132804	-0.0407521	0.99444	0.130464	0.568295	-0.0108301	0.98214	-0.100562	0.420322	-0.0810606	0.528678	-0.0961039	0.521277	0.214338	0.39792
P82995	0.0879101	0.641904	0.163441	0.999222	-0.283433	0.522542	0.0696094	0.88103	0.279116	0.162719	0.0483296	0.99444	0.188428	0.632651	-0.132763	0.950862	-0.0993313	0.729769	-0.231469	0.578685	-0.142106	0.768786	0.101116	0.954021
A0A0G2K695	0.0597307	0.761328	0.044409	0.999222	-0.291833	0.522542	0.0505639	0.879842	0.191233	0.177432	-0.104778	0.99444	0.134867	0.560437	-0.046196	0.950862	-0.156572	0.574936	-0.195129	0.561728	-0.165486	0.710486	0.0205083	0.985534
P68370	0.137466	0.58486	-0.00790353	0.999222	-0.227603	0.560358	0.0207066	0.951615	0.101744	0.622523	-0.0474259	0.99444	0.152732	0.560437	0.0109901	0.997883	-0.0767868	0.829382	-0.191328	0.539644	-0.195671	0.716771	0.00519981	0.994426
P58775-2	-0.0523658	0.71608	-0.0408419	0.999222	0.0377217	0.818545	-0.0265356	0.914262	-0.1056	0.414281	-0.092133	0.99444	-0.25117	0.560437	-0.317214	0.790204	0.0559057	0.809896	-0.17515	0.478158	-0.139311	0.653102	-0.0599925	0.815134
A0A140TAF0	-0.218348	0.604515	-0.243727	0.999222	0.220408	0.547351	-0.331108	0.844597	-0.464006	0.0814465	0.0576598	0.99444	-0.38585	0.568431	0.00798575	0.997883	0.233692	0.526822	0.261736	0.544024	0.296381	0.627307	-0.0835433	0.960872
G3V6T7	-0.0560178	0.807247	0.0167156	0.999222	-0.208598	0.349401	0.0887391	0.844597	-0.00365993	0.967933	-0.093399	0.99444	0.0670712	0.646554	-0.0685394	0.950862	-0.139549	0.382201	-0.023337	0.884363	-0.156567	0.609867	-0.132626	0.147178
O35814	-0.0271885	0.813107	-0.0109801	0.999222	-0.115606	0.477117	0.0183127	0.945599	0.0559724	0.591638	0.0343824	0.99444	0.0121918	0.900212	-0.0315604	0.94165	-0.104799	0.310375	0.0110215	0.960467	-0.05565	0.776042	0.0880959	0.815134
P50137	0.0364197	0.859058	0.0571669	0.999222	-0.212187	0.599009	0.149684	0.844597	0.0392884	0.74385	-0.0985491	0.99444	-0.00762874	0.910207	-0.0927797	0.920568	-0.105406	0.702466	-0.0608341	0.835019	-0.141409	0.793483	0.00532436	0.986032
P10111	-0.100905	0.710723	-0.193807	0.999222	0.0847866	0.672278	-0.22319	0.844597	-0.355132	0.191764	-0.0762144	0.99444	-0.289788	0.560437	-0.0987227	0.929079	0.0207565	0.95448	0.142179	0.633401	0.216813	0.632705	-0.188541	0.871603
P68035	0.527918	0.528351	-0.00452223	0.999222	-0.709847	0.372711	-0.0199659	0.967796	0.631779	0.206994	0.0578003	0.99444	0.10753	0.84461	-0.0270529	0.996586	-0.631825	0.420322	-0.673942	0.202295	-0.214743	0.821294	0.236857	0.94965
A0A0G2JSQ4	-0.188697	0.528351	0.0432037	0.999222	-0.0227863	0.929842	-0.0185346	0.907722	-0.127672	0.332287	-0.127717	0.99444	-0.337753	0.560437	-0.212951	0.735481	0.0362971	0.946902	-0.234708	0.596003	-0.17011	0.728353	0.0371437	0.889402
Q9Z1P2	0.098563	0.636508	0.0341344	0.999222	-0.184797	0.53969	0.0633901	0.849859	0.23855	0.368419	-0.0708219	0.99444	0.113088	0.560437	-0.0120193	0.98796	-0.13246	0.574936	-0.124443	0.596003	-0.186569	0.529458	0.29679	0.692024
P13084	-0.113092	0.716166	-0.27054	0.999222	0.491362	0.116604	-0.214807	0.848713	-0.17128	0.508205	-0.0321402	0.99444	-0.20386	0.62258	0.167913	0.898416	0.161153	0.574936	0.214348	0.584046	0.270404	0.59114	0.0647902	0.970232
P16086	-0.0393274	0.767996	-0.0139661	0.999222	-0.228177	0.446353	0.0628486	0.854235	0.0466993	0.796087	-0.0598632	0.99444	0.0238155	0.861706	-0.0361504	0.950862	-0.132869	0.574936	-0.0953995	0.584046	-0.128433	0.577008	0.0574446	0.947277
Q6AYZ1	0.118488	0.571305	0.110259	0.999222	0.1942	0.19515	0.126428	0.849859	-0.262472	0.608165	-0.137241	0.99444	-0.309808	0.706966	0.222158	0.895723	0.0589527	0.812799	-0.00569299	0.971196	0.22037	0.572	0.110293	0.947277
P15865	-0.100506	0.715743	-0.252879	0.999222	0.320032	0.325945	-0.260496	0.844597	-0.228774	0.480683	-0.0632132	0.99444	-0.308803	0.568431	0.112709	0.950862	0.153975	0.657888	0.283423	0.563049	0.248286	0.57014	-0.150057	0.94965
Q6AZ25	-0.192244	0.137404	-0.0610228	0.999222	0.120868	0.498687	-0.196875	0.844597	-0.0228636	0.796087	-0.042748	0.99444	-0.140918	0.560437	-0.338286	0.817834	-0.00565235	0.96095	-0.0938834	0.478158	0.00281399	0.99565	0.140942	0.520096
P25113	0.117167	0.667594	0.0648492	0.999222	0.0700124	0.671206	0.137878	0.819502	0.124387	0.169441	0.0155318	0.99444	0.0768175	0.606481	0.0693233	0.950862	-0.0646465	0.711416	-0.105061	0.522487	-0.00222297	0.993998	0.124345	0.283601
A0A0G2JSZ5	0.0534427	0.741761	0.0824617	0.999222	-0.190501	0.408993	0.137029	0.844597	-0.0688878	0.673688	-0.0686585	0.99444	0.0767201	0.600351	-0.0371793	0.950862	-0.0892352	0.602275	-0.0993218	0.564958	-0.070411	0.802984	-0.0848196	0.836649
P07632	-0.0249833	0.832149	-0.0366729	0.999222	0.116918	0.429002	-0.0581075	0.910401	-0.19953	0.302871	0.0943189	0.99444	-0.153735	0.560437	-0.11771	0.898416	0.164399	0.457792	0.176613	0.528678	0.166134	0.689458	-0.117213	0.903564
A0A0G2K654	0.00606983	0.980994	-0.148764	0.999222	0.333964	0.23029	-0.157017	0.844597	-0.221985	0.585435	-0.109279	0.99444	-0.22839	0.606581	0.163121	0.950862	0.0587635	0.66113	0.186078	0.682185	0.128977	0.750274	-0.143956	0.954021
M0R7B4	-0.0631244	0.677749	-0.107593	0.999222	0.241296	0.192611	-0.0324906	0.945599	-0.15754	0.61165	-0.0191695	0.99444	-0.125888	0.704106	0.0932885	0.959342	0.120219	0.555263	0.212793	0.596003	0.180176	0.666654	-0.261518	0.851373
P13941	-0.366862	0.0995134	-0.108074	0.999222	-0.534219	0.0348897	-0.0250816	0.871422	-0.725059	0.0579556	-0.112318	0.99444	-0.269843	0.560437	-0.169834	0.895723	0.0382026	0.888109	-0.032708	0.829532	0.118304	0.74214	-0.797266	0.0417583
A0A096MK30	0.00534272	0.985453	-0.055515	0.999222	-0.264873	0.561945	0.197997	0.844597	0.245976	0.0814465	-0.0736227	0.99444	0.163876	0.560437	-0.0470647	0.98214	-0.177468	0.574936	0.0292276	0.931428	-0.176821	0.694876	0.0775758	0.832794
G3V7U4	0.0434781	0.874234	0.00640837	0.999222	-0.0612368	0.636648	0.118951	0.844597	0.214324	0.0177795	-0.00799836	0.99444	0.102545	0.560437	-0.052571	0.950862	-0.0352343	0.738111	0.000626748	0.999013	-0.0254273	0.810405	0.0701133	0.836649
P48500	-0.0239584	0.884974	0.151175	0.999222	-0.0409494	0.599009	0.209616	0.844597	-0.0992056	0.177432	0.064278	0.99444	0.0094285	0.958065	-0.13274	0.790204	-0.0283511	0.897332	-0.15209	0.177099	-0.0787042	0.768786	-0.0365297	0.671035
G3V6D3	0.142145	0.413899	0.106974	0.999222	-0.163747	0.592056	0.138699	0.844597	0.111736	0.506155	-0.0694236	0.99444	0.118936	0.564487	0.0132372	0.985585	-0.162495	0.511455	-0.104446	0.740719	-0.10782	0.778535	0.00763251	0.989216
Q5XIF6	0.0631243	0.871473	0.00874711	0.999222	-0.710102	0.556958	-0.113402	0.851339	-0.0191427	0.967056	-0.313617	0.99444	-0.0976862	0.70669	-0.0846939	0.98214	-0.453949	0.470321	-0.767888	0.391141	-0.730563	0.199544	-0.136678	0.954021
A0A096P6L8	-0.117571	0.691159	0.0593994	0.999222	-0.379876	0.205209	0.0616819	0.844597	-0.199522	0.181205	0.0109031	0.99444	0.0873795	0.61729	-0.120463	0.920568	-0.155867	0.555263	-0.155442	0.339291	-0.214164	0.401823	-0.303835	0.0824294
Q38PG1	-0.303352	0.155598	-0.174331	0.999222	-0.0947044	0.666742	-0.180299	0.850875	-0.471151	0.103576	-0.0851138	0.99444	-0.386199	0.560437	-0.205256	0.426543	0.0897966	0.785238	0.0839057	0.561728	0.209402	0.641047	-0.339485	0.54588
A7VJC2-1	-0.00902948	0.979068	-0.037525	0.999222	0.120746	0.463262	-0.111299	0.844597	-0.161366	0.191764	-0.0386192	0.99444	-0.21744	0.560437	0.0332103	0.976049	0.0565543	0.651984	0.0815144	0.560152	0.187356	0.524521	-0.0211306	0.970232
D3ZHA0	0.0606725	0.574039	-0.0264515	0.999222	-0.160185	0.451263	0.0112803	0.945599	0.18318	0.112181	-0.0608863	0.99444	0.119377	0.560437	-0.0395875	0.971497	-0.131766	0.403761	-0.0596531	0.786573	-0.0910015	0.802507	0.0581583	0.949227
A0A0G2JW88	-0.115434	0.272398	0.00345776	0.999222	0.039933	0.671206	-0.0683225	0.865492	-0.094993	0.311072	-0.0139254	0.99444	-0.18271	0.560437	0.0202681	0.978307	0.0137946	0.894668	0.10586	0.584046	0.0998181	0.716771	-0.0778492	0.889402
P16617	0.137766	0.667594	0.0875649	0.999222	-0.234051	0.53969	0.153521	0.844597	0.287183	0.125634	0.0442407	0.99444	0.253635	0.560437	-0.00856312	0.997883	-0.0995188	0.729769	-0.117578	0.685895	-0.124124	0.785148	0.196583	0.76334
F1LUD3	-0.278538	0.0195172	-0.102762	0.999222	-0.0516075	0.571443	0.00465136	0.992506	-0.282785	0.132275	-0.0715042	0.99444	-0.193441	0.560437	-0.131026	0.055809	0.0606295	0.709408	0.103495	0.478593	0.0571682	0.810405	-0.313349	0.202665
P13084-2	-0.0480874	0.874234	-0.193479	0.999222	0.302718	0.130525	-0.392322	0.844597	-0.251225	0.546124	-0.0443872	0.99444	-0.216297	0.727101	0.356378	0.920568	0.0974614	0.711416	0.326018	0.584046	0.313046	0.726138	-0.106571	0.970232
Q6AXS5	-0.107851	0.758187	-0.0494012	0.999222	0.041789	0.793662	-0.259116	0.844597	-0.333997	0.103576	-0.0352145	0.99444	-0.353422	0.560437	-0.0818043	0.950862	0.101047	0.651984	0.110413	0.657525	0.234411	0.567712	-0.180674	0.818
Q3T1J1	-0.025078	0.851815	-0.0842303	0.999222	0.0751799	0.552016	-0.193285	0.844597	-0.0275543	0.380979	0.0139809	0.99444	-0.196535	0.560437	0.028189	0.956996	0.0680401	0.555263	0.0638499	0.661322	0.0913004	0.609867	0.0982204	0.68874
Q5U300	0.106014	0.581919	0.0819341	0.999222	-0.240399	0.465971	0.0918823	0.861855	0.0948715	0.582338	-0.0994584	0.99444	0.0656042	0.763095	-0.116646	0.94165	-0.169588	0.457792	-0.195548	0.584046	-0.0820714	0.893846	-0.0407744	0.970232
P14669	0.154711	0.595152	0.146717	0.999222	-0.356032	0.524569	0.155514	0.861296	0.248304	0.246422	-0.021964	0.99444	0.322959	0.560437	-0.0854273	0.950862	-0.138167	0.709332	-0.255756	0.544024	-0.159012	0.776042	0.168229	0.903564
P02401	-0.0661998	0.71608	-0.0364996	0.999222	0.220406	0.382473	-0.135081	0.844597	-0.0696019	0.188474	0.0469743	0.99444	-0.322343	0.568431	-0.0667911	0.98214	0.214407	0.478465	0.152978	0.591145	0.266045	0.529458	0.144908	0.865295
Q07936-1	0.253473	0.541855	0.0981252	0.999222	-0.337665	0.569539	0.136267	0.849859	0.339876	0.232291	-0.0538804	0.99444	0.144353	0.695168	-0.101679	0.966643	-0.250578	0.574936	-0.294876	0.578685	-0.233012	0.726138	0.100729	0.960872
A0A0G2K2B3	-0.099161	0.65617	-0.123062	0.999222	0.0991421	0.394018	-0.121371	0.844597	-0.155004	0.180894	-0.0166045	0.99444	-0.177591	0.560437	-0.001385	0.999434	0.0844851	0.536735	0.141491	0.583896	0.129565	0.6323	-0.044562	0.967086
Q4QQV0	0.237261	0.0195172	0.12097	0.999222	-0.143061	0.571443	0.0920186	0.874435	0.0558398	0.894166	-0.0803122	0.99444	-0.0482575	0.898657	0.0304533	0.98214	-0.142824	0.622174	-0.268069	0.522487	-0.2619	0.619682	0.0719176	0.970232
P31044	-0.0254747	0.817689	-0.00260387	0.999222	0.0015358	0.986816	-0.0208983	0.871422	-0.165234	0.0806504	0.0150967	0.99444	-0.124193	0.560437	-0.0197453	0.98214	0.0232676	0.893625	0.0638385	0.661322	0.102401	0.609867	-0.0368901	0.954021
Q68FR9-2	-0.0410257	0.763011	-0.0993506	0.999222	0.123531	0.21411	0.0491316	0.871422	-0.0456986	0.754794	-0.0805272	0.99444	-0.0540463	0.648288	0.0578066	0.950862	-0.0255185	0.86515	0.0721973	0.671885	0.0453334	0.817074	0.00323022	0.995077
D3ZH41	0.0539445	0.880958	0.0440761	0.999222	-0.194906	0.474432	0.22058	0.844597	0.252773	0.0536094	-0.0583091	0.99444	0.171892	0.376906	0.000648984	0.999434	-0.183584	0.549852	0.0190904	0.960467	-0.128542	0.769107	0.100096	0.537011
Q5RKG9	-0.0725021	0.831509	-0.000816111	0.99968	0.266296	0.451406	-0.181156	0.844597	-0.0637225	0.582338	0.103793	0.99444	-0.210992	0.563351	0.00862825	0.997883	0.154329	0.422319	0.172469	0.544024	0.23291	0.521277	0.190498	0.76334
Q5U302	0.0255972	0.928471	0.0298035	0.999222	0.0426363	0.68603	0.124863	0.844597	-0.0650377	0.596852	-0.0420785	0.99444	-0.018466	0.898657	-0.0600512	0.950862	-0.0288647	0.841486	0.0307565	0.866681	-0.024302	0.903058	-0.0881681	0.654542
Q6B345	-0.0681142	0.641904	-0.0737936	0.999222	0.142246	0.481893	0.0273154	0.945599	-0.200019	0.449832	-0.0949337	0.99444	-0.293186	0.560437	-0.00186945	0.999434	-0.0689968	0.841486	-0.00137483	0.989386	0.0861411	0.750274	-0.0316035	0.970232
P02454	-0.524991	0.0266128	-0.00363545	0.999222	-0.655209	0.0229843	0.0238794	0.893597	-0.904821	0.0305251	-0.0893916	0.99444	-0.343546	0.2392	-0.290799	0.298419	0.0735375	0.511455	0.0723584	0.715076	0.0794269	0.776269	-0.896124	0.0805919
A0A0G2K8W9	-0.0853809	0.502795	-0.0265855	0.999222	-0.126871	0.253441	-0.00799903	0.955191	-0.113293	0.345355	-0.0489375	0.99444	-0.071954	0.629573	-0.0587983	0.910012	-0.070405	0.318342	0.0326385	0.71757	-0.0523233	0.748245	-0.0813978	0.35246
A0A0G2K174	-0.0390381	0.759014	-0.0165594	0.999222	-0.0431325	0.671206	0.0127113	0.945599	-0.0154815	0.837798	-0.03319	0.99444	0.0248387	0.83731	0.0342543	0.950862	-0.0185567	0.609674	0.0639528	0.544024	-0.0345307	0.847137	0.00490756	0.987944
P05964	0.00889605	0.979068	0.136962	0.999222	-0.019483	0.890462	0.0624118	0.888428	0.135714	0.444985	0.0797447	0.99444	0.00596898	0.973014	-0.0533033	0.94165	0.0773557	0.82341	-0.155376	0.584046	-0.0632319	0.817074	0.300644	0.0452161
O88600	0.0757611	0.716166	0.0284983	0.999222	-0.0749204	0.574679	0.110582	0.844597	0.233731	0.103576	-0.0427498	0.99444	0.180891	0.560437	-0.0277766	0.98214	-0.125923	0.304526	-0.000795729	0.99931	-0.110214	0.713185	0.146474	0.595737
P63102	0.062794	0.723176	-0.00283129	0.999222	0.041979	0.884071	0.193792	0.844597	0.147648	0.109811	-0.0150662	0.99444	0.0471874	0.784835	0.00807058	0.997883	-0.0756427	0.716709	-0.00597887	0.982261	-0.0715895	0.821294	0.096861	0.877004
P04256	0.0210104	0.938854	-0.0292245	0.999222	0.095787	0.498687	-0.108756	0.844597	-0.0176632	0.81622	0.030623	0.99444	-0.0997321	0.560437	0.0882744	0.950862	0.0803046	0.622174	0.052374	0.654076	0.160348	0.514818	0.086201	0.0855553
Q3ZAV2	0.00905139	0.973164	-0.126931	0.999222	0.268819	0.274561	-0.0389593	0.879842	0.269864	0.236544	0.0618841	0.99444	-0.0175127	0.950315	0.125856	0.909407	0.0911784	0.593295	0.184959	0.522487	0.00856763	0.973093	0.500495	0.187648
Q66X93	0.0889241	0.656078	0.0271439	0.999222	-0.24952	0.402365	0.0192937	0.945599	0.148443	0.343144	-0.0778542	0.99444	0.110667	0.560437	-0.0989044	0.94165	-0.166944	0.536735	-0.107698	0.709935	-0.29125	0.462936	-0.0703305	0.932481
P11762	-0.410933	0.0114015	-0.0397854	0.999222	-0.0593965	0.558629	-0.138118	0.844597	-0.166714	0.206645	0.00994352	0.99444	-0.156993	0.215828	0.0050658	0.997883	0.0172593	0.830849	0.0217785	0.858254	0.0780998	0.609867	-0.0794327	0.841142
A0A0G2K2P5	-0.0951752	0.254584	-0.0724255	0.999222	0.0370155	0.693311	-0.0249344	0.92432	-0.167488	0.345355	-0.0177467	0.99444	-0.0134959	0.898657	0.0569717	0.94165	0.00979564	0.91473	0.0140983	0.933273	-0.0109062	0.949987	-0.114045	0.863462
P35565	0.184969	0.528351	0.0329849	0.999222	-0.191234	0.53969	0.171115	0.844597	0.123558	0.394865	-0.107627	0.99444	0.0893852	0.727101	-0.0952698	0.94165	-0.217432	0.470321	-0.194945	0.626579	-0.242531	0.514818	-0.0279581	0.985534
P63159	-0.208645	0.272398	-0.161949	0.999222	0.221198	0.429002	-0.0583335	0.879842	-0.304029	0.245123	-0.0535631	0.99444	-0.370294	0.560437	-0.0753919	0.966643	0.218413	0.526822	0.228309	0.591145	0.188817	0.664347	-0.174729	0.89355
F1MA98	-0.0599631	0.581919	-0.0467842	0.999222	0.0594027	0.524569	-0.0427865	0.853965	-0.0752101	0.561848	-0.00939008	0.99444	0.0254856	0.794611	0.0690865	0.950862	-0.0222131	0.925614	0.157068	0.526596	0.0243536	0.930929	-0.0437852	0.95519
D3ZGE6	-0.122057	0.137404	-0.0168624	0.999222	0.00825345	0.915608	0.0985004	0.844597	-0.0678729	0.272581	-0.0161239	0.99444	-0.0793709	0.560437	-0.0718705	0.895723	0.00821957	0.69399	0.0197319	0.888165	-0.0532207	0.770329	-0.0278574	0.94965
D4A7U1	-0.082834	0.815356	-0.216162	0.999222	0.211077	0.328149	-0.1965	0.844597	-0.263859	0.1059	0.0163849	0.99444	-0.254512	0.560437	0.140291	0.943548	0.169459	0.54961	0.246148	0.528678	0.288811	0.39795	0.0258535	0.985534
B5DEN5	-0.0284852	0.943918	-0.223551	0.999222	0.314404	0.269334	-0.270505	0.844597	-0.242726	0.193391	-0.0427739	0.99444	-0.349928	0.560437	0.111935	0.950862	0.167292	0.574936	0.276187	0.522487	0.337127	0.468576	0.0282828	0.985534
Q63716	0.109176	0.659575	0.00851168	0.999222	-0.10706	0.636648	0.0450047	0.844597	0.102299	0.137681	0.0262014	0.99444	0.199536	0.568431	0.0327361	0.98214	-0.0807128	0.463279	-0.0574037	0.597308	-0.0203574	0.923215	0.0732811	0.816567
D3ZQR7	0.146087	0.61277	0.0686284	0.999222	-0.271621	0.571443	0.0779718	0.871422	0.166928	0.129894	-0.00647405	0.99444	0.239768	0.560437	-0.00167034	0.999434	-0.081413	0.750865	-0.117975	0.71757	-0.0856129	0.849695	-0.0332336	0.975858
P62161	-0.0414759	0.926086	0.121262	0.999222	-0.368656	0.481931	0.0131321	0.953557	0.103766	0.606929	0.0529154	0.99444	-0.0986604	0.563351	-0.147091	0.898416	-0.0741434	0.910346	-0.225854	0.660971	-0.280349	0.660311	-0.00129351	0.996379
Q6P136	0.177597	0.451042	0.125852	0.999222	-0.215312	0.582283	0.101896	0.865294	0.115329	0.475166	-0.028277	0.99444	0.122218	0.687219	-0.035377	0.98214	-0.0723092	0.843403	-0.12913	0.740719	0.201444	0.80268	-0.0639154	0.960872
P62260	0.180874	0.577424	0.119415	0.999222	-0.218834	0.56832	0.137829	0.844597	0.328402	0.232781	0.054304	0.99444	0.278176	0.564487	-0.118677	0.94165	-0.213712	0.569982	-0.116376	0.835019	-0.151464	0.776042	0.0431877	0.975131
P15999	0.195629	0.589479	0.0469095	0.999222	-0.0891217	0.700679	0.0870894	0.844597	0.2139	0.0672372	0.00135642	0.995915	0.207048	0.560437	-0.00348257	0.997883	-0.0875178	0.61116	-0.0450616	0.821802	-0.154316	0.462936	0.119345	0.7693
Q6URK4	-0.0277139	0.926086	-0.0230412	0.999222	0.149666	0.0694932	-0.0849526	0.844597	-0.103268	0.488826	0.0609924	0.99444	-0.0127402	0.958065	0.0216821	0.985585	0.000116028	0.999923	0.0649444	0.749411	0.0872425	0.726138	0.115111	0.871603
A0A0G2K6J5	-0.0132055	0.979068	-0.116509	0.999222	0.254987	0.446353	-0.00718561	0.993442	-0.457083	0.137681	-0.00134207	0.997193	-0.469376	0.560437	-0.137028	0.895723	0.223603	0.574936	0.254525	0.476048	0.356131	0.514818	-0.229739	0.865295
Q9Z0U8	-0.0701423	0.0296304	-0.0639484	0.999222	0.127303	0.556958	0.0409766	0.879842	-0.0482691	0.464734	0.0188898	0.99444	-0.227318	0.560437	-0.102073	0.670016	0.00550791	0.975263	0.0172488	0.925077	0.097666	0.692133	-0.0159399	0.959131
P14668	0.296986	0.571305	0.120257	0.999222	-0.421149	0.52737	0.259799	0.844597	0.33722	0.265752	0.01824	0.99444	0.347463	0.560437	-0.100076	0.950862	-0.169473	0.704387	-0.260184	0.584046	-0.203719	0.770836	0.19858	0.89355
Q5PQK5	-0.08464	0.71608	-0.0752113	0.999222	0.0624606	0.737637	0.115148	0.844597	-0.00833094	0.881677	-0.0352753	0.99444	-0.0972695	0.695168	-0.0691586	0.966199	0.110692	0.722879	0.211026	0.633401	-0.0385369	0.896451	0.102215	0.836649
A0A0G2K8A5	0.0687093	0.667594	0.00479351	0.999222	-0.506971	0.558629	-0.0400817	0.418179	-0.0444229	0.695611	-0.096115	0.99444	0.0379947	0.863108	-0.0632578	0.94165	-0.174	0.562778	-0.153331	0.691005	-0.0701358	0.873995	-0.101072	0.85089
D3ZF26	-0.161573	0.571305	-0.16289	0.999222	0.0362759	0.790989	-0.158365	0.844597	-0.307957	0.197219	-0.0254083	0.99444	-0.216819	0.560437	-0.0309861	0.980452	0.0803512	0.711416	0.162935	0.563049	0.16221	0.641047	-0.203447	0.818
A0A0G2JWK7	0.00852532	0.93775	-0.00999185	0.999222	-0.0374254	0.664577	0.116662	0.865492	0.0917476	0.563137	-0.0156072	0.99444	0.108934	0.560437	-0.066552	0.898416	-0.0997023	0.574936	-0.11265	0.528678	-0.116331	0.578397	0.226916	0.370726
Q4KM71	-0.0332037	0.811935	-0.0216552	0.999222	-0.0808119	0.308547	-0.110814	0.844597	-0.0855988	0.226811	0.0238797	0.99444	-0.0248676	0.751686	-0.0417739	0.94165	0.0116533	0.878191	-0.00778482	0.931219	0.0611996	0.57305	-0.024809	0.93978
A0A0G2JZI2	0.138142	0.129601	0.0158552	0.999222	-0.301195	0.408993	0.0575361	0.879842	0.187969	0.301883	-0.10522	0.99444	0.0562294	0.671893	-0.0853817	0.929079	-0.145617	0.574936	-0.234251	0.521718	-0.26486	0.514818	0.136841	0.904011
Q1JU68	-0.0247976	0.834634	-0.236909	0.999222	0.166608	0.301891	-0.172536	0.854235	0.0511998	0.658758	0.0196545	0.99444	0.0116314	0.957907	0.105151	0.898416	0.031752	0.888109	0.166836	0.544024	0.117068	0.720975	0.162134	0.757934
B6DYQ7	0.225858	0.508077	0.11911	0.999222	-0.31426	0.440407	0.153563	0.849859	0.1163	0.635528	0.0410998	0.99444	0.179084	0.600351	-0.00414186	0.997883	-0.135239	0.689081	-0.233115	0.579261	-0.0628941	0.900913	0.0343443	0.982252
Q5U3Y8	0.0713302	0.739022	-0.0331535	0.999222	0.196993	0.200943	-0.177363	0.844597	0.0572124	0.611827	0.0369459	0.99444	-0.147679	0.560437	0.0307235	0.98214	0.0313007	0.770632	-0.0392593	0.687582	0.0679446	0.776042	0.175374	0.36785
P68255	-0.0109122	0.938854	-0.111567	0.999222	0.204903	0.349401	-0.00782145	0.970025	-0.218682	0.487091	-0.0889606	0.99444	-0.131468	0.560437	0.122488	0.915539	0.162776	0.711416	0.266772	0.478158	0.252669	0.521277	-0.172488	0.871603
Q5PPH9	-0.193283	0.302816	-0.00526172	0.999222	0.0687393	0.692095	-0.105158	0.865294	-0.154824	0.182912	0.0247471	0.99444	-0.161739	0.560437	-0.0271378	0.98214	0.0464475	0.793346	0.0656392	0.635035	0.0899836	0.664347	-0.0417702	0.954021
D3ZFA8	0.0576234	0.744434	-0.0279485	0.999222	0.209914	0.174799	-0.103435	0.854235	-0.100056	0.494341	-0.0182981	0.99444	0.0839625	0.560437	0.0997267	0.898416	0.0718378	0.651984	0.0778152	0.647168	0.138196	0.509175	0.0076766	0.988858
A0A0G2JSK5	0.0662575	0.811498	-0.113218	0.999222	-0.157373	0.574679	0.0720694	0.849859	-0.118076	0.454739	0.0747619	0.99444	-0.0814514	0.560437	-0.047458	0.959342	-0.0731282	0.636663	0.0754837	0.659273	-0.111024	0.664347	-0.103014	0.56031
A0A0G2JZ52	0.042508	0.885266	0.0246039	0.999222	-0.0709014	0.773164	0.161165	0.844597	0.25202	0.0472679	-0.00388644	0.99444	0.147609	0.560437	-0.0499852	0.978307	-0.0881248	0.574936	-0.0624015	0.691005	-0.157831	0.549569	0.150337	0.760468
A0A140TAJ3	-0.105597	0.0195172	-0.0424726	0.999222	0.0783139	0.590748	0.0140987	0.967796	-0.065431	0.531517	0.0960332	0.99444	0.0522576	0.614856	0.0168665	0.985585	0.0723834	0.701551	0.142832	0.549698	0.0706736	0.776042	0.0211905	0.983231
Q63083	-0.102979	0.437071	0.0133185	0.999222	0.00659264	0.9598	0.072045	0.871422	-0.197117	0.0517722	-0.0146609	0.99444	-0.188829	0.560437	-0.0531682	0.94165	0.0979587	0.60552	0.0956401	0.660971	0.0962143	0.736247	-0.127082	0.727696
F1LPH1	-0.0612465	0.752304	0.0219654	0.999222	0.117536	0.325945	-0.10354	0.844597	-0.209368	0.130673	0.0708236	0.99444	-0.327342	0.560437	-0.00410046	0.997883	0.111355	0.563799	0.235364	0.386214	0.187006	0.629249	-0.0649975	0.94965
P15429	0.0509981	0.731732	0.126979	0.999222	-0.6964	0.574679	0.134415	0.844597	0.26272	0.305802	-0.0432701	0.99444	0.154046	0.560437	-0.0593808	0.966643	-0.156069	0.701551	-0.318276	0.521718	-0.156606	0.726138	0.0570729	0.968349
D3ZVK7	0.227533	0.574495	-0.00308539	0.999222	0.140866	0.522542	0.0437538	0.861296	-0.162323	0.478651	-0.0573594	0.99444	-0.0999362	0.560437	-0.0754116	0.94165	0.0577948	0.893625	0.00902402	0.968574	0.283131	0.521277	0.0168432	0.985534
G3V8C4	0.085862	0.759719	0.0137727	0.999222	-0.021512	0.874362	0.0732798	0.854235	0.104592	0.240413	-0.0720836	0.99444	0.106948	0.560437	0.0175121	0.98214	-0.0816853	0.651984	-0.0630976	0.675877	-0.168707	0.57014	0.110586	0.537011
Q3KRF2	-0.0921612	0.574377	0.0268597	0.999222	-0.118064	0.415604	-0.00570466	0.967796	-0.0921553	0.195379	0.0206291	0.99444	0.0540073	0.673693	0.0214417	0.978307	0.00575195	0.975263	0.0237958	0.835019	0.0213347	0.896451	-0.195812	0.197044
P54001	0.153214	0.705091	0.0498975	0.999222	-0.377949	0.52737	0.100272	0.865492	0.260465	0.338944	-0.0177226	0.99444	0.206389	0.563351	-0.0294377	0.98214	-0.219124	0.622174	-0.391108	0.375746	-0.33915	0.608854	0.0301852	0.985534
G3V6S3	-0.0510623	0.785774	-0.0618683	0.999222	-0.164664	0.325945	-0.052188	0.865492	-0.194552	0.112181	-0.00452135	0.99444	-0.0731235	0.614856	-0.114269	0.895723	-0.0181021	0.888109	0.0112373	0.932305	-0.044593	0.776042	-0.198907	0.173124
Q9EPH8	0.100788	0.701493	0.0850887	0.999222	-0.191655	0.522542	0.0841717	0.844597	0.306236	0.261021	0.0270396	0.99444	0.325261	0.560437	0.00825938	0.997883	-0.113773	0.574936	-0.147606	0.544024	-0.185298	0.514818	0.269691	0.756231
Q5XIM9	0.175533	0.272398	0.0460528	0.999222	-0.241421	0.558629	0.0699766	0.893597	0.276392	0.330585	-0.062894	0.99444	0.102096	0.62258	-0.0406663	0.98214	-0.162999	0.555263	-0.179803	0.596003	-0.136323	0.73237	0.22454	0.835528
Q05175	-0.0229842	0.974889	0.000103578	0.999786	-0.264678	0.556958	0.084962	0.844597	0.419239	0.281937	0.0488037	0.99444	0.0257859	0.915676	-0.194037	0.895723	-0.072592	0.888109	-0.318268	0.521718	-0.320672	0.641047	0.280098	0.865295
Q68FQ0	0.279576	0.451042	0.0495567	0.999222	-0.395665	0.571443	0.0331512	0.898632	0.279681	0.0744978	-0.0237611	0.99444	0.203725	0.641934	-0.0462432	0.969251	-0.231696	0.536735	-0.124158	0.76133	-0.0318123	0.960273	0.0681773	0.954021
P04636	0.248912	0.542342	0.221459	0.999222	-0.192817	0.582283	0.153026	0.844597	0.0921283	0.564058	0.048686	0.99444	0.0857549	0.74641	-0.0870458	0.920194	-0.132355	0.735538	-0.262631	0.521718	-0.152245	0.802507	0.0108301	0.986032
G3V7Q7	0.0879537	0.677359	0.0229408	0.999222	-0.149885	0.717814	0.00607802	0.970153	0.0203593	0.91919	-0.0842967	0.99444	0.218381	0.560437	-0.0986096	0.895723	0.057592	0.86515	-0.202425	0.584046	-0.0587416	0.921088	-0.0257323	0.970232
D3ZBN0	-0.150904	0.609813	-0.229175	0.999222	0.251106	0.328149	-0.166656	0.844597	-0.261591	0.486867	-0.0950234	0.99444	-0.253438	0.568431	0.0717156	0.98214	0.0958014	0.731303	0.247659	0.596001	0.092785	0.774051	-0.203118	0.915172
Q66HD3	-0.0175784	0.961607	-0.0203747	0.999222	-0.117946	0.349401	0.0599188	0.844597	0.121727	0.163182	-0.0725226	0.99444	0.033359	0.791296	-0.0124818	0.997883	-0.0947228	0.588657	0.123046	0.71525	-0.073813	0.820097	0.0144944	0.967666
Q62733	-0.0958225	0.656188	-0.00847496	0.999222	0.130466	0.522542	0.0194124	0.871422	-0.0398384	0.58317	0.072774	0.99444	-0.0624972	0.560437	-0.0163276	0.98214	0.133386	0.569982	0.0992197	0.689417	0.172296	0.471639	0.0613367	0.903564
Q9JJ19	-0.201886	0.0195172	-0.117208	0.999222	-0.0427972	0.70412	-0.0399797	0.934458	-0.199007	0.281548	-0.0233427	0.99444	-0.171102	0.560437	-0.113085	0.898416	0.0921746	0.574598	0.12416	0.657367	-0.00313296	0.993998	-0.219671	0.74768
D3ZZC1	-0.0722878	0.807247	0.0107378	0.999222	-0.175472	0.333622	0.123525	0.844597	-0.200049	0.103576	-0.142427	0.99444	0.0125947	0.954887	-0.220888	0.508651	-0.119509	0.583688	-0.155398	0.242863	-0.208184	0.462936	-0.238383	0.190824
F1M3D3	0.0145654	0.881796	0.00344984	0.999222	-0.203224	0.294819	0.0175562	0.844597	-0.0433124	0.191764	-0.0613714	0.99444	0.00606057	0.969608	-0.0747185	0.762848	-0.074195	0.641152	-0.0924625	0.528678	-0.0436844	0.786257	-0.12579	0.477754
P06685	0.143951	0.640081	0.0229382	0.999222	-0.112967	0.660679	-0.00021969	0.997514	0.129607	0.0472679	-0.00567684	0.99444	0.122738	0.560437	0.0438394	0.950862	-0.0229846	0.897332	-0.0192968	0.911215	0.0940191	0.786762	0.120334	0.587658
Q6Q0N1	0.123861	0.66319	0.0452026	0.999222	-0.313162	0.571443	0.139343	0.844597	0.0561643	0.67245	-0.064248	0.99444	0.120415	0.563351	-0.0269012	0.98214	-0.174555	0.457792	-0.117638	0.640364	-0.109529	0.776042	-0.0414492	0.954021
P19944	-0.0743272	0.880375	-0.192911	0.999222	0.460262	0.116604	-0.41591	0.844597	-0.13615	0.368419	-0.0847386	0.99444	-0.571365	0.563351	0.328385	0.894754	0.325406	0.511455	0.359936	0.521718	0.473146	0.390988	0.216961	0.865295
P50475	0.296823	0.33829	0.0315229	0.999222	-0.0249321	0.92116	0.105605	0.844597	0.267033	0.159762	-0.0656171	0.99444	0.163308	0.560437	0.00199888	0.999434	-0.0546058	0.569982	-0.0790783	0.624485	-0.105446	0.726138	0.202507	0.692024
D3ZMS1	-0.0428328	0.763011	-0.0475562	0.999222	-0.00414821	0.931444	-0.0818763	0.844597	-0.163416	0.142841	-0.085427	0.99444	-0.15313	0.560437	0.0298322	0.98214	-0.0615842	0.511455	0.0364772	0.691005	0.0154691	0.937497	-0.111094	0.815134
P37397	0.0884282	0.413899	-0.0229749	0.999222	0.111431	0.433592	-0.013903	0.945599	0.058141	0.50364	0.0151609	0.99444	0.0651251	0.804408	-0.118928	0.790204	-0.0209646	0.883371	-0.00108869	0.993712	0.0198789	0.886087	0.134325	0.269274
O35244	0.0739191	0.581919	-0.00669926	0.999222	-0.0434784	0.76766	-0.00973037	0.945599	-0.101042	0.416577	0.00476895	0.99444	0.00267279	0.973014	0.0106333	0.98214	-0.00279313	0.96095	-0.0193348	0.863162	0.012388	0.942429	-0.0514341	0.93561
B2GV69	-0.0257452	0.946155	-0.323496	0.999222	0.0976023	0.737637	-0.344933	0.844597	-0.2975	0.279807	-0.143124	0.99444	-0.503996	0.560437	0.157114	0.950862	0.13044	0.748096	0.223573	0.661322	0.385105	0.59114	0.0230469	0.985957
G3V6H9	0.148478	0.131272	-0.0322111	0.999222	0.0610868	0.672278	0.0351041	0.906771	-0.114941	0.582724	-0.146896	0.99444	-0.223787	0.560437	0.0183257	0.98214	-0.0504188	0.830849	-0.0470023	0.682185	0.0185643	0.896451	-0.0468736	0.907533
Q66HA8	0.105692	0.667594	-0.0990425	0.999222	-0.00618177	0.925827	0.00615815	0.978984	0.109735	0.210578	-0.122754	0.99444	0.0530703	0.560437	-0.0571573	0.950862	-0.0724353	0.120117	-0.0696299	0.689416	-0.103596	0.748245	0.0731727	0.906733
D3ZU13	0.00266162	0.984755	-0.0673916	0.999222	0.175582	0.23435	-0.101233	0.844597	-0.0872466	0.331643	-0.0142088	0.99444	-0.0598834	0.560437	0.0111052	0.98796	0.0330783	0.830072	0.0823118	0.544024	0.0750674	0.748245	0.0293796	0.960872
Q7M0E3	-0.00293463	0.984755	-0.0700024	0.999222	0.063078	0.328149	-0.00203413	0.992661	-0.00899309	0.935707	0.040165	0.99444	-0.113887	0.560437	0.173591	0.790204	0.0120978	0.951191	0.144509	0.528678	0.178711	0.509479	0.114333	0.54588
P52944	-0.00969755	0.963136	0.010666	0.999222	0.0669691	0.478372	-0.0630801	0.871422	-0.125314	0.125634	0.0582123	0.99444	-0.191862	0.560437	0.148312	0.920568	0.0598625	0.609472	0.126834	0.664921	0.179099	0.514818	0.0852884	0.954021
Q5XI72	-0.0236345	0.944545	-0.08734	0.999222	0.191428	0.446353	-0.247257	0.844597	-0.224263	0.0336077	0.0419401	0.99444	-0.313074	0.560437	-0.0561895	0.950862	0.153685	0.470321	0.112459	0.544024	0.26418	0.514818	0.0115512	0.985534
F1LPK7	0.147628	0.415246	0.0389358	0.999222	-0.130782	0.571443	0.186528	0.844597	0.123414	0.354275	-0.0340534	0.99444	0.20109	0.560437	0.00855216	0.997883	-0.0895514	0.711416	-0.113856	0.661322	-0.0878218	0.803338	0.0682853	0.954021
P04642	0.184437	0.636508	0.091544	0.999222	-0.226375	0.574679	0.129556	0.844597	0.19292	0.35136	0.128572	0.99444	0.260672	0.562996	0.0235458	0.985585	-0.142	0.622174	-0.150775	0.657367	-0.183134	0.720975	0.0909318	0.954021
G3V6S1	-0.0376868	0.811935	-0.125239	0.999222	0.150472	0.495567	-0.175189	0.854235	-0.229784	0.261021	0.0492271	0.99444	-0.155474	0.568431	-0.0156281	0.997883	0.116628	0.649483	0.230219	0.52329	0.179805	0.529458	-0.0841145	0.954021
A0A0G2K1L8	-0.295272	0.581919	0.507878	0.999222	0.00897516	0.981447	0.273406	0.844597	0.135706	0.61165	0.158332	0.99444	-0.048317	0.84461	-0.143558	0.94165	0.0815314	0.940451	-0.242172	0.671476	-0.385985	0.699149	0.236279	0.671035
P52925	-0.250294	0.105076	-0.115942	0.999222	0.113562	0.550366	-0.0720667	0.865492	-0.209182	0.242646	0.00809706	0.99444	-0.302265	0.560437	-0.16516	0.898416	0.136382	0.478465	0.143589	0.640364	0.0528384	0.892228	-0.226909	0.76334
D4ACV3	-0.209209	0.625726	-0.111846	0.999222	0.0688556	0.800811	0.023946	0.903599	-0.342847	0.463683	-0.161734	0.99444	0.0420652	0.913177	-0.146072	0.950862	-0.0532111	0.919729	0.122191	0.591145	-0.115479	0.812166	-0.279375	0.906647
P61983	0.239792	0.467516	0.0387969	0.999222	-0.267781	0.635345	0.100996	0.844597	0.420646	0.137681	0.138456	0.99444	0.272465	0.560437	0.121694	0.385382	-0.150467	0.602999	0.0670472	0.857218	-0.0800304	0.821294	0.262771	0.671035
Q62920	0.0734902	0.725696	-0.0469934	0.999222	-0.134579	0.589126	0.0696215	0.819502	0.109141	0.00872055	-0.0359025	0.99444	0.0765727	0.560437	0.000132573	0.999434	-0.123974	0.483552	-0.0322912	0.859849	-0.117177	0.658092	0.0693388	0.511779
P62963	0.199393	0.508077	0.0612085	0.999222	-0.287031	0.57874	0.0465031	0.865294	0.157823	0.40268	-0.070956	0.99444	0.106398	0.668669	-0.0824564	0.950862	-0.146385	0.650615	-0.217446	0.596003	-0.0719194	0.832234	-0.0228767	0.985534
B1WC34	-0.147524	0.451042	-0.23228	0.999222	0.0523684	0.76766	0.00367936	0.993442	-0.322723	0.191931	-0.0738565	0.99444	-0.0797768	0.568431	-0.10313	0.920568	0.0656724	0.843403	0.0965144	0.770622	0.0391231	0.922892	-0.243518	0.727696
G3V8R1	-0.0480707	0.667594	0.0056473	0.999222	-0.0978037	0.451406	0.0296073	0.844597	-0.180715	0.0670267	0.0218294	0.99444	-0.0833592	0.560437	-0.046318	0.950862	-0.00936542	0.891259	-0.043194	0.509254	-0.0399908	0.787716	-0.205985	0.00130833
Q3MID6	0.0499741	0.58486	0.197108	0.999222	0.090204	0.59474	0.141669	0.849859	0.0885444	0.603298	0.271808	0.99444	0.391055	0.565851	-0.0982672	0.94165	0.298897	0.0523706	-0.0338464	0.869603	-0.0204313	0.956825	0.156415	0.859859
D3ZVQ0	-0.000320339	0.998797	0.0117404	0.999222	-0.0498702	0.571443	0.159556	0.844597	0.0219202	0.82147	-0.116305	0.99444	0.0460856	0.750301	-0.151286	0.891109	-0.100832	0.574936	-0.0251255	0.856504	-0.0301939	0.934181	-0.0438075	0.89355
G3V8L9	0.0468651	0.849059	-0.0383264	0.999222	-0.0058266	0.974017	0.155812	0.844597	0.154553	0.0771493	-0.0754319	0.99444	0.0578471	0.780656	-0.000207158	0.999434	-0.0155415	0.757751	0.0594944	0.797633	-0.028199	0.923215	-0.120596	0.654542
Q6P3V8	0.171564	0.077578	0.0864319	0.999222	-0.094121	0.666742	0.181188	0.844597	0.0529042	0.730556	-0.0119441	0.99444	0.185467	0.60397	0.0444763	0.966199	-0.0447642	0.843403	-0.0867484	0.71525	-0.0791484	0.832234	0.0808841	0.932481
D4A6A2	-0.171164	0.641904	-0.113451	0.999222	0.475741	0.303899	-0.192614	0.874462	-0.251562	0.458975	0.0662863	0.99444	-0.0941506	0.706541	0.440248	0.790204	0.579002	0.463279	0.239274	0.675893	0.235375	0.776042	-0.0854435	0.970232
P26772	-0.0468048	0.825511	-0.152464	0.999222	0.221646	0.308547	-0.14045	0.865492	-0.181393	0.341129	-0.0455224	0.99444	-0.36756	0.560437	-0.118078	0.895723	0.0787961	0.711416	0.140209	0.522487	0.204252	0.653102	-0.0476393	0.963031
Q2PQA9	0.0987091	0.523668	-0.00746248	0.999222	-0.0457626	0.608516	0.0225127	0.871422	0.0962483	0.278813	-0.0656765	0.99444	0.0131221	0.855611	-0.0413527	0.966199	-0.027154	0.868315	-0.0248804	0.883228	0.0360824	0.903058	0.0950253	0.840271
Q925G0	-0.033504	0.960776	-0.702581	0.999222	0.302174	0.582283	-0.949088	0.844597	-0.396972	0.0299546	0.0786876	0.99444	-0.630123	0.560437	-0.497929	0.895723	0.325748	0.622174	0.388954	0.544024	0.620515	0.455361	-0.176222	0.68874
P38983	0.0662961	0.503251	0.00233829	0.999222	0.0472678	0.571443	0.105462	0.844597	-0.0513739	0.64623	-0.0834577	0.99444	0.119321	0.560437	0.0621753	0.920568	-0.0116583	0.948641	-0.0431266	0.74636	-0.00215461	0.995807	0.0391776	0.94965
P19804	0.0783478	0.777659	0.0391734	0.999222	0.072204	0.582283	0.0874398	0.844597	0.00802365	0.957578	-0.0220377	0.99444	-0.0294725	0.83808	-0.148493	0.898416	-0.0669931	0.828582	-0.0797529	0.749411	-0.0119504	0.960273	-0.0381348	0.967666
Q63945-1	0.0278421	0.850186	0.0387087	0.999222	0.123191	0.130525	-0.0633456	0.865492	0.0348644	0.763806	0.00678914	0.99444	-0.267628	0.560437	0.0380852	0.966199	0.10807	0.574936	-0.0355431	0.774584	0.0779863	0.726138	0.110418	0.609478
G3V6P6	-0.111627	0.834079	-0.000140408	0.999786	0.182227	0.498687	-0.183599	0.844597	-0.488851	0.033733	0.0194617	0.99444	-0.316578	0.560437	0.0108206	0.997883	0.17785	0.470321	0.18535	0.528678	0.34452	0.462936	-0.136421	0.903564
O08629	0.0362211	0.71839	0.0772638	0.999222	-0.200023	0.574679	0.029963	0.905303	0.0797235	0.582338	-0.0650846	0.99444	0.0796497	0.560437	-0.065892	0.266341	-0.119129	0.596447	-0.0721367	0.674636	-0.153161	0.509175	0.07498	0.865295
Q5FVM4	-0.0432366	0.701493	0.0315038	0.999222	-0.144027	0.433592	0.0100585	0.955191	0.0766833	0.0835778	0.00133008	0.99444	0.125474	0.615653	0.0119549	0.997883	-0.0545699	0.722879	-0.0723531	0.633401	-0.1832	0.199544	0.0294303	0.871603
Q62785	-0.0767824	0.715743	-0.00187874	0.999222	0.105932	0.56832	0.0075886	0.981105	-0.122551	0.249664	0.0619459	0.99444	-0.183843	0.560437	-0.0526819	0.969251	0.195894	0.317424	0.101662	0.633401	0.0410194	0.791512	0.0533835	0.932481
D4ACB8	0.208009	0.557474	0.0022179	0.999222	-0.229786	0.463837	0.0392914	0.928927	0.296427	0.200679	0.035227	0.99444	0.241695	0.564487	-0.0635929	0.98214	-0.102417	0.622174	-0.198136	0.584046	-0.139358	0.728353	0.0945763	0.954021
Q3ZB99	-0.105198	0.0674468	-0.0921923	0.999222	0.132945	0.408993	-0.0321114	0.944681	-0.108867	0.383525	-0.0163591	0.99444	-0.0850544	0.560437	0.00488337	0.997883	0.0607895	0.812815	0.209396	0.381161	0.128263	0.689186	-0.092133	0.859859
A0A0G2K0B0	-0.0942951	0.834079	-0.0543604	0.999222	0.285025	0.451406	-0.184431	0.844597	-0.180312	0.395184	0.000213538	0.999596	-0.345461	0.560437	-0.0752973	0.98214	0.0881792	0.74206	0.156232	0.636883	0.280838	0.57305	0.120057	0.932481
A0A0G2K8H0	-0.0445537	0.676057	-0.0429458	0.999222	0.0326061	0.722888	0.0110596	0.945599	-0.0185605	0.854197	-0.0987836	0.99444	-0.17268	0.560437	-0.108649	0.895723	-0.0590229	0.574936	0.0407456	0.691005	-0.0349642	0.788986	0.0817027	0.76334
P47942	-0.109519	0.155598	0.0163421	0.999222	-0.189712	0.278032	0.0832436	0.819502	-0.0612643	0.346785	-0.0313476	0.99444	0.0777692	0.560437	-0.122069	0.734568	-0.021801	0.797637	-0.0531284	0.715076	0.0116873	0.937497	-0.162525	0.526334
Q68FR6	0.285969	0.523668	0.137571	0.999222	-0.289256	0.588874	0.183905	0.844597	0.480333	0.0672372	-0.0626252	0.99444	0.338926	0.560437	-0.05482	0.98214	-0.217233	0.574936	-0.199484	0.682185	-0.19486	0.791512	0.215156	0.89355
P50399	0.29286	0.475135	0.085002	0.999222	-0.124779	0.588874	0.0116651	0.945599	0.163508	0.487228	-0.0463837	0.99444	0.126772	0.643973	-0.106734	0.950862	-0.172766	0.574936	-0.244632	0.596003	-0.135302	0.750274	-0.0240384	0.985534
Q5U2V1	0.00166212	0.984755	0.00303888	0.999222	-0.0908302	0.23029	0.0509966	0.844597	-0.15894	0.137681	-0.0366248	0.99444	-0.0322617	0.560437	-0.0601686	0.895723	-0.0389985	0.574936	0.0421678	0.528678	0.0227029	0.726138	-0.143283	0.254795
Q5PQK2	-0.256193	0.305218	0.0999173	0.999222	-0.381159	0.0346206	-0.0819848	0.844597	-0.00467558	0.967933	0.061559	0.99444	0.111397	0.560437	0.014595	0.997883	-0.0733951	0.694919	-0.405415	0.329741	-0.18962	0.508891	0.0465291	0.94965
Q5RJR8	-0.0565601	0.849059	-0.136896	0.999222	0.265261	0.297906	0.130386	0.844597	-0.227368	0.435539	-0.152052	0.99444	-0.14462	0.560437	-0.0547538	0.98214	-0.0792088	0.809896	0.157769	0.478158	-0.0216841	0.960273	-0.248158	0.810035
P35465	-0.0345646	0.741761	-0.0634222	0.999222	-0.00291957	0.978083	0.0227518	0.879842	0.0654742	0.437828	-0.160235	0.99444	-0.0172384	0.937829	0.0797651	0.942166	-0.078971	0.499585	-0.050071	0.661322	-0.15287	0.116648	0.0295167	0.473979
Q6PDW1	-0.0433781	0.825511	-0.238451	0.999222	0.384791	0.328149	-0.193092	0.844597	-0.181799	0.322223	-0.0507758	0.99444	-0.285059	0.563351	-0.0262117	0.997883	0.17983	0.66881	0.327334	0.544024	0.215956	0.728353	0.0821142	0.954021
Q62952-2	0.0677837	0.544508	0.00116482	0.999222	-0.0317343	0.60845	0.071283	0.844597	0.0680189	0.596298	-0.0134504	0.99444	0.0489224	0.598263	0.00297061	0.997883	-0.0122579	0.940451	-0.055919	0.522487	-0.0658888	0.720975	0.125921	0.728972
M0RC65	-0.063001	0.636423	0.12585	0.999222	0.0150538	0.671206	0.0787174	0.844597	0.0570275	0.519874	0.131848	0.834831	0.097655	0.598263	0.000736254	0.999434	0.00883891	0.969786	0.0672681	0.69933	0.0258458	0.868357	0.185267	0.496559
A0A0G2K4X8	0.0349841	0.71839	-0.0419319	0.999222	0.0614543	0.672278	0.10132	0.844597	-0.0660301	0.443737	-0.131573	0.99444	-0.394689	0.560437	-0.115967	0.895723	0.00124706	0.99187	-0.0231538	0.921042	0.0577488	0.767804	-0.149853	0.125802
E9PTR4	-0.135935	0.571305	-0.0676742	0.999222	-0.0797488	0.498687	0.0145766	0.945599	-0.267571	0.242646	-0.0498376	0.99444	-0.17783	0.376906	-0.176447	0.251743	-0.00124909	0.991544	0.0317996	0.689416	0.0357474	0.795573	-0.167306	0.820532
Q66HF9	-0.0920589	0.504836	0.0521762	0.999222	0.0966221	0.482337	-0.077288	0.844597	-0.00801511	0.930165	0.0821436	0.99444	-0.0415443	0.82891	0.101938	0.898416	0.10698	0.478465	0.0812155	0.748177	0.0889681	0.820327	0.116328	0.865295
Q9JJ54	0.0970572	0.574377	0.0182486	0.999222	-0.191027	0.522542	0.0193012	0.955191	0.0967935	0.689197	-0.0331449	0.99444	0.0909074	0.682425	-0.0657554	0.94165	-0.190813	0.470321	-0.106593	0.715076	-0.0710095	0.80268	0.0233731	0.985534
P13668	-0.313862	0.271163	-0.112766	0.999222	0.0494168	0.82016	-0.0923757	0.879842	-0.463575	0.133825	0.0184992	0.99444	-0.289803	0.560437	-0.194102	0.895723	0.219895	0.478465	0.204718	0.566796	0.229791	0.556538	-0.416627	0.654542
D4A4Z9	0.0376728	0.84805	0.00807931	0.999222	-0.105152	0.589166	0.00393486	0.981105	0.0333055	0.620119	-0.0784669	0.99444	-0.000288289	0.996433	-0.0081409	0.997883	-0.0600392	0.574936	-0.0292704	0.896316	-0.0527816	0.841948	-0.0102845	0.985534
F1LRS8	-0.129045	0.355939	-0.0809649	0.999222	0.110558	0.19515	0.0103362	0.965403	-0.140039	0.332287	-0.0324994	0.99444	-0.0836137	0.614856	0.0283429	0.98214	0.0229336	0.864921	0.116183	0.561728	0.0446064	0.784123	-0.0561649	0.954021
G3V8V1	-0.474176	0.641904	-0.249289	0.999222	-0.174583	0.691202	-0.354758	0.844597	-0.688272	0.030965	0.0463883	0.99444	-0.58678	0.560437	0.0967206	0.98214	0.272993	0.602275	0.610651	0.522487	0.640106	0.36234	-0.182526	0.865295
Q08163	0.260853	0.457717	0.056547	0.999222	0.0558823	0.590748	0.0163838	0.879842	0.154146	0.136602	0.0348467	0.99444	0.182532	0.588971	0.0617215	0.920568	0.076096	0.562778	0.0303253	0.866681	0.0937395	0.600682	0.0644656	0.79763
Q5XI34	0.181304	0.181234	-0.0346069	0.999222	-0.25331	0.463837	0.000277435	0.998217	0.233815	0.231785	-0.0111493	0.99444	0.20047	0.563351	0.0112225	0.997883	-0.101662	0.75312	-0.179006	0.596003	-0.195414	0.690891	0.0914515	0.924968
B2RZA9	0.0930133	0.803896	0.127405	0.999222	-0.383313	0.567254	0.0883166	0.856619	0.16615	0.383525	-0.00804373	0.99444	0.103002	0.687219	-0.0064738	0.997883	-0.219617	0.569982	-0.15463	0.67605	-0.37073	0.471639	-0.0360652	0.979272
O88767	-0.0309364	0.710992	0.000576482	0.999222	-0.00131211	0.97464	-0.0786074	0.844597	-0.125415	0.246439	-0.0252148	0.99444	-0.088472	0.294361	-0.0523503	0.817834	-0.0557814	0.711416	0.0654569	0.584046	0.0369483	0.832234	-0.0884994	0.756231
Q7TPB1	0.172389	0.523668	-0.00656022	0.999222	-0.209845	0.571443	0.101189	0.861296	0.163104	0.494318	-0.0524064	0.99444	0.158629	0.560437	-0.0810837	0.929079	-0.135929	0.574936	-0.0887817	0.71757	-0.181948	0.664347	0.119016	0.865295
Q6P502	0.210434	0.502795	-0.0125308	0.999222	-0.197666	0.571443	0.100795	0.844597	0.136045	0.174798	-0.0107825	0.99444	0.21514	0.560437	-0.029557	0.950862	-0.125375	0.593295	-0.19087	0.49821	-0.207937	0.514818	0.106442	0.871603
F1LN88	0.0365116	0.71608	0.0433849	0.999222	-0.174826	0.571443	0.168997	0.844597	0.122632	0.476224	-0.0896262	0.99444	0.25469	0.560437	-0.0559137	0.98214	-0.163288	0.593295	-0.246262	0.663068	-0.31197	0.575563	-0.0444465	0.985534
Q5RJK5	-0.0345293	0.782173	-0.0869043	0.999222	0.0698002	0.640482	0.0252339	0.871422	-0.183855	0.489698	-0.176579	0.99444	-0.377422	0.560437	-0.0597183	0.898416	-0.00275721	0.989682	0.0202148	0.893478	-0.0109874	0.960273	-0.118792	0.865295
P52555	-0.11868	0.523668	-0.0117134	0.999222	0.0368231	0.717611	0.113279	0.844597	-0.308684	0.179214	-0.0892137	0.99444	-0.183262	0.564487	-0.0544636	0.950862	0.0498542	0.758705	0.0487435	0.762448	0.0498737	0.855033	-0.209588	0.704683
Q6P6U2	0.137848	0.486373	0.0541804	0.999222	-0.172757	0.599009	0.0135704	0.945599	0.0793145	0.69732	0.0223645	0.99444	0.100684	0.563351	0.0474097	0.942166	-0.0617437	0.574936	-0.032147	0.835882	-0.0191035	0.926915	0.0858764	0.89355
P10860	0.315217	0.472649	0.141382	0.999222	-0.304902	0.565488	0.121474	0.849859	0.22109	0.242481	0.00503621	0.99444	0.238978	0.576414	-0.143053	0.920568	-0.198104	0.701551	-0.349048	0.544024	-0.278811	0.608854	0.117526	0.954021
P63029	0.0236791	0.719846	-0.0501494	0.999222	0.136323	0.445504	0.000953007	0.995594	0.155661	0.0645328	-0.0332414	0.99444	0.056475	0.560437	0.0288231	0.980452	-0.0122434	0.797691	-0.0214584	0.875714	-0.00970914	0.926493	0.267521	0.0745159
A0A0H2UI38	0.0670867	0.731732	-0.0506777	0.999222	0.326741	0.23435	-0.0159409	0.913216	0.110365	0.331643	-0.0091244	0.99444	0.0729985	0.681233	0.0579406	0.910012	0.032673	0.664331	0.0847996	0.49821	0.109933	0.462936	0.240522	0.293026
A0A0G2JSS8	0.0818893	0.399036	-0.0704189	0.999222	0.0495633	0.646789	-0.0812851	0.844597	0.0525798	0.812209	-0.112057	0.99444	-0.240005	0.560437	0.0123003	0.997883	-0.147478	0.470321	-0.0797376	0.661322	-0.024398	0.893846	0.12504	0.780193
A0A0G2K022	-0.404474	0.139425	0.0283661	0.999222	-0.319008	0.156797	-0.0349988	0.939342	-0.334466	0.0336077	-0.0608832	0.99444	-0.160751	0.560437	-0.172645	0.817834	0.0469501	0.679692	0.0370964	0.799276	0.00499229	0.980678	-0.241119	0.0869436
D3ZZZ9	-0.128491	0.156352	0.00138111	0.999222	-0.0029765	0.974017	0.0369636	0.879842	-0.176196	0.0305251	-0.0996399	0.99444	-0.0595112	0.62258	-0.0787663	0.436091	0.0288471	0.83711	0.0580109	0.661322	0.0464932	0.811171	-0.0611791	0.7693
Q05982	0.437215	0.523668	0.175022	0.999222	-0.6425	0.57874	0.175428	0.844597	0.121986	0.796087	0.0318559	0.99444	0.0772625	0.905535	-0.125105	0.950862	-0.27765	0.701534	-0.674006	0.496314	-0.438206	0.6323	0.0345433	0.985534
P11232	0.0683215	0.612658	0.137728	0.999222	-0.121493	0.562142	-0.0158953	0.951615	-0.0408325	0.790475	0.177815	0.99444	0.0142721	0.972534	-0.173249	0.898416	-0.0917164	0.748384	-0.0403288	0.91604	0.0599232	0.847137	-0.0636186	0.94965
G3V786	0.266901	0.652053	0.0975623	0.999222	-0.153935	0.70412	0.0977928	0.844597	0.180155	0.206994	-0.0463007	0.99444	0.142828	0.576152	-0.00921683	0.997883	-0.228622	0.574936	-0.368188	0.429279	-0.505054	0.0424693	0.0674359	0.954021
D4A9L2	-0.087876	0.704071	0.0429652	0.999222	0.226075	0.389675	-0.0567734	0.879842	-0.232026	0.306039	0.0482396	0.99444	-0.146071	0.630011	0.066076	0.950862	0.233659	0.268471	0.161672	0.619383	0.196315	0.664347	-0.0711006	0.960872
P41777	-0.210933	0.0434718	-0.101014	0.999222	0.405534	0.394018	-0.0448657	0.910401	0.135602	0.379674	-0.108675	0.99444	-0.00188849	0.991264	0.0129731	0.997883	0.0977372	0.784725	0.206792	0.544024	0.159557	0.715889	-0.372025	0.580432
Q6AYU2	0.102731	0.581919	0.041956	0.999222	-0.109033	0.574679	0.102613	0.844597	0.187588	0.134009	-0.0654145	0.99444	0.169738	0.560437	-0.0155069	0.978307	-0.0707766	0.731639	0.0393981	0.875714	-0.0709552	0.821294	0.057205	0.89355
P10960	-0.507657	0.597919	-0.31606	0.999222	-0.179462	0.76766	-0.510161	0.844597	-0.308192	0.395959	0.325103	0.99444	-0.55202	0.560437	0.162644	0.966199	0.18187	0.711416	0.494992	0.561728	0.861886	0.199544	-0.0224879	0.985534
P62959	-0.156535	0.636423	-0.0219343	0.999222	0.0368112	0.68141	-0.0757747	0.844597	-0.230428	0.258154	0.00825903	0.99444	-0.00838739	0.970064	0.0430129	0.98214	0.0943996	0.574936	0.172202	0.596003	0.164155	0.609867	-0.0636175	0.960872
Q91Y81	0.17232	0.504225	0.0194651	0.999222	-0.279115	0.571443	0.0255602	0.945599	0.231449	0.26	-0.0579297	0.99444	0.0941379	0.687219	0.032936	0.98214	-0.133115	0.711416	-0.160655	0.667189	-0.0970841	0.825958	0.116073	0.917246
Q3MHS9	0.0178552	0.880105	0.106585	0.999222	-0.304051	0.24322	0.003323	0.993442	0.111459	0.763806	-0.164808	0.99444	-0.0534646	0.687219	-0.195783	0.895723	-0.0881429	0.574929	-0.344538	0.465928	-0.144987	0.664347	0.110436	0.954021
A0A0G2K2M9	-0.589697	0.0384197	-0.0941154	0.999222	-0.417448	0.0227558	-0.127401	0.844597	-0.182098	0.341296	-0.305891	0.736894	-0.241339	0.560437	0.00220282	0.997883	0.0599122	0.75312	0.0393284	0.850467	0.0559438	0.896451	-0.610995	0.102681
P50503	0.114531	0.652053	-0.0723587	0.999222	-0.165017	0.309019	-0.0223582	0.944681	0.15164	0.429243	0.0872805	0.99444	0.110208	0.687783	-0.095793	0.895723	-0.117776	0.281748	-0.0907643	0.725512	-0.0672359	0.791102	0.138724	0.865295
Q6J0M8	-0.11233	0.729213	-0.303365	0.999222	0.258648	0.471965	-0.10749	0.892383	-0.091171	0.626289	-0.0976972	0.99444	-0.214931	0.568431	0.0969587	0.950862	0.0120081	0.976446	0.145917	0.544024	0.00424013	0.998137	0.0278035	0.985534
D3ZTH8	0.0125858	0.963048	-0.0765935	0.999222	0.0307479	0.890462	-0.0336291	0.898632	0.0863214	0.293992	-0.024536	0.99444	0.0253716	0.855449	0.193574	0.898416	-0.00493462	0.975798	-0.00561867	0.975223	-0.0176211	0.926493	0.0448537	0.867525
P11240	0.0615918	0.849059	-0.0679783	0.999222	0.162001	0.19844	-0.164437	0.865492	-0.34795	0.168717	-0.145624	0.99444	-0.328355	0.560437	0.132771	0.94165	-0.00794655	0.97723	0.0698648	0.626579	0.258013	0.462936	-0.108432	0.932481
Q5XI07	-0.0500595	0.778126	-0.0774227	0.999222	0.0843705	0.577049	-0.0281239	0.865294	-0.226424	0.341587	0.0256642	0.99444	-0.0894234	0.560437	-0.0709294	0.920568	0.0733352	0.784363	0.148012	0.568629	0.218947	0.514818	-0.227318	0.68874
D4A2G9	-0.0751013	0.782173	-0.111549	0.999222	0.129522	0.482337	-0.182738	0.844597	-0.0903248	0.221343	0.0405012	0.99444	-0.171723	0.560437	-0.0217529	0.98214	0.0503484	0.830072	0.109934	0.618218	0.154789	0.608854	0.110793	0.775325
F1LR10	0.0362597	0.831546	-0.0267048	0.999222	0.16636	0.365021	-0.0198172	0.939342	-0.0233059	0.774564	-0.0180693	0.99444	0.0874511	0.560437	0.156886	0.898416	0.0345488	0.830072	0.0585889	0.729497	0.0364611	0.900124	0.0580486	0.954021
P62845	0.146945	0.604515	0.0829542	0.999222	-0.0737882	0.651873	0.0552032	0.924963	0.0933914	0.752824	-0.130565	0.99444	-0.0648359	0.794611	0.0296151	0.98214	-0.0991784	0.738111	-0.181028	0.584046	-0.122561	0.726138	-0.0752337	0.911811
Q8VHK7	-0.136541	0.150683	-0.191963	0.999222	0.147326	0.472531	-0.127587	0.844597	-0.0483707	0.715593	-0.0248919	0.99444	-0.356685	0.560437	-0.0306499	0.98796	0.108694	0.477286	0.14568	0.671885	0.0812061	0.821294	0.0614387	0.960872
Q9Z2L0	0.247786	0.574377	0.164513	0.999222	-0.230799	0.552016	0.240794	0.844597	0.254926	0.24739	-0.0192001	0.99444	0.26464	0.644484	-0.175408	0.920568	-0.201302	0.596447	-0.263418	0.617457	-0.287515	0.609867	0.0528346	0.973953
P85845	0.0199698	0.825511	0.0658905	0.999222	-0.327956	0.498687	0.00366424	0.992506	0.262699	0.137681	-0.027078	0.99444	0.146838	0.658376	-0.0744613	0.950862	-0.251317	0.569982	-0.377338	0.522487	-0.424572	0.401823	0.000239568	0.999293
A0A0G2K7X3	-0.222406	0.217093	-0.0842248	0.999222	0.0265913	0.82016	-0.0166759	0.962642	-0.00197912	0.985603	0.0432825	0.99444	-0.195008	0.560437	-0.168667	0.920568	0.178145	0.569982	0.00656378	0.982261	0.0242413	0.881892	0.0286261	0.970232
O88797	-0.136357	0.581919	-0.0018276	0.999222	-0.0535558	0.684108	0.0567019	0.844597	-0.294789	0.112181	0.00335368	0.99444	-0.0993337	0.560437	-0.0936409	0.950862	0.0825291	0.711416	0.0832215	0.632867	0.185526	0.403691	-0.257538	0.393899
P24368	0.245497	0.638318	0.0926648	0.999222	-0.387248	0.498687	0.244834	0.844597	0.304061	0.183722	0.0567635	0.99444	0.368881	0.560437	-0.0111235	0.997883	-0.104517	0.724465	-0.135652	0.661322	-0.236667	0.679362	0.044353	0.970232
P00507	0.168407	0.451042	-0.0603037	0.999222	-0.0892729	0.382473	0.0599599	0.849859	0.146516	0.214022	-0.012507	0.99444	0.176729	0.563351	-0.0415129	0.978307	-0.0296869	0.865423	-0.0648747	0.700342	-0.132286	0.589744	0.102583	0.865295
Q6P7A7	0.00552583	0.984755	0.0282672	0.999222	-0.363336	0.437258	0.014275	0.945599	0.00159213	0.986477	-0.0303967	0.99444	0.0852452	0.560437	-0.112446	0.898416	-0.186747	0.536735	-0.0929538	0.691005	-0.222667	0.521277	-0.146976	0.187648
P07323	0.0274133	0.928091	0.00812172	0.999222	-0.0739518	0.328149	-0.0342837	0.935354	-0.191903	0.163413	-0.0527091	0.99444	-0.110286	0.648288	0.0334101	0.984737	-0.154206	0.729769	-0.287446	0.526596	0.0615913	0.577008	-0.134383	0.810035
Q62703	-0.209452	0.701493	-0.089117	0.999222	-0.039471	0.825328	-0.0129985	0.967796	-0.250248	0.206994	-0.0776637	0.99444	-0.129334	0.560437	-0.057341	0.966199	0.05327	0.711416	0.0808818	0.682185	0.0104945	0.948843	-0.0915548	0.907766
Q66HM7	0.124557	0.641904	-0.0294574	0.999222	-0.0550763	0.745308	0.129583	0.844597	0.147885	0.191764	-0.0617721	0.99444	0.0314141	0.826833	-0.0513847	0.950862	-0.134672	0.555263	0.00367377	0.989386	-0.203786	0.578042	0.0146253	0.975131
A0A0G2JSW0	0.00432397	0.986998	0.0650468	0.999222	0.11878	0.582283	-0.0127556	0.945599	-0.235776	0.0814465	0.0538418	0.99444	-0.273513	0.0479513	-0.0977553	0.920568	0.113883	0.664331	0.13557	0.528678	0.240074	0.414986	-0.0180436	0.985534
O35987	-0.131108	0.725696	-0.10942	0.999222	0.182837	0.463837	-0.139101	0.844597	-0.0737013	0.546124	0.085761	0.99444	-0.246902	0.560437	-0.0552536	0.950862	0.0795719	0.808813	0.143408	0.601689	0.303662	0.462936	-0.0145357	0.985534
F1LQ48	0.0742663	0.667594	-0.00105716	0.999222	0.0662499	0.472531	0.0871864	0.844597	0.0146864	0.93465	0.0268622	0.99444	0.0620266	0.671893	-0.0381003	0.950862	0.00346324	0.969786	0.0237441	0.875714	-0.0508141	0.728353	0.0598236	0.903564
P11507	-0.0314759	0.835753	0.0752089	0.999222	-0.115912	0.376894	0.00692827	0.980502	0.152401	0.267371	0.0341818	0.99444	0.0869132	0.630011	-0.113283	0.844138	-0.1038	0.514767	-0.213558	0.329741	-0.187684	0.0424693	0.0713575	0.948264
F1LSC3	-0.0812262	0.767412	-0.193585	0.999222	0.18439	0.429002	-0.162484	0.861855	-0.384484	0.159762	-0.0613335	0.99444	-0.323872	0.560437	-0.0225243	0.98796	0.148915	0.569982	0.249943	0.466757	0.296412	0.462936	-0.157263	0.905745
P06302	-0.344046	0.0108784	0.0791751	0.999222	0.0227964	0.956096	0.0788671	0.849859	-0.27407	0.210736	0.0677136	0.99444	-0.292486	0.560437	-0.449631	0.508651	0.3169	0.569982	0.170978	0.727941	-0.00827486	0.985765	-0.139512	0.911811
G3V6X1	-0.111213	0.27117	-0.198049	0.999222	-0.155429	0.433592	-0.107409	0.861296	-0.266696	0.109028	-0.0215601	0.99444	-0.146029	0.614856	0.157861	0.895723	0.0559849	0.841486	0.206382	0.561918	0.174493	0.625702	-0.0946043	0.932481
P35213-1	-0.0800097	0.860442	-0.376626	0.999222	0.363599	0.498687	-0.00215347	0.997514	-0.201106	0.694688	-0.576317	0.820739	-0.208567	0.740533	0.113202	0.98214	0.0548956	0.939613	0.366827	0.528678	0.174217	0.847137	-0.26163	0.904011
Q6MG61	0.245191	0.523668	-0.0214466	0.999222	-0.104738	0.671206	0.0599068	0.844597	0.11015	0.411762	-0.00887288	0.99444	0.0659862	0.695168	-0.118772	0.898416	-0.0510823	0.843403	-0.13096	0.671476	-0.0102862	0.985765	-0.00341364	0.995077
P68511	0.19861	0.712241	0.0545245	0.999222	-0.250589	0.582283	0.193241	0.844597	0.33891	0.0560111	-0.0189793	0.99444	0.115716	0.62646	-0.0546065	0.98214	-0.129763	0.574936	-0.0202614	0.964084	-0.171899	0.657417	0.0937875	0.922591
Q64599	0.0908683	0.828605	0.0192847	0.999222	0.294857	0.43361	0.0436484	0.910401	-0.00926168	0.94233	0.175652	0.99444	-0.30283	0.0479513	-0.135615	0.898416	-0.00390094	0.982677	0.0429219	0.741421	0.27427	0.609867	0.176445	0.865295
G3V6L9	-0.145219	0.577424	-0.0730075	0.999222	-0.0642078	0.796027	0.0508255	0.844597	-0.195964	0.163182	-0.04132	0.99444	-0.268904	0.560437	-0.210715	0.895723	0.0159272	0.969786	-0.0214279	0.947186	-0.153671	0.690651	-0.170601	0.756231
A0A096MIX2	-0.0982874	0.613747	-0.00340506	0.999222	-0.147068	0.471965	-0.00578038	0.967796	-0.175881	0.284252	-0.092689	0.99444	0.0221831	0.851743	0.0712235	0.920568	-0.0273089	0.937939	-0.172175	0.478593	-0.00718885	0.985765	-0.0527285	0.931853
D4A0F5	0.013954	0.939765	-0.0363875	0.999222	-0.0507136	0.522542	0.027528	0.88103	0.116182	0.276531	-0.043964	0.99444	0.0674046	0.560437	-0.125292	0.898416	-0.0799882	0.657888	0.0116778	0.960467	-0.118721	0.708942	0.0613126	0.865295
A0A0G2K781	-0.0942718	0.689437	0.0275427	0.999222	-0.115909	0.522542	0.0673952	0.844597	-0.173039	0.246422	-0.103727	0.99444	-0.150914	0.560437	0.0111372	0.98214	0.016792	0.916186	0.00775588	0.971196	0.008656	0.981988	-0.159818	0.671035
B0BN81	0.297638	0.305218	-0.0533834	0.999222	0.0427302	0.895015	0.276131	0.844597	0.0899663	0.865444	-0.336435	0.99444	-0.0296614	0.970064	-0.158122	0.950862	-0.110392	0.86515	-0.220835	0.741914	-0.0871674	0.930929	0.189838	0.947087
P35213-2	0.0222745	0.904503	0.0258004	0.999222	-0.0359755	0.946976	0.15412	0.849859	0.304164	0.00872055	-0.0470724	0.99444	0.111133	0.855611	0.180455	0.895723	-0.274009	0.622174	-0.130099	0.835019	-0.445263	0.514818	0.150839	0.905745
Q66HR2	-0.107227	0.437071	0.0835548	0.999222	0.0103936	0.82016	0.154307	0.844597	0.0262274	0.796784	-0.0314818	0.99444	0.0770325	0.560437	0.0662772	0.950862	0.0326521	0.857046	0.0363089	0.855744	0.0573923	0.810405	0.0688332	0.911811
Q9JHL4-2	-0.0789833	0.683094	-0.11517	0.999222	0.126677	0.472531	-0.0968676	0.844597	-0.120896	0.340967	-0.0286792	0.99444	-0.187885	0.560437	0.094498	0.898416	0.0248923	0.798494	0.107371	0.673313	0.0271736	0.893846	0.049737	0.960872
M0R735	0.117867	0.667594	-0.0076372	0.999222	-0.120519	0.446353	0.0494476	0.874435	0.298249	0.137681	-0.0179519	0.99444	0.113626	0.606581	0.03286	0.953686	-0.076044	0.574936	-0.0930576	0.429279	-0.115605	0.608854	0.241188	0.598252
P28480	0.153206	0.0909537	-0.0303687	0.999222	-0.0931731	0.415117	-0.0554201	0.844597	0.127061	0.269104	-0.00210301	0.99444	0.115316	0.643973	-0.0848226	0.920568	-0.0491235	0.722879	-0.0101052	0.978111	-0.0793658	0.776042	-0.0932058	0.904011
P05943	-0.0742107	0.537904	0.028944	0.999222	0.190672	0.13985	0.172895	0.819502	-0.130328	0.6454	-0.116382	0.99444	-0.297456	0.560437	-0.259657	0.76776	0.115625	0.574936	-0.00692598	0.932305	0.154415	0.609867	-0.127674	0.883803
Q63692	0.0484842	0.65617	-0.0596813	0.999222	0.124137	0.294819	0.0174892	0.945599	0.0500054	0.469243	-0.0433859	0.99444	0.0290221	0.866329	0.10356	0.906899	-0.0425086	0.748096	0.010024	0.875714	-0.0290951	0.87629	0.05619	0.474094
P62859	-0.0780075	0.845266	-0.100865	0.999222	0.167725	0.522542	-0.249292	0.844597	-0.215082	0.0517722	-0.0281125	0.99444	-0.227336	0.560437	0.0561995	0.966199	0.121175	0.511455	0.126356	0.596003	0.26279	0.485591	0.0262965	0.983961
Q6AYD3	0.253114	0.218106	0.0311023	0.999222	-0.210078	0.445504	0.0362693	0.945599	0.28771	0.19872	0.00478071	0.99444	0.195988	0.596606	-0.084164	0.950862	-0.0751832	0.748384	-0.147599	0.596003	-0.0834692	0.776042	0.166934	0.889402
P11030	-0.0800419	0.74358	0.0811881	0.999222	-0.394884	0.352193	0.0906303	0.880747	0.144066	0.582338	-0.000948259	0.998207	0.0808506	0.687219	-0.176498	0.617065	-0.259746	0.562778	-0.3747	0.340333	-0.273467	0.536189	-0.00656031	0.994426
P07943	0.196007	0.581919	0.139792	0.999222	-0.153424	0.582283	0.170663	0.844597	0.173108	0.409568	0.0054103	0.99444	0.213663	0.560437	-0.023874	0.98214	-0.0488221	0.841486	-0.122743	0.661322	-0.123926	0.755076	0.149404	0.863462
A0A0G2K719	0.0551404	0.657837	0.0483867	0.999222	-0.0309551	0.785523	0.0237186	0.877552	-0.144156	0.103576	0.0161731	0.99444	0.110605	0.585933	-0.027637	0.978307	0.0141499	0.940451	-0.0629504	0.687582	0.005185	0.985765	0.0850644	0.841724
A0A0G2JTG7	-0.0568937	0.701493	-0.215313	0.999222	0.0133888	0.941109	-0.192969	0.819502	-0.0804066	0.469228	-0.0473395	0.99444	-0.0111727	0.926778	0.0354117	0.950862	-0.0415335	0.830072	0.00879801	0.922243	0.0439275	0.791512	-0.00499067	0.985534
F1M124	-0.0690534	0.507695	-0.0246338	0.999222	0.118332	0.552016	-0.00364397	0.99445	-0.231389	0.419856	-0.0263441	0.99444	-0.120646	0.605871	-0.0285726	0.98214	0.0627837	0.809872	0.119021	0.606775	0.0671857	0.855033	-0.265593	0.712864
P50878	0.0655064	0.71839	-0.0766417	0.999222	-0.338149	0.56197	0.00556801	0.977311	0.386044	0.137681	-0.0851515	0.99444	0.191519	0.563351	-0.0413625	0.98214	-0.237222	0.574936	-0.22657	0.561728	-0.337306	0.541439	0.173423	0.904011
A0A0H2UHZ2	0.105066	0.355248	0.0707526	0.999222	-0.0165962	0.900211	0.159372	0.819502	-0.0262365	0.873864	0.00743936	0.99444	0.0505375	0.670587	0.0728407	0.894754	-0.0376009	0.841486	-0.0316847	0.671476	0.0657026	0.701563	0.0988332	0.906733
G3V8R0	-0.0888603	0.832149	-0.308753	0.999222	0.211897	0.56832	-0.39149	0.844597	-0.50259	0.284252	-0.101976	0.99444	-0.467259	0.560437	0.1022	0.94165	0.151311	0.748384	0.402091	0.544024	0.370521	0.619682	-0.289635	0.911811
F7FF45	-0.128091	0.289245	-0.0153252	0.999222	-0.135996	0.467481	-0.167797	0.819502	-0.206371	0.188474	-0.0142006	0.99444	-0.0557347	0.794611	0.00460576	0.999131	-0.112503	0.574936	0.255574	0.631878	0.0565228	0.858485	-0.146076	0.836781
A0A0G2JUC7	0.0210443	0.809256	0.0127142	0.999222	0.0445552	0.53888	-0.0541025	0.844597	-0.0348265	0.795249	-0.0136985	0.99444	0.0457313	0.653882	0.0366693	0.950862	0.0213328	0.893625	0.0296563	0.829532	-0.029041	0.896451	-0.00567649	0.985534
D3ZQM0	-0.0124933	0.778126	-0.116854	0.999222	0.0876011	0.325945	-0.00289136	0.993612	-0.0615698	0.716247	-0.051302	0.99444	-0.164603	0.560437	-0.0482441	0.94165	0.0498239	0.651984	0.189367	0.522487	0.112795	0.690651	-0.0629829	0.954021
P05765	0.0173229	0.984755	-0.0965952	0.999222	0.232668	0.467481	-0.273431	0.844597	-0.285115	0.108194	0.00434121	0.994814	-0.444623	0.560437	0.11125	0.950862	0.143347	0.622174	0.230842	0.560152	0.409937	0.485591	-0.00914593	0.993129
Q4KLL0	-0.0528916	0.58486	0.0309192	0.999222	0.0470578	0.628158	0.0232491	0.928927	-0.0396042	0.778929	-0.0081131	0.99444	-0.0821034	0.560437	-0.0037202	0.997883	0.0347549	0.866573	-0.00390798	0.971196	0.019141	0.907923	0.0224707	0.970232
A0A0G2JSH5	0.197149	0.523668	0.157206	0.999222	0.141928	0.560358	0.16619	0.844597	0.329805	0.0599693	0.0801159	0.99444	-0.172839	0.560437	-0.00198933	0.997883	-0.1922	0.470321	-0.119261	0.336627	0.0877097	0.832803	0.258277	0.801373
Q6IMZ3	0.0796344	0.559854	0.0764161	0.999222	-0.178359	0.550366	0.0801523	0.861855	-0.00355145	0.986477	-0.109164	0.99444	-0.0458602	0.803554	-0.108693	0.920568	-0.0573017	0.702466	-0.242213	0.522487	-0.0673094	0.791512	0.0387796	0.978523
A0A0G2JWJ0	-0.108811	0.71839	-0.0824371	0.999222	0.137576	0.294819	-0.11862	0.844597	-0.138822	0.249632	-0.0549601	0.99444	-0.121867	0.560437	0.0179543	0.98214	0.0504589	0.809738	0.09303	0.596077	0.122072	0.641047	-0.0148502	0.985534
P31399	0.064688	0.71839	0.00264238	0.999222	0.0939855	0.297906	0.00514357	0.981105	-0.122817	0.394128	-0.00885865	0.99444	-0.00137514	0.991264	-0.0204443	0.98214	-0.0530528	0.784842	-0.0125736	0.922243	0.0704886	0.791512	-0.035047	0.968349
P13596-1	-0.166497	0.537904	0.00884841	0.999222	-0.268906	0.431807	0.0460312	0.874462	-0.236916	0.258154	-0.0552618	0.99444	-0.0398059	0.733072	-0.0884308	0.950862	-0.0928323	0.598376	-0.0988835	0.553558	-0.226628	0.380968	-0.408822	0.0417583
Q6IN37	-0.119301	0.272398	-0.146577	0.999222	-0.0682574	0.553735	0.0225217	0.96081	-0.514981	0.0475468	-0.126507	0.99444	-0.228973	0.140585	-0.135794	0.600246	-0.0106016	0.900839	0.0810993	0.605725	0.0420316	0.892228	-0.2573	0.500184
Q9EST6	0.119684	0.46711	-0.109743	0.999222	0.25902	0.16762	-0.0440964	0.892383	-0.0692776	0.492015	-0.0438673	0.99444	-0.0469738	0.742925	0.0826855	0.920194	0.0821605	0.66113	0.0614984	0.721815	0.0599951	0.791512	0.0328306	0.949227
P23358	0.180383	0.465593	0.109131	0.999222	-0.0160241	0.941109	0.13851	0.844597	0.328699	0.0601682	-0.0384215	0.99444	0.185272	0.560437	-0.00978717	0.997883	-0.127165	0.603236	-0.0508637	0.840485	-0.0881329	0.820097	0.268907	0.510386
B3GNI6-2	0.180672	0.714946	0.0161131	0.999222	-0.0744736	0.590748	0.0794186	0.861296	0.132943	0.00913519	-0.0537853	0.99444	0.0955057	0.687219	-0.0234507	0.997883	0.023699	0.881279	-0.0499801	0.835019	0.00974301	0.981988	0.00634676	0.990998
Q6P9V7	0.0483098	0.811935	-0.0147368	0.999222	-0.0181711	0.947666	0.161955	0.844597	-0.0997575	0.460412	-0.0292625	0.99444	-0.0288893	0.805935	-0.0862936	0.912511	0.0493897	0.636663	0.0356535	0.702057	0.022774	0.820097	-0.0332182	0.924968
I6L9G6	0.216367	0.528351	-0.104688	0.999222	-0.213145	0.524104	0.0836182	0.849859	0.21973	0.258357	-0.0223225	0.99444	0.241461	0.560437	0.0874177	0.898416	-0.143961	0.549852	-0.124767	0.478593	-0.203641	0.57305	0.168452	0.810035
Q6AXW2	-0.00202335	0.996929	-0.109581	0.999222	0.117803	0.446353	-0.0553212	0.910401	0.019989	0.792757	0.0871329	0.99444	-0.126864	0.560437	0.0901274	0.950862	0.0840982	0.372924	0.0982824	0.671159	0.222081	0.514818	0.11061	0.76334
O35567	0.247206	0.061956	0.0828372	0.999222	-0.358026	0.582283	0.0955947	0.844597	0.0386505	0.860795	-0.0645562	0.99444	0.0384588	0.82891	0.00435732	0.997883	-0.135606	0.574936	-0.330351	0.561728	-0.164367	0.577008	-0.0260229	0.985534
Q6AYI1	0.160186	0.351176	0.0489142	0.999222	-0.231235	0.463837	-0.0653134	0.844597	0.106668	0.582338	-0.0405599	0.99444	0.186504	0.560437	0.00463936	0.997883	-0.151495	0.593295	-0.167032	0.556914	-0.220854	0.514818	0.128759	0.89355
Q6AXU6	-0.282754	0.656332	-0.0552102	0.999222	0.0453776	0.82016	-0.280513	0.844597	-0.4307	0.134009	-0.0724812	0.99444	-0.319186	0.560437	-0.0220329	0.997883	0.131817	0.603236	0.190256	0.528678	0.366352	0.397481	-0.363124	0.620154
Q9EQS0	0.240767	0.548163	0.16983	0.999222	-0.631361	0.562142	0.217861	0.844597	0.397476	0.130673	0.00931165	0.99444	0.298958	0.560437	-0.0534792	0.971497	-0.186735	0.593295	-0.200589	0.618218	-0.225811	0.657417	0.169363	0.872938
P24050	0.154587	0.309492	0.025224	0.999222	-0.0341834	0.773355	0.0621088	0.880747	-0.00137839	0.991225	-0.0536032	0.99444	0.0319206	0.651312	-0.00289805	0.997883	-0.00311815	0.969993	0.0375786	0.596003	-0.0272158	0.937497	0.153702	0.0418138
A0A0G2K051	-0.09963	0.237511	-0.0747788	0.999222	0.00968062	0.878703	-0.0325095	0.871422	-0.0626454	0.506155	-0.0151081	0.99444	0.00922818	0.937829	0.0090514	0.997883	-0.00632874	0.960523	0.0343417	0.847022	-0.0381281	0.890671	-0.0356471	0.954021
Q4KMA2	0.0434149	0.729213	0.13163	0.999222	-0.332454	0.522542	0.0872535	0.853965	0.160342	0.601889	-0.0180268	0.99444	0.102322	0.780656	-0.0976344	0.950862	-0.176977	0.711416	-0.310529	0.544024	-0.166936	0.776042	0.207883	0.89355
P18420	0.026683	0.892259	0.0216694	0.999222	-0.0275047	0.293912	0.0305996	0.844597	0.175421	0.213429	-0.00166199	0.994814	0.254923	0.563351	-0.135137	0.895723	-0.0440533	0.802771	-0.182081	0.0775008	-0.131444	0.514818	0.081851	0.920806
A0A0G2JXI9	0.245818	0.537904	0.0471368	0.999222	0.0918007	0.591786	0.154989	0.844597	0.0668044	0.665307	-0.0810925	0.99444	0.0160884	0.958846	-0.2125	0.298419	-0.0640586	0.885644	-0.158211	0.621722	0.0392288	0.926493	-0.107059	0.889402
Q63525	0.0562074	0.652053	0.0433363	0.999222	-0.0598476	0.727956	0.121606	0.844597	0.208643	0.0517722	-0.00692427	0.99444	0.147355	0.560437	-0.0302188	0.980452	-0.0879789	0.646884	0.0104139	0.963387	-0.0283284	0.911508	0.204276	0.254795
F2Z3Q8	0.10612	0.667594	0.0411711	0.999222	0.0555491	0.446353	-0.0300373	0.844597	0.10657	0.55923	0.0590861	0.99444	0.108543	0.601702	-0.0500295	0.98214	-0.0412832	0.83711	-0.0897093	0.751881	0.114163	0.791512	0.195495	0.895164
Q68FP1-2	0.0979752	0.706795	-0.0113821	0.999222	-0.186563	0.373123	0.156046	0.844597	0.31811	0.137681	-0.0223172	0.99444	0.219222	0.560437	0.0354356	0.950862	-0.0821724	0.598376	-0.0589343	0.564958	-0.0914788	0.852132	0.184109	0.76334
A0A0G2K0T8	-0.0239407	0.926086	-0.123791	0.999222	0.113605	0.565488	-0.0679616	0.874435	-0.39843	0.284252	0.0194335	0.99444	-0.251155	0.575663	0.129075	0.950862	0.21854	0.310375	0.118125	0.736971	0.268125	0.521277	-0.309304	0.836649
Q6P6V0	0.317183	0.451042	-0.0664347	0.999222	-0.540929	0.571443	0.0591879	0.879842	0.118014	0.444985	0.0337446	0.99444	0.15935	0.706966	-0.0915354	0.966199	-0.0849561	0.841486	-0.439275	0.476048	0.0240775	0.977632	0.214089	0.932481
P61589	0.0199094	0.92656	-0.0103185	0.999222	-0.0650894	0.522542	0.184306	0.844597	0.0638168	0.461104	-0.0260913	0.99444	0.202673	0.560437	-0.0187354	0.995394	-0.0420528	0.857046	-0.0726968	0.661322	-0.229469	0.462936	0.169662	0.198624
P16975	-0.388865	0.143149	0.0682967	0.999222	-0.489168	0.274561	0.140573	0.844597	-0.811021	0.0517722	0.0127135	0.99444	-0.324512	0.0320615	-0.351722	0.226591	0.0548995	0.82341	0.0274615	0.844992	0.0533257	0.881892	-0.889962	0.0855553
O88989	0.0933628	0.748555	0.133699	0.999222	-0.298807	0.52697	0.055746	0.901278	0.176711	0.367577	-0.0460885	0.99444	0.112607	0.560437	-0.0979165	0.94165	-0.130953	0.711416	-0.188329	0.664921	-0.133894	0.776042	0.070381	0.95519
Q9ESH1	-0.0457446	0.676057	-0.0389458	0.999222	0.173244	0.412401	0.0169389	0.945599	-0.215146	0.215813	-0.0220862	0.99444	-0.0249105	0.907871	-0.017922	0.98214	0.101641	0.694919	0.16643	0.528678	0.109056	0.776042	-0.112609	0.895164
Q5XI73	0.0723629	0.609813	0.0853716	0.999222	-0.0841959	0.666742	0.0925884	0.844597	0.188268	0.202855	0.0279282	0.99444	0.0383881	0.844524	0.00544896	0.997883	0.00264254	0.982677	0.0437386	0.83079	-0.0149636	0.917932	0.0933708	0.810035
Q5HZA7	-0.133876	0.46711	-0.0400265	0.999222	0.0627963	0.19515	-0.024476	0.945599	-0.0900228	0.412444	-0.054616	0.99444	-0.054244	0.698799	0.082344	0.939103	-0.057153	0.746337	0.0297918	0.878988	0.00936896	0.960273	-0.123633	0.810035
G3V928	-0.15985	0.24502	-0.185535	0.999222	-0.2237	0.294819	-0.0699056	0.844597	-0.167142	0.191764	-0.0199565	0.99444	-0.167018	0.2392	-0.0539452	0.895723	0.0850388	0.722879	0.162925	0.544024	0.0599528	0.817074	-0.190317	0.325956
F1M265	-0.0435523	0.715743	-0.00919587	0.999222	0.114304	0.26233	-0.0881793	0.844597	-0.0763769	0.344395	0.0536421	0.99444	-0.163742	0.560437	0.00443863	0.997883	0.0426927	0.866878	0.15644	0.522487	0.141798	0.689186	0.027993	0.877004
D3ZXH7	-0.102958	0.574377	0.0194028	0.999222	-0.190394	0.558629	0.0159914	0.921793	0.119586	0.551084	-0.0392343	0.99444	-0.063105	0.721272	-0.000173958	0.999434	-0.180673	0.304526	-0.247091	0.488256	-0.229787	0.485591	0.0204479	0.985534
Q9R066	0.0211405	0.935676	-0.019312	0.999222	0.15485	0.429002	0.0890816	0.844597	-0.0901171	0.498903	0.0112388	0.99444	-0.0151447	0.84461	0.0741227	0.950862	0.00608348	0.982677	0.184398	0.596003	0.0445712	0.939231	-0.00829908	0.985957
Q63396	-0.149967	0.163839	0.231785	0.999222	-0.0189858	0.803559	0.155313	0.844597	0.0910282	0.400251	0.152059	0.99444	0.0920045	0.560437	0.0284881	0.98214	0.00239213	0.976613	0.0717935	0.69933	-0.0223597	0.920726	-0.0234595	0.985534
Q9ER34	0.0621423	0.218106	0.0308952	0.999222	-0.170627	0.54276	0.0403685	0.871422	0.158003	0.479496	0.019474	0.99444	0.0674834	0.687219	-0.0328028	0.98214	-0.044786	0.86744	-0.222408	0.429279	-0.121722	0.474738	0.07588	0.954021
B2RZ09	-0.104165	0.519685	-0.0138808	0.999222	-0.091878	0.618387	0.105388	0.844597	-0.14667	0.103576	-0.0150941	0.99444	-0.177893	0.624067	-0.0110924	0.997883	0.0187019	0.921259	0.0733036	0.654762	0.132226	0.704893	-0.0463198	0.863462
Q9QZA2	0.171985	0.212623	0.0511646	0.999222	-0.394034	0.498687	0.125542	0.844597	0.309614	0.135921	0.00234399	0.994814	0.19064	0.598263	-0.0352899	0.98214	-0.184113	0.540999	-0.386915	0.429279	-0.248068	0.521277	0.101642	0.94965
D4AEC0	0.138355	0.523668	0.153979	0.999222	-0.136922	0.574437	0.228562	0.844597	0.0131251	0.796784	0.0189717	0.99444	0.281269	0.560437	-0.0132574	0.985585	-0.0117575	0.960999	-0.122559	0.429279	-0.110557	0.680521	-0.0569365	0.872281
P09895	0.164151	0.636423	0.0536692	0.999222	-0.307196	0.574679	0.155475	0.844597	0.494553	0.0579556	-0.0529517	0.99444	0.33418	0.560437	-0.0692249	0.98214	-0.18977	0.536735	-0.181236	0.682185	-0.267323	0.664184	0.164691	0.907533
A0A0G2KAN1	-0.337283	0.116577	-0.253057	0.999222	-0.459037	0.156797	-0.276054	0.844597	-0.518797	0.107062	-0.216748	0.99444	-0.410098	0.560437	-0.151049	0.898416	-0.0697649	0.861351	0.106987	0.65075	0.24422	0.592063	-0.419225	0.555211
Q4QQV8	-0.25885	0.508077	-0.0116904	0.999222	0.0735508	0.733231	0.0143338	0.955307	-0.532173	0.132275	-0.0923124	0.99444	-0.403056	0.560437	-0.0624392	0.98214	0.155128	0.590978	0.126212	0.578685	0.258628	0.287171	-0.341034	0.760468
A0A0G2JYL4	0.125699	0.725696	0.13301	0.999222	-0.305749	0.357255	0.0746326	0.865492	0.25371	0.130673	0.184582	0.99444	0.27127	0.563351	-0.0431752	0.98214	-0.168257	0.574936	-0.0684816	0.833615	-0.106014	0.791512	-0.0287728	0.985534
A0A0G2JVH4	-0.0285478	0.907413	0.0725647	0.999222	-0.112348	0.603083	0.138307	0.844597	0.324301	0.0262299	-0.0709875	0.99444	0.179984	0.560437	-0.0360809	0.98214	-0.257889	0.474457	-0.144367	0.654076	-0.300093	0.521277	0.15975	0.635758
A0A0G2K613	-0.180745	0.397766	0.224192	0.999222	-0.0334878	0.847447	0.0862849	0.849859	-0.353475	0.338944	0.0182558	0.99444	-0.195138	0.560437	-0.401066	0.251743	0.0886671	0.765098	0.0380804	0.865621	0.000927461	0.998547	-0.347953	0.477754
G3V7T6	-0.23816	0.473451	-0.163324	0.999222	0.0659917	0.733231	-0.16996	0.844597	-0.136386	0.447453	-0.0216231	0.99444	-0.000765068	0.995415	-0.0848731	0.898416	0.168939	0.681816	0.156956	0.660971	0.212685	0.720951	-0.114782	0.903564
G3V9N0	-0.130084	0.344021	0.370075	0.999222	-0.0363439	0.671206	0.0247071	0.877202	0.637954	0.177432	0.169182	0.99444	0.041671	0.784837	0.222374	0.298419	0.280677	0.574936	-0.162377	0.0592361	-0.012626	0.937497	0.542054	0.671035
Q99MZ8	-0.0406274	0.71608	-0.0996022	0.999222	-0.0365528	0.595718	-0.0616113	0.844597	-0.096898	0.175134	0.0580341	0.99444	-0.176044	0.560437	-0.0289215	0.950862	0.0493114	0.499585	0.0485232	0.727941	0.0716602	0.615512	-0.0546869	0.922591
M0R9L0	0.274261	0.581919	0.0207461	0.999222	0.0391839	0.847447	0.0470265	0.865492	0.264833	0.466157	0.0304508	0.99444	-0.00368581	0.991264	0.025924	0.997883	-0.0687093	0.860983	-0.0847045	0.835019	0.051474	0.930929	0.242242	0.865295
Q6AYT3	0.0240642	0.914101	0.079789	0.999222	-0.145138	0.59358	0.073959	0.819502	0.142144	0.330585	0.0152632	0.99444	0.209189	0.560437	0.0127635	0.993927	-0.00321578	0.982677	0.00375543	0.990562	-0.059147	0.791512	0.0975865	0.865295
D3ZRX9	0.0175659	0.881796	0.0134153	0.999222	0.200261	0.328149	0.0609542	0.844597	-0.0145141	0.860795	-0.0167166	0.99444	0.0325413	0.823949	-0.0229827	0.98214	0.109432	0.711416	0.0886879	0.71757	0.0202874	0.937497	0.213934	0.555211
D4A206	-0.187961	0.528351	-0.105108	0.999222	0.232935	0.467481	-0.156769	0.844597	-0.388482	0.264804	-0.0599573	0.99444	-0.322467	0.560437	-0.0345064	0.98214	0.20394	0.622174	0.335393	0.521718	0.375586	0.529458	-0.469048	0.671035
Q5U2R7	-0.156383	0.473451	-0.0400333	0.999222	-0.00948107	0.931444	0.0145994	0.953557	-0.260902	0.103274	0.00708999	0.99444	-0.287829	0.560437	-0.119197	0.895723	0.0316049	0.915966	0.0539125	0.747402	0.0922508	0.80268	-0.206648	0.232428
A0JN30	-0.0505429	0.744434	0.0702319	0.999222	0.112963	0.522542	-0.0352316	0.945599	-0.320003	0.215813	0.0573334	0.99444	-0.157701	0.560437	-0.0778092	0.898416	0.0593754	0.75312	0.156213	0.522487	0.202175	0.529458	-0.14325	0.89355
P49242	0.173113	0.523668	0.115863	0.999222	-0.464587	0.528886	0.0672119	0.88103	0.520075	0.189102	-0.0076071	0.99444	0.462197	0.560437	-0.0584307	0.964104	-0.191605	0.664331	-0.307352	0.528678	-0.376516	0.539359	0.302619	0.840271
O35964	0.0275698	0.84805	-0.130684	0.999222	-0.0674685	0.865163	0.00715023	0.981942	-0.00634219	0.93829	0.0410605	0.99444	0.0725027	0.560437	-0.0777084	0.920568	0.0116015	0.96095	0.0609482	0.700342	0.00531703	0.985765	0.0137969	0.970232
M0RA08	-0.00581911	0.984073	-0.0255732	0.999222	0.102325	0.467374	-0.0388162	0.844597	0.012101	0.860795	0.144191	0.932427	0.0807048	0.560437	-0.0182152	0.98214	0.0690751	0.766669	0.0800985	0.689416	0.104699	0.690651	0.211517	0.841142
Q6P736	0.300721	0.542342	-0.0172385	0.999222	-0.300267	0.571443	0.109461	0.844597	0.0908699	0.593321	-0.188366	0.99444	0.0253418	0.938336	-0.126378	0.898416	-0.240269	0.420322	-0.162707	0.687582	-0.216104	0.681889	-0.109982	0.894777
G3V7L6	0.15724	0.401312	0.0353843	0.999222	0.0334034	0.776342	0.102611	0.844597	-0.054827	0.494318	0.0559341	0.99444	0.159193	0.560437	0.081255	0.950862	-0.00574917	0.960999	0.0937681	0.661322	-0.00791404	0.973093	0.103385	0.764697
Q64303	0.0380364	0.846066	-0.0894107	0.999222	-0.0891407	0.720247	0.0232242	0.944681	0.103661	0.508205	-0.0700443	0.99444	0.0747019	0.663017	-0.0256074	0.985585	-0.0770533	0.410546	0.0389783	0.691005	-0.0954186	0.619682	0.086287	0.841142
Q9Z0V5	-0.0059558	0.951943	0.0586176	0.999222	-0.177395	0.293912	0.0106466	0.950876	0.0571184	0.64623	0.183652	0.99444	0.130327	0.674426	0.224834	0.94165	0.109207	0.767781	0.271092	0.671159	0.0718741	0.802652	0.294197	0.68874
P63326	0.121339	0.667594	-0.09981	0.999222	0.112142	0.536578	0.0928179	0.854235	0.113775	0.0666626	-0.00884683	0.99444	0.0465489	0.678762	-0.125393	0.817834	-0.0506193	0.711416	-0.0509766	0.661322	-0.0664984	0.664347	0.147123	0.325956
Q5PPP1	-0.0925261	0.568118	-0.0833406	0.999222	-0.0918678	0.571443	-0.0765264	0.893597	-0.329351	0.00895036	0.0384899	0.99444	-0.239781	0.560437	-0.115526	0.920568	0.0835474	0.524695	0.147299	0.685895	0.118852	0.726138	-0.0686856	0.954021
A0A0G2JSG6	0.0233001	0.880958	-0.0497143	0.999222	0.0445877	0.679167	0.0395307	0.874462	0.00489226	0.959196	-0.0782966	0.99444	0.0208265	0.910207	0.0805454	0.920568	0.0258955	0.898318	0.0238559	0.856476	0.00546715	0.96113	0.0527077	0.801373
G3V7Y3	-0.169737	0.447864	-0.130592	0.999222	0.246389	0.439477	-0.070397	0.898632	-0.311669	0.284252	-0.037644	0.99444	-0.254463	0.591781	0.0569604	0.98214	0.128525	0.711416	0.179811	0.671476	0.269874	0.664347	-0.150698	0.932481
Q6PEC1	-0.10453	0.667594	-0.0826179	0.999222	0.136275	0.574679	-0.169786	0.844597	-0.328443	0.258357	0.0395124	0.99444	-0.342912	0.560437	-0.0467501	0.98214	0.184687	0.549852	0.274343	0.522487	0.289516	0.514818	-0.175721	0.894777
D0UFD0	-0.108297	0.0221584	-0.0741132	0.999222	0.257601	0.282038	0.0835668	0.867537	-0.165498	0.375264	-0.00561052	0.99444	-0.170807	0.560437	-0.0645933	0.895723	0.105978	0.738111	0.0896508	0.661322	0.106049	0.690651	-0.127875	0.859859
A0A0G2K9E0	0.0852658	0.667594	-0.0114915	0.999222	-0.00854961	0.900211	-0.0921918	0.844597	-0.184043	0.316875	-0.0494876	0.99444	-0.0975921	0.590704	0.0355674	0.980452	-0.0634838	0.574936	0.0381339	0.786237	0.00214011	0.995807	-0.0646099	0.915172
B1WC84	-0.194776	0.638318	-0.0475651	0.999222	0.110394	0.552016	-0.0508656	0.921293	-0.16953	0.177432	-0.125841	0.99444	-0.227535	0.563351	0.0182756	0.997883	0.0953999	0.511455	0.00869356	0.960023	0.114762	0.680521	-0.0390042	0.954021
P04182	0.0332253	0.845266	0.159853	0.999222	-0.666309	0.522542	0.0503495	0.892383	0.164746	0.54468	-0.0600855	0.99444	0.109041	0.687219	-0.0135698	0.997883	-0.259391	0.574936	-0.294737	0.563049	-0.527057	0.390988	0.0192208	0.985534
P62909	0.230327	0.472649	0.150449	0.999222	-0.49022	0.502144	-0.0241065	0.944681	0.255264	0.370001	0.0299274	0.99444	0.241889	0.566783	0.000268198	0.999434	-0.122562	0.757751	-0.294977	0.526596	-0.279835	0.619682	0.0999885	0.954021
D3ZYS7	-0.0324387	0.705091	-0.114159	0.999222	0.127068	0.371752	-0.0291152	0.945599	-0.0506907	0.796087	-0.121199	0.99444	0.0226716	0.81351	0.016131	0.997883	-0.0382141	0.830072	0.00402545	0.971196	-0.0149994	0.951292	-0.0738283	0.903564
A0JPM9	-0.000771602	0.996929	-0.0535127	0.999222	0.205205	0.349401	-0.0494656	0.893597	0.105427	0.286298	0.0244473	0.99444	-0.110355	0.560437	0.0145498	0.98214	0.0365373	0.773724	0.129974	0.528678	0.150665	0.63166	0.317931	0.0447097
P62982	0.0962103	0.814994	-0.030147	0.999222	-0.205164	0.328149	0.190532	0.844597	-0.0633482	0.657127	-0.185746	0.99444	0.23104	0.560437	-0.226136	0.790204	-0.18543	0.368794	-0.102684	0.661322	-0.308752	0.529066	-0.471768	0.0417583
G3V7L9	-0.107831	0.72899	-0.302773	0.999222	0.174088	0.478372	-0.235691	0.844597	-0.160548	0.188474	-0.0319172	0.99444	-0.205794	0.563351	0.0322664	0.98214	0.0769949	0.807441	0.159296	0.596003	0.209796	0.575563	0.00132986	0.996379
B0BN18	0.151603	0.451042	-0.160927	0.999222	0.200369	0.328149	-0.15744	0.865294	-0.0912748	0.494341	-0.103632	0.99444	-0.371773	0.560437	0.120983	0.898416	0.0630814	0.636663	0.101568	0.49821	0.196814	0.567712	-0.0328392	0.968349
P04961	0.101813	0.748438	0.122273	0.999222	-0.312406	0.565098	0.110691	0.865492	0.0521432	0.493697	-0.0647599	0.99444	0.204881	0.563351	-0.105427	0.915539	-0.0855078	0.78882	-0.198472	0.544024	-0.158533	0.748245	-0.154902	0.727696
Q9JLZ1-1	0.152017	0.681673	-0.0361389	0.999222	-0.0667649	0.691202	-0.0213322	0.945599	0.10822	0.404937	-0.00617421	0.99444	0.0712608	0.560437	0.141218	0.898416	-0.0529795	0.54961	6.85229e-05	0.99931	0.0327913	0.902926	0.191009	0.500184
Q5XI22	-0.224857	0.502795	0.0649686	0.999222	-0.220063	0.460363	0.171429	0.844597	-0.0784359	0.709258	-0.0307245	0.99444	-0.0112468	0.88206	-0.145837	0.950862	-0.0901047	0.722879	0.0247325	0.91604	-0.110443	0.817074	-0.130641	0.815134
Q6DGG0	0.209105	0.523668	0.0612966	0.999222	-0.106706	0.559872	0.150475	0.844597	0.326136	0.162544	-0.000665485	0.99809	0.22962	0.560437	-0.0509019	0.976049	0.0120017	0.96095	-0.173296	0.521718	-0.152282	0.607718	0.315685	0.632354
F1LPV0	0.155344	0.010666	-0.0129582	0.999222	0.0880605	0.522447	0.0984191	0.844597	0.227396	0.335751	-0.00374554	0.99444	0.121503	0.560437	0.0790605	0.821497	0.0742037	0.622174	0.0492954	0.722793	0.0111076	0.976487	0.213947	0.756231
Q6P685	0.359365	0.355939	0.117732	0.999222	-0.115977	0.599009	0.00445766	0.981105	0.406799	0.228167	0.0144567	0.99444	0.184116	0.614856	-0.00772374	0.997883	-0.217253	0.54961	-0.220266	0.584046	-0.208859	0.658092	0.276616	0.775325
P62083	0.309146	0.520157	0.114767	0.999222	-0.122463	0.592788	0.0853665	0.874435	0.234288	0.353111	-0.0507039	0.99444	0.190837	0.593273	-0.10786	0.942047	-0.0523023	0.817208	-0.1081	0.747402	-0.0736228	0.849695	-0.0336615	0.974535
A0A0G2JV46	-0.161771	0.667594	0.0254572	0.999222	0.159388	0.463837	-0.0494678	0.921166	-0.326889	0.145673	0.041661	0.99444	-0.234182	0.560437	-0.142839	0.898416	0.181205	0.268471	0.0569737	0.775665	0.171583	0.578397	-0.182205	0.859859
D3ZAN3	0.0667979	0.523668	0.0360179	0.999222	-0.28524	0.574679	0.0309132	0.934238	0.0740416	0.564058	-0.0133333	0.99444	0.135259	0.666149	0.0400181	0.976049	-0.0856757	0.766468	-0.123588	0.71757	-0.0910093	0.841948	-0.11388	0.924968
A0A0G2JYB1	0.367332	0.541108	0.153865	0.999222	-0.223202	0.394018	0.127227	0.844597	0.198992	0.163182	0.0190797	0.99444	0.32662	0.563351	-0.00846236	0.997883	-0.172147	0.574936	-0.0117246	0.969321	-0.145111	0.762316	0.0720455	0.954021
Q4FZT9	-0.0783105	0.783249	0.104672	0.999222	-0.076397	0.330892	0.108952	0.849859	-0.0581198	0.726071	0.0553564	0.99444	0.24735	0.560437	-0.00447411	0.997883	-0.0343525	0.86515	0.10656	0.202295	-0.178119	0.619682	-0.0312982	0.954021
G3V6C4	0.14732	0.0275822	0.024401	0.999222	-0.13998	0.51902	0.0266794	0.945599	-0.146823	0.597648	0.0818289	0.99444	0.135301	0.590704	-0.0180362	0.98214	0.000687208	0.998843	-0.0288077	0.819197	-0.10828	0.726138	-0.131218	0.727696
B2RYP6	-0.0768257	0.701493	-0.0834032	0.999222	-0.108981	0.433592	-0.0245952	0.928927	-0.0149067	0.87538	-0.0126523	0.99444	-0.0661273	0.560437	-0.0464615	0.950862	0.0952545	0.511455	-0.060522	0.833615	-0.0460976	0.810405	0.0995146	0.68874
Q5BJZ3	0.0879637	0.667594	0.0198818	0.999222	-0.439081	0.471965	-0.0473553	0.844597	0.216331	0.293992	-0.0569002	0.99444	0.0922509	0.618031	-0.099966	0.895723	-0.151245	0.707007	-0.329518	0.465928	-0.351916	0.485591	0.0806514	0.954021
Q3B8Q1	-0.0259242	0.778126	-0.0754738	0.999222	0.134272	0.434656	-0.0317502	0.861296	0.246808	0.0536094	-0.0601932	0.99444	0.10684	0.560437	-0.0766216	0.94165	-0.117063	0.574936	0.0601087	0.764032	-0.141824	0.736276	0.121603	0.815134
A0A0G2K737	0.35168	0.302816	0.00228789	0.999222	-0.267144	0.636648	0.14854	0.844597	0.0752494	0.558413	-0.0153247	0.99444	0.00930107	0.973014	-0.110183	0.943548	-0.14574	0.562778	-0.111805	0.708498	-0.34312	0.561842	-0.00650321	0.991106
Q6AY09	0.0842549	0.334799	0.112414	0.999222	-0.00538943	0.968165	0.144279	0.844597	-0.0328338	0.87943	0.0200531	0.99444	0.128988	0.695168	-0.103408	0.898416	-0.0721002	0.748096	-0.341654	0.567493	-0.0479239	0.791512	-0.238374	0.85967
G3V712	-0.0121765	0.928471	-0.0481784	0.999222	-0.193675	0.471965	0.0199313	0.928927	0.00914324	0.88158	-0.152036	0.99444	0.157414	0.563351	-0.201634	0.895723	-0.168687	0.368794	-0.355947	0.465928	-0.306483	0.462936	-0.327705	0.477754
O35112	-0.0887852	0.638318	-0.00452466	0.999222	-0.102084	0.693638	0.190334	0.844597	-0.0746016	0.477272	-0.0953649	0.99444	-5.02514e-05	0.999068	-0.0197044	0.985585	-0.0417847	0.861351	0.057982	0.737378	-0.170645	0.521277	-0.065298	0.59245
Q4QQV4	0.0793861	0.46711	0.0277363	0.999222	-0.139896	0.274561	0.0319996	0.879842	0.210508	0.23561	-0.0841447	0.99444	0.0183404	0.937829	-0.0323104	0.985585	-0.209702	0.470321	-0.176735	0.584046	-0.119757	0.720951	0.146501	0.865295
Q641Y8	0.211965	0.462785	0.0122081	0.999222	-0.137831	0.19515	-0.05831	0.844597	0.214751	0.191764	-0.0132322	0.99444	0.14307	0.560437	-0.0779401	0.950862	-0.0756041	0.722879	-0.241198	0.544024	-0.232725	0.402521	0.0173177	0.985534
O35796	0.136645	0.523668	0.0211347	0.999222	0.203025	0.328149	0.0418727	0.916654	0.0779059	0.593321	-0.00262854	0.99444	-0.191948	0.560437	0.0574098	0.953191	-0.0403362	0.729769	0.0140574	0.869603	-0.0912254	0.668851	0.154053	0.671035
D3ZUB0	-0.0332662	0.825511	-0.00593581	0.999222	-0.110934	0.56832	0.0394485	0.910401	-0.0815644	0.455539	0.0381586	0.99444	0.0256925	0.598693	-0.097541	0.790204	-0.0668928	0.652352	-0.0841709	0.528678	-0.111679	0.641047	0.00523291	0.985534
Q4AEF8	0.0624487	0.667594	0.0573652	0.999222	0.0375478	0.56197	0.116167	0.871422	0.265513	0.306039	0.0314226	0.99444	0.109139	0.568431	-0.0595223	0.950862	-0.121271	0.574936	-0.0886657	0.756687	-0.0686609	0.791512	0.137993	0.889402
P85834	0.0443304	0.834079	-0.0726979	0.999222	-0.231014	0.338361	-0.0970853	0.844597	0.0382638	0.882013	-0.0780375	0.99444	0.0314136	0.913894	0.0145444	0.987276	-0.0855616	0.574936	-0.152769	0.386214	-0.108663	0.664347	0.0524665	0.95519
Q6PCT3	-0.0795981	0.554609	0.149887	0.999222	0.180527	0.408993	0.0707456	0.844597	-0.0254463	0.773403	0.113199	0.99444	-0.116719	0.560437	-0.0105214	0.98214	0.088624	0.622174	0.176559	0.522487	0.154094	0.710136	0.029369	0.970232
P21571	-0.0336007	0.934083	-0.238137	0.999222	0.0543456	0.764839	-0.136712	0.865492	-0.477474	0.149981	-0.0191999	0.99444	-0.217154	0.687219	-0.179703	0.950862	0.141892	0.596447	0.31181	0.657367	0.0615152	0.810405	-0.0485953	0.985534
A0A0H2UHK0	-0.155622	0.502795	0.0838017	0.999222	0.107844	0.558629	-0.117512	0.849859	-0.29893	0.232781	-0.0244198	0.99444	-0.296812	0.560437	0.00135077	0.999434	0.0524551	0.860983	0.147655	0.633401	0.274228	0.641047	-0.187127	0.865295
P19945	0.109811	0.777659	0.0826063	0.999222	-0.316728	0.582283	0.0562363	0.910491	0.184377	0.638382	-0.158888	0.99444	0.0763098	0.857936	-0.172867	0.920568	-0.18741	0.664331	-0.523852	0.429279	-0.505132	0.462936	0.143275	0.95519
Q6P790	0.206073	0.641904	0.0892507	0.999222	-0.269189	0.618097	0.117942	0.844597	0.419426	0.0670267	0.0628735	0.99444	0.400959	0.560437	0.00827767	0.997883	-0.228811	0.536735	-0.139427	0.661322	-0.241895	0.641047	0.288296	0.698636
O08651	0.129445	0.523668	0.0146309	0.999222	-0.943639	0.574437	0.0452914	0.892383	0.248313	0.179715	-0.0122544	0.99444	0.204956	0.560437	-0.0283771	0.98214	-0.124457	0.593295	-0.0810148	0.682185	-0.227408	0.514818	0.106107	0.89355
G3V763	-0.319156	0.294797	-0.146555	0.999222	-0.156493	0.574679	-0.0754381	0.871422	-0.732126	0.103576	-0.0180471	0.99444	-0.261631	0.560437	-0.0449295	0.98214	0.0320633	0.891084	0.147347	0.578685	0.172059	0.609867	-0.790958	0.232428
Q6NYB7	0.172901	0.671466	-0.0412374	0.999222	-0.175065	0.498687	-0.0334883	0.930191	0.193943	0.275835	-0.0633921	0.99444	0.0479319	0.907507	-0.269369	0.790204	-0.130581	0.650085	-0.235023	0.544024	-0.223507	0.726138	0.168179	0.903564
Q9QZK5	-0.0193797	0.960814	-0.164362	0.999222	-0.291758	0.328149	-0.129649	0.819502	-0.0684901	0.593321	0.0567541	0.99444	0.00070931	0.996433	-0.171918	0.790204	-0.117898	0.470321	-0.0532998	0.774584	-0.083405	0.641047	-0.203062	0.76334
Q62871-2	-0.107755	0.528351	0.0542442	0.999222	-0.0956076	0.558629	0.0290789	0.871422	-0.0397843	0.874817	0.13663	0.826752	0.134509	0.560437	0.0704003	0.950862	0.162364	0.722879	0.240373	0.528678	0.0990735	0.821294	0.0141031	0.986032
Q03344	-0.0642683	0.837108	-0.042495	0.999222	0.262843	0.522542	-0.110392	0.910401	-0.317689	0.188474	0.0652853	0.99444	-0.241353	0.560437	-0.152117	0.933095	0.316669	0.268471	0.176357	0.578685	0.29438	0.514818	-0.10242	0.954021
B6DYP8	0.179279	0.519783	0.178862	0.999222	-0.376758	0.40099	0.0802392	0.844597	0.107401	0.330585	0.0139039	0.99444	0.110305	0.593124	-0.0300843	0.952209	-0.116282	0.661874	-0.274961	0.224589	-0.00201199	0.998137	0.0408476	0.934027
Q794E4	0.104194	0.641904	0.130386	0.999222	-0.191368	0.328149	-0.0262133	0.865492	-0.0146183	0.91919	0.100754	0.99444	0.135581	0.624067	-0.0277371	0.978307	-0.0518284	0.841232	-0.0886884	0.661322	0.00738644	0.985812	-0.00566474	0.985534
F1LRJ9	0.0435165	0.778126	0.0404035	0.999222	-0.04616	0.574679	0.0390616	0.856478	-1.65999e-05	0.999859	0.0478544	0.99444	0.158577	0.560437	-0.0353688	0.899791	0.000841092	0.996811	-0.0185977	0.886073	-0.162428	0.471639	-0.0572404	0.911811
Q498U4	-0.116933	0.763011	-0.0611659	0.999222	0.0289329	0.919243	-0.172233	0.849859	-0.310378	0.0604006	0.0812423	0.99444	-0.221706	0.560437	-0.0127148	0.997883	0.125523	0.648353	0.340884	0.522487	0.342056	0.529458	-0.0358565	0.985534
Q9EQX9	0.219556	0.634139	0.0932698	0.999222	-0.418101	0.564596	0.143388	0.871422	0.114255	0.634969	-0.0247648	0.99444	0.211706	0.566783	-0.136189	0.898416	-0.197056	0.622174	-0.202752	0.667672	-0.240954	0.762223	0.0741259	0.957757
Q6PDV8	-0.016098	0.870813	-0.110799	0.999222	0.118924	0.485815	-0.176677	0.844597	0.0186055	0.858487	-0.152801	0.99444	-0.175728	0.560437	-0.0120191	0.997883	0.0412163	0.830552	0.0926782	0.591145	0.160967	0.403691	-0.239818	0.59207
A0A0G2K8P3	0.0798957	0.705091	0.0725202	0.999222	-0.495077	0.524569	0.0297944	0.913216	-0.0349118	0.894166	-0.12392	0.99444	0.0648237	0.789623	-0.0612229	0.980452	-0.194037	0.318342	-0.0579756	0.884363	-0.176912	0.74993	-0.204722	0.39792
P85968	0.131642	0.442604	-0.0195983	0.999222	-0.174401	0.274561	0.0209591	0.945599	0.171774	0.544143	0.0413244	0.99444	0.250323	0.560437	-0.0391323	0.950862	-0.139343	0.574936	-0.243411	0.465928	-0.221144	0.641047	0.171081	0.889402
B0K031	0.115385	0.705091	-0.0392011	0.999222	-0.113892	0.737981	0.0556785	0.844597	0.368031	0.0928243	-0.0735203	0.99444	0.172757	0.560437	0.0241914	0.950862	-0.174108	0.574936	0.0271532	0.902738	-0.112394	0.776042	0.241302	0.68874
A0A0G2JSH9	0.111304	0.731732	0.0462272	0.999222	-0.167406	0.571443	0.0911153	0.876944	0.0981392	0.492015	-0.0726281	0.99444	0.111883	0.601702	-0.00194891	0.999434	-0.11098	0.511455	-0.11314	0.682185	-0.119624	0.766589	-0.0809744	0.84374
Q9Z270	0.0870669	0.7471	0.0444692	0.999222	0.0140039	0.931444	0.25204	0.819502	0.103848	0.463683	-0.0559873	0.99444	0.0413278	0.851456	-0.0153585	0.98214	-0.11307	0.622174	0.0947978	0.528678	-0.116768	0.641047	0.0698779	0.808029
B1WC32	0.0656282	0.416131	-0.0920813	0.999222	0.0729526	0.574679	0.0818597	0.844597	0.222403	0.0964992	0.0275229	0.99444	0.046941	0.770633	0.179381	0.895723	-0.00317713	0.982946	0.168551	0.563049	-0.0295137	0.903058	0.159645	0.671035
B3DMA1	0.0229005	0.763998	-0.100556	0.999222	0.194666	0.156797	-0.00596776	0.987945	-0.0183547	0.882013	-0.0362477	0.99444	-0.122039	0.594089	0.0472672	0.920568	-0.006333	0.938263	0.0351625	0.835882	0.0657684	0.802849	0.0736217	0.93561
Q5XIW8	-0.0103925	0.92785	-0.134223	0.999222	0.0289169	0.526234	-0.208941	0.844597	-0.0800433	0.443879	-0.0269078	0.99444	-0.15774	0.593273	0.0526484	0.898416	0.0276305	0.883371	0.000964425	0.997685	0.144795	0.609867	-0.181364	0.254795
Q66H80	0.227377	0.519685	0.149118	0.999222	-0.193333	0.626706	0.140255	0.844597	0.322703	0.00383652	0.105227	0.99444	0.229908	0.560437	0.194407	0.323444	-0.0774508	0.849008	-0.0203686	0.941296	-0.100907	0.790614	0.0951989	0.915172
P50398	-0.0115929	0.939765	-0.0527714	0.999222	0.00797008	0.9598	-0.0297579	0.945599	-0.128963	0.00872055	0.0432907	0.99444	0.0220059	0.861706	-0.0991128	0.508651	-0.00581266	0.969786	0.0161313	0.883228	0.0415861	0.885515	-0.103871	0.636512
Q99PD6	-0.124065	0.660807	-0.207701	0.999222	0.0440126	0.806212	0.00673505	0.992506	-0.334047	0.0305251	-0.161753	0.99444	-0.0613179	0.814191	0.0144156	0.997883	-0.0121305	0.96095	-0.0367019	0.852616	-0.0883187	0.821294	0.0178897	0.954021
P62193	0.195244	0.299999	0.0288286	0.999222	0.0860184	0.498687	0.0105897	0.963574	0.0854442	0.445715	0.0810291	0.99444	0.0999741	0.560437	0.0219994	0.950862	0.118156	0.574936	0.0975599	0.596003	0.0520065	0.810405	0.155605	0.443515
P41542	-0.0397057	0.853861	0.0250675	0.999222	-0.13954	0.463837	0.0440071	0.871422	0.168926	0.223544	-0.0601289	0.99444	0.1866	0.376906	-0.0643095	0.950862	-0.143772	0.425085	0.0409218	0.869603	-0.0945602	0.750274	0.0770432	0.511779
Q5U3Z7	0.0763252	0.782173	-0.00411995	0.999222	0.0103976	0.9598	-0.00878733	0.955191	0.230415	0.0771493	0.0197611	0.99444	0.124921	0.563351	0.0218764	0.952674	-0.0527169	0.711416	-0.0267354	0.883228	-0.0454782	0.832234	0.115586	0.85089
Q3MIE4	0.146016	0.528351	0.0256492	0.999222	-0.13585	0.667461	0.0606263	0.819502	0.221645	0.127114	0.0429978	0.99444	0.265161	0.560437	0.106889	0.898416	-0.0240343	0.86515	-0.0145365	0.921042	-0.089454	0.716771	0.198422	0.39792
F1LQN3	-0.107495	0.683094	-0.102909	0.999222	0.16578	0.522542	-0.10255	0.860071	-0.103629	0.593321	0.00594252	0.99444	-0.125047	0.614856	0.081882	0.920194	0.081654	0.759124	0.255566	0.483335	0.264948	0.609867	0.00147191	0.996379
G3V8G5	-0.0669052	0.834079	0.00400348	0.999222	-0.285889	0.293912	0.0802658	0.854235	-0.0258449	0.899008	-0.144732	0.99444	-0.00349005	0.990309	-0.151407	0.920568	-0.0157674	0.952875	-0.101599	0.528678	-0.221375	0.509175	-0.0379838	0.970232
M0RCH6	-0.283604	0.469468	-0.0157247	0.999222	-0.0254574	0.912644	0.0241495	0.945599	-0.31802	0.0670267	0.0145149	0.99444	-0.262907	0.560437	-0.211361	0.895723	0.18982	0.268471	0.128098	0.568629	0.180931	0.472189	-0.163497	0.841724
Q5M7V8	-0.776499	0.0026316	-0.0752304	0.999222	-0.614943	0.0091421	-0.0693941	0.844597	-0.192382	0.26	-0.0184853	0.99444	-0.0912773	0.590704	-0.0392682	0.898416	-0.184794	0.478465	-0.351392	0.133627	-0.250505	0.297436	-0.164346	0.787354
D4AC23	0.198214	0.591538	0.0305811	0.999222	-0.209447	0.338361	-0.0742718	0.844597	0.0762333	0.754794	-0.102291	0.99444	0.101158	0.598263	0.00704006	0.997883	-0.109201	0.596447	-0.190351	0.544024	-0.312335	0.462936	0.0823425	0.954021
Q5XIE0	-0.116124	0.27117	-0.106204	0.999222	0.0607235	0.460363	-0.0553842	0.865492	-0.281233	0.174929	-0.117228	0.99444	-0.198499	0.560437	0.040534	0.950862	0.0132465	0.913979	0.00997713	0.947186	-0.119112	0.641047	-0.189925	0.68874
Q5I0D1	0.234078	0.166844	-0.0492405	0.999222	-0.20826	0.638789	0.101531	0.844597	0.125076	0.506412	-0.0453997	0.99444	0.0264376	0.855611	-0.0650551	0.94165	-0.122202	0.622174	-0.0944926	0.734237	-0.0873395	0.753571	0.0148699	0.985534
D3ZA84	0.333371	0.609813	-0.0882895	0.999222	0.0145307	0.966949	-0.0919924	0.844597	0.684554	0.0560111	0.0696852	0.99444	0.392169	0.524783	0.22555	0.950862	-0.148263	0.694919	-0.155816	0.661322	-0.137269	0.791102	0.496364	0.477754
P62634	-0.0108864	0.98316	-0.17572	0.999222	0.0933052	0.594348	-0.149044	0.844597	-0.25135	0.311875	0.0472256	0.99444	-0.209865	0.560437	-0.189391	0.932561	0.140868	0.463279	0.114459	0.705684	0.0862296	0.791512	0.0682955	0.948264
Q4KM73	-0.0939625	0.528351	-0.122036	0.999222	0.0484415	0.648901	0.0301589	0.925142	-0.114233	0.376401	-0.128587	0.99444	-0.0582492	0.687219	-0.0778114	0.915539	-0.058106	0.702466	-0.0700596	0.584046	-0.0691778	0.810405	-0.0653682	0.89338
P26453-2	-0.221302	0.442604	-0.0127872	0.999222	0.0496442	0.571443	-0.0237651	0.915384	-0.16884	0.177432	-0.0659217	0.99444	-0.130594	0.563351	-0.00816415	0.997883	0.042726	0.711416	0.16742	0.278325	0.0225489	0.904583	-0.114824	0.820532
P18437	-0.0348041	0.944545	0.126658	0.999222	-0.124663	0.533552	-0.0305514	0.910401	0.142155	0.734393	0.120842	0.99444	-0.204414	0.560437	-0.132153	0.950862	0.117684	0.622174	-0.111729	0.685895	-0.0121852	0.958376	0.12411	0.954021
Q62848	-0.0727874	0.667594	0.11962	0.999222	0.0859916	0.638789	0.107644	0.874435	-0.179206	0.0670267	-0.0227611	0.99444	-0.110372	0.714773	-0.04108	0.98214	0.132275	0.536735	0.0877471	0.781235	0.120167	0.751422	-0.0708023	0.954021
D4A5L9	0.299354	0.544508	0.227705	0.999222	-0.0460327	0.914168	0.215643	0.844597	-0.0109046	0.959196	0.118869	0.99444	-0.0154924	0.958846	0.012657	0.997883	-0.0965448	0.841486	-0.237325	0.544024	-0.0475347	0.896451	-0.0495323	0.954021
P62755	-0.0493986	0.885266	-0.210945	0.999222	-0.0317696	0.799037	0.00126278	0.997514	0.230616	0.0305251	-0.163138	0.99444	0.145574	0.672158	-0.013429	0.997883	-0.152389	0.569982	0.00328219	0.993712	-0.228045	0.658092	0.0521417	0.871603
P62907	0.153614	0.568118	0.0885416	0.999222	-0.477392	0.463837	0.200267	0.844597	0.342678	0.200679	-0.0115556	0.99444	0.404468	0.560437	-0.0867196	0.950862	-0.210141	0.541737	-0.305299	0.544024	-0.247596	0.669898	0.0981849	0.954021
P62329	-0.231819	0.528351	0.0353562	0.999222	-0.363218	0.429002	-0.00510749	0.981105	-0.0581773	0.677604	0.0829863	0.99444	-0.110386	0.562996	-0.369907	0.298419	-0.0491333	0.946963	-0.223186	0.635681	-0.253689	0.668851	-0.166226	0.68874
Q62636	0.237666	0.574495	0.0755731	0.999222	-0.091691	0.717814	0.152071	0.844597	-0.0399291	0.796087	-0.0751776	0.99444	0.178358	0.560437	0.0346423	0.98214	-0.0918798	0.722879	-0.192071	0.528678	-0.158063	0.704893	-0.0268029	0.968379
B0BMT9	0.130005	0.389223	-0.0486689	0.999222	-0.694109	0.516541	-0.0303219	0.944681	0.218909	0.24739	0.0100644	0.99444	0.176347	0.630011	-0.105024	0.950862	-0.148152	0.71982	-0.199163	0.528678	-0.229326	0.664347	0.121135	0.903564
P47875	0.000725856	0.996929	-0.130132	0.999222	-0.368667	0.382277	-0.116026	0.844597	0.0618403	0.813902	0.122936	0.99444	0.088757	0.670587	0.0998699	0.950862	-0.0142712	0.951973	0.174724	0.661322	0.0441546	0.923776	0.299413	0.68874
Q66H76	0.0838435	0.361927	0.0452561	0.999222	0.0453429	0.951069	0.221481	0.844597	-0.203388	0.272581	-0.0451318	0.99444	-0.0535868	0.710121	-0.025711	0.98214	-8.54315e-05	0.999923	-0.153186	0.522487	-0.0343414	0.806639	0.0354106	0.985534
D3ZM69	-0.0226824	0.763998	0.0675121	0.999222	-0.0443958	0.691202	0.0220601	0.892383	-0.030824	0.727859	-0.0345592	0.99444	-0.151424	0.560437	0.0273638	0.966199	-0.00930557	0.938263	0.0710934	0.69965	-0.0633086	0.817074	-0.0922691	0.871603
A0A0G2K0W9	0.156864	0.299999	0.033311	0.999222	-0.121656	0.59474	0.112902	0.844597	0.203878	0.231785	0.0181861	0.99444	0.254757	0.560437	0.00636023	0.98214	-0.104566	0.707007	-0.169186	0.553558	-0.126052	0.776042	0.138756	0.851373
E9PST5	-0.57066	0.0733402	-0.138028	0.999222	-0.554038	0.294819	-0.0648061	0.898632	-0.0963175	0.658156	-0.0866846	0.99444	-0.0501662	0.671465	0.109894	0.898416	-0.0417813	0.777964	-0.228825	0.340333	-0.0193507	0.939231	-0.615779	0.206878
Q64537	0.219082	0.131272	0.0106202	0.999222	0.0973921	0.498687	-0.00315036	0.993442	-0.162503	0.717258	-0.0737464	0.99444	-0.217912	0.687783	0.0700148	0.898416	0.00886135	0.957545	-0.0973722	0.661322	0.0473637	0.892228	0.159533	0.859859
Q6MGC4	0.0800245	0.641904	-0.130306	0.999222	0.130984	0.57874	-0.229847	0.850499	-0.246767	0.232781	-0.141359	0.99444	-0.477507	0.560437	0.0197744	0.997883	0.0319388	0.785238	0.076483	0.596003	0.185276	0.641047	-0.0850414	0.94965
G3V681	0.0986655	0.0502702	0.203409	0.999222	-0.187898	0.808362	0.0749549	0.844597	0.135261	0.217806	0.127854	0.99444	0.0754949	0.646554	0.000399458	0.999434	0.255773	0.574936	0.390159	0.522487	0.32307	0.514818	0.0784583	0.836649
P51583	0.186207	0.667594	-0.0406992	0.999222	-0.0907928	0.679167	0.0958995	0.844597	0.244868	0.232781	0.0454284	0.99444	0.119345	0.666238	-0.0695333	0.950862	-0.056711	0.707007	-0.0460285	0.910222	0.0866566	0.902926	0.0394616	0.973953
Q68FY0	0.0757915	0.667594	-0.0561545	0.999222	0.00162183	0.977171	-0.034781	0.874462	0.165473	0.284252	-0.035728	0.99444	0.132921	0.563351	0.0260858	0.950862	0.0558071	0.711416	-0.0912267	0.721815	0.00395318	0.991894	0.0687591	0.932481
Q63570	0.368425	0.0536209	-0.0212001	0.999222	0.0998485	0.793662	0.142575	0.860071	-0.0297922	0.860795	-0.133814	0.99444	0.0375388	0.926314	0.173379	0.895723	0.0675884	0.883371	-0.0950187	0.73735	-0.15381	0.748245	-0.122394	0.712864
G3V7I8	-0.0425525	0.825511	0.00700115	0.999222	-0.00187391	0.981447	0.148185	0.844597	-0.0701155	0.747026	-0.132771	0.99444	0.126217	0.560437	-0.0387326	0.98214	-0.0233757	0.922499	0.0917691	0.6268	-0.152347	0.610798	-0.116623	0.89355
A0A0G2JVZ6	-0.176926	0.169815	0.0559422	0.999222	-0.171286	0.482337	0.0332991	0.915384	0.0575864	0.475166	-0.0530778	0.99444	0.129045	0.640495	-0.122842	0.950862	-0.204627	0.470321	-0.353148	0.150108	-0.435542	0.00171482	-0.159321	0.780193
Q5RKI0	-0.141239	0.667594	0.0390596	0.999222	-0.228272	0.402365	-0.0196842	0.945599	0.128576	0.531517	0.0669051	0.99444	0.141597	0.676805	-0.053577	0.950862	-0.0306663	0.891259	-0.0228711	0.884363	-0.104615	0.728353	0.127691	0.911811
P12075	-0.0277211	0.830824	0.00183387	0.999222	0.0555993	0.671206	-0.0428898	0.916654	-0.0600625	0.322233	0.0716738	0.99444	-0.145404	0.560437	-0.0982711	0.894754	0.0775043	0.478465	0.0431888	0.744223	0.155315	0.254214	-0.0160568	0.960872
Q6AY84	-0.031001	0.834634	-0.0816356	0.999222	0.100544	0.582283	0.152932	0.844597	-0.145638	0.551193	-0.0950314	0.99444	0.0536359	0.624067	-0.0352761	0.987367	-0.0462938	0.83711	0.04527	0.835019	-0.0421116	0.821294	-0.209847	0.68874
G3V6W6	0.0392642	0.811935	-0.179404	0.999222	0.108232	0.38035	0.0470032	0.910401	0.11032	0.315442	-0.0349445	0.99444	0.0752504	0.598263	0.112779	0.920568	0.0293568	0.940451	0.0666529	0.850552	0.157114	0.521348	0.0473727	0.954021
P63036	-0.00223252	0.993638	0.082264	0.999222	0.250743	0.244435	0.183058	0.819502	0.174969	0.181205	0.00419406	0.99444	0.0999701	0.661584	0.0393531	0.98214	0.0958696	0.574598	0.00944534	0.969321	0.027367	0.923215	0.0646948	0.894777
P56574	0.269461	0.437071	0.186465	0.999222	-0.269763	0.481931	0.0326182	0.945599	0.0996484	0.705985	-0.0711042	0.99444	0.0796846	0.838304	-0.0588152	0.98214	-0.194317	0.574936	-0.460576	0.522487	-0.374475	0.575563	-0.134264	0.954021
B1WC16	-0.832225	0.0139301	-0.218778	0.999222	-0.531523	0.130525	-0.187734	0.844597	-0.283193	0.24739	0.0345214	0.99444	-0.0814141	0.687219	0.00597604	0.997883	0.00509609	0.984203	-0.261066	0.522487	-0.0750853	0.849695	-0.126208	0.928109
G3V940	0.100504	0.763998	0.065759	0.999222	0.0618708	0.750586	0.0957503	0.844597	0.260338	0.0108155	0.0389715	0.99444	0.222748	0.560437	0.0579771	0.98214	-0.0865739	0.511455	-0.000382651	0.99931	-0.182938	0.390988	0.207215	0.232428
Q5U2U8	0.0181217	0.887257	0.0459615	0.999222	-0.089079	0.637856	0.023188	0.925142	-0.0519874	0.428839	0.0896194	0.99444	-0.0894594	0.614856	0.104895	0.898416	0.0090446	0.940451	0.0110222	0.936586	0.0572801	0.810405	-0.0447312	0.948264
E9PU28	0.124434	0.636423	-0.0200139	0.999222	-0.194645	0.648901	-0.0815684	0.844597	0.292111	0.346785	-0.0803407	0.99444	0.159556	0.60612	-0.0337036	0.98214	-0.210478	0.562778	-0.142929	0.693224	-0.18017	0.752758	0.240094	0.810035
A0A0G2JXT3	0.254894	0.46711	0.189423	0.999222	-0.43753	0.561945	0.128305	0.844597	0.0194363	0.93465	-0.0171245	0.99444	0.0768232	0.670587	0.027643	0.98214	-0.155546	0.707007	-0.298385	0.509254	-0.217992	0.671699	-0.0429819	0.960872
F1LQ00	-0.414064	0.131272	-0.038201	0.999222	-0.458918	0.0990568	-0.0631029	0.865294	-0.539959	0.0670267	-0.212942	0.99444	-0.527762	0.560437	-0.436709	0.298419	-0.0504514	0.868315	0.0569395	0.661322	-0.000375896	0.999501	-0.62481	0.135705
F7EMB2	0.0405927	0.71608	-0.0239866	0.999222	-0.0774584	0.582283	0.0682019	0.865492	0.0300563	0.87538	-0.101538	0.99444	-0.00831011	0.963788	-0.0805491	0.950862	-0.168557	0.317424	-0.265534	0.429279	0.0069612	0.921088	0.156611	0.68874
F1M8A5	-0.178648	0.457717	0.000845428	0.999222	-0.0438585	0.77005	-0.0755952	0.849859	-0.649355	0.0814465	-0.0562846	0.99444	-0.483692	0.376906	-0.488083	0.790204	0.116205	0.701551	0.0384035	0.682185	0.0517469	0.896451	-0.168424	0.865295
Q9R1T1	-0.12483	0.604841	-0.143653	0.999222	-0.0275623	0.826377	0.165714	0.844597	-0.141158	0.294931	-0.0816355	0.99444	-0.301288	0.560437	-0.308733	0.790204	-0.0840446	0.622174	-0.0796701	0.657525	-0.0395974	0.902926	0.00748456	0.985534
D4A9Z8	-0.229104	0.708774	-0.192557	0.999222	0.0629877	0.845869	-0.203523	0.871422	-0.898589	0.251876	-0.0104158	0.99444	-0.163188	0.590704	-0.355687	0.898416	0.276008	0.478465	0.22461	0.583896	0.404291	0.462936	-0.865693	0.68874
A0A0G2JXC1	-0.0443563	0.715743	0.114224	0.999222	-0.168061	0.522542	0.104121	0.849859	0.269294	0.189889	-0.0205038	0.99444	0.195556	0.563351	-0.187053	0.891109	-0.204247	0.661033	-0.262496	0.544024	-0.191262	0.690651	0.132663	0.867555
Q64057	0.267377	0.503155	-0.0325247	0.999222	-1.73244	0.561945	0.0287492	0.905303	0.227219	0.258357	-0.0748736	0.99444	0.169776	0.593273	-0.0527881	0.950862	-0.208234	0.609472	-0.400631	0.481442	-0.464714	0.287171	0.0233031	0.985534
P43278	-0.139834	0.523668	0.0541942	0.999222	0.285109	0.188597	0.0453726	0.923009	0.00966431	0.965753	-0.0778983	0.99444	-0.0825275	0.629573	-0.0629389	0.950862	0.0945058	0.738111	0.144848	0.641439	0.0308492	0.930922	-0.109141	0.922591
Q63413	0.821225	0.523668	0.125289	0.999222	-1.57147	0.57412	-0.0522017	0.905303	0.252185	0.125634	0.0908972	0.99444	0.176031	0.560437	0.129354	0.898416	0.0787459	0.701551	-0.287943	0.522487	-0.0745984	0.814875	-0.0927314	0.954021
Q5M860	0.0640867	0.766781	-0.0284489	0.999222	0.0254359	0.773164	0.220893	0.844597	0.120371	0.357667	-0.0741764	0.99444	-0.0985223	0.646554	-0.112249	0.898416	0.0513884	0.719983	0.179949	0.528678	0.100243	0.57305	0.0337939	0.924968
D4AA63	0.0573818	0.849059	0.0357033	0.999222	0.228606	0.524569	-0.0235064	0.945599	-0.481557	0.0517722	-0.222795	0.99444	-0.699183	0.560437	0.129867	0.895723	0.187138	0.622174	0.263133	0.537867	0.233768	0.608854	0.0485509	0.974535
P62749	-0.151105	0.437071	-0.125579	0.999222	-0.0678188	0.550366	-0.0155537	0.967796	-0.0890344	0.689331	-0.0962942	0.99444	-0.260552	0.560437	-0.0555047	0.950862	-0.0124825	0.96095	0.0846835	0.675877	-0.0769027	0.776042	0.00583911	0.993886
Q2EJA0-1	0.0167113	0.937504	-0.0595097	0.999222	0.0593891	0.558629	-0.110706	0.844597	-0.186721	0.531821	-0.0300169	0.99444	-0.314292	0.568431	0.0546417	0.950862	-0.0171365	0.888109	0.0269395	0.911631	0.0874754	0.726138	0.0788523	0.894419
P05982	0.0632611	0.900045	-0.010007	0.999222	-0.510892	0.51902	-0.0549904	0.844597	-0.00274431	0.986477	0.065906	0.99444	0.156094	0.2392	0.249573	0.920568	-0.128823	0.711416	0.108929	0.859248	-0.33676	0.414986	0.129125	0.906733
G3V6H0	0.128916	0.715143	0.142186	0.999222	-1.75154	0.560162	0.211684	0.844597	0.059963	0.846465	-0.169019	0.99444	0.0657163	0.829692	-0.152972	0.898416	-0.340205	0.478465	-0.546824	0.429279	-0.650353	0.091122	0.0211169	0.985957
P25886	-0.175548	0.705091	-0.301701	0.999222	0.495218	0.338361	-0.256348	0.844597	-0.26117	0.475166	-0.0290795	0.99444	-0.249253	0.577911	0.25609	0.898416	0.151675	0.809872	0.399535	0.528678	0.330147	0.615512	-0.0149488	0.992274
A0A0H2UHX3	0.138916	0.481946	0.0452139	0.999222	-0.362002	0.574679	0.0890852	0.871515	0.191069	0.467139	-0.137546	0.99444	0.259829	0.560437	-0.000422136	0.999434	-0.141167	0.664331	-0.362492	0.482747	-0.120612	0.847137	0.00730994	0.994426
Q0ZFS8	-0.103635	0.705091	-0.00698487	0.999222	0.120477	0.590748	-0.17469	0.844597	-0.242763	0.187604	0.0573469	0.99444	-0.187307	0.560437	0.0216564	0.997883	0.142422	0.484997	0.130426	0.633401	0.264812	0.521277	0.00749804	0.991106
Q9Z1Z9	-0.061518	0.715743	-0.0309427	0.999222	-0.00376341	0.977177	0.0711587	0.844597	-0.0749473	0.413735	-0.0410553	0.99444	-0.0045364	0.938336	-0.0669241	0.898416	-0.106176	0.574936	-0.00022265	0.99931	-0.0236591	0.917932	0.00312622	0.994426
Q9QY17	-0.1145	0.638318	-0.121161	0.999222	0.0329632	0.895015	-0.11351	0.844597	0.113081	0.0599693	-0.0438234	0.99444	-0.0735261	0.714773	-0.11043	0.898416	-0.075669	0.802464	0.0730655	0.740719	0.0269215	0.898487	-0.00308892	0.994426
Q5FWU0	-0.0621006	0.667594	-0.100407	0.999222	0.2205	0.297906	-0.0338259	0.945599	-0.113346	0.56394	-0.00367931	0.99444	-0.109044	0.60569	0.0406502	0.98214	0.0886279	0.746662	0.177916	0.544024	0.12305	0.728353	-0.0202876	0.985534
Q4G079	0.172474	0.41655	-0.00493094	0.999222	-0.0725945	0.805878	0.0697946	0.874462	0.181835	0.129894	0.0225951	0.99444	0.037356	0.804408	0.0170494	0.98214	-0.00423447	0.96028	-0.0384251	0.554007	-6.79141e-05	0.999501	0.159879	0.598252
O89049	0.130975	0.636423	0.117211	0.999222	0.0758429	0.23435	0.146083	0.844597	0.0447089	0.801693	-0.10729	0.99444	0.0125648	0.954887	-0.0384597	0.98214	-0.0547235	0.622174	-0.125677	0.667189	-0.0237763	0.942659	0.0154903	0.985534
P17764	0.272824	0.523668	0.0711984	0.999222	-1.35408	0.574679	0.193261	0.844597	0.168574	0.159762	-0.00404294	0.99444	0.207738	0.563351	-0.0611159	0.950862	-0.224263	0.593295	-0.233308	0.631878	-0.226125	0.669898	0.0138476	0.986032
B0K021	0.120658	0.555904	0.10288	0.999222	-0.15122	0.590748	0.0614111	0.844597	0.372165	0.0814465	0.0141662	0.99444	0.242717	0.560437	-0.00390192	0.999434	-0.0992506	0.709408	-0.125429	0.69933	-0.120121	0.791512	0.222658	0.833774
A0A140TAI1	-0.12616	0.583064	0.0231791	0.999222	0.106723	0.0694932	-0.0709379	0.844597	-0.202225	0.221328	-0.102572	0.99444	-0.198464	0.563351	0.0714363	0.817834	0.0728666	0.652973	0.0795623	0.675893	0.137345	0.539009	-0.11003	0.871603
O35303-6	0.141921	0.218106	-0.102117	0.999222	0.0107942	0.909718	-0.0102316	0.961856	0.0743514	0.322223	-0.173082	0.812116	-0.112932	0.563351	0.0298447	0.98214	-0.0901688	0.368794	-0.129705	0.522487	-0.0258532	0.641047	0.00223322	0.995077
P83868	-0.162959	0.659108	-0.0584697	0.999222	0.0146195	0.857328	-0.0107863	0.966793	-0.0589155	0.463035	-0.00540257	0.99444	-0.0962942	0.560437	-0.0641559	0.895723	0.0279829	0.883371	0.0376104	0.835201	0.0402747	0.817074	0.0718213	0.841724
A0A0G2K0X9	0.0629212	0.752304	0.0070403	0.999222	-0.012957	0.919243	0.0171742	0.951615	0.0789141	0.122596	0.0363918	0.99444	0.168919	0.560437	0.0440148	0.966199	-0.0496935	0.66113	-0.0389013	0.76133	0.0116506	0.949987	0.0118126	0.970232
A0A0H2UHG7	-0.00424344	0.984755	0.0650963	0.999222	0.0757718	0.463837	0.13078	0.844597	0.0727505	0.67245	-0.00972206	0.99444	0.170744	0.361168	0.060045	0.966643	-0.0275172	0.841232	0.0245621	0.862201	-0.0157484	0.926493	0.186774	0.633115
A0A0G2JSR7	-0.0964719	0.581919	0.0594219	0.999222	0.0599439	0.670103	-0.0851321	0.844597	-0.0683255	0.344395	-0.0290377	0.99444	-0.160206	0.560437	-0.0779675	0.898416	0.00771353	0.960523	0.123067	0.429279	0.232736	0.521277	-0.043179	0.871603
Q5FWY5	-0.0249793	0.846066	-0.0152614	0.999222	0.0116382	0.934545	0.0467403	0.871422	-0.109662	0.272581	-0.0930907	0.99444	-0.27725	0.560437	-0.101287	0.821497	0.113223	0.602275	0.0879171	0.661322	0.102809	0.690651	-0.0473544	0.924968
Q9Z1W6-1	-0.245809	0.237511	-0.169469	0.999222	0.1934	0.52707	-0.0574087	0.945599	-0.171604	0.487738	-0.0547046	0.99444	-0.0294645	0.915676	-0.00771738	0.997883	0.123349	0.773724	0.248995	0.526596	0.178558	0.776042	-0.265143	0.815134
Q8CFN2	0.194642	0.715743	0.030875	0.999222	-0.845955	0.552016	0.191976	0.844597	0.132891	0.306039	-0.13299	0.99444	0.203954	0.598263	-0.198525	0.898416	-0.365319	0.499147	-0.221454	0.661322	-0.314051	0.641047	0.0145512	0.985534
B0BN85	0.0633607	0.752304	-0.0307244	0.999222	0.210508	0.188597	-0.162307	0.844597	-0.101737	0.500152	-0.00822259	0.99444	-0.144548	0.62646	0.205054	0.817834	0.0672394	0.722879	0.16064	0.560152	0.185313	0.529066	0.00900787	0.987944
A0A0G2K1C0	0.18504	0.27117	0.0367417	0.999222	0.0538497	0.522542	0.056624	0.844597	0.188313	0.0517722	0.0647282	0.99444	0.0572658	0.823949	-0.083948	0.942047	0.0114123	0.888109	-0.0506089	0.749411	-0.0326196	0.791512	0.0302486	0.985534
B5DFC8	0.114996	0.725696	0.0172208	0.999222	-0.142306	0.251193	-0.0354598	0.905303	0.234486	0.375011	-0.0351443	0.99444	0.0798797	0.641934	-0.193653	0.894754	-0.0505284	0.883371	-0.0558576	0.862089	0.0323606	0.958376	0.230754	0.692024
M0RDJ4	0.175913	0.667594	-0.00934119	0.999222	0.0292665	0.799037	-0.00523603	0.992506	0.127214	0.582338	0.205415	0.99444	0.170281	0.593273	-0.0433451	0.978307	-0.0419754	0.860983	0.161047	0.699953	0.228022	0.728353	0.215404	0.76334
B5DF60	-0.0225642	0.868297	-0.186571	0.999222	0.300257	0.382473	-0.0702619	0.871422	-0.0395844	0.812209	-0.036495	0.99444	-0.37877	0.563351	0.0152368	0.997883	0.0443359	0.888109	0.124069	0.691005	0.0782856	0.776042	-0.0464331	0.970232
Q5U362	0.129058	0.595152	0.0364258	0.999222	-0.0594333	0.534716	-0.094858	0.844597	0.191424	0.186443	0.0549569	0.99444	0.0654917	0.719393	0.00317311	0.997883	-0.140891	0.486579	-0.0166372	0.916781	-0.081745	0.106861	0.054616	0.954021
P68101	0.184813	0.641904	0.0564415	0.999222	-0.0512073	0.827048	0.0948663	0.844597	0.29586	0.132275	-0.0538187	0.99444	0.197837	0.560437	0.0576409	0.964287	-0.128895	0.664331	-0.0615722	0.835019	-0.143229	0.719203	0.12606	0.810035
Q5U2N2	-0.0186969	0.778126	-0.0203407	0.999222	-0.0407371	0.755893	-0.0356686	0.844597	0.135734	0.302871	-0.061415	0.99444	0.0413282	0.563351	-0.0662941	0.912511	-0.0317259	0.900924	-0.0991705	0.544024	-0.0228836	0.923776	0.0949374	0.85967
B1WC49	-0.0441182	0.641904	0.0301342	0.999222	0.035582	0.828585	0.0152845	0.945599	-0.057217	0.443879	-0.00538478	0.99444	0.0523188	0.835065	0.0412016	0.950862	-0.0969288	0.759124	0.000480262	0.99931	-0.088178	0.752758	0.113175	0.676287
Q4V8H5	0.175834	0.609813	-0.0542591	0.999222	-0.0973841	0.252959	0.0143946	0.950876	0.0274977	0.926258	-0.178488	0.99444	0.00331384	0.989858	0.067846	0.898416	-0.104666	0.569982	-0.259846	0.431207	-0.3209	0.401823	0.0477562	0.960872
D4A720	-0.0209479	0.936913	0.0043801	0.999222	-0.162012	0.477117	-0.0129034	0.955191	0.0581359	0.188474	-0.0672663	0.99444	-0.0571424	0.71661	-0.0910613	0.950862	-0.0998735	0.802464	-0.185281	0.544024	-0.223654	0.627307	0.00634069	0.985534
Q6AXS3	-0.0786259	0.667594	0.0264611	0.999222	0.0177022	0.84089	0.0754202	0.844597	-0.0447452	0.829204	0.0296053	0.99444	-0.0304648	0.794611	-0.10741	0.895723	-0.0307189	0.807441	0.0414315	0.69965	-0.00948116	0.923215	-0.256595	0.712864
A0A0G2JXN6	-0.280156	0.0869691	0.0825124	0.999222	-0.0822133	0.524104	0.124412	0.418179	0.0849905	0.608165	0.0613667	0.99444	0.200837	0.563351	0.0538564	0.950862	-0.0780109	0.74206	-0.189218	0.544024	-0.155828	0.609989	0.0327549	0.932481
B2GV14	-0.0580671	0.834079	-0.0491975	0.999222	-0.0365687	0.737637	-0.0886948	0.844597	0.00563553	0.959196	0.05501	0.99444	-0.00923699	0.958846	0.0554573	0.94165	-0.0155026	0.960999	0.0185344	0.69965	0.0293863	0.79462	0.160141	0.68874
Q07205	0.0916476	0.365468	-0.0214664	0.999222	0.0593302	0.655746	0.104336	0.844597	0.0650743	0.368741	-0.110597	0.99444	-0.0777067	0.590704	-0.0221009	0.978307	-0.0763294	0.574936	-0.0667185	0.691005	0.0247965	0.842899	0.108576	0.795562
D4A5Q2	-0.090148	0.274223	-0.185279	0.999222	-0.0734234	0.591786	-0.0694013	0.877408	0.217584	0.262001	-0.0346003	0.99444	0.0249006	0.794611	-0.0473971	0.950862	-0.143171	0.478465	-0.122103	0.177099	-0.107358	0.750274	-0.242213	0.755792
P04762	0.0497222	0.715743	0.0160361	0.999222	0.0359064	0.793662	0.0245515	0.892383	0.111221	0.293992	0.034227	0.99444	0.0915799	0.560437	0.148941	0.898416	-0.0209517	0.888109	0.134198	0.566796	-0.00746487	0.960273	0.0904331	0.89355
Q5EAJ6	-0.0540604	0.782173	0.0457207	0.999222	0.0914059	0.671206	0.0799285	0.844597	-0.0584531	0.76212	-0.0085932	0.99444	0.0980675	0.560437	0.0537782	0.98214	0.0103144	0.96095	0.204092	0.528678	-0.0375906	0.896451	-0.0785902	0.94965
P51635	0.0613763	0.831546	0.00262633	0.999222	-0.0989266	0.387886	0.0534775	0.871422	0.192073	0.414281	-0.0878866	0.99444	0.106007	0.563351	-0.0890227	0.939103	-0.140679	0.310375	-0.168917	0.52329	-0.212543	0.521277	0.101255	0.932481
O70593	-0.108054	0.608875	-0.0113014	0.999222	0.04288	0.737637	-0.00212039	0.993442	0.0145378	0.888982	0.0931265	0.99444	0.0437591	0.844377	-0.17223	0.898416	0.0519459	0.809872	-0.0762111	0.798104	0.14904	0.60038	0.0138305	0.985534
Q566E4	-0.455887	0.0865297	0.059415	0.999222	-0.114302	0.571443	0.124515	0.844597	0.0186615	0.91919	-0.0422901	0.99444	0.0514443	0.840778	-0.0250921	0.98214	0.0120047	0.969786	-0.36669	0.202295	-0.286381	0.328884	0.00459136	0.987944
G3V907	0.0511229	0.744434	0.106481	0.999222	-0.228585	0.558629	-0.00974301	0.955191	-0.253549	0.506155	-0.0417265	0.99444	-0.109152	0.590704	-0.0410142	0.920568	0.012477	0.974778	-0.0145971	0.944767	-0.0841791	0.80268	-0.248961	0.779997
Q07009	0.0399668	0.834634	-0.0170787	0.999222	-0.188584	0.252959	-0.00543737	0.981105	0.0836227	0.443879	-0.00790988	0.99444	-0.0198595	0.915676	0.0919374	0.94165	-0.16167	0.536735	-0.108263	0.626579	-0.0712508	0.776042	0.0445336	0.932481
G3V946	0.00607042	0.985453	-0.0515393	0.999222	0.0364961	0.849681	0.129619	0.844597	-0.180327	0.272581	-0.047521	0.99444	-0.384472	0.560437	0.129736	0.898416	0.100027	0.574936	0.0719183	0.69965	0.201172	0.608854	-0.13813	0.810035
P47727	-0.0322122	0.691431	0.0657921	0.999222	-0.0614721	0.571443	0.00824608	0.944681	0.055617	0.678197	-0.0395122	0.99444	0.127579	0.593273	-0.0248854	0.950862	-0.043634	0.848733	-0.0821242	0.715076	-0.0643088	0.847082	0.0840977	0.871603
Q5U312-2	0.0405136	0.834079	-0.0229986	0.999222	-0.239641	0.498687	0.0480277	0.844597	0.0773283	0.231785	-0.0167556	0.99444	0.174313	0.560437	0.0255417	0.950862	-0.0155168	0.897332	-0.013394	0.907345	-0.0361183	0.803338	0.0671509	0.779997
G3V7G8	0.183674	0.481413	0.0824324	0.999222	-0.286283	0.671206	0.140252	0.844597	0.311553	0.0536094	-0.0398193	0.99444	0.00594662	0.991264	0.0746967	0.895723	-0.0375849	0.841486	0.0127028	0.922243	-0.0175935	0.926493	0.243844	0.187648
P04550	-0.319295	0.031951	-0.0267712	0.999222	-0.0112739	0.966949	-0.0570671	0.9263	-0.292258	0.127452	0.00546378	0.99444	-0.25299	0.563351	-0.274505	0.891109	0.179886	0.304526	0.140657	0.691005	0.0779101	0.841948	-0.148919	0.904011
G3V936	0.222422	0.0139301	0.0889868	0.999222	-0.266082	0.536578	0.0138588	0.945599	0.22052	0.242646	0.0303095	0.99444	0.241736	0.560437	0.0314739	0.98214	-0.019715	0.951507	-0.22165	0.584046	-0.182134	0.703168	0.0831943	0.954021
P62828	0.20186	0.715743	0.0315708	0.999222	-0.117232	0.751095	0.0410738	0.898632	0.402222	0.162719	-0.180955	0.99444	0.32585	0.593273	-0.104005	0.969251	-0.277303	0.574936	-0.348511	0.579155	-0.427033	0.609867	-0.029346	0.985534
P21531	-0.128536	0.667594	0.177984	0.999222	-0.459583	0.588051	0.0964857	0.853965	0.450819	0.113929	-0.0910467	0.99444	0.295717	0.560437	-0.0395585	0.98214	-0.157338	0.74391	-0.266459	0.578685	-0.248286	0.710136	-0.0731462	0.947277
D4ADF5	-0.0659848	0.71608	0.100658	0.999222	0.0184823	0.930094	-0.0515082	0.844597	-0.036574	0.752824	0.0343471	0.99444	-0.161585	0.560437	0.0223545	0.98796	0.104752	0.574936	0.0555439	0.760574	0.0498414	0.841948	0.108568	0.732547
Q4KLZ3	0.0603055	0.762978	-0.036387	0.999222	0.23496	0.408993	-0.0552444	0.940713	0.0679383	0.686425	0.138792	0.99444	0.11507	0.560437	0.139265	0.790204	0.127812	0.596447	0.200929	0.528678	0.157954	0.690651	0.106738	0.865295
Q4G061	0.275964	0.235499	0.0131557	0.999222	-1.72325	0.561954	-0.0953778	0.849859	0.515322	0.103576	0.177106	0.99444	0.287288	0.560437	0.0311344	0.98214	-0.199999	0.649483	-0.241885	0.631045	-0.312805	0.509175	0.425603	0.589134
A0A0G2JTT2	-0.059783	0.803418	0.110496	0.999222	-0.0506439	0.574679	0.231989	0.844597	-0.231543	0.0666626	-0.138651	0.191356	-0.149805	0.560437	-0.113374	0.898416	-0.0425801	0.797691	-0.0878592	0.478158	-0.0991758	0.57305	-0.19525	0.394675
B2RYB3	-0.616982	0.010666	-0.0265334	0.999222	-0.552091	0.16762	-0.0327524	0.944909	-0.170129	0.394128	-0.418434	0.585553	-0.152439	0.687219	0.215256	0.333075	0.209519	0.574936	-0.133547	0.700342	0.203881	0.709623	-0.695588	0.293026
P08010	0.0498091	0.641904	0.0511839	0.999222	-0.411805	0.558629	0.0906793	0.844597	0.0597642	0.587727	-0.0308344	0.99444	0.0443372	0.84461	-0.085646	0.895723	-0.210942	0.587199	-0.362073	0.375009	-0.167964	0.63166	-0.103148	0.903564
A0A0U1RRQ3	-0.133233	0.715743	0.180829	0.999222	0.0808947	0.571443	0.00313698	0.981105	-0.112779	0.344395	0.119555	0.99444	-0.0655762	0.763095	-0.033073	0.98214	0.0393304	0.752223	0.12338	0.596001	0.144199	0.658092	0.00803193	0.987944
P27952	0.255452	0.397766	0.127117	0.999222	-0.448574	0.463837	0.0225277	0.971824	0.303265	0.231785	-0.0355252	0.99444	0.354543	0.560437	0.043296	0.985585	-0.241651	0.593295	-0.300107	0.528678	-0.410154	0.529458	0.152921	0.932481
A0A0G2K199	0.354285	0.355248	0.0491438	0.999222	-0.705778	0.573619	0.0647106	0.844597	0.324824	0.371849	-0.0366781	0.99444	0.141614	0.728823	-0.0633473	0.98214	-0.12694	0.830072	-0.523616	0.482747	-0.315209	0.609867	0.116114	0.95519
Q66H98	-0.0788077	0.413899	-0.102016	0.999222	0.0781797	0.659537	-0.0360311	0.844597	-0.00497374	0.951559	0.0868297	0.99444	0.0375912	0.797492	0.0155042	0.98214	0.0911541	0.809896	0.260565	0.516255	0.172655	0.646805	-0.028739	0.954021
P84100	0.0400307	0.926086	-0.274437	0.999222	-0.358256	0.56832	0.0237193	0.950717	0.26974	0.030965	-0.171053	0.99444	0.167646	0.376906	-0.0373741	0.98214	-0.197703	0.574936	-0.0666475	0.821802	-0.353302	0.414986	0.182195	0.775325
Q6AYK6	-0.0216643	0.865124	0.0444148	0.999222	-0.0173474	0.95012	0.0934145	0.844597	0.144443	0.312109	0.0645887	0.99444	0.138222	0.598389	0.0547175	0.94165	-0.0501916	0.86744	-0.00286153	0.963387	0.0291089	0.864299	0.140324	0.68874
D4A777	-0.204723	0.502694	-0.127361	0.999222	0.122517	0.571443	-0.0158724	0.965403	-0.322227	0.0517722	-0.0692238	0.99444	-0.0794228	0.620439	-0.0158679	0.997883	0.143382	0.706431	0.229621	0.544024	0.193282	0.619682	-0.153169	0.867555
Q5U1W8	-0.0356237	0.944545	-0.220131	0.999222	0.0389629	0.793816	-0.283146	0.844597	-0.112481	0.137681	0.0211635	0.99444	-0.262386	0.567212	0.107721	0.966643	0.0565656	0.885644	0.102403	0.835011	0.135916	0.750313	0.167098	0.903564
B0BN99	-0.0731196	0.729213	0.127893	0.999222	0.00473073	0.966949	0.0112131	0.955191	-0.184625	0.258357	-0.0247476	0.99444	-0.252165	0.560437	-0.127038	0.898416	0.124878	0.313825	0.0329463	0.883228	0.0251247	0.939231	-0.0752513	0.89355
G3V624	0.176564	0.528351	-0.00537398	0.999222	-0.0648392	0.753832	0.109445	0.849859	0.0916183	0.58317	-0.109849	0.99444	0.20778	0.560437	0.0260031	0.98214	-0.183088	0.511455	-0.236139	0.340333	-0.318008	0.219874	-0.0482382	0.922591
P09456	-0.0260019	0.862092	-0.13228	0.999222	0.0116955	0.956096	-0.0234898	0.934458	0.0249222	0.754794	0.0693379	0.99444	0.0379665	0.630011	0.100061	0.898416	0.0579366	0.838952	0.173081	0.521718	0.0934398	0.609867	0.0658622	0.932481
P10760	0.0019386	0.985453	-0.0414876	0.999222	0.0165293	0.946517	-0.124006	0.844597	0.0483481	0.306039	-0.0154052	0.99444	0.0602495	0.568431	0.00602025	0.997883	0.0166434	0.939113	0.0328263	0.888165	0.0418207	0.826949	0.0549421	0.863462
P13471	0.088813	0.71839	-0.0104455	0.999222	-0.0577801	0.574679	-0.0522994	0.844597	0.559197	0.103576	-0.0172149	0.99444	0.263299	0.376906	0.460039	0.536394	-0.171122	0.104614	-0.0570762	0.581097	-0.103061	0.658092	0.228194	0.587658
P62853	0.15718	0.289245	-0.0433053	0.999222	0.112153	0.526234	0.0394394	0.865492	0.216545	0.103576	-0.0176785	0.99444	0.096325	0.671893	0.0925358	0.950862	-0.115075	0.574936	-0.118669	0.633401	0.0493579	0.811171	-0.0282457	0.970232
P83732	0.0188617	0.961152	-0.180244	0.999222	-0.0983591	0.621026	0.0301323	0.865294	0.228378	0.276815	-0.112584	0.99444	0.24016	0.376906	0.0536189	0.912511	-0.0509965	0.86515	-0.0411686	0.71757	-0.21855	0.127114	0.138849	0.815134
Q9Z1M9	-0.0225598	0.900045	-0.077624	0.999222	0.0220852	0.947666	-0.0250396	0.89478	-0.125919	0.149981	-0.0541895	0.99444	-0.10039	0.560437	-0.0102079	0.997883	0.11319	0.716709	0.189733	0.528678	0.156319	0.680521	-0.0914869	0.779997
P62076	-0.200021	0.683094	-0.111983	0.999222	0.163478	0.325945	-0.140984	0.844597	-0.0369713	0.883262	-0.00821591	0.99444	-0.162554	0.591781	-0.038446	0.997883	0.0333508	0.785238	0.0966899	0.661322	0.107236	0.720975	0.0124869	0.986032
B0BNK1	0.00981112	0.928471	0.455691	0.999222	-0.00792343	0.966949	0.273695	0.844597	0.0992556	0.701519	-0.0812905	0.99444	-0.0608413	0.646554	-0.0367414	0.98214	-0.235002	0.609674	-0.36759	0.509254	-0.0515634	0.841114	-0.199879	0.775325
Q71UF4	0.30253	0.641904	-0.016237	0.999222	-0.471184	0.571443	0.142882	0.844597	0.443259	0.103576	-0.0254759	0.99444	0.331642	0.560437	-0.0778886	0.966643	-0.268128	0.420322	-0.298333	0.523884	-0.268885	0.641047	-0.0175104	0.985534
F1SW39	-0.125463	0.230101	0.142428	0.999222	-0.119323	0.446353	0.0991257	0.844597	-0.0997582	0.232291	0.0500068	0.99444	0.000344528	0.998762	-0.0429393	0.98214	-0.0425767	0.897332	0.0366943	0.941296	-0.154148	0.641047	0.00958698	0.988858
B5DFD8	-0.217437	0.0195172	-0.0136	0.999222	-0.1856	0.0694932	-0.0803453	0.865492	-0.105446	0.498903	0.0957682	0.99444	-0.119859	0.560437	-0.127527	0.508651	-0.0274413	0.86365	-0.133386	0.578685	-0.269827	0.091122	-0.100695	0.76334
Q4KM74	0.0403378	0.779609	0.0796947	0.999222	-0.261353	0.567254	0.128631	0.844597	0.393027	0.0670267	-0.0737568	0.99444	0.173222	0.588357	-0.0353936	0.978307	-0.0336414	0.921259	-0.119947	0.584046	-0.480586	0.297436	0.21254	0.692024
F1M3H8	-0.08346	0.641904	-0.0404131	0.999222	0.103498	0.349267	0.0433086	0.844597	0.124594	0.61165	0.0831238	0.99444	0.000827023	0.997912	-0.124933	0.920568	0.0804636	0.660474	0.0107477	0.875676	-0.011019	0.965428	0.155088	0.756231
Q6P9V6	0.10479	0.0395217	0.0372502	0.999222	0.00304214	0.966949	0.167596	0.844597	0.097203	0.322233	0.0660707	0.99444	0.305065	0.560437	-0.043161	0.920568	0.00179809	0.982946	-0.0346396	0.689417	-0.0609442	0.829574	0.0600104	0.871603
D3ZUX5	-0.00938822	0.881541	-0.117226	0.999222	0.152311	0.429002	-0.0500673	0.865492	0.0447885	0.675276	-0.0314761	0.99444	-0.0658187	0.624067	-0.128981	0.895723	0.0737822	0.759124	0.0152526	0.933273	0.000539395	0.999087	0.0968466	0.795562
P36201	-0.183463	0.351176	-0.0141719	0.999222	-0.232859	0.19515	0.0796944	0.844597	-0.270895	0.0472679	0.124952	0.99444	-0.097974	0.560437	-0.178375	0.821497	0.0624137	0.738111	0.0414165	0.884363	-0.0176952	0.942659	-0.16409	0.671035
Q09167	-0.128828	0.689437	-0.100618	0.999222	0.194519	0.463837	-0.24847	0.849859	-0.227426	0.156735	0.00478563	0.99444	-0.388262	0.560437	0.0617644	0.966643	0.141895	0.636663	0.179912	0.584046	0.25825	0.625	-0.0785423	0.954021
P63312	-0.431295	0.121881	-0.183133	0.999222	0.0167685	0.964586	-0.16145	0.861296	-0.603757	0.156086	-0.0797103	0.99444	-0.493193	0.563351	-0.366684	0.895723	0.293774	0.470321	0.277411	0.596003	0.272213	0.653102	-0.439474	0.810035
G3V644	-0.189644	0.641904	0.0380905	0.999222	0.232648	0.463837	-0.0593885	0.861296	-0.164482	0.258357	0.0379852	0.99444	-0.0962702	0.568431	-0.0570338	0.942166	0.203668	0.470321	0.152885	0.597731	0.188659	0.657417	-0.0461496	0.954021
Q6AYD5	0.0953034	0.129601	0.132384	0.999222	-0.0193213	0.941642	0.0573339	0.844597	0.0677183	0.582338	0.0222097	0.99444	0.0855542	0.646554	0.0491712	0.966199	-0.0240482	0.897332	-0.0254738	0.850467	0.0510334	0.776269	-0.0367674	0.94965
Q5U318	-0.0998532	0.344021	-0.0557904	0.999222	0.089688	0.463837	0.0225896	0.945599	-0.171336	0.346785	0.0542143	0.99444	0.0135259	0.898657	0.0784726	0.950862	0.104748	0.526822	0.138118	0.661322	0.102454	0.668851	-0.0443727	0.970232
Q6PDU1	-0.0922508	0.673007	0.00728579	0.999222	0.0296821	0.845869	-0.0388218	0.879842	0.0429599	0.574401	0.099277	0.99444	0.0393905	0.737432	-0.0946599	0.898416	0.0765034	0.541737	0.00624418	0.947186	0.0431653	0.641047	0.0915089	0.232428
Q9JLA3	-0.045508	0.775794	0.00524578	0.999222	-0.160933	0.522542	-0.01728	0.945599	-0.0358676	0.795249	-0.0866932	0.99444	-0.0565302	0.757142	0.156231	0.895723	0.0196529	0.897332	0.170406	0.278325	0.158511	0.658092	0.0298338	0.954021
D3ZPL1	0.0612075	0.589479	-0.0644164	0.999222	-0.0792018	0.82432	-0.0582287	0.891832	-0.0899775	0.765147	-0.071889	0.99444	-0.271699	0.560437	-0.118609	0.950862	-0.0705915	0.574936	-0.0162256	0.926575	0.156504	0.680521	-0.189094	0.810035
D3ZFP4	0.0890018	0.641904	-0.047204	0.999222	-0.0430743	0.698304	-0.125751	0.844597	-0.0825558	0.482646	0.0492331	0.99444	0.126908	0.566783	0.123074	0.898416	-0.0108242	0.96095	0.0839901	0.740152	-0.0287849	0.824818	-0.0363383	0.968349
F1LZX7	0.297753	0.601914	0.0730429	0.999222	-0.558203	0.522542	-0.0445428	0.930176	0.403306	0.362615	0.00342359	0.994814	0.220716	0.590704	-0.290049	0.599	-0.0516098	0.92898	-0.325116	0.375131	-0.298949	0.641047	0.400866	0.775325
Q68FS4-1	0.0513167	0.763998	0.120371	0.999222	-0.0993278	0.325945	0.112197	0.844597	-0.0604548	0.359866	-0.136981	0.99444	0.127686	0.563351	-0.123641	0.933095	-0.0267613	0.809872	-0.22093	0.626579	0.00414948	0.976487	-0.166329	0.68874
Q4KLF8	0.0588515	0.814602	0.0620994	0.999222	0.297656	0.454568	0.105604	0.844597	-0.0686912	0.88158	-0.0500652	0.99444	0.0591176	0.919401	-0.206672	0.94165	0.0766953	0.731303	-0.0582937	0.884363	0.0105166	0.939231	-0.106337	0.954021
D3ZRM9	0.0580291	0.763998	0.180142	0.999222	-0.095968	0.574437	0.1907	0.844597	0.250545	0.103576	-0.068509	0.99444	0.265653	0.560437	-0.0481796	0.98214	-0.0762615	0.722879	-0.175213	0.563049	-0.214655	0.664347	0.0665388	0.954021
P62944-2	0.0711756	0.744434	0.0420811	0.999222	-0.0877322	0.522542	0.0196174	0.945599	0.139043	0.539771	-0.0130343	0.99444	0.139801	0.593273	-0.00758084	0.997883	-0.0192092	0.908188	-0.211292	0.371553	-0.183823	0.462936	0.0917481	0.932481
D3ZXF9	-0.000361627	0.996995	0.0363629	0.999222	0.231077	0.269334	-0.0647293	0.865294	0.117382	0.132275	0.0737629	0.99444	0.0110604	0.937829	0.085206	0.790204	0.151572	0.422319	0.060637	0.691005	0.311139	0.524539	0.220703	0.0824294
P17220	0.135646	0.581919	0.0558403	0.999222	0.0247369	0.914297	0.190193	0.844597	0.0513597	0.585435	-0.0778155	0.99444	0.0985098	0.610207	-0.0198253	0.997883	0.00681092	0.980138	-0.061871	0.740083	-0.0264589	0.855033	0.0467356	0.93978
P67779	0.141902	0.609813	0.0915019	0.999222	-0.293043	0.638789	0.0390913	0.944681	-0.235618	0.643691	-0.201888	0.99444	-0.460014	0.598263	0.0136138	0.997883	0.0176458	0.96028	-0.238556	0.63128	-0.11678	0.710136	0.137582	0.904011
Q62764-2	0.15449	0.157814	0.114287	0.999222	0.148198	0.582283	-0.0895458	0.844597	0.455628	0.145377	0.257675	0.99444	-0.0120624	0.987067	-0.0552522	0.98214	0.135932	0.304526	0.0695443	0.521718	0.420073	0.474738	0.637659	0.135705
P30904	0.139534	0.155598	0.126339	0.999222	0.0873451	0.49127	0.180061	0.819502	-0.0619372	0.335751	0.112559	0.99444	0.134674	0.590704	0.13718	0.898416	-0.0320454	0.903086	-0.131646	0.478593	-0.00593758	0.985765	0.115655	0.841142
Q6P6T6	0.17539	0.604515	0.363342	0.999222	0.257953	0.19515	0.356654	0.819502	0.266302	0.0814465	0.416466	0.99444	0.578678	0.560437	0.306263	0.599	0.227511	0.457792	0.25347	0.482747	0.341548	0.57305	0.163053	0.44331
B4F7F1	0.00364649	0.99493	-0.064527	0.999222	0.309538	0.274561	-0.106712	0.88103	-0.0552984	0.331643	0.121598	0.99444	-0.069073	0.748261	0.260781	0.790204	0.0885056	0.622174	0.121585	0.626579	0.228799	0.609867	0.20106	0.471238
A0A140UHY3	-0.337469	0.27117	0.228718	0.999222	-0.536698	0.161158	0.199446	0.844597	0.194345	0.509545	0.0944013	0.99444	0.315336	0.560437	-0.0178622	0.980452	-0.55161	0.104614	-0.623933	0.20757	-0.687145	0.035119	0.263584	0.68874
Q9Z1H9	0.157399	0.355939	-0.0440361	0.999222	0.0465263	0.622314	-0.00523013	0.955307	0.0632278	0.729348	0.0107668	0.99444	0.0866639	0.719393	-0.235156	0.895723	-0.182246	0.144719	0.000283337	0.99931	0.00189402	0.990693	-0.0672615	0.854948
B0BN97	0.0306787	0.858981	-0.0065394	0.999222	0.075254	0.659326	0.177669	0.819502	-0.176432	0.315731	-0.0161337	0.99444	0.0819604	0.560437	-0.0744988	0.895723	-0.022568	0.926109	0.0598572	0.671159	0.0528123	0.728353	-0.125185	0.760468
P84586	-0.106393	0.682721	-0.0311513	0.999222	0.147716	0.471965	-0.0183719	0.871422	-0.107585	0.354374	0.148759	0.99444	-0.008652	0.962584	-0.0310423	0.98214	0.111093	0.304526	0.0746835	0.682185	0.125429	0.578397	0.104979	0.894419
G3V8U9	-0.134899	0.413899	-0.304235	0.999222	0.00708359	0.977506	-0.173985	0.844597	0.0953756	0.591638	-0.0216903	0.99444	0.0164995	0.915676	-0.0488727	0.98214	-0.113657	0.752223	0.00920732	0.97422	0.0520617	0.902926	0.0776706	0.932481
P08082-2	-0.167346	0.33829	0.079797	0.999222	0.00782591	0.952933	0.0126917	0.945599	-0.0189411	0.876646	0.079519	0.99444	-0.144608	0.646554	-0.151083	0.898416	0.0690907	0.655492	0.0517441	0.850467	0.0113518	0.963852	0.177578	0.781975
D3ZZR9	-0.231729	0.649532	-0.125077	0.999222	-0.00441868	0.977506	-0.17261	0.844597	-0.394542	0.103576	-0.0330623	0.99444	-0.34556	0.560437	0.0558456	0.950862	0.147204	0.562778	0.177266	0.635752	0.281196	0.514818	-0.284944	0.719083
P05942	-0.386123	0.131272	-0.100185	0.999222	0.00866618	0.966949	-0.093641	0.865294	-0.284224	0.303707	-0.0829259	0.99444	-0.209864	0.560437	-0.154754	0.898416	0.0914798	0.759124	0.149673	0.596003	0.0439879	0.921088	-0.155716	0.911935
B5DEM5	0.086839	0.788758	-0.159692	0.999222	-0.0294576	0.900211	0.0320696	0.930191	0.278858	0.0579556	-0.0951034	0.99444	0.146651	0.560437	0.0521744	0.946246	-0.1019	0.569982	0.0574394	0.749411	-0.13692	0.765882	0.183261	0.586951
D3ZCG9	-0.0216644	0.92785	-0.0688064	0.999222	0.101457	0.408993	0.0243035	0.945599	-0.356695	0.251888	0.00171245	0.995459	-0.208169	0.560437	0.104809	0.920568	0.0393153	0.892245	0.100085	0.682185	0.127616	0.728353	-0.0626443	0.95519
Q64428	-0.0232615	0.849059	0.258494	0.999222	-0.0134115	0.9598	0.116257	0.865492	-0.108038	0.427738	-0.0408724	0.99444	0.00340025	0.990309	0.0917624	0.950862	0.0439266	0.918939	-0.0555448	0.838515	-0.190594	0.757588	-0.117866	0.779997
P70583	-0.192258	0.641904	-0.0265915	0.999222	-0.0305247	0.849681	-0.227054	0.844597	-0.52543	0.030965	-0.0549637	0.99444	-0.28146	0.590704	-0.0809315	0.953191	0.205645	0.511455	0.0774234	0.675893	0.292439	0.471639	-0.407477	0.671035
Q6P9U8	0.103384	0.641904	-0.00507659	0.999222	-0.161497	0.57874	0.147813	0.844597	0.268833	0.570564	-0.0950627	0.99444	-0.0280084	0.943966	-0.0892122	0.950862	-0.129567	0.268471	-0.342221	0.473942	-0.275845	0.485591	0.292331	0.863462
Q499N6	0.00745498	0.974581	-0.112526	0.999222	0.240295	0.24322	-0.0892314	0.867041	-0.0936454	0.61165	0.0409821	0.99444	-0.24537	0.568431	0.0234513	0.997883	0.0912141	0.704574	0.251358	0.561918	0.212367	0.664347	0.0463787	0.975131
Q5RK09	-0.137472	0.163839	-0.0497426	0.999222	-0.115269	0.561945	-0.0828042	0.844597	-0.0310713	0.862046	-0.0483117	0.99444	-0.00586302	0.969177	-0.0555189	0.966199	-0.0578391	0.842971	-0.0229332	0.877626	-0.100658	0.719203	0.0682068	0.924968
Q5M827	0.231317	0.162613	-0.0122248	0.999222	-0.0776921	0.710658	0.11529	0.819502	-0.100877	0.72733	-0.0539013	0.99444	0.155002	0.560437	0.0475367	0.950862	-0.0767863	0.773724	-0.176078	0.544024	-0.100745	0.773988	-0.0667223	0.970232
Q6P9Y4	0.17717	0.697751	0.134831	0.999222	-0.20527	0.561945	0.135514	0.844597	0.334874	0.219563	0.0965092	0.99444	0.332381	0.560437	-0.0597002	0.950862	-0.0369974	0.878521	-0.204598	0.478158	-0.326068	0.316907	0.187136	0.903564
A0A0G2KAN5	-0.505522	0.013488	0.0158554	0.999222	-0.545523	0.193612	0.162133	0.819502	0.00318971	0.962908	0.00711127	0.99444	0.00190013	0.996433	-0.206998	0.436091	-0.240606	0.574598	-0.463141	0.278325	-0.417969	0.317516	0.0205256	0.954021
F1LTX4	-0.164308	0.667594	-0.112373	0.999222	0.132583	0.574679	-0.0666272	0.879842	-0.491331	0.0202502	-0.0697734	0.99444	-0.196179	0.560437	-0.103563	0.94165	0.0512067	0.886146	-0.0174035	0.960023	-0.135908	0.776042	-0.282754	0.394675
D4AEH3	0.0140321	0.928091	-0.232683	0.999222	-0.826421	0.328149	-0.141305	0.844597	0.533568	0.288588	-0.0134723	0.99444	0.131667	0.560437	-0.0583351	0.950862	-0.228974	0.389164	-0.144233	0.584046	-0.148617	0.692133	0.299017	0.815134
P25235	-0.0401583	0.814726	0.0759444	0.999222	-0.0506596	0.648901	0.0928822	0.844597	-0.151982	0.418822	-0.0349503	0.99444	0.154095	0.614856	0.173978	0.942166	0.00349492	0.982677	-0.123856	0.69965	-0.0851189	0.653102	-0.236849	0.632354
D3ZXS8	0.184092	0.523668	-0.0596618	0.999222	0.172422	0.391366	-0.0532996	0.879842	0.117708	0.687796	0.175671	0.99444	0.302162	0.563351	0.173887	0.895723	0.0145927	0.955681	0.0914991	0.738152	0.160763	0.728353	0.235888	0.671035
D4A719	-0.0957418	0.365468	0.0305324	0.999222	0.158738	0.221547	-0.129053	0.844597	-0.1334	0.186584	-0.0126823	0.99444	-0.139586	0.560437	0.104744	0.891109	0.0540583	0.702466	0.0954369	0.6268	0.0209352	0.91966	0.0488708	0.94965
F1LN59	0.137305	0.715743	-0.00272798	0.999222	0.00294411	0.977506	-0.101262	0.844597	0.450574	0.0177795	-0.00900454	0.99444	0.18342	0.560437	0.0505832	0.966643	-0.143864	0.574936	0.1113	0.74636	-0.106114	0.825958	0.26045	0.587658
Q6IRJ7	0.139863	0.010666	0.0476554	0.999222	-0.0538738	0.751095	-0.00423179	0.992506	0.168256	0.177432	0.0137346	0.99444	0.180477	0.560437	0.0481005	0.950862	0.050659	0.636663	-0.0411546	0.521718	0.0195332	0.821294	0.160982	0.68874
Q6AYC4	-0.269749	0.301389	0.124375	0.999222	0.00264186	0.977506	-0.0336597	0.871422	-0.0488393	0.654055	0.0505939	0.99444	-0.00675333	0.938377	-0.0584284	0.950862	-0.000775755	0.999854	0.069298	0.766122	0.196879	0.658092	-0.03778	0.960872
Q5I0E7	0.0617727	0.676973	-0.00388469	0.999222	0.0672349	0.843254	0.164056	0.844597	-0.00841364	0.967056	-0.0246756	0.99444	0.0490425	0.751686	0.0309868	0.98214	0.0710711	0.722879	0.0477869	0.833615	-0.0614129	0.892228	0.143147	0.871603
B0BMW0	-0.0498209	0.683094	0.0815373	0.999222	0.19052	0.0503881	0.0648497	0.844597	0.334898	0.174929	-0.0121125	0.99444	0.207436	0.719986	-0.0485055	0.898416	-0.0953908	0.569982	-0.0766342	0.596003	-0.30061	0.57014	0.135531	0.906647
Q6IUR5	0.12682	0.705091	0.0846114	0.999222	-0.413512	0.337156	-0.0316395	0.892383	0.124179	0.544973	0.0340659	0.99444	-0.0113939	0.937829	-0.00436576	0.997883	-0.124752	0.709408	-0.189448	0.522487	-0.0803297	0.817074	0.0471452	0.962435
D4A8U7	0.0888123	0.822688	-0.0261137	0.999222	-0.207853	0.328149	0.0419446	0.910401	0.219513	0.185044	0.00485511	0.99444	0.190812	0.560437	-0.12064	0.898416	-0.256829	0.470321	-0.170046	0.509254	-0.412496	0.219874	0.0796641	0.903181
D4A6W6	0.116889	0.217093	-0.122222	0.999222	-0.196409	0.651873	0.00692863	0.981105	0.172069	0.279644	-0.178713	0.99444	0.204072	0.568431	0.108778	0.950862	-0.155316	0.603236	-0.221387	0.521718	-0.272078	0.514818	0.0466117	0.94965
F1LMW7	-0.337366	0.355248	-0.126679	0.999222	0.0758606	0.710658	-0.0611118	0.844597	-0.466359	0.169441	0.0080889	0.99444	-0.169155	0.560437	-0.216514	0.772173	0.151985	0.748384	0.270287	0.544024	0.120441	0.832438	-0.455501	0.520096
P53565	-0.0181941	0.937504	-0.0406193	0.999222	-0.0775833	0.482337	-0.107731	0.849859	-0.352613	0.352828	-0.0686264	0.99444	-0.0853867	0.687783	0.033262	0.950862	-0.0905146	0.470321	-0.0307294	0.844922	0.0830526	0.812091	-0.257083	0.810035
A0A0G2JV31	0.0841069	0.715743	0.0534499	0.999222	-0.300035	0.522542	0.000868841	0.997514	-0.112868	0.684859	-0.0826779	0.99444	-0.0573989	0.84461	-0.0784204	0.89865	-0.208297	0.422319	-0.258885	0.339291	-0.246829	0.00992886	-0.0259817	0.970232
P69736	0.0790325	0.783249	0.031999	0.999222	0.311821	0.0853558	-0.0823132	0.849859	0.147651	0.401342	0.197475	0.585553	0.0832811	0.560437	0.0884021	0.950862	0.171106	0.304526	0.0797435	0.794134	0.127405	0.514818	0.292859	0.68874
D4A3I4	-0.0296927	0.98316	-0.255424	0.999222	0.0815435	0.729528	-0.435387	0.844597	-0.133549	0.377091	0.0676002	0.99444	-0.125787	0.794611	0.363941	0.821497	0.140251	0.759124	0.274728	0.596003	0.529395	0.514818	0.198223	0.863894
Q68FU3	-0.00485481	0.984755	-0.0627184	0.999222	-0.0690325	0.308547	0.071957	0.844597	-0.115583	0.343532	-0.0110985	0.99444	0.0485257	0.718115	0.0116892	0.997883	-0.0413754	0.562778	0.0456364	0.813285	-0.0803452	0.780283	-0.107467	0.781975
B5DEX4	-0.0336379	0.900045	-0.017436	0.999222	0.252535	0.0229843	0.175074	0.844597	-0.34095	0.393095	-0.0911936	0.99444	-0.156965	0.598263	0.190121	0.920568	0.00697591	0.952875	0.140629	0.640364	0.110309	0.667048	-0.129777	0.954021
Q6P7A9	-0.842657	0.272398	0.018791	0.999222	-0.17216	0.582283	-0.0318629	0.893597	-0.645281	0.103274	0.0100931	0.99444	-0.373165	0.560437	-0.256845	0.920568	0.146353	0.574936	0.333943	0.638727	0.165845	0.647285	-0.473899	0.719083
F1M9V7	0.0782733	0.715743	-0.119839	0.999222	-0.00963845	0.95012	0.0202249	0.945599	-0.0829179	0.65299	-0.115495	0.820739	0.0544642	0.706966	-0.0762432	0.898416	-0.00418594	0.982677	-0.150161	0.526596	-0.0571299	0.826949	-0.151346	0.854948
G3V6S8	-0.0375703	0.710723	-0.0188482	0.999222	0.131708	0.328149	-0.0493645	0.854235	-0.00733851	0.935707	0.0744926	0.99444	-0.040037	0.808894	-0.0395917	0.94511	0.07061	0.593295	0.0910494	0.650261	0.0969396	0.667106	0.0508315	0.932481
A0A0G2JT93	-0.108821	0.475135	0.0129215	0.999222	0.0622427	0.686602	-0.0488176	0.877552	0.0499701	0.754794	-0.0580421	0.99444	-0.037394	0.91573	-0.0458402	0.98214	-0.0648901	0.622174	-0.0628143	0.560152	-0.14731	0.118389	-0.0875221	0.917246
Q62969	0.259591	0.0275822	0.14486	0.999222	-0.577252	0.558629	0.0356903	0.88103	0.129105	0.463683	0.238672	0.99444	0.342769	0.560437	0.159071	0.226591	-0.0579674	0.722879	-0.157077	0.528678	-0.054493	0.868357	0.133957	0.589088
P13264-2	0.0582556	0.65617	-0.0990447	0.999222	-0.202968	0.609761	-0.0614624	0.844597	0.100014	0.486379	-0.0675964	0.99444	-0.0151523	0.929833	0.0754569	0.920568	-0.0749581	0.569982	-0.0476061	0.578685	-0.119451	0.199544	-0.0202881	0.924303
P62997	-0.00939863	0.966708	-0.0860328	0.999222	0.145786	0.588874	-0.137759	0.844597	-0.0979921	0.564058	-0.0892404	0.99444	-0.204837	0.624067	0.0843551	0.950862	0.055613	0.830849	0.0818923	0.727941	0.0385063	0.896451	-0.0374906	0.970232
Q9Z269	0.0776743	0.210713	-0.0146768	0.999222	0.280174	0.301891	-0.0466955	0.865294	0.106616	0.345355	0.0688704	0.99444	0.100674	0.563351	0.122779	0.790204	0.127068	0.749919	0.117667	0.691005	0.242198	0.514818	0.146383	0.0825795
P40329	0.285562	0.0750131	-0.101609	0.999222	-0.476681	0.574679	-0.11581	0.819502	-0.078611	0.0305251	-0.122825	0.99444	-0.019631	0.912645	-0.0961815	0.950862	-0.0936271	0.809872	-0.30687	0.522487	-0.247449	0.690651	-0.0552566	0.94965
O35142	0.180749	0.705091	0.0221075	0.999222	-0.356399	0.522542	-0.0157023	0.945599	0.0845253	0.572515	-0.0345536	0.99444	0.0645339	0.670587	-0.0546992	0.950862	-0.200872	0.574936	-0.144369	0.684393	-0.269014	0.549569	0.0223777	0.970232
I2FHN3	-0.184302	0.523668	-0.0160881	0.999222	-0.266032	0.312112	-0.0384254	0.945599	-0.211664	0.267371	-0.15945	0.99444	-0.341278	0.560437	-0.0445612	0.950862	-0.0505196	0.722879	0.0671992	0.640364	0.0447643	0.88269	-0.194066	0.712864
Q8K585	0.125607	0.731732	0.146606	0.999222	0.522737	0.371752	-0.235671	0.844597	-0.101932	0.641108	0.151807	0.99444	-0.167907	0.780656	0.120806	0.926652	0.135297	0.574936	0.297203	0.673313	0.0902408	0.89107	0.550136	0.76334
P43138	-0.0372177	0.900045	-0.221829	0.999222	-0.145835	0.463837	-0.106554	0.844597	0.00830681	0.925955	-0.153876	0.99444	0.046055	0.79783	-0.010267	0.997883	-0.0637117	0.661874	0.0711523	0.71757	-0.193345	0.561565	0.0358946	0.954021
Q99068	-0.134234	0.502795	0.142676	0.999222	-0.231631	0.415604	0.0345357	0.871422	0.0113817	0.896987	-0.00332833	0.99444	-0.00834502	0.912564	-0.0866291	0.950862	-0.0849108	0.83711	-0.229721	0.521718	-0.164671	0.719322	-0.208714	0.727696
P17077	0.159344	0.641904	-0.0766946	0.999222	-0.367037	0.546595	-0.120119	0.844597	0.325424	0.429527	-0.0978473	0.99444	-0.0497617	0.891982	-0.0787918	0.920568	-0.125073	0.622174	-0.0428928	0.883228	-0.0956433	0.791512	0.208983	0.859859
Q7TP15	-0.0650605	0.605931	0.014251	0.999222	-0.178058	0.299803	0.031005	0.877552	-0.0341293	0.859265	-0.0229881	0.99444	-0.076301	0.624067	-0.0715781	0.950862	-0.0014552	0.982677	-0.153017	0.488256	-0.122368	0.521757	0.0175002	0.985534
P62832	0.135773	0.701493	0.0932963	0.999222	-0.287519	0.451406	0.0617146	0.92432	0.232101	0.380979	-0.0188362	0.99444	0.348097	0.560437	-0.0338954	0.98214	-0.197736	0.475223	-0.232411	0.528678	-0.255142	0.658092	0.153384	0.903564
B2RZ74	-0.497503	0.0339937	0.0430182	0.999222	-0.311789	0.0335626	-0.0212524	0.945599	-0.0866577	0.662758	0.00628466	0.99444	-0.00437736	0.983107	-0.0563911	0.950862	0.0395635	0.722879	-0.0874646	0.709935	0.102553	0.765882	-0.0923769	0.932481
A0A0H2UHQ0	0.138146	0.0452279	-0.0625634	0.999222	0.0120028	0.96957	0.073443	0.879842	0.290446	0.242098	-0.0569019	0.99444	-0.0384289	0.913177	0.241972	0.757016	-0.0316468	0.883371	-0.0441323	0.859849	0.153021	0.770836	0.626869	0.0417583
O35821	0.0889449	0.825511	-0.0291555	0.999222	0.192826	0.522542	-0.0219025	0.930191	0.385814	0.0645328	-0.00435458	0.99444	0.306515	0.560437	0.024643	0.997883	-0.0447104	0.722879	-0.0264404	0.823393	-0.211639	0.514818	0.0473987	0.884207
Q925G1	-0.24157	0.539905	-0.0231855	0.999222	-0.0550068	0.666742	-0.138209	0.844597	-0.12945	0.255266	-0.0113804	0.99444	-0.190361	0.560437	0.0654171	0.950862	0.0517353	0.536735	0.169273	0.478158	0.165835	0.592063	-0.163928	0.764697
Q5PQX1	-0.0688281	0.715743	0.00745047	0.999222	-0.0729324	0.704227	0.137409	0.844597	0.234347	0.164878	0.014306	0.99444	0.256675	0.560437	0.034347	0.98214	-0.0319783	0.830072	0.0125433	0.933273	-0.0816246	0.736247	0.0964195	0.671035
P81155	0.401556	0.473451	0.136934	0.999222	-0.403389	0.565488	0.116084	0.849859	0.149826	0.357578	-0.14883	0.99444	0.131051	0.788526	-0.156544	0.950862	-0.332124	0.574936	-0.713733	0.476333	-0.406232	0.521277	-0.260339	0.903564
Q9WVA1	0.149205	0.657837	0.148921	0.999222	0.578354	0.19515	-0.0572741	0.947006	-0.315549	0.284252	-0.0477866	0.99444	-0.45999	0.560437	0.26002	0.898416	0.130891	0.711416	0.273484	0.526596	0.420397	0.474738	0.19924	0.871603
P55770	0.0589895	0.520157	0.0502998	0.999222	0.207294	0.23435	-0.0226241	0.849859	0.0725866	0.480683	-0.0401471	0.99444	-0.0317188	0.845576	0.145253	0.757016	0.00618424	0.969786	0.0691178	0.661322	0.0430336	0.892228	0.190329	0.405382
P62804	0.405209	0.230101	0.25084	0.999222	-0.0924612	0.708651	0.103409	0.865492	0.221876	0.435539	0.0821491	0.99444	0.147585	0.629573	-0.0629092	0.950862	0.0312622	0.951191	-0.159354	0.528678	0.0820121	0.821294	0.29966	0.654542
P01041	0.136055	0.729213	0.207629	0.999222	-0.299917	0.57412	0.189555	0.844597	0.0960033	0.765147	0.0737625	0.99444	0.323408	0.560437	0.119168	0.898416	-0.30092	0.574936	-0.175988	0.71757	-0.260032	0.726138	0.246078	0.780193
Q27W01	-0.1651	0.744434	0.103724	0.999222	0.239541	0.471965	-0.182536	0.844597	-0.109632	0.67245	0.154353	0.99444	-0.046593	0.839621	0.171355	0.898416	0.185138	0.562778	0.252445	0.596001	0.333559	0.462936	0.180995	0.905745
Q64560	0.0555769	0.752304	0.083147	0.999222	0.00894301	0.895384	0.0127232	0.874462	0.0344439	0.882739	-0.111967	0.99444	-0.128038	0.598263	-0.00518667	0.997883	-0.0597464	0.751107	-0.0482709	0.715076	-0.113159	0.51406	0.0531602	0.68874
A0A0G2K9T4	0.355319	0.667594	-0.182833	0.999222	-0.128268	0.446353	-0.207341	0.844597	-0.0546135	0.487738	-0.0363001	0.99444	-0.2148	0.560437	0.0577819	0.98214	-0.115046	0.313825	0.0182568	0.828494	0.0162359	0.960273	-0.0361758	0.863462
Q91V33	0.0762713	0.664805	0.0653515	0.999222	-0.0499788	0.571443	0.1212	0.844597	0.0331943	0.796784	0.0485002	0.99444	0.239615	0.560437	-0.00514641	0.997883	-0.125281	0.66113	-0.156614	0.560152	-0.188347	0.608854	0.0700675	0.867465
A0A0G2K7B3	0.0465143	0.846066	0.10456	0.999222	0.022422	0.890093	0.100104	0.860071	0.547215	0.159762	0.0934437	0.99444	0.207317	0.563351	-0.090106	0.950862	-0.0130465	0.96028	-0.142146	0.715076	-0.105293	0.750274	0.331573	0.810035
P70580	-0.07288	0.667594	0.00408693	0.999222	0.146758	0.471965	0.179927	0.418179	-0.0749774	0.774564	-0.112694	0.99444	-0.167261	0.560437	-0.127131	0.898416	0.0274404	0.883371	0.0773655	0.71525	-0.0651945	0.776042	-0.0715833	0.954021
P27605	0.0965723	0.443241	-0.0086449	0.999222	-0.130098	0.498687	0.0531837	0.906771	-0.291176	0.312341	-0.0426621	0.99444	0.0309867	0.922282	-0.00926163	0.997883	0.0896203	0.549852	-0.197063	0.544024	-0.212721	0.750274	-0.131469	0.727696
G3V798	-0.118703	0.7471	-0.148777	0.999222	0.186136	0.477117	-0.212583	0.844597	-0.161431	0.290261	-0.00169803	0.995915	-0.0541186	0.891982	0.0645004	0.954575	0.124056	0.636663	0.207507	0.578685	0.187397	0.609989	-0.038986	0.970232
Q9JHW0	0.436758	0.523668	-0.0273961	0.999222	-0.191241	0.752722	0.187585	0.844597	0.343616	0.177432	0.0317551	0.99444	0.381951	0.560437	0.0405398	0.950862	-0.0112076	0.982677	-0.142033	0.734237	0.0651139	0.942429	0.202313	0.865295
F1M8K0	-0.135729	0.641904	0.188176	0.999222	0.103031	0.691202	0.0843886	0.879842	-0.192919	0.188474	0.206705	0.99444	-0.235416	0.560437	-0.158113	0.895723	0.122535	0.702466	0.125078	0.657367	0.281145	0.509175	-0.190707	0.496559
A0A140TAE0	-0.0848234	0.652053	0.0290797	0.999222	-0.323492	0.274561	-0.208408	0.844597	-0.0190269	0.956264	-0.190524	0.812116	-0.156982	0.560437	-0.0995963	0.790204	-0.233405	0.511455	-0.250644	0.482747	-0.0764419	0.831474	0.0965769	0.905745
D3ZHG3	-0.185293	0.502694	0.0487745	0.999222	-0.0589875	0.589126	0.0453574	0.934458	-0.300895	0.0666626	0.0230609	0.99444	-0.0763045	0.806921	0.0859674	0.898416	0.0598869	0.66113	0.0922542	0.0819015	0.170172	0.104306	-0.157977	0.654542
D3ZX87	0.165881	0.704555	0.111957	0.999222	-0.0600901	0.776342	0.218633	0.844597	0.315106	0.306039	0.00858019	0.99444	0.205611	0.596606	-0.104283	0.950862	-0.173654	0.536735	-0.176856	0.633401	-0.154621	0.726138	0.134873	0.932481
Q6PDV7	0.159069	0.636508	0.0643716	0.999222	-1.3941	0.571443	-0.00724575	0.97829	0.490381	0.106866	0.011662	0.99444	0.273429	0.593273	-0.0438303	0.987367	-0.124588	0.603769	-0.137582	0.683122	-0.249944	0.689186	0.272632	0.863462
Q8K3F3	0.00803752	0.984755	-0.0187082	0.999222	0.241052	0.394018	-0.035434	0.945599	-0.396426	0.356757	-0.0675942	0.99444	-0.34732	0.560437	0.0337603	0.98796	0.0388612	0.830072	0.371296	0.429279	0.156163	0.609867	-0.0815765	0.970232
P63100-2	0.0394039	0.865124	-0.0262683	0.999222	-0.148168	0.717814	0.164316	0.819502	0.0955825	0.623129	-0.0828394	0.99444	0.123442	0.829803	-0.186868	0.909407	-0.0361564	0.921259	-0.237582	0.564769	-0.135483	0.73237	-0.118645	0.94965
D3ZN95	-0.0907953	0.581919	0.0052799	0.999222	-0.0111686	0.966949	-0.0115076	0.930176	-0.0662483	0.734807	0.0300142	0.99444	-0.0776209	0.598263	-0.0547431	0.898416	0.0309692	0.879918	0.144187	0.578685	0.131083	0.664347	0.0455258	0.95519
D3ZZR5	0.12257	0.437071	0.145888	0.999222	0.11037	0.522542	-0.0597451	0.945599	-0.0338366	0.87943	-0.102278	0.99444	0.0176645	0.938377	-0.0794178	0.920568	0.115349	0.622174	-0.125343	0.760214	0.176022	0.462936	-0.319556	0.328947
Q6PCU4	-0.0518475	0.71608	-0.108083	0.999222	-0.167407	0.402365	-0.140928	0.844597	-0.0498331	0.796784	-0.116843	0.99444	-0.186743	0.563351	0.0366711	0.965654	-0.127532	0.74	-0.0929231	0.798269	-0.0763059	0.851733	0.0171717	0.974535
P60901	0.174176	0.604515	0.0713295	0.999222	-0.100784	0.434656	0.0365274	0.879842	0.160018	0.420447	0.0284614	0.99444	0.105404	0.687783	-0.127839	0.895723	-0.140727	0.478465	-0.16784	0.242863	-0.257428	0.0199281	0.203981	0.810035
Q712U5-1	-0.126403	0.302816	0.195641	0.999222	0.108772	0.571443	0.0786298	0.849859	-0.0109435	0.93465	0.0956092	0.99444	0.126663	0.765955	0.102322	0.948896	0.176705	0.701534	0.0153988	0.960843	-0.0614864	0.821294	-0.0393688	0.962435
O35264	0.487592	0.309492	0.0321757	0.999222	0.0659504	0.391366	0.0859923	0.879842	-0.0163674	0.93465	-0.0569193	0.99444	0.0347901	0.868206	0.117788	0.898416	-0.00495015	0.982677	0.0932704	0.677854	0.0612601	0.793733	-0.0692204	0.949227
D3ZFY8	0.0775013	0.705091	0.256077	0.999222	-0.0461147	0.845869	0.17571	0.844597	0.380026	0.237271	0.108036	0.99444	0.149901	0.750969	-0.088477	0.94165	-0.0775432	0.860983	-0.262774	0.523884	-0.177803	0.658092	0.173467	0.903564
B4F7C7	-0.192308	0.581919	-0.204799	0.999222	-0.012895	0.878657	0.0582364	0.844597	-0.0263681	0.754794	-0.10447	0.99444	0.0908729	0.560437	0.0793838	0.950862	0.016274	0.96095	0.105286	0.766633	-0.0357104	0.832234	0.234088	0.696038
P63245	0.08744	0.119471	0.073496	0.999222	-0.215261	0.561945	0.0697532	0.910401	0.0496834	0.819114	-0.0496841	0.99444	0.0873959	0.82891	-0.126351	0.790204	-0.134207	0.678674	-0.276647	0.544024	-0.381961	0.471639	-0.101707	0.954021
G3V9R0	-0.00823449	0.744434	0.0468909	0.999222	0.0324464	0.594348	-0.00172743	0.993442	-0.291724	0.153561	-0.277322	0.835785	-0.382249	0.560437	0.0766266	0.950862	-0.130475	0.382201	-0.0274348	0.884363	-0.0360625	0.903058	-0.0314639	0.954021
G3V818	0.00836116	0.951943	-0.107122	0.999222	0.183681	0.387655	0.0579758	0.915384	-0.130496	0.53504	-0.10319	0.99444	-0.13941	0.560437	0.0387434	0.98214	0.0198266	0.951191	0.163434	0.509254	-0.0510125	0.841114	0.0115918	0.985534
D3ZKW6	-0.0993117	0.672329	-0.0662432	0.999222	-0.0855861	0.457441	0.0155891	0.945599	-0.174947	0.225616	-0.0967377	0.99444	-0.145171	0.560437	-0.183455	0.55413	-0.0877467	0.574936	-0.00892709	0.960467	-0.0182642	0.941081	-0.283653	0.0417583
Q6P7Q4	0.204243	0.344021	-0.0152252	0.999222	0.0329054	0.86232	0.0177338	0.945599	0.057877	0.796784	-0.0103211	0.99444	-0.0243927	0.851743	-0.00740057	0.98214	-0.0599686	0.883371	0.000247887	0.99931	0.00558809	0.985576	-0.104713	0.89355
Q6P6R2	0.0630666	0.550853	0.081874	0.999222	0.2066	0.308547	0.147006	0.844597	0.139552	0.442633	0.12648	0.99444	0.191619	0.560437	0.148041	0.898416	0.154576	0.593295	0.13797	0.478158	0.20083	0.39795	0.128241	0.818
F2Z3T9	-0.276	0.301389	-0.278545	0.999222	-0.208452	0.325945	0.134009	0.844597	-0.0617479	0.631378	-0.0370828	0.99444	0.0161429	0.913177	-0.0094376	0.997883	-0.0123452	0.948641	-0.0408629	0.85395	0.0410743	0.893846	-0.0227726	0.970232
A0A0H2UHG0	0.173082	0.396703	-0.0217069	0.999222	-0.234052	0.459824	-0.0679575	0.844597	0.250606	0.461104	0.042688	0.99444	0.0499104	0.87015	0.0346489	0.98214	-0.135548	0.457792	-0.0156153	0.869603	-0.129707	0.521277	0.421336	0.293026
Q6P7P5	0.142945	0.581919	-0.0485309	0.999222	-0.137763	0.524104	0.111197	0.844597	0.144161	0.159762	-0.0339041	0.99444	0.116188	0.560437	0.0584805	0.950862	-0.0139125	0.951191	-0.18328	0.0775008	-0.217684	0.414986	-0.0043647	0.993886
D4AEP0	0.0999261	0.568118	-0.0132126	0.999222	-0.0804203	0.498687	-0.052646	0.844597	0.0888586	0.477272	-0.223204	0.736894	-0.0794853	0.140585	-0.0577557	0.895723	-0.233227	0.304526	-0.277489	0.131042	-0.167536	0.287171	0.0548004	0.954021
Q8K1Q0	0.054176	0.841011	-0.06977	0.999222	-0.0203993	0.799037	0.0379378	0.89466	0.0733723	0.170589	-0.161354	0.99444	-0.0261522	0.897556	-0.0541845	0.950862	0.0169199	0.885644	-0.00915128	0.959182	-0.167441	0.405451	0.00642886	0.985534
Q04462	-0.00322636	0.99174	0.18539	0.999222	0.0437935	0.798067	0.136964	0.844597	0.119473	0.232764	0.101892	0.99444	0.275817	0.53204	0.337944	0.298419	0.0144541	0.96095	0.128425	0.689417	0.000828479	0.998547	0.156494	0.790828
P97536	-0.0737076	0.681673	0.00643627	0.999222	-0.0757427	0.817376	-0.13617	0.844597	0.0159007	0.796087	0.0461595	0.99444	-0.00754815	0.966065	-0.00581872	0.997883	-0.0318688	0.86515	-0.0561496	0.736971	-0.0310537	0.786257	0.0779668	0.903564
Q641Z6	0.0728016	0.528351	0.0417351	0.999222	-0.737203	0.550366	0.0618738	0.874435	0.0619306	0.796087	-0.125889	0.99444	0.000844135	0.996433	-0.111524	0.929079	-0.0761865	0.866573	-0.43716	0.214558	-0.332894	0.521757	-0.002418	0.996379
D3ZJ92	-0.0967219	0.199029	-0.00422212	0.999222	-0.401567	0.550366	0.019578	0.945599	0.00579966	0.975096	-0.0995192	0.99444	-0.0453284	0.866504	-0.118112	0.895723	-0.0278707	0.830072	0.0781946	0.640364	-0.139643	0.578633	-0.584142	0.0966667
Q5D023	-0.190657	0.581919	-0.177304	0.999222	-0.0926892	0.571443	0.0393714	0.879842	-0.159104	0.332287	-0.121671	0.99444	-0.000249053	0.998762	-0.109693	0.950862	-0.0712324	0.830072	0.103497	0.631878	-0.120709	0.776042	-0.1559	0.810035
A0A0G2JZI0	-0.196978	0.0417433	0.150418	0.999222	0.048833	0.722785	0.274205	0.844597	0.112261	0.0535129	-0.0045542	0.99444	0.0418023	0.780656	-0.104386	0.920568	0.0481316	0.883371	-0.215788	0.528678	-0.0850484	0.776042	-0.0392257	0.95519
A0A0G2K571	-0.257779	0.641904	-0.190892	0.999222	0.193142	0.672073	-0.258475	0.844597	-0.464591	0.190092	-0.128712	0.99444	-0.423639	0.560437	-0.00874098	0.997883	0.191911	0.759124	0.438356	0.509254	0.551095	0.561842	-0.233311	0.911811
F1M779	0.148444	0.274223	0.266283	0.999222	-0.427679	0.471965	0.0650613	0.921166	0.078275	0.752824	0.0257576	0.99444	0.0984062	0.718115	-0.00509529	0.997883	-0.184464	0.711416	-0.238155	0.579155	-0.394564	0.514818	0.0899466	0.932481
P62914	0.20279	0.667594	0.0151202	0.999222	-0.140425	0.592056	0.191277	0.844597	0.37506	0.106878	-0.0224475	0.99444	0.221105	0.598693	-0.134078	0.950862	-0.191989	0.484251	-0.275008	0.522487	-0.326911	0.578633	0.178151	0.899164
B0BNL2	-0.153837	0.711564	0.107475	0.999222	0.387325	0.433592	-0.0106884	0.981105	-0.162122	0.438915	0.0310399	0.99444	-0.117581	0.791296	0.313816	0.895723	0.48028	0.430027	0.472845	0.567723	0.204064	0.690651	0.36071	0.836649
Q6P686	-0.00887117	0.980994	-0.0803864	0.999222	0.10978	0.561945	0.0634517	0.871422	-0.191412	0.409568	-0.0447419	0.99444	-0.245518	0.599846	0.0939945	0.920568	0.0844862	0.678674	0.128862	0.6268	0.0187	0.939231	0.0327736	0.974535
D3Z9M5	-0.0641995	0.852193	0.0838345	0.999222	-0.145086	0.565488	0.0949702	0.852346	-0.000890439	0.991225	-0.059608	0.99444	-0.052973	0.606581	-0.0850108	0.950862	-0.101597	0.694919	-0.0962509	0.544024	-0.174103	0.57305	-0.00111386	0.996379
Q5XIG8	0.1438	0.272398	0.0480815	0.999222	-0.132228	0.408993	0.246965	0.844597	0.202603	0.264704	0.0491048	0.99444	0.213622	0.591781	0.0161587	0.98214	-0.0204087	0.922499	0.0582334	0.85395	0.0112658	0.990693	0.102577	0.865295
Q5BJU0	0.0445742	0.71608	-0.0857672	0.999222	-0.158452	0.307192	0.0321484	0.865492	0.244014	0.0177795	0.0176594	0.99444	0.354037	0.560437	0.196896	0.895723	-0.0253525	0.928062	0.0438556	0.875676	-0.0675588	0.469944	0.148518	0.903564
D4A8T3	0.280928	0.426388	0.016932	0.999222	0.0753407	0.722374	-0.0337454	0.945599	-0.0502291	0.819634	-0.0504387	0.99444	-0.199955	0.560437	-0.00599043	0.998428	-0.00971137	0.96095	-0.0395181	0.947186	0.246999	0.673144	-0.200937	0.836649
D3ZIE1	0.180923	0.581919	0.0851114	0.999222	-0.277777	0.571443	0.0816766	0.879842	0.443857	0.359866	-0.136297	0.99444	0.153319	0.560437	0.00149206	0.999434	-0.0967137	0.74864	-0.236673	0.522487	-0.193728	0.720975	0.384228	0.756231
A0A0H2UHF6	0.345885	0.541108	-0.058418	0.999222	-0.289638	0.347145	-0.037895	0.944681	0.161167	0.0536094	-0.196457	0.99444	0.0436643	0.805122	-0.0758508	0.950862	-0.271228	0.104614	-0.276292	0.522487	-0.392361	0.065633	0.0511302	0.954021
P21708-2	-0.0795995	0.531958	0.0686553	0.999222	-0.300721	0.498687	0.0242074	0.865492	0.182471	0.380979	0.1268	0.99444	0.192957	0.563351	0.039836	0.978307	-0.087298	0.670358	0.00719266	0.960467	-0.0306561	0.900124	0.100269	0.865295
F1LMA7	0.067512	0.71608	-0.11818	0.999222	-0.0912745	0.571443	-0.0203794	0.961771	-0.019678	0.893886	-0.153625	0.99444	-0.0486263	0.61729	-0.188182	0.508651	-0.184168	0.268471	-0.0510516	0.691005	-0.410828	0.0865579	-0.312265	0.102681
G3V8Q1	0.0190755	0.860442	0.0940976	0.999222	0.111686	0.536578	0.0820916	0.844597	-0.14135	0.689331	-0.0852473	0.99444	-0.125965	0.670587	0.0617218	0.978307	-0.145787	0.622174	-0.178132	0.6268	-0.118138	0.720975	-0.0438849	0.985534
B2RYP4	-0.0788002	0.710056	0.0981126	0.999222	-0.0904113	0.552016	0.0494799	0.893597	0.0895866	0.606929	0.0184837	0.99444	0.168148	0.560437	-0.0375366	0.98214	0.0439453	0.670358	-0.101403	0.596003	-0.0427844	0.900124	0.0439151	0.89355
Q6AY20	0.0405763	0.868253	0.0235991	0.999222	0.102169	0.571443	-0.0792867	0.874435	0.192363	0.293992	0.155408	0.99444	0.170677	0.2392	0.148318	0.790204	0.164007	0.587199	0.154039	0.568629	0.0743352	0.791102	0.317316	0.39792
Q07266	0.0698128	0.715743	-0.0826977	0.999222	-0.217038	0.408993	-0.217238	0.844597	-0.0223961	0.798098	0.0400607	0.99444	0.0453206	0.88206	-0.0906564	0.898416	-0.0601549	0.738111	-0.0628028	0.702057	-0.0326263	0.841114	0.0889929	0.76334
B1H282	-0.0506012	0.704071	0.0499971	0.999222	0.0393429	0.877505	0.118559	0.844597	-0.18533	0.223544	-0.115601	0.99444	0.0204615	0.84461	-0.00775227	0.997883	0.0574107	0.888109	0.00539521	0.986095	-0.300608	0.567712	-0.190741	0.632354
P62628	-0.133848	0.701493	0.104853	0.999222	0.110502	0.571443	0.155754	0.844597	-0.226554	0.058738	0.00422114	0.99444	-0.109214	0.696999	0.0863196	0.959342	0.0933665	0.722879	0.22284	0.466757	0.0825081	0.776042	0.045347	0.954021
G3V6P2	0.0519184	0.849059	0.209264	0.999222	0.201964	0.446353	0.0856391	0.865492	0.0830756	0.752824	0.0662604	0.99444	0.0681065	0.769678	0.0394382	0.928858	0.124275	0.702466	0.0351468	0.767674	0.0581597	0.898322	0.195589	0.671035
F8WG91	0.0182713	0.937504	-0.0364961	0.999222	0.0665969	0.408993	-0.024436	0.849859	-0.179904	0.463683	-0.15101	0.99444	-0.15902	0.590704	-0.0829004	0.950862	-0.0202438	0.918939	-0.0899454	0.544024	-0.142171	0.641047	-0.158397	0.859317
Q31258	0.102265	0.666651	-0.0577527	0.999222	-0.191236	0.440407	-0.0707847	0.844597	-0.291386	0.21128	0.0361989	0.99444	-0.0698652	0.560437	0.0658576	0.966199	0.157541	0.569982	0.132969	0.544024	0.0985164	0.641047	-0.246966	0.738666
A1A5P0	-0.202374	0.584489	-0.136759	0.999222	0.143185	0.486517	-0.187343	0.844597	-0.0922171	0.341296	0.0194452	0.99444	-0.143888	0.651312	0.0911051	0.950862	0.136345	0.603769	0.329495	0.49234	0.239683	0.360482	0.135681	0.889402
A0A0G2K751	-0.138656	0.0501998	0.116112	0.999222	-0.0665784	0.309019	0.102278	0.844597	-0.0769402	0.458975	0.0598709	0.99444	-0.0899466	0.560437	-0.146562	0.898416	0.0351104	0.574936	-0.0647238	0.691005	-0.0102328	0.961405	-0.0789005	0.883803
A0A0G2JSI1	0.159813	0.503251	0.0367564	0.999222	-0.128645	0.533552	-0.0611235	0.844597	0.1901	0.180875	0.0854095	0.99444	0.190794	0.566783	-0.0465459	0.920568	-0.0632479	0.754919	-0.0134539	0.91604	-0.165454	0.0716768	0.173421	0.576078
Q5I034	-0.177801	0.672329	0.0244541	0.999222	0.0693611	0.745308	-0.149723	0.844597	-0.293996	0.404937	-0.0888515	0.99444	-0.225461	0.614856	0.00181333	0.999434	0.176621	0.555263	0.183979	0.591145	0.151262	0.720975	-0.237049	0.865295
D4AEK9	-0.145517	0.641904	0.0592508	0.999222	0.066894	0.582283	-0.0888261	0.865294	-0.0655745	0.689331	0.0844961	0.99444	0.00769595	0.969608	-0.0493095	0.98214	0.0240508	0.866878	0.128683	0.561728	0.0509991	0.849695	0.0992827	0.89355
D3ZX38	-0.0417265	0.900045	-0.0779948	0.999222	0.11318	0.451406	-0.215075	0.844597	-0.243339	0.0744978	-0.0180596	0.99444	-0.202079	0.560437	0.108888	0.946246	-0.0299318	0.91975	0.099183	0.671159	0.288565	0.403691	-0.0372432	0.970232
Q6AYR1	-0.247318	0.537904	-0.0899823	0.999222	-0.0493878	0.755799	-0.0989234	0.874462	0.0439565	0.729348	-0.00997609	0.99444	-0.0962509	0.568431	-0.0687838	0.898416	0.0602169	0.660474	0.042748	0.77072	0.137554	0.423485	0.0966609	0.654542
D3ZD09	0.0465234	0.834079	0.205508	0.999222	0.121307	0.638789	0.018219	0.955191	-0.145174	0.119225	0.123196	0.99444	-0.240459	0.560437	0.0207011	0.994102	0.0555945	0.759124	0.235464	0.516255	0.287828	0.537324	0.244556	0.717399
A0A0G2QC06	-0.0282642	0.951943	-0.271133	0.999222	0.127321	0.604047	-0.0888454	0.844597	-0.0304833	0.881206	0.0686119	0.99444	-0.0936492	0.666238	0.0965195	0.950862	0.0712538	0.726469	-0.0109274	0.969321	0.129774	0.514818	0.453279	0.293026
D3ZPR0	0.20669	0.272398	-0.135181	0.999222	-0.129021	0.567254	0.00338452	0.983704	0.30163	0.0517722	-0.0205962	0.99444	0.0698732	0.796439	-0.0245732	0.992113	-0.0826862	0.622174	-0.0203641	0.936913	-0.297116	0.720975	0.0822311	0.932481
F1MAA7	-0.234291	0.00165625	-0.143805	0.999222	-0.167961	0.588874	-0.0900938	0.879842	-0.507118	0.178602	0.435097	0.0499004	-0.143287	0.568431	-0.0477069	0.98214	0.0835369	0.783187	0.286322	0.431207	0.234786	0.603387	-0.404314	0.520096
A9CMB8	-0.0156483	0.811935	0.0237163	0.999222	-0.300591	0.310887	-0.00463064	0.981105	-0.0579113	0.445715	0.0871456	0.99444	0.106056	0.562996	0.0299149	0.966643	0.0296057	0.838952	-0.086627	0.523884	0.0533266	0.726138	-0.145339	0.289348
A0A0H2UHT6	0.226328	0.499273	0.010943	0.999222	-0.448641	0.522542	-0.12544	0.844597	0.156884	0.412511	-0.0986865	0.99444	0.235356	0.598263	-0.125457	0.950862	-0.123443	0.651984	-0.417974	0.465928	-0.277543	0.5339	-0.0869447	0.960872
P05370	0.192105	0.0286912	0.0799846	0.999222	-0.496504	0.467481	-0.0121686	0.970025	0.0635143	0.52919	-0.00477682	0.99444	0.154694	0.665508	-0.0582855	0.94165	-0.207933	0.603769	-0.353568	0.522487	-0.361405	0.514818	-0.0606271	0.960872
Q71UE8	-0.239727	0.10638	-0.15874	0.999222	0.173374	0.498687	-0.0562993	0.944681	-0.388475	0.221328	-0.0148531	0.99444	-0.321093	0.630011	0.0266682	0.997883	0.276032	0.511455	0.32733	0.544024	0.23435	0.690651	-0.154716	0.954021
Q6AY58	0.185085	0.681673	-0.0542575	0.999222	-0.101869	0.571443	0.0227756	0.945599	0.340801	0.00895036	-0.0283174	0.99444	0.213334	0.560437	-0.079462	0.898416	-0.110642	0.593295	-0.16825	0.340333	-0.273096	0.133851	0.295461	0.254795
P09527	0.200816	0.467384	0.0756242	0.999222	-0.22683	0.524569	0.0939409	0.844597	0.154723	0.0517722	0.00499862	0.99444	0.261943	0.560437	0.0735028	0.950862	-0.154859	0.729769	-0.251399	0.528678	-0.37378	0.347386	0.189187	0.44331
Q5XIP6	0.0169088	0.89398	-0.113181	0.999222	0.00199931	0.975678	-0.0225771	0.945599	0.303086	0.103576	-0.317789	0.99444	0.204023	0.560437	-0.00906766	0.997883	-0.0200257	0.909863	-0.0990242	0.560152	-0.0186436	0.949987	0.127408	0.815134
Q06647	0.152647	0.32751	0.0737814	0.999222	-0.0514049	0.776342	0.113476	0.844597	0.312159	0.0483574	0.0267381	0.99444	0.276231	0.560437	-0.0507015	0.942047	-0.0843935	0.622174	-0.162262	0.478158	-0.164236	0.578633	0.1473	0.871603
Q9WV25-1	-0.0385292	0.873235	-0.00784649	0.999222	-1.77946	0.558629	-0.0645291	0.865492	-0.00201824	0.986477	-0.02507	0.99444	-0.0359089	0.794611	-0.1634	0.111851	0.0674062	0.310375	0.0284494	0.869603	-0.0864354	0.641047	-0.266852	0.10685
A0A0H2UHT5	-0.0779213	0.528351	-0.148367	0.999222	0.252363	0.38035	-0.0370118	0.916654	-0.111579	0.57963	-0.141009	0.99444	-0.114341	0.649232	0.047661	0.978307	0.0265144	0.95448	0.0889482	0.720946	0.0616048	0.890671	-0.130675	0.85967
Q5VLR5	-0.0179877	0.936913	0.0313744	0.999222	-0.16373	0.500868	0.0302918	0.879842	-0.00219176	0.978974	0.0704595	0.99444	0.104962	0.620327	-0.112119	0.895723	-0.0371067	0.574936	-0.0806471	0.578685	-0.0471951	0.566689	-0.176947	0.68874
P84079	-0.115727	0.723202	-0.0217928	0.999222	0.0601157	0.600366	-0.0651971	0.844597	0.14218	0.137681	0.0903231	0.99444	0.117135	0.614856	0.0323997	0.98214	0.01053	0.978305	-0.0703652	0.76133	0.145656	0.462936	-0.095531	0.906733
P62870	0.241525	0.641904	-0.0278961	0.999222	-0.327937	0.590748	-0.0239696	0.844597	0.301788	0.217258	0.00668125	0.99444	0.0652345	0.687219	0.0492064	0.950862	-0.0315182	0.940451	-0.096194	0.689417	-0.102033	0.731592	0.158835	0.85089
Q4KLH4	0.275526	0.550853	-0.14902	0.999222	0.0887427	0.382473	-0.00813553	0.955191	-0.255936	0.414046	0.0448941	0.99444	0.0513668	0.84461	0.134813	0.945725	0.111871	0.574936	0.186999	0.640364	0.159019	0.462936	-0.153033	0.911811
P60841	-0.0952352	0.864061	0.036807	0.999222	0.22925	0.474226	-0.0336558	0.945599	-0.247961	0.129894	0.164211	0.99444	-0.257993	0.598263	-0.0584457	0.98214	0.336206	0.268471	0.364592	0.465928	0.468082	0.360482	0.0547645	0.974535
P62494	0.205318	0.457887	0.136112	0.999222	-0.24408	0.446353	0.101863	0.874462	0.301208	0.191449	0.094506	0.99444	0.303798	0.560437	0.00758258	0.997883	-0.00308779	0.985082	-0.168151	0.528678	-0.18188	0.572	0.155176	0.89355
G3V834	-0.00405375	0.974581	0.0403994	0.999222	0.00601183	0.9598	-0.166064	0.418179	-0.0674216	0.773403	-0.0291312	0.99444	-0.13637	0.630011	0.325068	0.294767	0.0618906	0.66113	0.0761382	0.740719	0.0957471	0.690651	0.0467811	0.954021
P05712	0.261155	0.155598	0.196991	0.999222	-0.0369831	0.895015	-0.106007	0.849859	0.201345	0.454114	0.111869	0.99444	0.051393	0.912911	-0.176387	0.950268	-0.043255	0.809872	-0.257841	0.640364	-0.160559	0.609867	0.108138	0.954021
A0A0U1RRZ5	-0.150759	0.520157	-0.122121	0.999222	0.0841161	0.752265	0.00356584	0.993442	-0.194617	0.143067	0.00414478	0.99444	-0.0838544	0.560437	-0.082025	0.950862	0.0765717	0.647068	0.00885332	0.9662	0.0671345	0.776042	-0.0685547	0.94965
Q63768	0.00742503	0.976996	0.143105	0.999222	0.10804	0.516541	-0.0824967	0.844597	-0.0155941	0.925955	0.143335	0.99444	0.122661	0.560437	0.138634	0.909407	0.170574	0.420322	0.223948	0.429279	0.113229	0.720975	0.0517816	0.95519
Q3KRC3	0.0464632	0.832149	-0.0314844	0.999222	-0.096029	0.522542	-0.0236358	0.879842	-0.10254	0.135173	-0.019526	0.99444	0.0585089	0.687219	-0.00597138	0.997883	-0.0260188	0.939725	0.0558445	0.835019	-0.0219417	0.947165	-0.0677826	0.865295
D3ZSL2	0.122039	0.681673	0.133851	0.999222	-0.136165	0.775628	0.324184	0.844597	-0.0590333	0.91919	-0.118072	0.99444	0.433551	0.592871	0.147863	0.898416	-0.299882	0.706118	-0.319377	0.671159	-0.0736882	0.960273	0.108413	0.95519
P23514	0.0431526	0.811935	0.00799007	0.999222	-0.272039	0.00609343	-0.0375837	0.910401	-0.0868334	0.754794	-0.0784995	0.99444	-0.0532752	0.74139	-0.0856734	0.950862	0.00903361	0.969786	-0.193737	0.584046	0.09012	0.802507	-0.0573295	0.95519
Q7TP40	-0.357954	0.638318	-0.119629	0.999222	0.0471461	0.849681	-0.252795	0.844597	-0.38851	0.112181	0.059569	0.99444	-0.13363	0.593273	-0.114244	0.950862	0.165746	0.511455	0.178208	0.591145	0.268204	0.521277	-0.180663	0.865295
G3V7G0	-0.0151729	0.903005	0.139361	0.999222	0.140906	0.433592	0.137829	0.844597	0.00928587	0.938187	0.0950844	0.99444	0.196376	0.560437	0.0873252	0.925093	0.00363818	0.973099	-0.0145875	0.911631	0.0342548	0.814875	-0.00505279	0.987944
G3V6S5	0.199875	0.100771	-0.0676816	0.999222	0.0398554	0.349401	-0.105533	0.844597	-0.288302	0.223544	-0.0347224	0.99444	-0.0559778	0.84461	-0.0260668	0.94165	0.00907516	0.96095	-0.00931158	0.953472	-0.0822109	0.802849	-0.0811515	0.135705
P41350-1	0.0435752	0.881796	-0.105216	0.999222	-0.450163	0.565488	0.181556	0.844597	0.228149	0.342572	-0.214841	0.99444	0.215052	0.560437	-0.161235	0.909069	-0.214396	0.574936	-0.149595	0.747106	-0.225244	0.710136	-0.0428132	0.983231
G3V9P0	0.0181325	0.782173	-0.116997	0.999222	0.140467	0.294819	-0.105942	0.879643	0.0240316	0.900812	0.0925232	0.99444	-0.132539	0.797492	-0.00383861	0.999434	0.129837	0.470321	0.180542	0.671159	0.206109	0.664347	0.0832732	0.954021
G3V8C6	-0.288043	0.0384197	0.317242	0.999222	0.156229	0.571443	0.369423	0.844597	-0.206668	0.21319	0.0761609	0.99444	0.0714341	0.687219	0.136054	0.950862	0.283061	0.622174	0.160197	0.757201	0.0848878	0.889391	0.0061595	0.995077
Q9ERA7	-0.00519157	0.951943	0.135477	0.999222	-0.290593	0.671206	0.190544	0.844597	0.224496	0.00872055	0.0362934	0.99444	0.203307	0.560437	0.165274	0.901188	-0.0282098	0.953549	-0.295653	0.478593	-0.36071	0.521277	0.0301388	0.970232
Q00238	-0.00560002	0.984755	-0.0741447	0.999222	0.115021	0.582283	-0.127945	0.844597	0.0413635	0.773403	-0.0503342	0.99444	-0.0597917	0.84461	0.157718	0.895723	0.0528564	0.574598	0.091415	0.633401	-0.0470372	0.812211	0.116802	0.712864
Q4KLI7	0.0898283	0.293739	0.067238	0.999222	-0.351722	0.56197	-0.0890479	0.844597	0.117858	0.754794	0.0107011	0.99444	-0.0129885	0.919401	0.14242	0.790204	-0.0827137	0.574936	0.00909387	0.960467	-0.113124	0.57014	0.333472	0.512356
D4AE96	0.0241824	0.781409	0.182716	0.999222	-0.11789	0.498687	-0.0304806	0.844597	-0.207842	0.169541	-0.0336358	0.99444	-0.155159	0.624067	0.0134442	0.997883	-0.0114445	0.951191	-0.047022	0.689417	-0.09176	0.776042	0.0108491	0.975439
B6ID08	-0.437492	0.715743	-0.135163	0.999222	0.247601	0.693311	-0.269987	0.874435	-0.700366	0.375011	0.453902	0.99444	-0.700683	0.560437	-0.28609	0.950862	0.808865	0.478465	0.259425	0.811253	0.905574	0.592063	-0.205094	0.922591
O08557	0.148654	0.437071	0.129333	0.999222	-0.0862594	0.558629	0.0917966	0.871422	0.0741956	0.258154	-0.00839755	0.99444	0.211901	0.661584	-0.0727297	0.950862	-0.0976528	0.574936	-0.164571	0.521718	-0.145235	0.537324	-0.0228888	0.970232
P60123	0.0302163	0.893087	0.00398677	0.999222	-1.48816	0.567254	0.12937	0.844597	0.355681	0.137681	-0.25395	0.99444	0.121596	0.735337	-0.241017	0.898416	-0.207713	0.44925	-0.366581	0.544024	-0.362951	0.423485	0.031014	0.985534
A0A0G2K681	-0.197416	0.71608	0.0320258	0.999222	-0.0424064	0.799037	0.0294327	0.844597	0.104686	0.0599693	0.029064	0.99444	0.0657479	0.780656	-0.06512	0.98214	-0.0286571	0.883371	0.0814391	0.626579	0.26703	0.480988	0.159471	0.0824294
P14408	0.160946	0.306191	0.107398	0.999222	-1.7257	0.561945	-0.100597	0.819502	0.204669	0.345355	0.0404856	0.99444	0.0697631	0.733117	-0.0309336	0.98796	0.105656	0.708324	-0.192928	0.626579	0.19659	0.537324	0.0811199	0.959435
D3ZZT9	-0.0143724	0.926086	-0.119987	0.999222	-0.0217247	0.885259	-0.070482	0.915384	-0.442049	0.311927	0.0179322	0.99444	-0.261303	0.614856	-0.0522924	0.997883	0.27127	0.549852	0.2844	0.563049	0.227056	0.664347	-0.064562	0.985534
P13803	0.192774	0.131272	0.0726253	0.999222	-0.123687	0.800875	-0.108871	0.865294	-0.0933005	0.863664	-0.190146	0.99444	-0.357586	0.563351	-0.0313047	0.992113	0.0648669	0.6637	-0.165998	0.465928	-0.0960695	0.698608	0.0598499	0.968349
D3ZPN7	0.164298	0.309492	0.0238557	0.999222	-0.286401	0.615935	0.0943906	0.844597	0.287207	0.0744978	-0.0215238	0.99444	0.34654	0.560437	-0.0431037	0.98214	-0.15378	0.638603	-0.153994	0.633401	-0.292565	0.516627	0.163963	0.865295
O35889	-0.155103	0.705091	0.116725	0.999222	0.263538	0.415604	0.0768504	0.856619	-0.139765	0.505436	0.0484037	0.99444	-0.0792103	0.79285	0.302129	0.599	0.18064	0.661033	0.280853	0.523046	0.203075	0.679362	0.00793283	0.986032
B5DES0	0.187333	0.595152	0.200401	0.999222	-0.384181	0.558629	0.0939223	0.865492	0.150888	0.647459	0.0780317	0.99444	0.0574685	0.687708	-0.0851631	0.950862	-0.072491	0.882741	-0.233804	0.544024	-0.146125	0.716771	0.18837	0.859859
Q62658	-0.103427	0.528351	0.188779	0.999222	-0.207911	0.467374	-0.0247911	0.870011	0.118003	0.631198	0.124733	0.99444	0.0485278	0.858351	-0.0048814	0.997883	-0.12856	0.711416	0.00453818	0.993712	-0.00863526	0.985765	0.0470767	0.970232
Q5XI29	-0.103599	0.467516	-0.228806	0.999222	0.227124	0.534716	-0.114293	0.930191	-0.0333076	0.924875	-0.208222	0.99444	0.075425	0.718115	0.0720352	0.950862	-0.0947595	0.883371	-0.0792117	0.766055	0.0726808	0.802507	-0.19892	0.712864
Q62632	-0.396538	0.0395217	-0.071458	0.999222	-0.356471	0.189742	0.000223454	0.998217	-0.384046	0.164878	0.00782816	0.99444	-0.289644	0.560437	-0.174965	0.895723	0.0539224	0.837281	0.0660102	0.689417	-0.0819563	0.825958	-0.505477	0.274459
F1LN42	-0.111096	0.589479	-0.206221	0.999222	0.155119	0.498687	-0.161277	0.849859	-0.308995	0.260362	0.0141862	0.99444	-0.123349	0.742925	0.199212	0.895723	0.107519	0.749919	0.240525	0.528678	0.268592	0.514818	-0.247436	0.815134
P29314	0.17026	0.66069	0.0186509	0.999222	-0.0440028	0.755893	-0.00119079	0.99445	0.386501	0.0472679	0.00690908	0.99444	0.242709	0.560437	-0.105294	0.898416	-0.138176	0.622174	-0.0477331	0.869603	-0.179453	0.592063	0.22464	0.810035
F1LNF7	-0.00370742	0.984755	0.00117642	0.999222	-0.159389	0.328149	0.0739261	0.865492	0.078361	0.564058	-0.0724186	0.99444	-0.0111567	0.940736	-0.0984514	0.790204	-0.0356975	0.86515	0.0304487	0.811253	-0.0817527	0.690651	0.215798	0.0417583
P13221	0.270275	0.0221584	0.0923127	0.999222	-1.74597	0.561229	0.183708	0.844597	0.128519	0.479712	0.173134	0.99444	0.460008	0.597642	0.0767661	0.920568	-0.031363	0.745807	0.144646	0.177099	0.00372493	0.995807	0.115639	0.496559
A9CMB7	0.109208	0.40203	0.0177774	0.999222	0.0801138	0.594348	-0.202956	0.844597	0.117868	0.169441	0.0404274	0.99444	0.114558	0.781187	-0.0580584	0.950862	0.0433057	0.893625	0.197744	0.596003	0.110779	0.720951	0.152894	0.859859
A0A0G2JZG7	0.119439	0.6005	-0.0829861	0.999222	0.0917115	0.130525	0.0711291	0.844597	0.112603	0.441662	0.0317705	0.99444	-0.0158496	0.891982	0.120464	0.895723	-0.0793938	0.702466	0.09547	0.0701016	0.105707	0.118389	0.226117	0.197044
D4A4T0	-0.0973987	0.581919	-0.023368	0.999222	-0.0236232	0.895015	-0.0201498	0.945599	0.0165827	0.945611	-0.068136	0.99444	-0.23033	0.560437	-0.125215	0.790204	-0.0658694	0.72447	0.0410334	0.526596	0.0148877	0.960273	-0.0366623	0.960667
O55096	-0.124807	0.71608	-0.10413	0.999222	-0.0732808	0.472531	-0.0813703	0.844597	-0.332315	0.232781	-0.0671525	0.99444	-0.182159	0.568431	-0.187511	0.920568	0.066761	0.83711	0.4671	0.522487	0.071639	0.776042	-0.182394	0.894777
Q68G33	0.01555	0.814602	-0.00740886	0.999222	-0.0346806	0.574679	0.0163777	0.913216	-0.132526	0.306039	0.0181509	0.99444	-0.00358614	0.967459	0.0448483	0.950862	-0.00928267	0.922499	0.0365255	0.799276	0.0883231	0.471639	-0.0163839	0.977741
G3V8Q6	0.176609	0.237511	0.149863	0.999222	0.00249407	0.966949	0.0653306	0.844597	0.079996	0.459963	0.0844816	0.99444	0.219923	0.560437	0.106403	0.817834	-0.100051	0.655492	-0.20739	0.429279	-0.164375	0.091122	-0.0420496	0.909871
E9PT66	-0.169151	0.681673	0.0571933	0.999222	-0.156254	0.524104	-0.0465625	0.861296	0.119168	0.400941	-0.0512721	0.99444	0.0951208	0.560437	-0.020367	0.98214	-0.181877	0.609674	-0.1814	0.685895	-0.414383	0.39795	-0.163193	0.906647
D4A510	-0.169534	0.272195	-0.13631	0.999222	-0.229076	0.713555	0.00926964	0.981105	0.105002	0.593321	-0.0414398	0.99444	-0.0784661	0.560437	0.0207633	0.98214	-0.136218	0.590978	-0.0514282	0.844922	-0.142502	0.641047	0.0122335	0.985534
B5DFK1	-0.0497273	0.683094	-0.0985849	0.999222	-0.1004	0.437258	0.0282136	0.844597	0.0484755	0.582338	-0.0235142	0.99444	0.15946	0.560437	0.0403516	0.966199	-0.113943	0.478465	-0.198036	0.465928	-0.162456	0.627307	-0.153383	0.815134
F1LPS8	0.0958601	0.667594	-0.0582331	0.999222	0.0901604	0.579469	-0.00289629	0.990754	0.0946575	0.371849	-0.0135518	0.99444	0.180519	0.560437	0.103708	0.898416	-0.0311957	0.883371	-0.0823608	0.619383	-0.036612	0.847042	-0.0273266	0.954021
P62282	0.146515	0.71839	0.0551764	0.999222	-0.336178	0.596305	0.227276	0.844597	0.351683	0.330585	-0.230768	0.99444	0.358793	0.560437	-0.165446	0.950862	-0.19974	0.622174	-0.240396	0.640364	-0.400774	0.627307	-0.0748166	0.970232
Q6P9U0	0.0804127	0.438715	0.0544597	0.999222	-0.207644	0.260935	-0.0331917	0.921793	0.0818852	0.524633	0.00239914	0.99444	0.090849	0.591781	0.0143055	0.950862	-0.0554332	0.86365	-0.216701	0.478593	-0.249	0.521277	0.081451	0.871603
A0A0G2K6X9	0.040302	0.814602	0.0552355	0.999222	-0.350809	0.349795	0.112436	0.871422	0.261555	0.0964992	-0.0638104	0.99444	0.25331	0.560437	-0.140719	0.929079	-0.247483	0.622174	-0.190778	0.626579	-0.256946	0.701559	-0.0474546	0.960872
A0A0G2K0X4	0.144484	0.528351	0.0290173	0.999222	-0.151792	0.663285	0.218061	0.844597	0.293255	0.191764	-0.0518609	0.99444	0.210985	0.560437	0.0402527	0.966199	-0.013934	0.96095	-0.0700548	0.71525	-0.173227	0.728353	0.260974	0.756231
D3ZD11	0.228836	0.715743	0.0332107	0.999222	-0.221417	0.590748	0.0957228	0.844597	0.271624	0.150749	-0.135105	0.99444	0.111517	0.794611	-0.127018	0.950862	-0.312619	0.526822	-0.141322	0.747357	-0.793853	0.401823	0.0626679	0.968379
Q499R7	0.185122	0.329054	-0.00646847	0.999222	0.0149862	0.855647	0.256141	0.819502	-0.00645176	0.93829	-0.0343664	0.99444	0.133943	0.563351	0.0721991	0.974622	0.0421171	0.888109	-0.018058	0.875676	-0.0834389	0.896451	-0.0150948	0.985534
P50411	-0.37908	0.669096	-0.0664425	0.999222	0.138503	0.571443	-0.0478712	0.906771	-0.126597	0.500152	0.021394	0.99444	-0.281078	0.560437	-0.00349743	0.999434	0.171766	0.574936	0.226601	0.523046	0.195108	0.664184	-0.00855568	0.989216
Q5U2U7	0.0452995	0.851139	-0.0311048	0.999222	0.255696	0.582283	-0.125761	0.844597	0.0411558	0.836094	-0.00310596	0.99444	0.0249412	0.888903	0.101663	0.950862	0.0812002	0.895225	0.247479	0.645269	0.19678	0.776042	0.11639	0.904011
Q6AY21	-0.0187238	0.94678	-0.0700541	0.999222	0.223966	0.349401	-0.139554	0.844597	0.174142	0.283814	0.068954	0.99444	0.363106	0.560437	0.215604	0.895723	0.279035	0.511455	0.153836	0.596003	0.134892	0.720975	-0.0936845	0.764697
Q9Z2X5	-0.054133	0.811278	-0.1375	0.999222	-0.052179	0.686602	-0.117201	0.849859	-0.0770181	0.572515	-0.0537898	0.99444	-0.0481761	0.780656	0.0155927	0.997883	-0.0974069	0.622174	0.0500288	0.888761	-0.137901	0.690651	-0.00673693	0.993129
G3V6I9	0.138354	0.715743	0.125451	0.999222	-0.0401008	0.917939	0.195386	0.849859	0.376007	0.00383652	-0.0265604	0.99444	0.21513	0.560437	0.0623458	0.98214	-0.174077	0.562778	-0.00945551	0.968574	-0.257248	0.514818	0.261879	0.135705
A0A0G2JST3	-0.192748	0.715743	-0.161116	0.999222	-0.501464	0.446353	-0.0822889	0.865492	-0.101203	0.251876	-0.00723672	0.99444	0.179425	0.718115	-0.0824238	0.950862	-0.186113	0.711416	-0.404822	0.528678	-0.268504	0.726138	-0.373937	0.810035
A0A0G2JW90	0.0116931	0.944545	0.0844616	0.999222	-0.356469	0.550366	0.136248	0.844597	0.196419	0.284252	0.00895287	0.99444	0.254414	0.560437	-0.0928033	0.950862	0.0108244	0.940451	-0.0920141	0.661322	-0.0817643	0.786257	0.106771	0.865295
P14604	0.145154	0.156352	0.000734457	0.999222	-0.208305	0.70412	0.146532	0.844597	-0.138446	0.480683	-0.063118	0.99444	-0.00269957	0.976833	0.124006	0.545394	0.027355	0.940451	-0.178934	0.522487	-0.110386	0.769107	-0.0102681	0.987944
A0A0G2K9A2	0.302222	0.317313	0.157375	0.999222	-0.159587	0.498687	-0.0846228	0.844597	0.297712	0.666974	0.0320873	0.99444	0.034466	0.94091	-0.0108937	0.997883	-0.0215475	0.958853	-0.312783	0.528678	-0.160754	0.787716	0.294734	0.907766
A0A0G2K9V6	0.281746	0.507734	0.0637005	0.999222	-0.340655	0.454568	0.11204	0.844597	0.214749	0.0536094	0.0602946	0.99444	0.330409	0.560437	-0.0405301	0.950862	-0.0852413	0.711416	-0.179408	0.478158	-0.240693	0.485591	0.219319	0.477754
D4AB03	-0.127645	0.437071	-0.0581723	0.999222	0.106981	0.574679	-0.120405	0.844597	-0.0177314	0.851973	-0.0387473	0.99444	-0.103419	0.593273	0.164464	0.673246	0.0542881	0.868315	0.189505	0.544024	0.117352	0.710136	0.245052	0.580604
G3V7I0	-0.00406114	0.990258	-0.140106	0.999222	0.0275581	0.843254	-0.0621272	0.871422	-0.094115	0.437584	-0.134201	0.99444	-0.138116	0.560437	0.0534352	0.950862	-0.0352896	0.90362	-0.184175	0.51783	0.0484747	0.890671	-0.0403219	0.960872
P61354	0.383041	0.571305	-0.105924	0.999222	-0.277573	0.604047	0.0024182	0.993442	0.487665	0.0670267	-0.164804	0.99444	0.239779	0.640292	-0.0720179	0.98214	-0.202108	0.661033	-0.39853	0.544024	-0.437981	0.514818	-0.0307299	0.985534
M0R5N4	-0.143499	0.532952	0.0470651	0.999222	-0.101462	0.693311	0.0218708	0.945599	-0.341243	0.162544	0.00444179	0.99444	-0.12369	0.560437	-0.150826	0.895723	0.0370135	0.900173	-0.0575705	0.819197	0.109437	0.80185	-0.150388	0.817062
Q71SA3	0.03112	0.667594	-0.0666501	0.999222	0.221234	0.528886	-0.127681	0.861855	-0.221555	0.506412	0.459605	0.8909	-0.102814	0.646554	0.256066	0.898416	0.191107	0.660474	0.250717	0.561918	0.382848	0.57305	0.043166	0.970232
Q5XI81	0.153013	0.137404	-0.0499132	0.999222	-0.200952	0.571443	-0.10054	0.844597	0.167157	0.137681	0.0146108	0.99444	0.013783	0.958846	0.0283161	0.966199	0.0421145	0.778956	0.0557104	0.278325	0.0673117	0.720975	0.126591	0.727696
P00173	-0.0666777	0.72899	-0.0975445	0.999222	0.105773	0.328149	-0.0147482	0.951615	-0.110189	0.64623	-0.00228571	0.99444	0.00642627	0.970588	0.0586874	0.950862	0.100419	0.540999	0.0298337	0.884363	-0.0494322	0.905777	-0.114803	0.883803
P18421	-0.00354204	0.985453	0.0523976	0.999222	0.0556761	0.534716	0.179885	0.844597	0.0337858	0.846465	0.100623	0.99444	0.356142	0.560437	0.0746476	0.920568	0.157423	0.536735	0.20492	0.478158	-0.0807739	0.886749	0.0381137	0.968379
B5DF65	0.240262	0.168575	0.0754591	0.999222	-0.0266777	0.888112	0.0233842	0.844597	0.0404614	0.574786	0.0231557	0.99444	0.112384	0.560437	0.110735	0.772173	-0.153428	0.650085	-0.220178	0.528678	-0.0551656	0.896451	0.371324	0.477754
Q63584	0.235585	0.0375189	0.144652	0.999222	-0.0467349	0.755443	0.186222	0.844597	0.226789	0.0837352	0.0504248	0.99444	0.303783	0.563351	0.00679429	0.997883	-0.156125	0.457792	-0.0434765	0.922243	-0.0194717	0.976313	0.0790168	0.947277
Q7M079	-0.149919	0.394996	0.0408533	0.999222	0.0333503	0.796027	0.328347	0.844597	-0.266656	0.311875	0.00880569	0.99444	0.171538	0.560437	0.0785774	0.950862	0.00480647	0.982677	0.30881	0.521718	0.238461	0.514818	-0.172564	0.867555
P63170	0.180051	0.683094	0.0781249	0.999222	-1.63747	0.571443	0.0947599	0.865294	0.303671	0.223544	-0.0340641	0.99444	0.361982	0.598693	-0.103806	0.978307	-0.0814201	0.882741	-0.461965	0.544024	-0.254531	0.767804	-0.0782959	0.970232
Q810U0	-0.214116	0.437071	-0.174167	0.999222	0.198884	0.437746	-0.203555	0.844597	-0.182575	0.127452	0.0178271	0.99444	-0.232241	0.614856	-0.030216	0.985585	0.135119	0.574936	0.189229	0.581097	0.201025	0.664347	-0.0155401	0.985534
Q5RK17	-0.202461	0.654724	-0.117047	0.999222	-0.122166	0.567067	-0.256192	0.844597	-0.17268	0.52254	-0.177094	0.99444	-0.303164	0.560437	0.0618642	0.98214	-0.13972	0.574936	0.0846787	0.835201	-0.0782791	0.858485	-0.00309997	0.996379
B5DFN4	0.0542983	0.834634	0.00157024	0.999222	-0.00160882	0.981447	-0.0124539	0.874462	0.0676696	0.443879	-0.0056745	0.99444	-0.14127	0.563351	0.0163031	0.98214	0.0217422	0.883371	-0.0217392	0.868644	-0.0147836	0.939231	-0.0404737	0.871603
P10888	0.150294	0.528351	0.13704	0.999222	0.11095	0.457441	0.320169	0.844597	0.300248	0.167617	-0.0133232	0.99444	0.244566	0.560437	-0.0917757	0.895723	-0.0281468	0.648353	-0.113847	0.596003	-0.0750216	0.736276	0.227743	0.72147
P84817-1	0.108754	0.667594	-0.0232122	0.999222	-0.0334112	0.845869	0.172182	0.844597	-0.0463002	0.807549	0.0242463	0.99444	0.188537	0.598693	0.00386453	0.999434	-0.0881859	0.754919	-0.241154	0.528678	-0.00719188	0.985765	-0.32373	0.581795
Q6MG49	-0.110987	0.358994	-0.119881	0.999222	-0.0434412	0.773164	-0.118604	0.844597	-0.0137623	0.846465	-0.0395398	0.99444	-0.0869796	0.70269	-0.137331	0.895723	-0.077637	0.729073	-0.0402026	0.740719	0.0105837	0.97655	-0.00807378	0.985534
P28042	0.0548602	0.788995	-0.0194098	0.999222	0.215041	0.391366	-0.0373641	0.945599	-0.0834282	0.65299	0.0703984	0.99444	0.0494852	0.575444	0.0984828	0.920194	0.0735847	0.793915	0.19327	0.528678	0.23308	0.474738	0.1287	0.865295
Q5BJP4	-0.145596	0.537904	-0.0691457	0.999222	-0.474218	0.558629	0.0397013	0.865492	0.00600786	0.975096	-0.164543	0.99444	-0.132843	0.60397	0.0120013	0.997883	-0.145624	0.649483	-0.139758	0.278325	-0.24837	0.291508	-0.292493	0.289348
D3ZW55	0.0927208	0.767368	0.0988254	0.999222	-0.0243513	0.860231	0.060501	0.879842	-0.0567109	0.6748	0.10327	0.99444	0.0770471	0.560437	0.124244	0.920568	0.0782396	0.841486	0.15713	0.560152	0.224626	0.632294	0.0113445	0.985957
Q6P3E1	0.0852568	0.549917	0.0622892	0.999222	-0.130351	0.638789	0.165347	0.844597	0.11285	0.608165	-0.0779498	0.99444	0.213222	0.592871	-0.0242124	0.978307	-0.165564	0.569982	-0.192868	0.596077	-0.454054	0.462936	0.0376065	0.970232
G3V8T5	-0.127098	0.681673	0.0222558	0.999222	-0.0442842	0.817376	0.0190579	0.955191	0.100599	0.159762	0.0489133	0.99444	0.0440745	0.655299	-0.00435319	0.997883	0.015942	0.952875	-0.0154421	0.933273	-0.00317247	0.990693	0.0277461	0.962435
Q99J82	0.320269	0.131272	0.25271	0.999222	-0.408191	0.588874	0.0979278	0.906771	-0.175309	0.695635	-0.193055	0.99444	-0.1418	0.826173	0.0116935	0.997883	0.0205845	0.96095	-0.196736	0.544024	-0.214205	0.639682	-0.0290637	0.970232
Q01986	0.157777	0.383956	0.095086	0.999222	0.0135651	0.898227	0.133867	0.844597	0.291653	0.101755	0.0309347	0.99444	0.205012	0.563351	0.0790882	0.964287	-0.0267235	0.809872	-0.0793792	0.709935	-0.0510095	0.891924	0.199566	0.815134
Q5XIF4	-0.101721	0.667594	0.0667344	0.999222	-0.247175	0.450087	0.0274412	0.955191	-0.0240726	0.923356	0.177286	0.99444	-0.0109741	0.972534	-0.131155	0.898416	-0.100414	0.888109	-0.518408	0.202295	-0.35349	0.508891	-0.0497761	0.970232
Q5U211	-0.131785	0.683094	0.0196249	0.999222	0.0116136	0.898227	0.0352793	0.844597	-0.149878	0.174929	-0.0174911	0.99444	-0.00714181	0.972534	-0.0739464	0.950862	0.0501069	0.830072	0.0508514	0.821802	0.000149715	0.999501	0.00901312	0.987944
M0RCY2	0.0743675	0.731732	-0.0491804	0.999222	0.132194	0.280316	0.00580014	0.945599	0.208186	0.301485	0.0415325	0.99444	0.174508	0.568431	0.16672	0.898416	0.0251868	0.860983	0.0604915	0.745894	-0.0447511	0.892228	0.0777839	0.922591
D4A3E1	0.0711625	0.667594	0.0442763	0.999222	-0.533096	0.481931	0.0136796	0.971824	0.094274	0.453174	-0.0966997	0.99444	0.0485518	0.731399	-0.154928	0.895723	-0.267218	0.478465	-0.392519	0.336627	-0.280612	0.464513	-0.114044	0.905745
G3V741	0.30641	0.629011	0.291403	0.999222	-0.399195	0.604047	0.272506	0.844597	0.363473	0.0672372	0.156212	0.99444	0.371446	0.590704	-0.0584813	0.98214	-0.119117	0.738111	-0.259313	0.549663	-0.1068	0.810405	0.0537334	0.974535
B2RZ37	0.13117	0.717335	0.0247996	0.999222	-0.261035	0.70412	0.150096	0.844597	0.211685	0.356757	0.0562398	0.99444	0.169389	0.122242	0.035097	0.965998	-0.0332971	0.946963	0.115499	0.647826	0.136218	0.658092	0.287507	0.293026
F1LPG9	-0.0159782	0.935676	-0.116054	0.999222	-0.122651	0.672278	-0.184643	0.844597	-0.360388	0.137681	-0.063323	0.99444	-0.153509	0.615653	0.0935345	0.938875	-0.155993	0.707007	0.00274047	0.996377	-0.262921	0.561565	-0.311367	0.477754
P23965	0.0705912	0.641904	-0.0069582	0.999222	-0.156419	0.654533	0.0656777	0.871422	0.0642587	0.801693	-0.00512682	0.99444	0.0516947	0.803554	0.0366331	0.94165	-0.146288	0.622174	-0.053036	0.740719	0.0900832	0.680521	0.0879989	0.949227
D4A914	0.0260575	0.920167	0.0246929	0.999222	0.0281883	0.793816	0.0262574	0.910401	-0.0515523	0.791692	0.0120304	0.99444	0.0889329	0.718115	-0.0127649	0.997883	0.0681185	0.711416	-0.019767	0.750149	0.0923762	0.728353	0.00336332	0.995077
Q8K5A9	-0.0970874	0.744434	0.0827221	0.999222	0.101276	0.499145	0.0657632	0.844597	-0.0338398	0.796087	0.0440696	0.99444	0.0711762	0.593273	0.0124264	0.997883	0.0082915	0.96095	0.15222	0.340333	0.161976	0.521277	-0.0471164	0.954021
G3V913	-0.121414	0.71608	-0.232534	0.999222	-0.255087	0.522542	-0.0817541	0.865492	-0.284259	0.222931	-0.314373	0.835785	-0.398754	0.560437	0.0718929	0.969251	-0.186487	0.622174	-0.131932	0.688688	-0.129723	0.748651	-0.260341	0.654542
D4A644	-0.211114	0.289245	-0.179431	0.999222	0.0917238	0.591786	-0.12008	0.879842	-0.423299	0.177432	-0.0932648	0.99444	-0.222478	0.560437	0.0654578	0.950862	0.0418589	0.888109	0.0474849	0.859849	-0.0297398	0.960273	-0.449368	0.443515
Q5U1X1	-0.136171	0.66319	-0.129671	0.999222	0.195373	0.308547	-0.0657785	0.944681	-0.0603034	0.783615	0.00308961	0.99444	0.11033	0.70269	-0.108628	0.577331	0.169109	0.574936	0.0371978	0.883228	0.102884	0.669898	-0.16299	0.728972
Q6P791	-0.183723	0.71839	0.214307	0.999222	0.240594	0.0346206	0.166115	0.819502	0.148513	0.150265	-0.00479711	0.99444	-0.0894681	0.687219	0.118844	0.898416	-0.0718348	0.707007	-0.0547583	0.682185	0.0201981	0.939231	0.258669	0.205426
P63281	0.172871	0.502694	-0.188288	0.999222	0.0386422	0.571443	-0.0177974	0.953107	0.12855	0.409134	0.0529424	0.99444	0.295649	0.560437	0.113825	0.508651	-0.0299197	0.857046	-0.0497051	0.522487	-0.0567445	0.821294	0.189324	0.68874
Q4V8H8	0.270574	0.218106	-0.174912	0.999222	0.0017983	0.984314	-0.071391	0.92432	0.1758	0.0373172	0.154055	0.99444	0.13593	0.560437	0.33997	0.436091	0.0268616	0.946902	0.0459059	0.790521	0.335981	0.509175	0.0939558	0.727696
G3V8B6	0.088241	0.638318	-0.0427317	0.999222	-0.0243215	0.918764	0.0944072	0.844597	-0.0842612	0.61165	-0.123943	0.99444	0.0118985	0.940531	0.0960714	0.898416	-0.0961025	0.622174	0.0284718	0.854959	-0.0628007	0.776042	-0.0507526	0.94965
D4A8G7	0.0278539	0.892259	-0.0890908	0.999222	0.0618872	0.574679	-0.351204	0.844597	-0.268955	0.223544	0.00598293	0.99444	-0.229685	0.563351	-0.130069	0.895723	0.0451147	0.840829	0.0709897	0.677854	0.281182	0.521277	-0.180158	0.841724
B0BN74	-0.113723	0.681673	-0.0786951	0.999222	0.163597	0.498687	-0.0548052	0.844597	-0.0586667	0.778207	-0.0412119	0.99444	0.0071651	0.973014	0.103014	0.945725	0.0859563	0.711416	0.154794	0.704315	0.125715	0.776043	0.192717	0.865295
P18422	0.20541	0.331263	0.184318	0.999222	-0.0318239	0.825328	0.0437751	0.905303	0.139584	0.377651	0.0644478	0.99444	0.127721	0.687219	-0.0141295	0.997883	-0.0424088	0.82484	-0.0476355	0.740083	0.0339828	0.937497	0.0236548	0.975131
B2RYL3	-0.390373	0.457717	-0.104226	0.999222	-0.00408171	0.981447	-0.0926779	0.874435	-0.092623	0.555561	-0.134967	0.99444	-0.236321	0.560437	-0.100228	0.950862	0.0574236	0.860983	0.0355213	0.774458	-0.16577	0.658092	-0.225104	0.187648
P16636	-0.324161	0.249724	-0.107824	0.999222	-1.72152	0.522542	0.117528	0.874435	-0.105183	0.531517	-0.127836	0.99444	0.0309683	0.937829	-0.235945	0.790204	-0.17367	0.463279	-0.155751	0.671159	-0.209243	0.719203	-0.732317	0.0993184
Q5XID1	0.0605342	0.243571	-0.0857131	0.999222	0.267902	0.106012	0.0728251	0.879842	0.021555	0.885222	-0.0697628	0.99444	-0.146288	0.568431	-0.0286109	0.976049	0.00546864	0.974778	-0.0197303	0.91604	-0.029515	0.920726	0.0437932	0.954021
A0A0G2K5G9	-0.214851	0.537904	-0.103682	0.999222	0.241959	0.582283	-0.0854618	0.871422	-0.0588384	0.675276	0.0904896	0.99444	0.0329002	0.907871	0.0407261	0.971497	0.223879	0.622174	0.0908542	0.869603	0.21585	0.776042	0.154797	0.89355
Q6P9X1	0.276109	0.0384197	0.0454008	0.999222	0.0174385	0.949376	-0.0836975	0.844597	-0.301641	0.487228	-0.305412	0.99444	-0.416644	0.560437	-0.019845	0.996415	-0.175279	0.574936	-0.0381937	0.859248	0.0418731	0.898322	-0.193406	0.78099
P09606	-0.250512	0.470633	-0.115629	0.999222	-0.0773773	0.681128	-0.170118	0.844597	-0.836438	0.0925227	-0.0966748	0.99444	-0.156853	0.688821	0.0571799	0.98214	0.198933	0.574936	0.171743	0.71757	0.0499234	0.949987	-0.604107	0.512356
D3ZUL1	-0.225644	0.581919	-0.182691	0.999222	0.0427905	0.830946	-0.183984	0.844597	-0.424188	0.163413	-0.00411186	0.99444	-0.107751	0.727101	0.140252	0.950862	0.210391	0.463279	0.157385	0.660971	0.290981	0.609867	-0.216195	0.89355
O08779	0.0440382	0.807247	-0.21817	0.999222	0.589088	0.253441	-0.0171713	0.970025	0.36525	0.158549	0.00864614	0.99444	0.0501014	0.871132	0.0594918	0.98214	-0.0253055	0.96095	0.197869	0.526596	-0.127924	0.780907	0.461408	0.0983534
D3ZCL3	-0.179242	0.759014	0.00384759	0.999222	0.171626	0.294819	-0.0386898	0.930191	-0.250231	0.149981	0.101232	0.99444	-0.0660003	0.838304	0.187195	0.898416	0.24047	0.410546	0.0483589	0.854371	0.143802	0.664347	0.281675	0.78392
Q9JMJ4	0.177884	0.609813	0.108295	0.999222	-0.0146118	0.865178	0.137505	0.844597	0.335348	0.155128	0.154176	0.99444	0.347757	0.560437	-0.0227418	0.98214	-0.0591667	0.663067	-0.144294	0.49821	-0.00789081	0.981988	0.233988	0.727696
A0A0G2K6I4	-0.119455	0.659108	0.154837	0.999222	0.255406	0.43805	0.0684052	0.871422	0.114206	0.560062	0.130084	0.99444	0.125845	0.659139	0.224792	0.920568	-0.0658133	0.809738	0.0800401	0.85395	0.153514	0.762223	0.027479	0.985534
Q5M9I5	-0.0867308	0.638318	-0.030842	0.999222	0.195073	0.341541	0.0247157	0.944681	-0.156672	0.103576	-0.0991525	0.99444	-0.229394	0.560437	-0.138208	0.895723	0.114991	0.660474	0.0119118	0.937816	0.0232768	0.930929	-0.0274188	0.904011
F1LQ55	-0.175226	0.437071	0.144347	0.999222	-0.24024	0.337156	-0.0475786	0.865492	-0.132503	0.241841	0.125495	0.99444	-0.193374	0.215828	-0.0385718	0.966199	0.0108573	0.960999	0.0669701	0.835011	0.055298	0.811171	-0.235173	0.269274
D3ZG88	0.102759	0.667594	0.121692	0.999222	0.25795	0.328149	0.00132828	0.997514	-0.141765	0.655551	-0.156899	0.99444	-0.405011	0.560437	0.133435	0.895723	0.11901	0.622174	0.2271	0.000787294	0.301952	0.572	-0.0922786	0.954021
Q9WUC4	-0.2373	0.664072	-0.027411	0.999222	0.072624	0.755799	-0.0486829	0.865492	-0.307332	0.0262299	0.0177252	0.99444	-0.318177	0.560437	-0.00160977	0.999434	0.12444	0.701534	0.337445	0.278325	0.290453	0.521348	-0.219681	0.68669
B5DEP7	0.0302945	0.858981	-0.103752	0.999222	-0.101699	0.716246	-0.111372	0.849859	-0.251376	0.240413	-0.140619	0.99444	-0.12717	0.593273	0.250059	0.599	0.00377436	0.982677	-0.12814	0.671885	-0.033769	0.907543	-0.106837	0.906647
Q5U2S7	0.0207882	0.834634	0.226578	0.999222	-0.379622	0.524104	0.146444	0.844597	0.0835501	0.402082	0.129689	0.99444	-0.201044	0.560437	-0.0326678	0.950862	-0.0247293	0.766468	-0.15343	0.133627	-0.139271	0.666654	0.0557094	0.932481
A1L1J8	0.225974	0.641904	-0.0466057	0.999222	-0.0700281	0.724948	0.121174	0.844597	-0.102184	0.758941	-0.274512	0.99444	-0.148226	0.687783	-0.17003	0.933095	-0.567085	0.536735	-0.527535	0.544024	-0.409258	0.199544	-0.188789	0.905745
A0A096P6M7	-0.244946	0.779609	-0.311556	0.999222	0.118304	0.846817	-0.726219	0.844597	-0.376864	0.162544	0.177998	0.99444	-0.428474	0.590704	0.493782	0.898416	0.500519	0.574929	0.554533	0.544024	0.715148	0.468576	0.0393449	0.985534
D3ZUV3	-0.00343469	0.993638	-0.0909021	0.999222	-0.245891	0.571443	-0.0324406	0.955191	-0.125409	0.557314	-0.106364	0.99444	-0.0288532	0.87448	-0.0442655	0.98214	-0.0511141	0.790804	-0.139331	0.429279	-0.0816998	0.509175	-0.205572	0.39792
P83941	0.0901355	0.701493	0.073579	0.999222	-0.0337732	0.717627	0.105571	0.865492	0.136547	0.415529	-0.045414	0.99444	0.00452926	0.991264	-0.143307	0.950862	-0.00907339	0.969786	-0.242594	0.561728	-0.115771	0.664184	-0.104454	0.954021
Q923V8	-0.0892292	0.207466	-0.0240211	0.999222	-0.0381385	0.905227	-0.0223127	0.944681	-0.470801	0.306039	0.019059	0.99444	-0.24854	0.687219	0.0675264	0.953191	0.0799893	0.847558	0.0463262	0.922243	-0.0584056	0.903058	-0.0677054	0.968379
D3ZQI1	-0.0133155	0.900045	0.194232	0.999222	-0.0388082	0.82016	0.182713	0.819502	0.145066	0.196279	0.097709	0.99444	0.319758	0.560437	0.0476707	0.950862	-0.0941584	0.549852	-0.00370831	0.982261	-0.0619865	0.803338	0.00559367	0.985534
A0A0G2KAZ7	-0.000870795	0.996995	0.0281578	0.999222	0.0175628	0.826377	0.103556	0.819502	0.180189	0.362573	0.00302586	0.99444	-0.0624839	0.59553	-0.0117743	0.997883	-0.00749935	0.975798	-0.0953703	0.578685	-0.140424	0.317516	0.308347	0.220823
B5DF91	-0.119661	0.715743	-0.0505398	0.999222	-0.230544	0.565488	0.0209897	0.945599	-0.457149	0.137681	-0.145325	0.99444	0.133007	0.649232	-0.0529357	0.98214	0.162567	0.670358	0.114641	0.636883	0.0800123	0.765882	-0.28207	0.7693
B2RYU7	-0.144222	0.217093	-0.0292437	0.999222	0.227117	0.463837	-0.00100317	0.99602	-0.0849014	0.729348	0.103074	0.99444	-0.157031	0.598263	-0.0816089	0.950862	0.288846	0.574936	0.357318	0.544024	0.161487	0.720975	-0.00626153	0.995077
B4F7A5	0.092293	0.731732	0.138502	0.999222	-0.0235216	0.771455	-0.129877	0.865492	-0.10304	0.57963	-0.00252782	0.99444	-0.0679395	0.641934	0.0220408	0.98214	-0.00228521	0.982677	-0.0259649	0.821802	0.163797	0.598775	-0.177086	0.671035
Q5U2U2	-0.163463	0.716166	0.166043	0.999222	-0.0427125	0.638789	0.00462241	0.992506	-0.321382	0.215261	-0.145625	0.99444	-0.317067	0.560437	-0.0284379	0.98214	-0.00372927	0.976613	-0.0216955	0.883228	0.0467402	0.875743	-0.109959	0.671035
D4A1B2	-0.16446	0.451042	0.112039	0.999222	0.0128917	0.915608	-0.0386037	0.871422	-0.210159	0.415529	0.0298378	0.99444	-0.108691	0.560437	-0.204404	0.898416	-0.0588101	0.706118	-0.0525692	0.725512	-0.0215668	0.960273	-0.203552	0.883803
D3ZTL0	-0.121151	0.361675	0.00289313	0.999222	0.120629	0.56832	0.175446	0.844597	0.191338	0.281963	0.012318	0.99444	-0.0354235	0.898657	-0.00440042	0.997883	0.0417239	0.830849	-0.0400908	0.801071	0.0483854	0.776042	0.298381	0.340153
G3V8Q8	-0.119152	0.528815	0.0360329	0.999222	-0.252065	0.328149	-0.139604	0.844597	0.103376	0.487228	-0.060019	0.99444	0.0209216	0.915676	-0.032976	0.98214	-0.0469102	0.748096	-0.125302	0.579246	-0.360428	0.521277	0.198959	0.274459
P62246	0.189335	0.131272	0.117686	0.999222	-0.112677	0.726708	0.138141	0.854235	0.236672	0.125634	-0.0769313	0.99444	0.172553	0.563351	-0.129008	0.950862	-0.168942	0.596447	-0.2283	0.626579	-0.0460053	0.919632	-0.0402259	0.973953
B5DEY8	0.349543	0.212127	-0.0921843	0.999222	-0.762114	0.571443	0.128249	0.844597	0.384328	0.0483574	-0.122896	0.99444	0.044016	0.797492	0.0458639	0.98214	-0.127057	0.716709	-0.383091	0.465928	-0.451217	0.514818	0.130859	0.915172
Q5U2U3	-0.110181	0.581919	-0.0547452	0.999222	0.076582	0.609761	0.0321038	0.945599	0.0182867	0.922299	0.0267142	0.99444	-0.0122159	0.898657	-0.107369	0.898416	0.0463856	0.834275	0.174264	0.584046	-0.0607609	0.748245	-0.0641673	0.954021
Q4KLJ0	-0.239903	0.240015	0.0893935	0.999222	0.146384	0.574679	-0.0844862	0.865492	-0.21912	0.199277	0.126911	0.99444	-0.374583	0.560437	-0.530566	0.882854	0.252775	0.511455	-0.115845	0.661322	0.0612713	0.900124	-0.171274	0.835528
D4A9D8	-0.176971	0.437071	-0.195971	0.999222	-0.165057	0.0346206	-0.122221	0.844597	0.0261306	0.582918	-0.0879737	0.99444	-0.0644296	0.703854	-0.00329977	0.998901	0.070581	0.793346	0.08846	0.853236	-0.424237	0.331957	-0.080164	0.865295
O55158	0.0985446	0.777659	-0.00611557	0.999222	0.144896	0.636648	0.331551	0.819502	0.293789	0.245559	0.0461449	0.99444	0.270491	0.560437	-0.11207	0.895723	0.136749	0.784363	0.211163	0.563049	0.0482033	0.937497	0.385063	0.293026
A0JPJ7	0.520264	0.46711	0.253748	0.999222	-0.404981	0.567254	0.334939	0.844597	0.258482	0.239494	0.102622	0.99444	0.214886	0.563351	-0.00446726	0.999434	-0.202234	0.711416	-0.419869	0.465928	-0.47349	0.462936	0.127791	0.922591
D4A4T9	0.20828	0.365468	-0.0811822	0.999222	0.229419	0.328149	0.0487367	0.914262	0.0721993	0.796087	-0.229916	0.99444	-0.0158329	0.966119	0.131457	0.895723	-0.0269638	0.925614	0.0290854	0.561702	-0.00783963	0.96113	0.32584	0.0279184
G3V6D9	-0.018596	0.951943	0.0167988	0.999222	-0.0665406	0.591786	0.00843617	0.945599	-0.310626	0.0599693	0.022924	0.99444	0.0112119	0.9174	-0.00869662	0.997883	0.0264507	0.938263	0.00373251	0.969321	0.08119	0.625702	-0.220294	0.598205
D3ZC82	0.0134727	0.968643	-0.117381	0.999222	0.160624	0.293912	-0.127024	0.844597	-0.123447	0.164878	0.0406672	0.99444	-0.0182301	0.926193	0.0496151	0.950862	0.01842	0.921259	0.0708789	0.71525	0.165263	0.572	0.12154	0.842688
Q9QVC8	-0.0264903	0.839344	-0.0907888	0.999222	-0.106974	0.56832	-0.0659121	0.844597	0.192168	0.370001	0.0854462	0.99444	0.139008	0.598609	-0.112185	0.920194	0.0317808	0.83711	0.0575275	0.566698	-0.0414697	0.810405	0.198174	0.671035
D4A1R8	0.0952438	0.671466	-0.147109	0.999222	-0.22299	0.328149	-0.178481	0.844597	0.221418	0.450252	0.0462737	0.99444	0.123478	0.590704	0.042523	0.98214	-0.184481	0.562778	-0.225468	0.526118	-0.292554	0.414986	0.159764	0.871603
A0A0H2UHH9	0.0208589	0.959544	0.0917733	0.999222	-0.209224	0.777977	0.137626	0.844597	-0.0461798	0.917955	-0.104384	0.99444	0.114625	0.593273	0.0418697	0.98796	-0.393799	0.574936	-0.179648	0.748177	-0.249452	0.728353	-0.136804	0.254795
P18395	-0.022415	0.814602	0.0658047	0.999222	0.0590307	0.588874	0.0907221	0.865492	0.261514	0.103576	-0.0239666	0.99444	0.197174	0.560437	0.00793274	0.997883	-0.0156622	0.883371	-0.0993772	0.654076	-0.217731	0.470184	0.272061	0.477754
D4AD70	-0.117142	0.519685	-0.0052146	0.999222	-0.117923	0.161158	0.100842	0.844597	-0.0593319	0.582338	0.0891816	0.99444	0.190495	0.560437	-0.0412222	0.920568	0.0266976	0.802464	0.046213	0.674636	-0.049481	0.80268	-0.0634958	0.954021
D4A9P7	-0.0489999	0.79933	-0.00268894	0.999222	0.0830584	0.773164	-0.0481108	0.849859	-0.108003	0.477272	0.0644972	0.99444	-0.202186	0.560437	-0.152649	0.898416	0.0418588	0.841486	0.0756196	0.749411	0.163812	0.641047	0.0301426	0.970232
Q4V7C6	0.22229	0.583064	-0.0271341	0.999222	-1.70248	0.565488	0.150562	0.844597	0.288809	0.246422	-0.0481855	0.99444	0.325188	0.560437	0.00617372	0.997883	-0.048999	0.837281	-0.224072	0.429279	-0.363987	0.485591	0.107905	0.932481
B1WC26	0.0652811	0.705091	0.0464039	0.999222	-1.61694	0.571443	0.202157	0.844597	0.116842	0.269054	-0.108875	0.99444	0.213398	0.560437	0.0109413	0.997883	-0.143288	0.698894	-0.487416	0.43838	-0.492077	0.462936	-0.0606764	0.967666
B2RYG5	-0.170176	0.71608	-0.024942	0.999222	-0.141898	0.571443	-0.0776889	0.88103	-0.106893	0.552265	0.143635	0.99444	-0.304593	0.560437	-0.271561	0.94165	0.296496	0.268471	0.030131	0.911215	0.28233	0.104306	-0.0511657	0.962435
Q5U214	-0.376141	0.145067	-0.0161371	0.999222	-0.195442	0.460363	0.0174111	0.92963	0.188138	0.109811	0.185445	0.0318673	0.106131	0.560437	0.0764742	0.909407	-0.0427776	0.857046	-0.064241	0.715076	-0.021496	0.926493	0.207761	0.466295
P32551	0.271347	0.0026316	-0.115945	0.999222	-0.292197	0.482337	-0.261122	0.844597	-0.129669	0.279644	0.0120136	0.99444	-0.0529148	0.590704	0.10648	0.817834	-0.119905	0.794737	0.0942448	0.20757	0.02221	0.855033	0.0264166	0.970232
P17078	0.163575	0.581919	0.327454	0.999222	-0.48684	0.571443	0.145642	0.844597	0.453908	0.132275	-0.0733991	0.99444	0.241546	0.591781	-0.0727445	0.98214	-0.226929	0.562778	-0.212374	0.636883	-0.181732	0.720951	0.0485328	0.970232
A0A0G2K9L2	-0.143101	0.0995134	-0.102889	0.999222	0.029272	0.878657	0.0253969	0.905303	-0.218329	0.268732	-0.0213337	0.99444	-0.256313	0.560437	-0.029762	0.966199	0.0344279	0.866878	0.108373	0.71757	0.111684	0.776042	-0.0420557	0.960872
A0A0G2K121	0.0894171	0.84805	0.383979	0.999222	0.111917	0.57874	0.235902	0.844597	0.234004	0.106866	0.176651	0.99444	0.213397	0.614856	-0.114216	0.966199	0.363763	0.574936	0.1208	0.85879	0.249286	0.748245	-0.108035	0.932481
D3ZWF5	-0.151899	0.503251	-0.191337	0.999222	0.210896	0.559192	-0.131138	0.871422	-0.385259	0.235888	-0.0673601	0.99444	-0.324892	0.560437	-0.0336179	0.98214	0.211215	0.594519	0.346278	0.521718	0.389328	0.514818	-0.272194	0.854948
Z4YNF4	-0.101496	0.404639	-0.237119	0.999222	0.175895	0.463837	-0.0820337	0.871422	-0.0407298	0.80741	0.0558387	0.99444	-0.049041	0.816563	0.0815243	0.966643	0.076235	0.636663	0.117142	0.691005	0.103051	0.693524	0.102006	0.894777
A2VD09	-0.117777	0.734397	0.212884	0.999222	0.173818	0.522542	0.0249745	0.928927	-0.0456831	0.796784	0.144706	0.99444	-0.057279	0.751686	-0.0359889	0.950862	0.0478065	0.888109	0.23429	0.521718	0.398556	0.619682	-0.104603	0.833774
P62864	-0.0897949	0.858981	-0.303966	0.999222	0.216738	0.522542	-0.35766	0.844597	-0.660404	0.0483574	-0.216243	0.99444	-0.505845	0.560437	0.16516	0.94165	0.144441	0.716709	0.216674	0.596003	0.313144	0.497076	-0.321492	0.810035
M0R9Q1	0.0539979	0.71608	-0.124977	0.999222	0.164396	0.522542	-0.0520527	0.952756	0.304012	0.0518269	0.140356	0.99444	0.365091	0.560437	0.336145	0.895723	0.138917	0.622174	0.264206	0.522487	0.128951	0.690651	0.171055	0.68874
P27008	-0.0734174	0.641904	-0.0137071	0.999222	-0.13929	0.498687	0.0508471	0.844597	0.136729	0.150705	-0.094709	0.99444	0.038644	0.629573	0.203641	0.898416	-0.129845	0.536735	-0.113587	0.523884	-0.23838	0.0716768	-0.355295	0.0497819
G3V9N7	-0.00965097	0.969253	-0.0544964	0.999222	-0.027018	0.571443	0.0387545	0.879842	-0.256816	0.169441	-0.126689	0.99444	-0.277412	0.593273	-0.182552	0.715329	-0.0674236	0.223638	-0.0652264	0.715076	-0.12386	0.561842	-0.0457577	0.932481
P25093	0.184184	0.212623	0.0164766	0.999222	0.0212661	0.856194	0.0754486	0.819502	-0.111954	0.61165	-0.0737146	0.99444	0.0201424	0.958846	0.0269412	0.980452	0.0128862	0.96028	-0.021663	0.936052	0.0305718	0.948402	-0.0203024	0.954021
D3ZMS0	-0.0268867	0.878496	-0.00689314	0.999222	0.316679	0.293912	0.160078	0.844597	-0.443043	0.374768	-0.0187954	0.99444	-0.0889445	0.784835	0.0658555	0.98214	-0.0776321	0.891084	0.222139	0.278325	0.103865	0.803338	-0.394071	0.68874
G3V7V5	0.11883	0.748555	0.146482	0.999222	0.142126	0.569703	0.185175	0.860071	-0.234862	0.508692	0.00637545	0.99444	-0.294096	0.760057	0.173633	0.950862	0.0675411	0.802464	0.275074	0.579261	0.0291231	0.937497	0.153115	0.906647
Q641Y0	-0.116709	0.777659	0.100358	0.999222	0.0272106	0.858179	0.054929	0.874435	-0.0254784	0.87538	-0.191264	0.99444	-0.0391331	0.898657	-0.151338	0.950862	0.0112807	0.96028	-0.22479	0.708191	-0.142017	0.776042	-0.086514	0.954021
B4F786	-0.00518252	0.969613	-0.123616	0.999222	0.038092	0.589126	-0.302808	0.844597	-0.424922	0.128315	-0.0577561	0.99444	-0.374388	0.560437	0.108236	0.950862	0.0607864	0.673458	0.172003	0.6268	0.232797	0.664347	-0.182565	0.903564
Q5BK20	-0.242553	0.527177	0.146114	0.999222	0.100445	0.716185	-0.0948349	0.861296	-0.199191	0.0940413	0.196037	0.99444	-0.231423	0.560437	-0.157682	0.929079	0.153733	0.420322	0.154306	0.725343	0.257542	0.355271	0.0401212	0.970232
Q63965	0.171078	0.301389	-0.109585	0.999222	-1.73096	0.561945	-0.0462627	0.871422	-0.069374	0.177432	-0.154178	0.99444	-0.258122	0.598263	0.132562	0.895723	-0.123773	0.457792	0.0635724	0.626579	0.0719469	0.810405	0.0518477	0.877004
Q66HM2	0.192239	0.517091	-0.0595349	0.999222	-0.140978	0.445213	-0.0357607	0.915384	-0.21758	0.597648	-0.110352	0.99444	-0.203928	0.661584	0.0899353	0.898416	-0.055687	0.86515	-0.0516248	0.711642	-0.149538	0.514818	-0.00170969	0.995691
A0A0G2JYA4	0.29538	0.399036	0.115356	0.999222	-0.266881	0.590748	0.15356	0.844597	0.0846724	0.476224	-0.0371013	0.99444	0.185866	0.560437	-0.186094	0.895723	-0.0326799	0.916186	-0.195207	0.561728	-0.158611	0.720975	0.230665	0.798815
P15650	0.550347	0.365468	-0.0944275	0.999222	-1.46951	0.586029	0.126495	0.844597	0.303882	0.145764	-0.119952	0.99444	0.0916708	0.824274	-0.0188198	0.997883	-0.107686	0.809872	-0.633407	0.22852	-0.404041	0.529458	0.0148472	0.986032
Q6AY90	-0.13177	0.716166	-0.0610432	0.999222	-0.0324327	0.775628	-0.181053	0.844597	-0.158958	0.130673	0.0540997	0.99444	-0.121532	0.614856	0.011891	0.985585	0.0859841	0.574936	0.103063	0.633401	0.149386	0.664347	-0.151427	0.780193
Q4G063	0.0662734	0.702948	-0.15739	0.999222	0.146895	0.349795	-0.0978655	0.871422	-0.414731	0.305802	-0.025017	0.99444	-0.246437	0.560437	0.0349731	0.98214	0.253492	0.279524	0.407825	0.0701016	0.221873	0.401823	-0.159857	0.932481
P60825	-0.352474	0.588668	0.219053	0.999222	0.202155	0.663285	-0.0117707	0.992506	-0.832073	0.168717	0.16178	0.99444	0.175978	0.560437	-0.127015	0.981834	0.237822	0.574936	0.361577	0.584046	0.414171	0.556538	-0.169461	0.954021
G3V8T9	0.0103967	0.9452	0.21433	0.999222	0.188346	0.574679	0.0481997	0.879842	0.0374069	0.796784	-0.0527667	0.99444	-0.145809	0.606525	-0.0809301	0.950862	0.201718	0.574936	-0.0752814	0.883228	0.117228	0.829574	-0.16827	0.727696
D3ZJ08	0.288503	0.641904	0.0314376	0.999222	-0.329992	0.621315	0.20553	0.819502	0.0704049	0.527878	-0.050865	0.99444	0.169555	0.564487	-0.155359	0.898416	-0.0938	0.830072	0.0132872	0.969321	-0.00035851	0.999501	0.183526	0.790828
B0K010	-0.0345212	0.779609	0.0615915	0.999222	0.152895	0.498687	-0.0103963	0.981942	-0.355345	0.109811	-0.0305607	0.99444	-0.178023	0.560437	-0.0914289	0.950862	-0.113461	0.698894	-0.0245005	0.915956	0.24588	0.462936	-0.275483	0.680257
Q66H94	-0.261674	0.199029	-0.0274403	0.999222	-0.177263	0.333622	-0.161162	0.844597	-0.138743	0.370001	0.0935366	0.99444	0.105272	0.560437	-0.0935704	0.895723	-0.0481269	0.731303	-0.0517992	0.774458	0.183319	0.430186	-0.169386	0.466295
Q63ZV7	0.0684407	0.834634	-0.141241	0.999222	-0.0704647	0.775628	-0.206601	0.844597	-0.364115	0.235515	-0.0549964	0.99444	-0.327689	0.560437	0.0253634	0.987276	-0.0274928	0.90362	0.0609325	0.829532	0.182102	0.709866	-0.196419	0.810035
B4F777	-0.211921	0.705091	0.0420491	0.999222	-0.33391	0.253787	-0.369357	0.844597	-0.650635	0.137681	-0.0346102	0.99444	-0.368334	0.560437	-0.0363242	0.997883	-0.0317292	0.913979	0.133825	0.661322	0.343125	0.57305	-0.371358	0.810035
F1M8B7	-0.125036	0.689437	-0.0472572	0.999222	0.121795	0.471965	-0.0868226	0.879842	-0.191861	0.163182	0.0729324	0.99444	-0.138102	0.563351	-0.0039122	0.997883	0.154885	0.511455	0.129275	0.584046	0.232466	0.537324	-0.0655516	0.954021
D4A8X8	-0.141125	0.641904	0.0790452	0.999222	0.0546816	0.717611	-0.185562	0.844597	-0.0628598	0.735427	0.0383714	0.99444	0.0621582	0.568431	-0.0108999	0.997883	-0.00395221	0.980083	0.116457	0.528678	0.0600976	0.762223	-0.0402698	0.960872
Q68HB6	-0.0527648	0.716166	-0.0196076	0.999222	0.0669139	0.764021	0.298539	0.844597	-0.154277	0.344395	-0.178497	0.99444	-0.105135	0.698799	0.0977544	0.94165	0.207405	0.641152	0.0999617	0.578685	0.105782	0.588973	0.0304727	0.985534
P18445	-0.0436151	0.860442	0.0115097	0.999222	-0.379996	0.308547	0.247966	0.865492	0.18853	0.415529	-0.00183755	0.995915	0.0633988	0.861706	0.00232389	0.999434	-0.033085	0.860983	0.0383935	0.746207	0.20545	0.5402	0.210982	0.76334
Q91XU1	-0.163801	0.641904	-0.233481	0.999222	0.0629389	0.591786	-0.184185	0.877552	-0.103589	0.475941	-0.0552908	0.99444	-0.0146372	0.912564	-0.0694795	0.950862	0.0422122	0.70392	0.0519972	0.709935	0.0478374	0.817074	0.000215998	0.999293
F1M978	0.110074	0.79933	-0.0167954	0.999222	-0.20813	0.367744	-0.148183	0.844597	0.141766	0.180894	-0.0213499	0.99444	0.0970169	0.560437	-0.175015	0.790204	-0.0970067	0.574936	-0.10151	0.20757	-0.14385	0.664347	0.224899	0.293026
P08461	-0.0658004	0.609813	-0.236928	0.999222	0.0394176	0.782407	-0.0332228	0.955191	0.0547727	0.690127	-0.104764	0.820739	-0.0946706	0.560437	0.0922291	0.950268	-0.15661	0.586331	0.00624338	0.960023	-0.0916582	0.690651	-0.0454774	0.719083
A0A0G2K330	0.248217	0.37823	-0.10883	0.999222	-0.332947	0.467481	-0.155914	0.856619	0.110477	0.356757	-0.0665078	0.99444	0.196599	0.376906	-0.00317201	0.997883	-0.220647	0.603236	-0.0982466	0.544024	-0.124809	0.750274	0.109992	0.810035
G3V9M8	-4.6967e-05	0.999665	0.0112607	0.999222	-0.168888	0.697373	-0.0489017	0.874435	-0.120299	0.46462	0.102302	0.99444	-0.134438	0.563351	-0.0137418	0.997883	-1.01451e-05	0.999923	0.0863395	0.755274	0.073493	0.816136	-0.1182	0.911935
B2RZ27	-0.133078	0.780107	-0.127044	0.999222	-0.0587746	0.57874	-0.564222	0.844597	-0.309212	0.132275	0.0997323	0.99444	-0.423681	0.560437	0.164892	0.898416	-0.0444676	0.923484	0.20222	0.202295	0.349534	0.584604	-0.254391	0.719083
Q9QX67	-0.407929	0.475135	-0.0633411	0.999222	0.0646352	0.793662	-0.102688	0.844597	-0.31309	0.255266	-0.0180933	0.99444	-0.0321198	0.938336	-0.0895194	0.980452	0.199653	0.569982	0.178691	0.783108	-0.0721873	0.942659	-0.438736	0.654542
Q5XIU9	-0.197338	0.418817	0.0449618	0.999222	0.0386856	0.671206	0.0344579	0.944681	0.0707172	0.775735	-0.00867891	0.99444	-0.0141563	0.967165	-0.0843066	0.920568	0.0376374	0.74206	0.00544906	0.947186	0.00996921	0.942659	0.0204994	0.960872
O88656	0.0741587	0.926086	-0.20373	0.999222	-0.485303	0.370911	0.119171	0.849859	0.251956	0.0985058	-0.168689	0.99444	0.110249	0.651312	-0.21889	0.920568	-0.273904	0.569982	-0.30364	0.329741	-0.659729	0.091122	0.168235	0.79542
P23928	-0.0514646	0.701493	0.0704324	0.999222	-0.446138	0.498687	0.0602935	0.844597	-0.0687791	0.754794	0.134602	0.99444	0.372272	0.560437	0.350472	0.920568	-0.0582228	0.841486	0.0517454	0.936586	-0.392438	0.0752964	0.0456817	0.974535
A8QIC3	-0.027892	0.849059	-0.00148882	0.999222	0.293439	0.548878	-0.279687	0.844597	0.0436829	0.506155	0.236321	0.99444	-0.0998637	0.839621	0.599159	0.895723	0.161205	0.731303	0.380998	0.544024	0.417384	0.509175	0.138449	0.859859
A0A096MJI4	-0.466562	0.467516	0.0249915	0.999222	-1.32728	0.574679	0.0165112	0.945599	0.0648947	0.567905	-0.428692	0.99444	0.105138	0.829803	-0.0166701	0.997883	0.153069	0.622174	0.329816	0.596001	0.087803	0.851733	0.0637295	0.960872
Q6PCT5	-0.115891	0.71839	-0.0667507	0.999222	0.149921	0.498687	-0.159375	0.849859	-0.354656	0.262001	0.080551	0.99444	-0.169302	0.598263	-0.0176617	0.997883	0.173663	0.526822	0.214061	0.578685	0.280544	0.57014	-0.294663	0.815134
B2RYS2	0.0836	0.832149	0.014405	0.999222	0.0545889	0.735234	0.194918	0.844597	0.045129	0.886365	-0.114003	0.99444	-0.150454	0.563351	0.216775	0.898416	0.0862722	0.809872	0.0274175	0.931428	0.139971	0.755542	-0.21428	0.810035
G3V629	-0.0957376	0.519783	0.0299948	0.999222	0.168795	0.446353	0.0707858	0.844597	0.0262215	0.860795	0.151245	0.99444	0.0645316	0.560437	0.0259298	0.98214	0.0492443	0.860983	0.11359	0.626579	0.139445	0.732311	0.120347	0.89355
Q75UQ2	-0.173076	0.667594	0.123761	0.999222	-0.0122815	0.940576	0.255508	0.844597	-0.160773	0.346785	0.0971794	0.99444	-0.0470191	0.726758	-0.116431	0.910012	-0.0189214	0.86515	-0.0160892	0.905578	0.0141662	0.960273	-0.110093	0.810035
A0A0G2K977	-0.0467586	0.604841	0.116736	0.999222	0.0496512	0.849681	0.0296978	0.951615	-0.110721	0.284252	0.163341	0.99444	-0.0369975	0.87448	0.0773973	0.94165	0.16379	0.651984	0.253439	0.465928	0.18655	0.719203	0.0127664	0.986032
P62912	-0.00128254	0.996929	0.187753	0.999222	0.0908764	0.460363	0.107934	0.844597	0.122016	0.306039	0.0633138	0.99444	0.220205	0.560437	0.0155827	0.997883	0.132853	0.420322	-0.0410558	0.915605	0.0512148	0.886087	0.0120604	0.986032
P63164	-0.1148	0.634139	-0.014734	0.999222	-0.0535701	0.686469	0.0775782	0.844597	0.117086	0.498903	0.00404907	0.99444	-0.00834783	0.973014	0.214536	0.508651	0.0260647	0.937939	-0.0900385	0.618082	0.0259513	0.937497	0.162208	0.39792
P35427	0.176548	0.667594	0.117414	0.999222	-1.75739	0.558629	0.00569207	0.990974	0.346227	0.177432	-0.111044	0.99444	0.183898	0.70269	-0.230685	0.898416	-0.24235	0.603769	-0.494932	0.465928	-0.423094	0.462936	0.0697083	0.970232
F1LMI3	-0.035672	0.705091	0.0521202	0.999222	-0.0148949	0.906644	-0.103414	0.844597	0.00566068	0.985553	-0.0268274	0.99444	-0.154777	0.361168	-0.132989	0.338665	-0.0200492	0.960999	0.0537758	0.801095	0.217094	0.572	-0.0526499	0.959131
F1MAA5	0.189468	0.711181	-0.11762	0.999222	-0.154997	0.571443	-0.164667	0.819502	0.338758	0.0555872	-0.156433	0.99444	0.139837	0.560437	-0.0157659	0.997883	-0.246225	0.569982	-0.215045	0.544024	-0.45647	0.118749	0.227497	0.756231
Q7TP34	0.198112	0.785774	-0.0100855	0.999222	0.149936	0.571443	-0.114734	0.915384	-0.0344061	0.726943	-0.121733	0.99444	-0.0267925	0.94091	0.113694	0.895723	0.101162	0.593295	-0.132856	0.829532	0.138321	0.821294	-0.262377	0.232428
Q56A18-4	-0.310093	0.197551	-0.27037	0.999222	0.170445	0.460363	-0.199506	0.844597	0.0494178	0.784418	0.0210709	0.99444	0.251937	0.560437	0.189867	0.950862	0.0587958	0.82341	0.213373	0.522487	0.113849	0.821294	0.0883414	0.93978
G3V803	-0.0554461	0.777659	0.168312	0.999222	0.0325492	0.826377	0.273714	0.418179	-0.289426	0.159762	0.188842	0.99444	0.305543	0.563351	0.0640164	0.966199	0.0249794	0.922499	0.0597221	0.727941	0.15401	0.514818	-0.201045	0.589134
A0A0G2K4U6	-0.0399623	0.779609	0.231012	0.999222	0.0119913	0.799037	0.140474	0.844597	0.158934	0.362615	0.0669984	0.99444	0.091439	0.600351	-0.0232006	0.98214	-0.0461558	0.660474	-0.0282561	0.875714	0.2075	0.592063	0.165576	0.76334
P29419	-0.196595	0.684557	0.232463	0.999222	0.110246	0.467481	0.128769	0.844597	-0.0418503	0.545798	0.0989446	0.99444	-0.0208673	0.938377	0.0598311	0.98214	0.186856	0.574936	0.213545	0.578685	0.28187	0.462936	0.190683	0.85967
Q5RKJ9	0.00182273	0.99493	-0.0296609	0.999222	-1.82217	0.550366	0.0728426	0.907134	0.0646456	0.783615	0.0473306	0.99444	0.196064	0.687219	-0.251558	0.898416	-0.173012	0.574936	-0.357482	0.431207	-0.383717	0.111778	0.0403234	0.967666
D3ZIX4	-0.291243	0.0110439	-0.158456	0.999222	-0.10352	0.562966	0.0213253	0.910491	-0.258117	0.552265	-0.0715895	0.99444	0.0161675	0.913177	0.0743445	0.950862	0.0100831	0.980138	0.142691	0.578685	0.0869183	0.847042	-0.440657	0.504559
G3V679	-0.123764	0.656078	-0.0437343	0.999222	0.128638	0.582283	0.067268	0.89466	-0.210226	0.561117	-0.102359	0.99444	-0.270498	0.591781	0.047706	0.98214	-0.0535231	0.940451	0.0588882	0.798104	0.0301628	0.91363	0.126127	0.555211
Q64361	0.057152	0.807248	-0.0375019	0.999222	0.0192823	0.833814	-0.214373	0.844597	0.12879	0.444985	0.0533804	0.99444	-0.0180959	0.954887	0.00212019	0.999434	-0.0233378	0.830849	0.248331	0.528678	0.165916	0.703168	0.0451467	0.904011
D3ZZ95	0.0267314	0.681673	-0.0348707	0.999222	0.120324	0.467481	-0.0338219	0.879842	0.128442	0.164878	-0.0402849	0.99444	0.0692755	0.560437	0.0932589	0.895723	0.0749876	0.268471	0.119474	0.0592361	0.00285321	0.985765	0.137521	0.0775399
Q5XIL4	-0.0849361	0.774147	-0.0133325	0.999222	0.0688112	0.752265	-0.0881789	0.867218	-0.129317	0.221343	0.0349474	0.99444	-0.0855286	0.698799	0.204613	0.898416	0.0412727	0.921259	0.359886	0.340333	0.205711	0.529066	-0.115001	0.269274
B0BN72	0.00208517	0.996995	0.0459307	0.999222	0.0170119	0.966949	-0.19019	0.874435	-0.347564	0.273112	0.113538	0.99444	-0.319538	0.560437	0.0638663	0.98214	-0.0645235	0.923272	0.250498	0.465928	0.351019	0.521277	-0.0716839	0.970232
A0A0H2UHZ4	0.0402568	0.884974	-0.126975	0.999222	0.101375	0.571443	-0.126232	0.844597	-0.107103	0.275646	-0.0233939	0.99444	-0.317835	0.475845	-0.154982	0.898416	0.137786	0.433263	0.0597022	0.69965	0.178873	0.173683	-0.138287	0.68874
P47853	-0.368357	0.0275822	-0.0780679	0.999222	-0.250817	0.463837	-0.0664376	0.871422	-0.245898	0.446356	-0.222682	0.99444	-0.467659	0.560437	-0.126199	0.950862	-0.125247	0.574598	-0.138022	0.664921	-0.187846	0.591631	-0.648193	0.125802
Q7TP57	-0.0688524	0.814994	0.0719042	0.999222	-0.0826813	0.749537	-0.0936478	0.844597	-0.13095	0.455539	-0.0230712	0.99444	0.036499	0.824238	0.013677	0.997883	-0.0995502	0.74206	-0.241782	0.544024	-0.217	0.514818	-0.339821	0.112912
G3V8T4	0.271148	0.667594	0.160469	0.999222	-1.27877	0.536007	0.0987765	0.844597	0.311154	0.222931	-0.0128937	0.99444	0.258358	0.560437	-0.0412285	0.98214	-0.238479	0.707007	-0.579673	0.386758	-0.486744	0.552264	-0.0913871	0.954021
B2RYF8	-0.0161346	0.885266	-0.0813154	0.999222	-0.0671003	0.571443	-0.0998922	0.844597	-0.0548509	0.450252	0.00612898	0.99444	0.0245686	0.84461	0.125902	0.950862	0.138238	0.420322	0.233378	0.521718	0.0844578	0.497076	0.0961475	0.906733
D3ZZW2	-0.26879	0.437071	-0.0188834	0.999222	-0.225267	0.463837	-0.134795	0.874435	-0.574058	0.125634	0.0780133	0.99444	-0.275997	0.560437	-0.00893661	0.997883	0.310696	0.268471	0.26788	0.591145	0.226082	0.57305	-0.583516	0.504559
P56571	0.00580335	0.984755	0.0185494	0.999222	0.0759307	0.571443	-0.0323508	0.874462	0.06191	0.677604	0.0981558	0.99444	0.0519735	0.726156	-0.0250191	0.997883	0.0538308	0.809872	0.288099	0.521718	0.241662	0.104306	0.20402	0.757934
G3V6P8	-0.0431113	0.704173	-0.193014	0.999222	0.240852	0.338361	-0.0951101	0.844597	0.249128	0.227804	0.155162	0.99444	0.16442	0.560437	0.0761112	0.920568	-0.0421914	0.555263	0.105322	0.528678	0.0112451	0.926493	0.217769	0.712212
Q6AYE2	-0.104571	0.581919	0.0311875	0.999222	0.017867	0.82741	0.200629	0.844597	0.0397455	0.780099	0.0133345	0.99444	0.00924467	0.962584	-0.0514236	0.950862	-0.0392447	0.711416	0.0212082	0.734934	-0.055729	0.784123	0.0107784	0.985534
D3ZJD3	0.0778658	0.744434	-0.0455893	0.999222	-1.18482	0.274561	-0.155531	0.867218	0.341897	0.332287	-0.14643	0.99444	0.324563	0.560437	-0.17225	0.898416	-0.340245	0.622174	-0.373697	0.523884	-0.593129	0.231679	0.341438	0.712864
Q5BJP2	-0.1471	0.811935	0.113077	0.999222	0.218348	0.522542	-0.137599	0.879842	-0.397083	0.0962018	0.121051	0.99444	-0.255541	0.560437	0.0125715	0.997883	0.209752	0.555263	0.34101	0.465928	0.517702	0.403691	-0.0822692	0.962435
B2RZD1	-0.112134	0.405905	-0.176717	0.999222	0.170905	0.471965	-0.0901911	0.874462	-0.1891	0.341587	-0.0281847	0.99444	-0.110525	0.618031	-0.0864219	0.950862	0.123936	0.65144	0.236004	0.523884	0.0766458	0.791512	-0.00516322	0.994426
B0BN94	0.083672	0.550853	0.0552658	0.999222	0.148803	0.522542	-0.101154	0.865294	-0.101511	0.371849	0.159527	0.99444	0.0716156	0.868145	0.214722	0.895723	0.101414	0.478465	0.268081	0.528678	0.143057	0.728353	0.178758	0.871603
D3ZNQ6	0.157852	0.654724	0.0108571	0.999222	-0.0293748	0.909718	0.0460394	0.898632	0.379821	0.0771493	-0.0511465	0.99444	0.0579853	0.593273	-0.0736763	0.934507	-0.0147929	0.95925	-0.122397	0.340333	-0.173192	0.173683	0.272016	0.687061
G3V662	-0.00517789	0.983222	-0.111109	0.999222	-0.0200597	0.825328	0.0311027	0.844597	-0.110936	0.344463	-0.138947	0.99444	-0.0483168	0.806921	-0.228334	0.898416	0.0234746	0.923272	-0.308409	0.528678	-0.0643626	0.664347	-0.405222	0.637374
Q52KJ9	-0.0869252	0.767996	-0.0975816	0.999222	0.134862	0.498687	-0.101966	0.879842	-0.0698368	0.531359	-0.0329166	0.99444	-0.261279	0.560437	0.148805	0.920568	0.12448	0.649483	0.00141153	0.997201	-0.114084	0.828609	0.00105128	0.995077
A0A0G2JXS8	0.489782	0.183832	0.0436818	0.999222	-0.347611	0.434656	0.0857909	0.921793	0.226122	0.628154	-0.23463	0.99444	0.0325009	0.966818	-0.347106	0.94165	-0.344584	0.511455	-0.785381	0.544024	-0.453556	0.664347	-0.166508	0.967666
A1L108-1	0.076984	0.641904	-0.0560016	0.999222	0.3025	0.443714	-0.0469341	0.861296	0.0929493	0.593321	0.0783327	0.99444	0.0871599	0.81351	-0.068311	0.895723	0.0294681	0.931109	-0.0265974	0.933273	-0.0189184	0.947165	0.367151	0.314503
D3ZEB8	0.15389	0.652053	-0.266734	0.999222	0.637846	0.0715674	-0.112948	0.921793	-0.331586	0.463683	-0.176189	0.99444	-0.527837	0.615653	0.38064	0.817834	0.0232466	0.951191	0.27542	0.488256	0.464232	0.127431	0.222744	0.917246
Q8K3X8	0.196999	0.581919	-0.248604	0.999222	0.262653	0.437258	0.126878	0.874435	-0.11347	0.64623	-0.418792	0.99444	-0.0409205	0.958881	0.199591	0.950862	-0.0123577	0.980138	-0.170245	0.715076	-0.0217814	0.973093	-0.359509	0.389278
F1LRB8	0.19804	0.502795	-0.249863	0.999222	-0.134641	0.659326	-0.234466	0.844597	0.0651418	0.807549	0.00642167	0.99444	-0.0162939	0.970542	0.108079	0.920568	0.0317196	0.885644	0.189411	0.584046	0.0425556	0.776042	0.342393	0.202665
A0A0G2QC38	-0.109602	0.725696	-0.142631	0.999222	0.107562	0.558629	-0.190753	0.844597	-0.371659	0.164787	-0.103935	0.99444	-0.256438	0.560437	0.0569524	0.950862	0.197485	0.536735	0.130906	0.579261	0.192435	0.609867	-0.322328	0.85089
B0BNB2	-0.303211	0.574377	0.0713904	0.999222	0.114793	0.588874	0.141603	0.844597	-0.0444551	0.791409	-0.0183039	0.99444	0.00490134	0.973014	0.0730312	0.950862	0.0631773	0.622174	-0.060884	0.635752	-0.263987	0.609867	-0.0356409	0.970232
Q9JM53	0.35852	0.629011	0.101538	0.999222	-0.539164	0.498687	0.0449727	0.871422	0.572492	0.137681	0.0559363	0.99444	0.431088	0.560437	-0.251836	0.895723	-0.237451	0.574936	-0.568544	0.465928	-0.366183	0.328884	0.351838	0.865295
F1M049	-0.118555	0.571305	0.0999279	0.999222	0.141083	0.341541	-0.272609	0.844597	-0.0747671	0.64334	4.01799e-05	0.999596	-0.153357	0.560437	0.157068	0.898416	0.00997097	0.888818	-0.0028075	0.99056	-0.015036	0.896451	-0.0594287	0.954021
Q5BJN3	0.192771	0.667594	-0.179111	0.999222	0.264826	0.576694	-0.156043	0.844597	0.39023	0.0771493	-0.0326249	0.99444	0.16559	0.602946	0.362824	0.898416	-0.116705	0.622174	0.000138265	0.99931	-0.334615	0.115339	0.0401623	0.954021
B5DFK8	-0.0215397	0.852341	0.0244178	0.999222	0.0209515	0.790989	0.0291504	0.945599	-0.115658	0.443879	-0.0508086	0.99444	-0.0249731	0.915676	-0.119631	0.920568	-0.109177	0.652322	-0.037215	0.883228	-0.0358534	0.892228	-0.122617	0.76334
M0RCH0	0.164181	0.716166	0.142799	0.999222	-1.92427	0.524104	-0.0409483	0.893597	0.222295	0.258357	0.00658943	0.99444	0.122729	0.588357	-0.378616	0.790204	-0.171356	0.603236	-0.369022	0.478158	-0.361491	0.0424693	0.158604	0.85089
P49793	-0.155226	0.641904	0.155603	0.999222	0.0312902	0.6446	0.0468407	0.916654	-0.254889	0.0666626	-0.105071	0.99444	-0.235639	0.560437	-0.185209	0.294767	0.174076	0.574936	-0.0192336	0.9303	0.0880991	0.803338	-0.20284	0.635758
D4A6X4	-0.200191	0.0434718	0.00591309	0.999222	-1.86544	0.52697	-0.215266	0.844597	-0.243104	0.506155	-0.178008	0.585553	-0.251155	0.560437	-0.14035	0.508651	-0.307996	0.382201	-0.303046	0.465928	-0.188535	0.514818	-0.102399	0.78392
D3ZUP5	0.131079	0.523668	-0.119899	0.999222	0.258011	0.106012	0.16673	0.844597	0.0471111	0.882206	-0.0259473	0.99444	0.16698	0.560437	0.0037442	0.999434	-0.0346179	0.711416	-0.073781	0.539905	-0.0867525	0.664347	-0.0121878	0.985957
P61314	0.140901	0.636508	0.0962816	0.999222	-0.0870166	0.471965	-0.15389	0.819502	0.247491	0.57963	0.0423678	0.99444	0.14158	0.687219	0.0352606	0.985585	0.102567	0.819183	0.174523	0.660566	-0.342815	0.609867	0.708233	0.269274
D3ZE02	-0.255276	0.217093	-0.226695	0.999222	-0.140626	0.571443	-0.0741513	0.867218	-0.302373	0.174929	-0.215276	0.99444	-0.515407	0.560437	-0.135804	0.821497	-0.0109159	0.979701	-0.0801961	0.821802	-0.188875	0.567712	-0.316117	0.49582
Q5BJT0	-0.567085	0.0155298	0.0695068	0.999222	-0.199119	0.349401	0.0219475	0.907927	0.00733517	0.935707	-0.00565684	0.99444	-0.0421999	0.779892	0.041544	0.950862	-0.0156334	0.973099	-0.191461	0.636883	-0.260874	0.57305	-0.367621	0.188688
B2GV38	0.093266	0.667594	0.120308	0.999222	0.154313	0.0715674	0.0303553	0.913216	0.025472	0.875938	0.0790493	0.99444	-0.0268899	0.891982	0.053158	0.950862	-0.00331049	0.982677	0.0101387	0.915605	0.138487	0.664347	0.0439699	0.954021
P34901	0.100944	0.64019	0.155329	0.999222	-0.0173489	0.967499	0.201639	0.819502	-0.0830372	0.722634	0.0566634	0.99444	0.106675	0.140585	0.0261321	0.997883	0.103695	0.830072	0.0372578	0.883228	-0.0376667	0.893846	-0.231292	0.0447097
A0A0H2UHE1	0.143188	0.634139	0.0126639	0.999222	0.0252241	0.82741	0.115054	0.844597	0.236939	0.00383652	0.148588	0.99444	0.265557	0.376906	0.11034	0.94165	0.0149176	0.96095	0.00194255	0.990562	0.141282	0.710486	0.0724458	0.906733
A0A0G2K4R7	-0.0527911	0.811935	-0.0290209	0.999222	0.137767	0.498687	0.0194583	0.945599	-0.0917525	0.414281	0.0919309	0.99444	-0.110803	0.560437	-0.132358	0.734568	0.101623	0.574936	0.115884	0.521718	0.163367	0.61624	-0.0836351	0.865295
Q5GFD9	0.405223	0.520157	-0.158287	0.999222	0.247787	0.446353	0.120441	0.844597	0.250857	0.350657	-0.0211087	0.99444	-0.0328787	0.898657	-0.190699	0.898416	-0.0995136	0.840829	0.143979	0.617457	-0.23449	0.646805	0.0147954	0.970232
P54921	-0.482883	0.528351	-0.0862926	0.999222	-0.251627	0.498687	-0.0197488	0.945599	-0.0462481	0.796087	0.00566218	0.99444	0.0482551	0.9174	-0.093389	0.98214	0.0159781	0.940669	0.225555	0.202295	0.105393	0.690651	0.0747086	0.756231
Q9JMB5	-0.0332529	0.777659	-0.146212	0.999222	-0.0668394	0.610447	0.0367282	0.945599	0.190178	0.112181	-0.0448503	0.99444	0.0655623	0.851456	0.245814	0.898416	0.0796449	0.72447	0.177573	0.633401	-0.1904	0.509175	0.443055	0.0417583
P61928	0.103775	0.666651	-0.0939331	0.999222	0.269801	0.0229843	0.167657	0.852346	0.0799383	0.531517	-0.0754692	0.99444	-0.0648968	0.750301	-0.106973	0.950862	0.0247307	0.86515	0.0532207	0.71757	-0.117509	0.679362	-0.0245406	0.956672
F1M5V2	-0.370566	0.523668	0.0349768	0.999222	0.218793	0.451406	0.161102	0.844597	0.0466949	0.775508	0.0452701	0.99444	0.0927889	0.560437	-0.0328853	0.98214	0.131442	0.745807	0.306944	0.478593	0.249145	0.664347	-0.0502433	0.924968
B2RZD4	0.302259	0.601942	0.0307683	0.999222	-0.429357	0.471965	-0.0435998	0.945599	0.532659	0.206994	0.11341	0.99444	0.280082	0.590704	-0.0957977	0.950862	-0.179647	0.636663	-0.22994	0.567666	-0.426321	0.462936	0.613714	0.671035
P55053	0.141879	0.527177	-0.0901664	0.999222	0.0732206	0.552016	0.0394313	0.945599	-0.0231969	0.836094	-0.101124	0.99444	-0.0483985	0.781822	-0.00595932	0.997883	0.0276811	0.951507	-0.101899	0.6268	-0.0905743	0.609867	-0.120502	0.865295
Q5M823	-0.119778	0.575143	-0.0715109	0.999222	0.307253	0.349401	-0.0563131	0.945599	-0.241654	0.272581	-0.114409	0.99444	-0.306092	0.560437	-0.106462	0.929079	0.183906	0.622174	0.126514	0.691005	0.192601	0.776042	-0.177656	0.810035
G3V6Y9	-0.563406	0.25692	-0.0180221	0.999222	-0.348154	0.332021	-0.00608478	0.967796	-0.0980339	0.416567	-0.334154	0.585553	-0.149197	0.629573	0.0557979	0.978307	0.044485	0.837672	0.0749468	0.801071	-0.0610551	0.905962	-0.532177	0.467937
P63086	0.0446948	0.747748	0.0168396	0.999222	-0.528981	0.460363	0.0755897	0.844597	-0.211389	0.461104	-0.266054	0.99444	0.0336828	0.938336	-0.248924	0.94165	-0.226943	0.593328	-0.462202	0.544024	-0.282583	0.609867	-0.319211	0.671035
Q3KR55	-0.281951	0.0452279	-0.0286975	0.999222	-0.12473	0.558629	0.0142319	0.945599	0.00514649	0.968582	0.017332	0.99444	-0.00207151	0.991264	-0.0437838	0.950862	-0.00118624	0.995718	-0.029495	0.883228	0.0687393	0.815991	-0.00106179	0.996379
Q5FVM2	0.444563	0.279462	0.267168	0.999222	0.36541	0.156797	0.398748	0.844597	0.234684	0.357542	0.13113	0.99444	0.194987	0.568431	0.108294	0.950862	-0.0228921	0.96028	-0.104277	0.6268	0.143298	0.471639	0.219715	0.854948
G3V9S9	0.0145653	0.71608	-0.106374	0.999222	-0.000183913	0.997493	0.110511	0.844597	-0.286075	0.0672372	-0.0383087	0.99444	-0.0640487	0.826173	-0.0296238	0.98214	0.115131	0.752223	-0.0925401	0.557013	0.054465	0.787716	-0.0581322	0.932481
D3ZAS9	-0.349787	0.272398	-0.0521537	0.999222	0.210642	0.571443	-0.0178127	0.981105	-0.160773	0.654055	-0.0209447	0.99444	-0.280123	0.560437	0.163302	0.950862	0.262203	0.704574	0.186346	0.661322	0.14832	0.690651	-0.177791	0.932481
Q9JHY2	0.118389	0.537904	0.15916	0.999222	-0.282404	0.15281	0.0303582	0.953107	0.166327	0.37668	-0.0106229	0.99444	0.122438	0.593273	-0.100893	0.909407	-0.0456491	0.748384	-0.154979	0.522487	-0.163958	0.514818	-0.0226594	0.985534
A0A0H2UHP9	-0.35301	0.397766	-0.0482194	0.999222	-0.355813	0.252959	0.155056	0.844597	0.140397	0.40777	-0.0414883	0.99444	0.201377	0.594089	-0.049206	0.980452	-0.161954	0.722879	-0.334213	0.521718	-0.632406	0.000525671	0.0358078	0.975131
A0A0G2JYT1	-0.0331449	0.928091	-0.0085756	0.999222	0.202745	0.451532	-0.0607587	0.571065	-0.134185	0.596573	0.142352	0.99444	0.0556075	0.84461	0.0370677	0.98796	0.19098	0.317424	0.28015	0.528678	0.284441	0.0752964	0.087207	0.954021
P22509	-0.13755	0.729864	-0.0493901	0.999222	-0.102609	0.451406	-0.0429199	0.844597	0.508104	0.199277	-0.0297943	0.99444	0.350861	0.560437	-0.196357	0.898416	-0.0305446	0.860983	-0.425609	0.528678	-0.153426	0.609867	0.168397	0.922591
D4A2P1	-0.0492987	0.775794	-0.0139649	0.999222	-0.215104	0.574679	0.0731468	0.844597	0.105972	0.713422	-0.0974594	0.99444	0.109451	0.563351	0.0405913	0.942166	-0.0520753	0.841232	-0.121743	0.584046	-0.162029	0.474738	0.0321437	0.972086
F7F707	0.0810848	0.667594	-0.0985808	0.999222	0.0230813	0.753878	0.239221	0.844597	0.0630718	0.765147	-0.101634	0.99444	-0.0190111	0.87448	0.116263	0.898416	-0.0715404	0.526822	-0.0492984	0.596001	0.132325	0.650455	0.0602516	0.954021
D4A2D8	-0.141672	0.367668	-0.121384	0.999222	0.154015	0.571443	0.053164	0.879842	-0.017813	0.77097	-0.0667944	0.99444	-0.115649	0.695168	-0.0192893	0.997883	0.0478057	0.897332	0.0445594	0.858254	-0.110475	0.567712	0.0853256	0.924968
M0RCP9	-0.0144582	0.926086	0.0590811	0.999222	0.0698	0.522542	-0.117459	0.844597	-0.317274	0.278813	0.0137611	0.99444	-0.0997084	0.814191	0.0806917	0.898416	0.190134	0.331461	-0.0569243	0.544024	0.263354	0.514818	-0.506978	0.293026
F1LRK4	-0.170464	0.568118	0.0683237	0.999222	0.0218357	0.860231	0.0322993	0.879842	-0.0594285	0.706465	0.00618714	0.99444	-0.0979912	0.612677	0.156311	0.895723	0.064192	0.802771	0.172116	0.6268	0.0162689	0.890671	0.0238674	0.985534
G3V7R1	-0.0229104	0.832149	0.0266972	0.999222	0.12097	0.0875679	0.0366544	0.874435	0.125961	0.206994	0.0951352	0.99444	0.0193085	0.88206	0.0716188	0.920568	-0.0208579	0.860983	0.0596307	0.758866	-0.0362166	0.886087	0.161437	0.68874
Q5XFW8	-0.0730822	0.701493	-0.0292666	0.999222	-0.103038	0.471965	-0.0688569	0.844597	0.242066	0.332287	0.122576	0.99444	0.202803	0.560437	-0.0964283	0.920568	-0.00821578	0.960999	-0.183861	0.478158	-0.168642	0.462936	-0.0482521	0.95519
F1M6W2	0.0324203	0.949137	-0.0385039	0.999222	-0.0220038	0.917939	0.0989947	0.844597	0.156007	0.379632	-0.000726438	0.996948	-0.027082	0.909736	-0.0794159	0.950862	-0.053332	0.83711	0.0408817	0.813136	-0.175973	0.704893	-0.140971	0.709453
Q6P7B0	-0.0622725	0.100771	0.0937032	0.999222	0.182865	0.446353	0.225935	0.844597	0.223814	0.269529	-0.0689577	0.99444	-0.136022	0.593273	0.0830774	0.895723	0.096144	0.711416	-0.0363858	0.884363	0.0476937	0.791512	0.129452	0.903564
Q4FZU2	0.40354	0.715743	0.299332	0.999222	-0.651305	0.446353	0.0674065	0.910401	0.121611	0.860795	0.0048719	0.996172	0.105516	0.913177	-0.533962	0.920568	-0.534395	0.574936	-1.40708	0.340333	-0.812102	0.485591	-0.105495	0.985534
D4AE49	0.0105413	0.984755	0.183586	0.999222	0.123589	0.671206	-0.0137513	0.98785	0.187341	0.356757	0.137113	0.99444	0.262226	0.671465	0.122863	0.978307	0.0156212	0.969786	-0.00050843	0.99931	0.0186321	0.973571	0.139522	0.932481
F1LN30	-0.139463	0.513264	0.0593615	0.999222	-0.358739	0.440686	-0.00788807	0.945599	-0.230382	0.487085	0.113799	0.99444	-0.0455879	0.84461	-0.0891475	0.920568	0.0379985	0.90362	0.0873096	0.691005	0.0821369	0.842899	-0.0360132	0.877004
G3V640	-0.138102	0.0869691	0.148307	0.999222	-0.0679352	0.301891	0.14056	0.844597	0.200282	0.212004	0.110807	0.99444	0.065014	0.563351	-0.0400446	0.966199	0.0347129	0.731351	0.0439747	0.835019	-0.00274107	0.990693	0.284259	0.0805919
Q68A21	-0.0467442	0.725696	-0.0131605	0.999222	0.0636581	0.677064	0.000705765	0.997514	0.201678	0.292356	-0.120052	0.99444	-0.281765	0.560437	-0.082002	0.898416	-0.0987807	0.660474	0.00989672	0.972996	-0.0781483	0.802507	0.234733	0.289348
G3V7L8	0.00735825	0.984831	0.095776	0.999222	-1.61926	0.571443	0.158353	0.819502	0.152524	0.332287	-0.0535199	0.99444	-0.0233655	0.688756	-0.0135436	0.997883	-0.150494	0.770632	-0.214714	0.584046	-0.301253	0.619682	0.0896305	0.898491
Q6AZ50	0.15288	0.129601	-0.149984	0.999222	-0.0447851	0.84693	-0.166922	0.844597	-0.0815705	0.671113	-0.254478	0.99444	-0.262892	0.560437	0.00649959	0.997883	0.027919	0.933247	0.00808935	0.973045	0.296067	0.472189	-0.15106	0.654542
B1WBY7	0.0188395	0.824757	0.0665368	0.999222	0.0878181	0.635345	-0.00253545	0.992506	0.0498542	0.83196	-0.00720069	0.99444	0.0627294	0.79783	-0.0121693	0.997883	0.0558179	0.840829	-0.0358337	0.927904	-0.00271502	0.998137	0.0503345	0.962435
P63095	0.0149186	0.943918	0.139047	0.999222	-0.192694	0.00609343	0.132443	0.844597	0.384285	0.258357	0.0344261	0.99444	0.0317782	0.915676	-0.0822986	0.953191	-0.101869	0.706118	-0.342022	0.133627	-0.484171	0.321458	0.171118	0.918452
P21670	0.170214	0.528351	0.0865203	0.999222	-0.279272	0.524569	0.0288796	0.950717	0.142075	0.458975	0.0577192	0.99444	0.252908	0.568431	-0.00796816	0.997883	-0.0594703	0.857046	-0.119965	0.556914	0.0108263	0.981932	0.0616182	0.954021
Q9WTT7	0.221743	0.286298	0.0963113	0.999222	-0.0528098	0.890415	-0.0984485	0.879842	-0.163031	0.742013	-0.110644	0.99444	-0.0286933	0.965799	0.362867	0.898416	-0.0152076	0.974778	-0.0773271	0.829532	-0.137243	0.776042	0.186184	0.865295
Q4KLN7	-0.0541395	0.0452279	-0.0482814	0.999222	-0.0611	0.654533	-0.0502511	0.879842	-0.137788	0.26	0.112093	0.99444	-0.0297395	0.863175	-0.0165224	0.997883	0.0460489	0.841232	0.0750562	0.691005	-0.0211784	0.949987	-0.119517	0.477754
P50408	-0.092802	0.320975	-0.0678037	0.999222	0.201721	0.328149	0.114065	0.861855	0.0338917	0.796784	0.0149193	0.99444	0.121094	0.351421	0.154868	0.929079	0.0678298	0.722879	0.016339	0.883228	0.0100462	0.95882	-0.0348638	0.917246
B1WC02	0.103086	0.271087	-0.415145	0.999222	-0.418316	0.56832	-0.466089	0.844597	-0.00376298	0.967933	-0.109666	0.99444	0.270284	0.560437	0.0619425	0.950862	-0.422307	0.598439	0.00706808	0.852616	-0.0138414	0.959473	0.0127438	0.960872
A0A0G2JW94	-0.0423835	0.670832	-0.0715528	0.999222	-0.191254	0.293912	-0.0113249	0.955073	0.00617342	0.967933	-0.0457347	0.99444	-0.101646	0.661584	-0.176466	0.898416	-0.0797981	0.709408	0.0462453	0.835019	-0.105431	0.641047	0.202745	0.118953
Q5BJP3	0.232449	0.701493	0.00232091	0.999222	-0.179038	0.671206	0.0726229	0.891832	-0.11521	0.790611	-0.257405	0.99444	-0.0434166	0.950423	-0.201406	0.920568	-0.475253	0.562778	-0.862961	0.465928	-0.87395	0.403691	-0.439931	0.785882
D3ZF11	0.0531162	0.744434	0.00624831	0.999222	0.157248	0.450087	0.161325	0.865492	-0.156251	0.478301	0.00207381	0.994814	-0.197638	0.560437	0.00405151	0.999434	0.243835	0.433263	0.16435	0.544024	0.306382	0.414986	-0.323087	0.520096
D4A7U6	0.0586253	0.865124	-0.00134345	0.999222	-0.169129	0.776869	-0.0140995	0.981105	-0.20516	0.444985	-0.08721	0.99444	-0.218346	0.593273	0.00291979	0.999434	0.0792725	0.666106	0.119708	0.689417	0.145723	0.720975	-0.263871	0.871603
Q5U334	-0.115549	0.778126	-0.0203621	0.999222	0.429465	0.297906	-0.0234137	0.92963	0.100449	0.55511	-0.0168076	0.99444	-0.150152	0.614856	0.0975344	0.920568	0.171048	0.574936	0.251198	0.509254	0.22786	0.561565	0.417368	0.467937
A0A0G2K273	-0.0539283	0.807247	0.115979	0.999222	-0.198419	0.451406	-0.148739	0.844597	0.23195	0.312109	0.0426314	0.99444	0.0773342	0.705636	-0.0232592	0.98796	0.0465085	0.841486	-0.277968	0.202295	-0.0700986	0.770836	0.210612	0.760468
Q5I0P2	-0.194706	0.00165625	0.442521	0.999222	0.0927392	0.755893	0.114132	0.844597	-0.156198	0.754794	0.0836149	0.99444	-0.16823	0.653632	-0.0815376	0.950862	-0.0590058	0.912465	-0.230759	0.578685	-0.00142256	0.999087	0.196423	0.89355
D4A962	0.167554	0.664072	-0.23727	0.999222	0.216524	0.633589	-0.325671	0.819502	-0.0232664	0.957578	0.209738	0.99444	-0.349023	0.560437	-0.159358	0.950862	0.128387	0.770632	0.283359	0.522487	0.5963	0.401823	0.184252	0.865295
A0A0G2JSL0	0.137366	0.581919	0.044406	0.999222	-0.0312697	0.775628	-0.0512371	0.844597	0.076803	0.286298	0.0187551	0.99444	0.0803068	0.760057	-0.00996814	0.997883	-0.0847133	0.526822	-0.0794857	0.689417	0.058239	0.80268	-0.040442	0.954021
F1M6X7	-0.0334193	0.674961	0.0841242	0.999222	0.00890582	0.9598	-0.0961215	0.844597	0.0276335	0.813902	0.130772	0.99444	0.0930991	0.581055	0.0235281	0.98214	0.0235458	0.951507	0.0388967	0.875676	0.170342	0.690651	0.0589682	0.904011
P62074	0.000490439	0.998797	-0.320826	0.999222	0.338969	0.19515	-0.357138	0.844597	-0.252997	0.356264	0.123259	0.99444	0.125043	0.610045	0.444525	0.895723	0.181925	0.420322	0.152683	0.671159	0.377636	0.671562	0.0370876	0.985534
P15791	0.264837	0.705091	0.0454538	0.999222	-0.382141	0.65639	0.282104	0.844597	0.484121	0.0744978	-0.606506	0.99444	0.0786613	0.779179	-0.107269	0.98214	-0.409251	0.511455	-0.33466	0.708498	-0.343153	0.653102	-0.0505298	0.985534
G3V9W0	-0.184395	0.378297	0.0357607	0.999222	-0.11569	0.451406	-0.00765069	0.979251	0.0466664	0.655551	0.0484882	0.99444	-0.190163	0.560437	-0.0975375	0.950862	0.00569337	0.976446	-0.0129588	0.915654	-0.106707	0.401823	-0.0717531	0.859859
E9PTV0	-0.194244	0.351176	0.101562	0.999222	-0.214884	0.402365	0.0545274	0.92963	-0.106889	0.487738	-0.0374387	0.99444	0.0318557	0.898657	-0.311775	0.226591	-0.14905	0.641152	-0.125118	0.544024	-0.185837	0.472189	-0.0454888	0.94965
Q6U6G5	-0.154556	0.514851	0.00484811	0.999222	0.113797	0.445504	-0.0653369	0.852346	0.0270237	0.885222	0.220584	0.835785	0.0933028	0.696999	-0.18235	0.895723	0.126495	0.598376	-0.133362	0.553558	0.121418	0.690651	0.0873456	0.918452
Q5I0H3	-0.0146949	0.973233	0.0556436	0.999222	0.103693	0.451406	0.0725636	0.861296	-0.147991	0.477051	-0.00454406	0.99444	-0.0699445	0.763095	0.000416484	0.999434	0.0179758	0.953753	0.0220572	0.927904	-0.0744914	0.720975	-0.31587	0.125802
D3ZA85	-0.0614247	0.681673	-0.0282841	0.999222	-0.433303	0.548283	0.00448294	0.992506	-0.013265	0.957578	-0.0878062	0.99444	0.0301142	0.891982	0.0947631	0.920568	-0.246813	0.711416	-0.218736	0.331017	-0.228368	0.653102	-0.0943947	0.906733
Q68FW9	0.0667382	0.880958	-0.0606616	0.999222	0.0232437	0.84979	-0.203075	0.844597	0.126753	0.630091	0.0849626	0.99444	-0.0494956	0.671893	0.240693	0.895723	0.120186	0.651984	0.276635	0.522422	0.463278	0.513615	0.259763	0.801373
D3ZSP1	-0.053356	0.681673	-0.0294883	0.999222	0.15145	0.370911	-0.0363957	0.961771	-0.260677	0.237629	-0.0546016	0.99444	-0.199689	0.615653	0.188053	0.790204	0.0470482	0.86515	-0.0359159	0.821802	0.0725351	0.770836	-0.0219809	0.954021
D3ZY47	-0.276831	0.467516	-0.0331926	0.999222	-0.136144	0.312112	-0.112979	0.844597	-0.61004	0.163182	-0.048049	0.99444	-0.276052	0.560437	-0.142847	0.94165	0.0864722	0.745723	0.119975	0.654076	0.273625	0.592063	-0.615023	0.44331
P21913	-0.0349959	0.850186	-0.0612078	0.999222	-0.0571643	0.624171	-0.0853952	0.844597	-0.0655496	0.555561	-0.0879839	0.99444	-0.0101864	0.958846	-0.0313514	0.98214	-0.0389876	0.885644	0.0191061	0.91604	-0.0461089	0.802507	-0.0778513	0.865295
G3V7Z3	-0.147305	0.581919	0.14044	0.999222	0.186301	0.471965	-0.187445	0.849859	-0.0944434	0.794248	-0.136362	0.99444	-0.693486	0.560437	0.321686	0.817834	0.203008	0.420322	-0.0338756	0.944767	0.451525	0.414986	0.610564	0.815134
B2RZ72	0.362826	0.40203	0.0107868	0.999222	-1.75787	0.558629	-0.0806103	0.849859	0.0400634	0.754794	-0.135122	0.99444	-0.0171484	0.929833	-0.127853	0.895723	-0.146121	0.702466	-0.402631	0.329741	-0.182374	0.598775	-0.0369673	0.972086
D4AE79	-0.112215	0.480027	0.0384601	0.999222	0.0397984	0.755893	-0.135144	0.844597	-0.0385985	0.796087	0.0786792	0.99444	-0.150439	0.568431	-0.0655162	0.978307	0.194918	0.475223	0.0675685	0.77841	0.0998598	0.63166	0.173643	0.500184
P62268	0.46027	0.361675	-0.0427852	0.999222	0.143195	0.460363	0.0367435	0.910401	0.20861	0.276531	-0.0776546	0.99444	-0.0241051	0.802255	0.0421082	0.98214	-0.0329447	0.74206	0.0983158	0.835201	0.122587	0.664347	0.208242	0.232428
D4A8H5	-0.0267901	0.915025	-0.118615	0.999222	0.254142	0.471965	-0.0414743	0.945599	0.107921	0.796784	0.194933	0.99444	0.20666	0.563351	0.0307412	0.997883	0.168591	0.704842	0.0212662	0.960467	0.260895	0.700686	-0.144382	0.905745
P62718	0.0719245	0.329054	0.0618857	0.999222	-0.179547	0.465971	0.0799356	0.892383	0.405888	0.132275	-0.00980185	0.99444	0.40662	0.560437	-0.0222444	0.98214	-0.179163	0.609472	-0.323535	0.522487	-0.483034	0.462936	0.250819	0.865295
D3ZN63	-0.0798602	0.437071	-0.135911	0.999222	-0.0580384	0.716483	-0.199173	0.844597	-0.0616825	0.794248	0.144363	0.99444	0.166866	0.590704	0.0509299	0.790204	0.00737844	0.979701	0.0944201	0.689417	0.0570359	0.865449	-0.0623147	0.947277
D3ZGR7	-0.182711	0.652053	-0.178171	0.999222	-0.0777259	0.671206	-0.204636	0.845308	-0.475588	0.108194	-0.0432307	0.99444	-0.416701	0.560437	-0.177941	0.920568	0.0972201	0.622174	0.0970685	0.693548	0.182063	0.556538	-0.250071	0.810035
A0A0G2JVM2	0.015627	0.974889	0.313584	0.999222	0.139964	0.679111	0.227772	0.844597	0.152462	0.335093	0.299355	0.897562	0.156257	0.560437	-0.0841921	0.912511	0.155095	0.759124	-0.0613248	0.819615	0.0784981	0.825958	-0.153743	0.510386
P02803	-0.0895315	0.926086	0.0225848	0.999222	0.233602	0.671206	-0.245161	0.874435	-0.479434	0.479779	0.74184	0.736894	-0.461788	0.560437	0.707187	0.790204	0.690415	0.511455	0.618601	0.647168	0.37647	0.759084	0.54601	0.836649
B0K030	0.0178492	0.939765	-0.123008	0.999222	0.0903082	0.536578	-0.215166	0.844597	-0.236948	0.597648	-0.197439	0.99444	-0.318726	0.560437	-0.083936	0.950862	0.0919935	0.809872	-0.107685	0.560152	0.0915511	0.676006	0.0383358	0.982252
Q6P4Z9	0.0856342	0.732306	0.16811	0.999222	0.333054	0.382473	-0.187313	0.844597	-0.377069	0.443879	-0.141231	0.99444	-0.639891	0.590704	0.0852956	0.943548	0.181382	0.574936	0.350456	0.478593	0.33698	0.403691	0.0416238	0.968349
D3ZQ57	-0.286823	0.656332	0.0522519	0.999222	-0.080115	0.681128	-0.00383152	0.993442	-0.449337	0.0472679	-0.0788066	0.99444	-0.14091	0.563351	-0.0185077	0.997883	0.0422235	0.817208	0.0149617	0.954789	0.0188003	0.962835	-0.194917	0.635758
Q7TP42	-0.0860303	0.705091	-0.0152434	0.999222	-0.0626986	0.465947	0.0414414	0.879842	0.118495	0.129894	-0.236102	0.99444	0.0688184	0.570708	-0.0143788	0.997883	-0.0599643	0.830849	-0.171151	0.661322	-0.141818	0.647494	0.0718582	0.841142
B2RZD6	0.314	0.415246	-0.0335151	0.999222	-0.33839	0.56832	0.00877254	0.992506	0.379193	0.209105	-0.0167307	0.99444	0.161512	0.624067	-0.119768	0.94165	-0.160299	0.574936	-0.228215	0.0701016	-0.181047	0.514818	0.273309	0.815134
P24051	-0.038054	0.926086	-0.0260334	0.999222	-0.237584	0.465252	-0.0402579	0.89466	0.106018	0.478651	-0.0388364	0.99444	0.150704	0.563351	-0.0614655	0.950862	-0.126579	0.268471	-0.173747	0.386214	-0.220293	0.091122	-0.0581742	0.917246
Q5PPJ4	-0.0381505	0.811935	-0.0984492	0.999222	0.152574	0.372711	-0.112389	0.844597	-0.263716	0.246422	-0.121125	0.99444	-0.2946	0.560437	0.00734712	0.997883	0.251793	0.574936	0.0513243	0.885622	0.179389	0.609867	-0.203219	0.780193
Q66HA7	0.149198	0.457042	0.429495	0.999222	0.255233	0.325945	0.32141	0.844597	0.249694	0.103576	0.143406	0.99444	0.0224958	0.913177	0.297732	0.790204	0.0787956	0.536735	0.145564	0.660971	0.135983	0.726138	0.203708	0.727696
Q68G11	0.384299	0.541855	-0.187418	0.999222	-0.750615	0.522542	-0.0422232	0.955073	0.547112	0.103576	-0.0306113	0.99444	0.284252	0.560437	-0.168729	0.920568	-0.20527	0.526822	-0.483616	0.20757	-0.509086	0.401823	0.301914	0.865295
M0R919	0.0420448	0.893087	-0.218407	0.999222	0.0939671	0.498687	-0.110153	0.844597	-0.0346092	0.555537	-0.0800164	0.99444	-0.171147	0.643973	-0.231785	0.251743	-0.00730207	0.96028	0.0344262	0.869603	0.12426	0.609867	0.072107	0.692024
Q9WU49	-0.081524	0.355248	-0.219948	0.999222	-0.300272	0.446353	-0.250289	0.819502	-0.30386	0.0672372	-0.0522429	0.99444	-0.205256	0.563351	0.00448198	0.997883	-0.161157	0.536735	-0.0489517	0.761522	0.054585	0.858692	-0.26501	0.457977
B2RZ99	-0.331719	0.361927	-0.187523	0.999222	-0.137999	0.635345	-0.241545	0.844597	-0.478101	0.103576	-0.103415	0.99444	-0.550885	0.560437	-0.381335	0.508651	0.110423	0.767781	-0.0144987	0.944767	0.114122	0.658092	-0.637666	0.173124
P62078	-0.138063	0.0195172	-0.158453	0.999222	0.117081	0.130525	-0.0847452	0.910491	-0.308961	0.294708	-0.0192062	0.99444	-0.158189	0.600351	-0.0666119	0.969251	0.0388545	0.760965	0.0600719	0.833615	0.276461	0.588765	-0.101783	0.954021
Q7M0D3	-0.30204	0.744115	-0.11627	0.999222	0.162356	0.722374	-0.532739	0.844597	-0.227022	0.169541	0.149825	0.99444	-0.195564	0.630011	0.256895	0.94165	0.348521	0.562778	0.332044	0.596001	0.414566	0.560695	0.140467	0.954021
B0BNJ1	-0.102176	0.523668	-0.0272088	0.999222	0.0655248	0.561945	0.227091	0.844597	-0.116015	0.463683	-0.0774627	0.99444	-0.0103524	0.958846	-0.0767299	0.895723	-0.0174219	0.919729	-0.0515196	0.721815	-0.0276519	0.903058	-0.200977	0.369274
Q792I0	-0.0505318	0.783249	-0.0386704	0.999222	0.249814	0.384983	-0.00991397	0.970025	-0.233419	0.279644	0.0056206	0.99444	0.0198658	0.919401	-0.0757406	0.950862	0.166827	0.622174	0.249802	0.521718	0.135507	0.785682	-0.132261	0.906647
D3ZCG4	-0.209264	0.549854	-0.0914446	0.999222	0.000488819	0.998015	-0.120709	0.844597	-0.191731	0.137681	-0.0129533	0.99444	-0.154872	0.590704	0.00192511	0.999434	0.211966	0.574936	0.192428	0.631878	0.178319	0.658092	-0.0139571	0.985534
P63329-2	-0.197257	0.6005	-0.0457257	0.999222	-0.118844	0.571443	0.121108	0.844597	0.172944	0.553747	-0.0228667	0.99444	0.0302441	0.81351	-0.0761154	0.910012	0.0639454	0.66113	0.113956	0.584046	0.0871406	0.666654	0.0942033	0.810035
B1WC88	0.0466698	0.715743	0.140604	0.999222	-0.0909064	0.588874	0.0840402	0.844597	0.17527	0.52254	0.117427	0.99444	-0.0154796	0.940531	-0.26207	0.468011	0.118158	0.574936	-0.00803097	0.936586	-0.0947698	0.689186	0.319323	0.477754
P07151	-0.0249697	0.980994	0.199408	0.999222	-0.293598	0.429002	0.177001	0.844597	-0.44518	0.0624557	0.0422693	0.99444	0.114144	0.687783	-0.084131	0.98214	0.0757423	0.317424	0.129745	0.539644	0.170061	0.5339	-0.546359	0.0417583
Q66HG9	0.0920287	0.715743	-0.215304	0.999222	-0.00976286	0.941109	-0.24506	0.865294	-0.0396042	0.854197	0.113689	0.99444	0.0744088	0.806921	0.0810184	0.966199	-0.151603	0.420322	-0.132498	0.476048	0.355457	0.129858	0.157772	0.801373
D4A4L5	-0.0413665	0.715743	0.128854	0.999222	0.164922	0.516541	0.151827	0.844597	-0.498508	0.132275	-0.223074	0.99444	-0.406176	0.560437	0.118833	0.950862	0.118019	0.6637	0.123029	0.566698	0.213301	0.591631	-0.172989	0.89355
F2Z3T8	-0.113533	0.557758	0.0625812	0.999222	0.0470688	0.332021	0.291638	0.844597	-0.639311	0.293992	-0.14616	0.99444	0.120496	0.643973	0.0120501	0.997883	0.110712	0.54961	0.132416	0.657367	0.00446153	0.990693	-0.581318	0.728972
B0BN93	0.358065	0.365468	-0.0621346	0.999222	-1.29521	0.582283	-0.0766804	0.860071	0.0250821	0.786731	-0.012994	0.99444	0.11959	0.568431	0.166129	0.920568	0.0168294	0.96095	-0.268371	0.52329	0.0750407	0.903058	-0.152103	0.815134
A0A0H2UHS7	0.0977573	0.748555	0.0714619	0.999222	-0.0725525	0.485815	-0.0678029	0.861296	0.108885	0.272581	0.0621926	0.99444	0.377333	0.560437	0.111688	0.898416	-0.000973763	0.997868	-0.0189544	0.911631	-0.149474	0.403691	0.149045	0.293026
G3V7Z8	0.00749563	0.962175	-0.0547707	0.999222	-1.73585	0.561945	-0.0265385	0.945599	0.354203	0.412444	0.074799	0.99444	0.41096	0.376906	0.0125506	0.997883	-0.24632	0.678674	-0.195577	0.689417	-0.369949	0.619682	0.298181	0.836649
M0RD63	-0.0995242	0.681673	-0.115717	0.999222	0.00958464	0.931444	-0.153241	0.849859	-0.240518	0.0645328	-0.10278	0.99444	-0.166539	0.563351	-0.0200298	0.98796	0.050295	0.817208	0.00178348	0.990562	0.120282	0.726138	-0.150925	0.589134
B2B9A9	0.294655	0.475135	-0.245017	0.999222	0.247703	0.648901	0.00365965	0.993442	0.302342	0.246422	-0.0750325	0.99444	0.115906	0.629573	0.0277104	0.997545	-0.011408	0.980138	0.0328536	0.937816	-0.189585	0.521277	0.387115	0.390652
B2GV73	0.130643	0.523668	0.0973649	0.999222	0.0396421	0.799037	0.326016	0.844597	0.0161363	0.968582	-0.148927	0.99444	-0.0856116	0.805935	-0.348493	0.898416	-0.574086	0.574936	-0.689386	0.523884	-0.221217	0.641047	0.0539405	0.985534
P12788	-0.24422	0.804097	-0.599411	0.999222	0.179023	0.778083	-0.773168	0.844597	-0.334866	0.276815	0.200914	0.99444	-0.404666	0.670587	0.424131	0.920568	0.547999	0.598439	0.703154	0.553558	0.760305	0.509175	0.144562	0.970232
Q6YDN7	-0.187478	0.705091	0.0330847	0.999222	0.0866354	0.70412	-0.113272	0.854235	-0.0924831	0.555561	0.179995	0.99444	-0.202853	0.560437	-0.00590503	0.999434	0.272831	0.310375	0.259979	0.596001	0.328273	0.514818	-0.0253727	0.985534
P83883	0.255522	0.681673	-0.0106245	0.999222	-0.401584	0.558629	0.0855428	0.874435	0.47765	0.293992	0.0429116	0.99444	0.30242	0.560437	-0.0704365	0.980452	0.047251	0.883371	-0.0955378	0.509254	-0.120527	0.802849	0.228738	0.871603
P70560-1	-0.660078	0.0733402	-0.430941	0.999222	-0.662017	0.00609343	-0.349078	0.844597	-1.12498	0.0600243	-0.0803933	0.99444	-0.311322	0.560437	-0.477326	0.895723	-0.0815052	0.759124	0.325405	0.521718	0.109859	0.896451	-1.00806	0.394675
G3V7A5	0.347257	0.568118	0.0903583	0.999222	-0.0301338	0.582283	0.222798	0.844597	-0.0850319	0.551621	0.305509	0.99444	-0.0488307	0.851456	0.455022	0.817834	0.0333598	0.897332	0.437114	0.386214	0.35423	0.462936	0.24533	0.871603
D3ZPW7	0.21681	0.558109	0.124119	0.999222	-0.0974944	0.590748	-0.00451684	0.984661	-0.0333142	0.796087	0.0101285	0.99444	0.0526227	0.560437	-0.0319536	0.950862	0.0245369	0.951191	-0.177412	0.558139	-0.0198875	0.956825	-0.0980012	0.871603
B2RYJ5	0.0116164	0.984755	-0.0480516	0.999222	0.143772	0.571443	-0.253086	0.844597	-0.194358	0.338944	0.232785	0.99444	-0.398658	0.598263	0.238414	0.950268	0.431232	0.0523706	0.339141	0.578685	0.500546	0.287171	0.0366939	0.985534
A0A0G2JTX2	0.297524	0.641904	0.100006	0.999222	0.538372	0.17982	-0.0686458	0.953107	-0.211201	0.567905	0.122083	0.99444	0.0274739	0.963	0.306173	0.898416	0.403256	0.526822	0.223828	0.523884	0.536838	0.0424693	-0.293368	0.269274
A1A5R2	-0.0682139	0.716127	0.0206156	0.999222	0.0860737	0.726708	-0.190604	0.844597	0.142918	0.279644	0.172516	0.99444	0.254903	0.2392	-0.0202446	0.98214	-0.0625388	0.797691	-0.19225	0.498262	-0.0681909	0.619682	0.407861	0.274459
P29418	-0.0520089	0.641904	-0.0927194	0.999222	0.172094	0.116604	-0.0991168	0.852346	-0.085566	0.527414	0.0209298	0.99444	-0.109734	0.629573	0.0699075	0.971497	0.0988103	0.540999	0.219151	0.563049	0.160349	0.66721	0.0314697	0.985534
A0A0G2K1A0	0.0305	0.702948	-0.054068	0.999222	0.189517	0.293912	-0.0144389	0.977565	0.0542496	0.772187	0.0180922	0.99444	-0.113583	0.687708	0.127326	0.940464	0.0271305	0.897332	0.320393	0.523884	0.143351	0.664347	0.216398	0.841724
Q6PCU0	0.285879	0.355248	-0.240438	0.999222	0.280967	0.301891	0.100776	0.879842	-0.134199	0.654055	-0.0173062	0.99444	0.27057	0.675423	0.333416	0.790204	0.128399	0.829014	0.0938661	0.689417	0.0928129	0.820327	-0.26186	0.293026
D4AD33	-0.184457	0.131272	0.098373	0.999222	0.134591	0.338361	0.0236717	0.955073	0.282475	0.315731	0.0769659	0.99444	-0.226023	0.588357	-0.0720656	0.98214	0.0972214	0.765098	-0.0770934	0.528678	-0.0545406	0.821294	0.266169	0.555211
D3ZAB1	0.365051	0.641904	0.165955	0.999222	0.143147	0.574679	0.0599063	0.945599	0.141898	0.765744	0.484443	0.689399	-0.212001	0.560437	-0.15764	0.920568	0.245773	0.475223	-0.139387	0.715076	0.370495	0.521277	-0.188	0.39792
Q8R4A1	-0.163956	0.523668	-0.391964	0.999222	-0.0480304	0.691202	-0.0337303	0.966793	-0.302304	0.332287	0.115152	0.99444	0.29243	0.560437	0.00213639	0.999434	-0.277128	0.478465	0.341756	0.556914	-0.0553277	0.894008	-0.0958172	0.968349
Q5BJN8	-0.0124795	0.979068	0.0131973	0.999222	0.283699	0.429002	-0.0825946	0.877552	-0.0334645	0.87538	0.00297587	0.99444	-0.125295	0.643973	0.221946	0.898416	0.169055	0.622174	0.181415	0.548183	0.128735	0.728353	0.0282393	0.983961
P11951	0.073658	0.782173	0.114576	0.999222	0.0806315	0.394018	0.221787	0.418179	0.374848	0.0714446	0.00310895	0.99444	0.263988	0.560437	-0.0182307	0.997883	-0.0267388	0.897332	-0.0325901	0.850192	-0.125975	0.57305	0.277631	0.39792
A0A0G2K743	0.0302135	0.863059	-0.0781294	0.999222	-0.142898	0.478372	-0.133686	0.819502	0.0507806	0.900041	-0.139081	0.99444	-0.212137	0.563351	0.101476	0.895723	-0.136233	0.644089	-0.0776989	0.71757	-0.0566535	0.829574	0.173349	0.819529
D4AAT4	-0.450707	0.329054	-0.0937979	0.999222	-0.603997	0.294819	0.00290543	0.995131	-0.0721252	0.742771	-0.62079	0.99444	-0.0780975	0.85094	-0.334215	0.436091	-0.256482	0.540999	-0.566434	0.331017	-0.182818	0.814875	-0.182635	0.89355
M0R835	0.0838667	0.814602	0.114611	0.999222	-0.275222	0.571443	0.0812985	0.844597	-0.00143982	0.992131	-0.203809	0.99444	0.162943	0.563351	-0.238659	0.928858	-0.30956	0.574936	-0.649235	0.478593	-0.41146	0.514818	-0.483467	0.692024
G3V9V9	-0.020875	0.830824	-0.236256	0.999222	-0.215227	0.0346206	0.0225983	0.951615	0.172135	0.582338	-0.0270958	0.99444	0.0835147	0.846973	-0.219412	0.894754	0.0614955	0.837672	-0.17625	0.516255	-0.236531	0.690651	0.0287361	0.985534
Q6P767	0.0924744	0.715143	-0.0791078	0.999222	0.352475	0.19844	0.0160217	0.945599	0.216494	0.164878	0.0938243	0.99444	0.0608431	0.698799	-0.117442	0.950862	0.152423	0.677357	0.0848941	0.329741	-0.119432	0.664347	0.297238	0.654542
F1LX68	-0.0384479	0.850861	0.11764	0.999222	-0.0205379	0.874362	-0.107977	0.844597	-0.0612134	0.585435	0.19308	0.99444	0.0384873	0.88206	-0.171714	0.790204	-0.0764818	0.701551	-0.164028	0.339291	0.108294	0.791512	0.000142337	0.999293
P24090	0.326167	0.729213	0.303094	0.999222	-0.00664724	0.985605	0.423095	0.871422	1.11907	0.313867	0.0823427	0.99444	0.115884	0.901942	-0.265384	0.966199	-0.298665	0.593295	-0.528997	0.429279	-0.142165	0.791512	1.67095	0.500184
Q5U1W2	-0.172924	0.609813	0.0485282	0.999222	0.144508	0.671206	-0.199227	0.860071	-0.188321	0.344395	0.115793	0.99444	-0.402572	0.560437	-0.0219522	0.997883	0.199194	0.526836	0.215852	0.660971	0.224151	0.700686	-0.392514	0.443515
Q6AYQ4	0.0982961	0.857344	0.327439	0.999222	-0.336864	0.319884	0.234602	0.844597	0.130841	0.437101	0.138116	0.99444	0.228544	0.560437	-0.284817	0.294767	-0.111851	0.650085	-0.122048	0.522487	-0.22227	0.462936	-0.259194	0.0824294
A0A096MK48	-0.229859	0.502795	-0.00781897	0.999222	-0.165839	0.561945	-0.160813	0.871422	-0.808557	0.1059	-0.104322	0.99444	-0.616604	0.140585	-0.161566	0.929079	0.25415	0.511455	0.117631	0.685895	0.319988	0.514818	-0.937664	0.0745159
D4A0U9	-0.161619	0.451042	-0.149634	0.999222	-0.0894513	0.522542	-0.0873707	0.849859	0.0246598	0.864569	0.0234999	0.99444	-0.147935	0.698799	0.32936	0.898416	-0.0760807	0.526822	0.27572	0.509254	-0.257712	0.647285	0.00245528	0.996379
M0R907	0.5287	0.355939	0.135442	0.999222	-1.72171	0.561954	0.217082	0.844597	-0.0977915	0.286298	-0.00012906	0.999596	-0.0915651	0.676805	-0.0191011	0.997883	-0.116217	0.893625	-0.540227	0.526118	0.245094	0.799944	-0.274272	0.865295
P62138	0.181847	0.667594	-0.198446	0.999222	0.145692	0.631508	-0.05028	0.928927	0.110845	0.476224	0.0287537	0.99444	-0.0039334	0.991264	0.189867	0.920568	0.328984	0.574936	0.330332	0.429279	0.168661	0.851733	0.0681405	0.904011
Q4V8K2	0.304362	0.344021	0.0162237	0.999222	0.230707	0.440733	0.283072	0.844597	0.0766711	0.729348	-0.171668	0.99444	-0.0905181	0.829803	0.0455533	0.98214	0.0319257	0.918939	-0.0502752	0.911631	0.00204464	0.998547	-0.102103	0.94965
Q498C9	-0.205019	0.701591	-0.408912	0.999222	0.0801572	0.571443	-0.172086	0.871422	-0.0150769	0.907545	-0.0352244	0.99444	0.183998	0.563351	0.243554	0.895723	-0.0840891	0.574936	0.0959124	0.687582	0.0841594	0.609867	0.178481	0.68874
P62275	-0.0130844	0.984831	-0.146517	0.999222	0.213646	0.56832	-0.197715	0.892383	-0.868941	0.0483574	-0.444005	0.99444	-0.769629	0.560437	-0.231197	0.895723	0.314487	0.268471	0.162261	0.661322	0.292859	0.535106	-0.314105	0.854948
Q9QZA6	0.307085	0.305218	0.0804812	0.999222	-0.095095	0.617976	0.1359	0.861296	0.255435	0.0744978	0.764722	0.0171426	0.190199	0.568431	-0.190181	0.508651	-0.0168286	0.817208	0.0535036	0.700342	-0.0197337	0.958376	0.307223	0.120537
D4A650	0.0104151	0.984755	-0.100193	0.999222	0.0930135	0.648901	0.0290308	0.955191	-0.273172	0.306039	0.212591	0.99444	-0.0333119	0.851456	0.126218	0.950862	0.199176	0.433263	0.350473	0.429279	0.412768	0.176858	-0.0989632	0.954021
P06536	-0.25026	0.528351	-0.437228	0.999222	0.531947	0.460363	-0.171297	0.914262	-0.390837	0.596201	-0.102845	0.99444	0.030224	0.962584	0.381105	0.950862	0.0981415	0.918939	0.540993	0.528678	0.14491	0.896451	-0.91677	0.671035
A0A0G2JUJ9	-0.309022	0.355248	-0.000989641	0.999222	0.0963164	0.24322	-0.0893284	0.819502	0.00596057	0.967303	0.038821	0.99444	0.0841392	0.568431	0.0572175	0.938875	0.010482	0.809896	-0.0937872	0.429279	0.327982	0.57305	-0.152307	0.0733999
D3ZUC9	0.0622135	0.862092	-0.0131031	0.999222	-1.76208	0.558629	0.160128	0.848713	0.368944	0.127114	-0.073984	0.99444	0.197384	0.2392	-0.184053	0.89865	-0.149204	0.317424	-0.370112	0.0701016	-0.336588	0.129858	0.102384	0.932481
D3ZCS3	0.191427	0.657837	-0.0713469	0.999222	0.0638138	0.522542	0.13681	0.844597	0.503396	0.0744978	-0.0277254	0.99444	0.187488	0.562996	0.0897187	0.950862	-0.117806	0.706118	-0.105117	0.751804	-0.0183789	0.973093	0.360169	0.779997
P42667	0.424161	0.305218	0.0540448	0.999222	-0.149827	0.623611	0.135659	0.849859	-0.344926	0.713422	-0.0796048	0.99444	0.118018	0.614856	-0.198618	0.894754	-0.0440729	0.911354	-0.0413006	0.922554	-0.308353	0.514818	-0.574946	0.841142
D4A9Y0	-0.0484287	0.752304	0.143138	0.999222	-0.213296	0.391366	0.216814	0.844597	-0.248003	0.311173	0.033905	0.99444	-0.09846	0.738035	-0.573151	0.266341	-0.160346	0.000945046	-0.0519893	0.850354	-0.196208	0.514818	-0.192785	0.810035
F7FJQ3	-0.123433	0.777659	-0.214775	0.999222	-0.132895	0.373123	-0.0431685	0.944681	-0.05564	0.792757	0.0526504	0.99444	-0.111272	0.560437	-0.35771	0.529597	-0.380347	0.304526	0.0300634	0.869603	-0.182664	0.690651	-0.434797	0.0417583
F1MAH5	-0.43548	0.437071	-0.133428	0.999222	0.201871	0.451406	-0.100198	0.874435	-0.376032	0.475941	-0.0658977	0.99444	0.16736	0.560437	-0.11561	0.98214	0.129033	0.765098	0.329396	0.6268	0.20605	0.826949	-0.181198	0.954021
Q4KLH5	0.118425	0.858981	-0.0319334	0.999222	-0.172849	0.571443	0.253998	0.844597	0.337812	0.191764	-0.526057	0.99444	0.606128	0.560437	-0.715387	0.436091	-0.174203	0.574936	-0.417588	0.478158	-0.589623	0.0834161	0.0118972	0.993886
A0A0G2JVW5	-0.375741	0.0395217	0.0513485	0.999222	-0.0820412	0.571443	-0.136027	0.844597	-0.159183	0.508486	-0.102291	0.99444	0.0236688	0.940531	-0.157529	0.898416	3.57646e-05	0.999923	-0.147682	0.22852	0.00510705	0.99565	-0.276179	0.68874
Q5U1W6	-0.0427621	0.7471	-0.26959	0.999222	0.00723591	0.956096	-0.0177822	0.964474	-0.279716	0.14576	-0.345979	0.423407	-0.269305	0.560437	-0.178017	0.599	-0.228755	0.574936	-0.222412	0.596003	-0.15605	0.553238	-0.220155	0.671035
Q5XIG4	-0.0461568	0.788995	-0.0848518	0.999222	0.701152	0.0694932	-0.0319625	0.955191	0.0142844	0.967933	0.100235	0.99444	-0.0573226	0.82891	0.361408	0.790204	0.307226	0.557153	0.381778	0.544024	0.432827	0.469713	0.1215	0.932481
Q6AYL5	-0.038406	0.825511	-0.170486	0.999222	-0.0400479	0.799037	-0.432693	0.819502	-0.583239	0.293942	-0.331186	0.99444	-0.495357	0.629573	0.0599449	0.966217	-0.0773906	0.738111	-0.154645	0.522487	0.152401	0.690651	-0.1476	0.325956
Q62622	-0.154443	0.585	-0.0457521	0.999222	0.176061	0.332021	-0.194853	0.85616	-0.132829	0.398554	-0.0272771	0.99444	-0.22557	0.646554	0.228536	0.898416	0.261985	0.310375	0.129994	0.640364	0.160814	0.690651	0.253545	0.865295
Q792Q4	0.0275546	0.979068	0.448482	0.999222	0.084138	0.753231	-0.136634	0.844597	-0.397002	0.0814465	0.0581886	0.99444	-0.76435	0.560437	0.134647	0.950862	0.349545	0.0523706	0.0920719	0.744711	0.491033	0.521348	-0.379665	0.254795
A0A0G2K7N7	-0.220809	0.608875	-0.21644	0.999222	0.0842179	0.742287	-0.173965	0.85582	-0.413302	0.0672372	-0.0902623	0.99444	-0.198644	0.649232	0.0316819	0.997883	0.174618	0.511455	0.196218	0.596003	0.297085	0.578042	-0.0891787	0.954021
O88828	-0.277447	0.0909537	-0.076139	0.999222	0.0942208	0.748926	0.100377	0.844597	-0.0818146	0.595565	-0.74157	0.99444	-0.0164371	0.898657	-0.310687	0.76776	-0.00906873	0.982677	-0.141143	0.689417	-0.191644	0.668851	-0.156033	0.810035
P55213	-0.163508	0.541855	-0.183013	0.999222	-0.208723	0.0146332	-0.0748959	0.844597	0.381604	0.0472679	-0.0758553	0.99444	0.0135961	0.958065	-0.195029	0.901188	-0.0571481	0.86515	-0.120846	0.242863	-0.21417	0.497076	0.116343	0.818
A0A0G2JSV6	0.461924	0.264198	0.761587	0.999222	0.477204	0.00882029	0.689749	0.844597	1.00784	0.0468913	0.06171	0.99444	2.40294	0.00403415	1.49086	0.00146275	0.0333697	0.951191	0.0354373	0.833615	0.0410962	0.876924	0.622459	0.144373
P70566	0.0311484	0.834634	0.208119	0.999222	0.337381	0.116604	0.31312	0.844597	0.760908	0.103576	0.243875	0.835785	2.12025	0.0168888	1.43069	0.00263265	0.0259039	0.883371	0.155197	0.478158	0.054567	0.785148	0.586723	0.187648
Q497A9	-0.291999	0.691159	-0.0430109	0.999222	-0.0716644	0.836712	-0.183545	0.861296	-0.369834	0.122823	0.174347	0.99444	-0.265685	0.742925	0.123106	0.98214	0.393815	0.0845777	0.433837	0.528678	0.528337	0.0716768	0.210533	0.871603
Q5U2U4	-0.0566901	0.834079	-0.251794	0.999222	0.113728	0.498687	-0.114713	0.892383	0.0419817	0.882013	0.0365507	0.99444	-0.0825586	0.861386	0.213689	0.898416	0.00536073	0.975798	0.361742	0.478158	0.331947	0.575563	0.124244	0.954021
B2RZ29	-0.112551	0.6005	-0.00669917	0.999222	0.140978	0.454568	0.0421378	0.865294	-0.186957	0.480683	-0.119457	0.99444	-0.284872	0.2392	-0.415624	0.117166	0.138204	0.757751	0.00834235	0.922762	0.0747844	0.832234	-0.495049	0.125288
D4AD01	0.0275402	0.915025	0.00737448	0.999222	-0.0893423	0.332021	-0.0355476	0.844597	-0.145624	0.130673	0.151518	0.191356	0.021978	0.71373	0.0580589	0.950862	0.0428231	0.748384	-0.0198162	0.911631	0.0599078	0.755542	-0.0745692	0.867465
M0R991	-0.188063	0.657837	0.128672	0.999222	0.138116	0.477117	-0.232032	0.849859	-0.552787	0.188474	-0.112721	0.99444	-0.523593	0.560437	-0.0282581	0.997883	0.183423	0.588657	0.108027	0.661322	0.40908	0.514818	-0.300742	0.833774
