# Supplementary material for: An in-depth multi-omics analysis in RLE-6TN rat alveolar epithelial cells allows for nanomaterial categorization
Source: Part Fibre Toxicol. 2019 Oct 25;16:38. doi: 10.1186/s12989-019-0321-5 (PMC6814995; doi:10.1186/s12989-019-0321-5)
Supplement: Supplementary file 2 — Additional file 2. Scaled data from proteomics and metabolomics that have been used for WGCNA. [file 12989_2019_321_MOESM2_ESM.xlsx]

## Sheet: dat_integrative_WGCNA
	GrapheneOxide	Mn2O3	PigmentBlue	PigmentGreen	SiO2_15_Amino	SiO2_15_Phospho	SiO2_15_Supernatant	SiO2_15_Unmod	SiO2_40	SiO2_7_Hydrophil	SiO2_7_TMS2	SiO2_7_TMS3	TiO2_NM105
Ala	51	48	46	47	47	48	49	44	45	45	38	41	54
Asn	68	64	73	72	38	40	66	43	75	64	60	50	96
Asp	57	47	50	50	41	55	61	43	56	50	41	48	60
Gln	47	56	53	55	53	53	60	65	26	24	43	48	86
Glu	52	51	47	48	60	46	57	45	57	58	42	47	69
Gly	69	51	58	52	54	54	60	44	60	61	46	48	69
His	81	58	65	61	55	58	48	58	71	75	55	55	85
Ile	58	53	56	56	59	59	58	52	63	62	57	59	69
Leu	59	53	55	56	56	58	56	51	60	60	56	55	69
Lys	46	51	51	53	55	53	55	52	53	46	53	57	48
Met	62	55	58	56	55	57	58	51	64	61	53	58	72
Orn	62	54	54	54	37	46	72	47	43	52	45	56	72
Phe	63	51	57	55	53	57	56	50	65	64	51	54	78
Pro	65	48	56	56	55	57	57	51	68	66	39	44	75
Ser	56	54	51	58	55	50	61	46	60	59	66	56	70
Thr	51	48	51	52	47	49	51	43	54	50	43	42	67
Tyr	66	52	57	59	55	57	58	48	65	66	49	52	82
Val	61	50	51	56	56	57	55	50	63	60	52	53	78
alpha.AAA	57	50	51	47	56	50	55	50	63	61	38	39	62
Carnosine	53	52	52	46	54	57	51	50	54	52	49	53	52
Creatinine	64	58	56	54	58	47	65	51	62	58	45	42	54
DOPA	49	48	51	44	45	50	48	49	50	50	49	49	50
Spermidine	41	44	48	48	52	53	55	45	57	50	40	43	43
Spermine	52	49	54	53	53	55	58	45	66	64	44	50	68
t4.OH.Pro	51	52	57	56	44	53	55	41	54	55	29	46	65
Taurine	42	60	55	50	57	66	65	51	59	43	54	49	41
lysoPC.a.C16.0	78	58	59	56	60	51	56	53	71	62	56	61	64
lysoPC.a.C16.1	76	61	63	59	58	63	62	61	72	62	58	62	66
lysoPC.a.C17.0	75	58	64	58	54	50	54	51	69	64	59	63	66
lysoPC.a.C18.0	75	59	64	58	59	56	58	54	72	65	59	62	67
lysoPC.a.C18.1	82	63	66	59	61	59	60	56	78	62	60	63	66
lysoPC.a.C20.4	98	61	76	66	56	60	63	60	80	73	62	64	88
lysoPC.a.C24.0	75	60	65	50	60	62	56	65	73	52	49	57	68
lysoPC.a.C26.0	74	57	63	50	53	60	53	61	73	54	47	57	68
lysoPC.a.C26.1	69	50	60	52	48	55	50	56	67	48	41	53	59
lysoPC.a.C28.1	77	58	69	54	55	63	56	63	75	59	51	58	73
PC.aa.C30.0	73	62	72	56	55	59	64	60	74	66	62	56	71
PC.aa.C30.2	76	61	71	56	53	64	69	68	79	72	62	59	82
PC.aa.C32.0	77	60	80	56	58	59	65	58	79	61	60	59	67
PC.aa.C32.1	83	62	80	59	62	64	64	62	85	63	59	56	75
PC.aa.C32.2	85	60	79	60	61	62	65	61	86	67	59	55	79
PC.aa.C32.3	77	61	72	54	51	63	62	63	75	65	58	55	82
PC.aa.C34.1	85	60	79	59	61	60	63	60	86	65	58	56	80
PC.aa.C34.2	88	60	80	61	61	61	64	61	87	68	57	55	82
PC.aa.C34.4	86	58	77	61	53	65	61	59	81	70	61	63	86
PC.aa.C36.1	87	61	79	60	64	61	61	61	90	70	57	55	83
PC.aa.C36.2	88	60	80	61	62	60	62	60	87	69	59	56	83
PC.aa.C36.3	89	60	82	62	62	60	64	62	89	71	60	57	83
PC.aa.C36.4	93	59	81	61	59	59	64	60	89	77	62	57	95
PC.aa.C36.5	94	62	85	64	61	61	66	64	91	75	62	57	91
PC.aa.C36.6	82	59	77	59	55	58	66	63	81	70	60	55	88
PC.aa.C38.1	81	60	75	58	65	60	60	59	90	66	59	56	80
PC.aa.C38.3	88	59	79	61	62	60	62	61	89	73	60	57	84
PC.aa.C38.4	91	59	81	62	61	59	62	60	88	76	62	59	93
PC.aa.C38.5	91	58	82	63	60	58	63	61	87	75	63	61	91
PC.aa.C38.6	89	60	83	64	60	57	64	60	87	72	61	59	86
PC.aa.C40.3	81	59	78	57	60	65	61	59	82	68	60	61	81
PC.aa.C40.4	82	58	73	56	57	60	64	64	81	79	61	58	83
PC.ae.C30.1	85	60	79	62	58	64	62	63	85	68	61	60	82
PC.ae.C30.2	75	58	65	53	53	54	57	61	71	68	55	57	73
PC.ae.C32.1	91	62	83	61	61	63	66	62	87	70	67	60	81
PC.ae.C32.2	83	57	75	60	57	60	61	59	82	70	59	56	80
PC.ae.C34.0	79	63	81	56	59	57	66	58	80	63	62	58	73
PC.ae.C34.1	87	64	83	60	61	61	67	60	84	69	66	61	81
PC.ae.C34.2	88	61	80	60	60	59	63	61	87	70	63	58	83
PC.ae.C36.1	88	63	81	61	63	62	65	61	88	72	61	59	84
PC.ae.C36.2	86	62	80	61	63	59	64	60	86	71	62	57	82
PC.ae.C36.3	91	60	84	65	59	58	64	59	87	73	66	61	88
PC.ae.C36.5	94	62	78	59	54	58	63	65	84	79	60	54	99
PC.ae.C38.1	83	63	80	60	64	62	61	63	87	73	69	61	81
PC.ae.C38.2	87	62	81	62	65	61	67	60	85	73	63	58	82
PC.ae.C38.3	87	59	80	61	61	57	65	60	84	71	63	58	83
PC.ae.C38.6	97	58	86	67	60	56	67	62	85	80	69	63	102
PC.ae.C40.2	82	57	77	57	59	58	60	59	80	63	64	57	77
PC.ae.C40.3	87	60	83	58	63	60	72	62	85	69	68	62	83
PC.ae.C40.5	89	57	81	64	53	57	63	60	82	77	67	62	92
PC.ae.C40.6	87	58	78	60	55	59	72	78	78	85	66	65	93
SM..OH..C14.1	85	57	77	60	57	59	67	56	80	71	61	60	87
SM..OH..C16.1	89	61	80	61	58	61	68	56	85	72	59	61	93
SM..OH..C22.1	83	56	80	60	64	60	60	61	86	70	54	51	92
SM..OH..C22.2	88	61	82	64	59	74	60	64	93	80	63	64	94
SM.C16.0	85	58	79	60	60	62	67	58	82	70	63	62	88
SM.C16.1	85	57	78	59	62	63	64	58	85	74	59	58	82
SM.C18.0	85	58	80	62	61	63	66	59	83	70	63	62	90
SM.C18.1	89	59	81	62	63	66	65	58	87	74	62	60	91
SM.C24.0	82	59	76	58	63	64	60	61	88	68	55	55	81
SM.C24.1	84	58	79	58	65	65	63	61	88	70	60	59	87
SM.C26.0	66	45	51	36	33	62	40	39	57	44	49	51	84
A0A0G2JUA5	43	50	45	50	54	56	47	55	45	50	50	49	47
C0JPT7	53	51	54	51	50	50	54	51	52	50	52	54	52
G3V852	51	50	53	51	50	50	55	50	51	48	52	53	51
G3V6P7	57	52	54	52	50	50	55	51	56	49	51	54	55
P04785	50	51	53	52	51	52	53	53	51	50	51	53	50
F1M853	48	49	50	51	51	50	51	56	48	52	48	53	43
P06761	51	50	53	51	50	50	54	51	53	49	51	53	51
P11980-2	54	51	55	51	48	49	56	48	56	47	55	55	51
P63039	51	49	48	52	52	53	51	54	53	56	50	53	53
Q5XFX0	47	51	47	52	53	56	47	55	49	54	50	49	52
A0A0H2UHM5	48	49	51	49	51	50	52	52	51	50	51	54	49
P05197	56	51	55	52	49	49	55	49	55	48	52	54	54
P62630	56	52	54	53	51	51	55	52	54	52	52	51	56
P63018	58	51	58	50	48	47	58	48	56	46	55	55	55
G3V9E3	48	52	47	52	55	56	46	57	50	57	49	49	52
P04764	55	53	55	52	50	50	56	50	56	48	55	55	54
A0A0G2K3K2	56	52	55	51	51	51	55	50	54	50	52	52	55
Q6S3A0	53	51	53	51	50	50	54	51	50	48	52	52	50
P69897	54	51	54	51	51	50	54	50	54	48	52	52	52
P18418	50	50	53	49	50	49	54	50	52	48	52	54	49
G3V8L3	56	51	54	51	50	50	55	51	53	50	51	53	53
A0A0A0MY09	56	51	55	49	49	47	59	48	54	44	54	54	51
P09495	50	52	48	47	55	50	49	51	50	52	52	52	52
P07150	56	51	56	50	48	47	58	48	55	46	54	56	53
Q5RJR9	53	50	54	52	50	50	56	50	53	50	53	55	50
P46462	53	50	54	51	49	49	55	49	55	50	52	54	51
Q63610	48	53	47	48	55	53	48	53	50	54	51	52	52
Q5D059	48	50	47	52	53	55	46	54	49	54	50	48	51
P29457	44	49	52	50	52	48	58	58	45	44	53	59	35
G3V7C6	51	50	53	49	47	50	54	49	53	49	53	55	49
P05065	55	52	55	52	50	52	54	53	53	52	52	54	55
A0A0G2K8V2	55	51	56	50	50	49	55	51	54	50	53	56	55
P34058	58	51	57	50	49	47	59	47	56	46	53	54	53
P31000	53	52	53	51	50	50	53	51	53	53	52	52	52
P04797	56	52	56	51	49	50	55	50	55	48	54	55	53
P31977	55	50	54	50	48	47	56	51	54	48	52	55	51
P45592	49	51	46	52	52	55	49	53	52	54	48	48	50
A0A0G2JXT8	53	50	53	52	50	51	52	53	52	51	51	53	53
A0A0G2K7F7	50	51	48	48	53	51	51	51	50	52	51	50	53
Q9QXQ0	56	52	56	52	50	51	56	51	54	49	53	53	54
Q5U328	56	50	51	55	50	49	51	52	54	55	50	52	56
F1M953	56	51	55	52	50	50	54	50	56	52	52	54	56
P82995	58	53	56	49	50	49	57	47	54	46	55	53	54
A0A0G2K695	56	50	55	51	49	49	55	48	53	46	53	53	52
P68370	54	51	55	52	50	48	56	48	55	47	52	52	52
P58775-2	50	50	47	45	53	49	50	48	51	53	51	51	51
A0A140TAF0	42	53	44	52	57	58	42	57	47	57	47	45	50
G3V6T7	52	50	53	51	49	49	55	52	51	48	52	54	49
O35814	53	53	52	51	50	51	55	52	51	50	52	52	54
P50137	53	50	52	50	50	49	53	51	53	48	53	55	52
P10111	45	50	46	50	52	57	45	55	50	54	48	47	48
P68035	65	53	54	51	39	48	61	38	63	37	52	52	57
A0A0G2JSQ4	49	49	45	48	53	48	52	47	48	52	53	52	53
Q9Z1P2	57	51	54	52	49	48	56	49	54	48	53	53	58
P13084	48	51	48	55	55	58	44	56	50	62	46	48	53
P16086	53	51	52	51	49	49	56	50	51	47	52	53	53
Q6AYZ1	47	49	46	57	53	57	54	52	54	56	54	55	54
P15865	47	51	46	54	55	57	44	58	50	59	47	47	49
Q6AZ25	52	51	49	45	52	52	52	50	48	55	51	48	55
P25113	55	52	54	53	51	52	52	50	54	53	53	55	55
A0A0G2JSZ5	51	51	54	51	50	51	56	50	53	48	54	55	50
P07632	48	54	49	50	55	55	48	56	51	54	51	51	50
A0A0G2K654	47	50	47	55	53	55	46	56	52	59	49	49	49
M0R7B4	49	52	49	54	55	56	48	56	51	57	50	51	47
P13941	37	50	46	48	53	54	46	51	44	41	50	51	35
A0A096MK30	57	50	55	51	48	48	56	53	52	46	51	56	54
G3V7U4	56	52	54	51	51	51	57	52	53	51	52	54	53
P48500	50	53	52	49	51	50	53	49	52	51	55	56	51
G3V6D3	54	51	54	52	49	50	54	50	55	49	54	55	52
Q5XIF6	52	45	50	50	43	37	55	36	53	37	52	50	49
A0A096P6L8	48	52	54	49	49	48	57	49	50	44	53	53	46
Q38PG1	42	50	44	48	54	56	48	54	46	50	48	48	45
A7VJC2-1	49	51	47	53	53	56	47	54	52	55	51	50	52
D3ZHA0	56	51	54	51	49	50	54	51	53	49	51	52	53
A0A0G2JW88	50	52	48	52	52	54	50	54	50	53	52	51	50
P16617	58	53	57	52	50	49	58	50	55	47	54	55	56
F1LUD3	46	51	48	49	53	53	50	54	46	51	50	52	45
P13084-2	47	51	47	59	54	59	45	59	51	58	48	44	50
Q6AXS5	45	51	45	50	54	57	44	54	50	53	51	47	48
Q3T1J1	51	52	48	53	53	54	49	53	51	54	50	48	54
Q5U300	54	50	53	50	48	50	55	48	54	47	54	54	51
P14669	57	52	59	50	49	49	58	47	55	45	55	55	56
P02401	51	53	45	51	56	58	48	55	51	57	51	49	55
Q07936-1	59	51	55	50	47	47	59	46	57	45	54	55	54
A0A0G2K2B3	49	52	48	52	54	55	48	55	50	54	49	49	51
Q4QQV0	53	50	51	53	49	47	56	46	57	49	55	54	53
P31044	49	52	49	52	52	54	50	53	51	52	52	52	51
Q68FR9-2	51	50	51	53	51	53	49	54	51	55	50	53	52
D3ZH41	57	51	56	52	48	49	58	52	53	48	53	57	54
Q5RKG9	51	54	48	52	55	57	46	56	50	58	52	48	56
Q5U302	51	51	52	51	51	51	56	53	53	53	53	55	50
Q6B345	48	50	46	52	51	54	49	52	51	55	50	53	51
P02454	33	50	45	46	54	54	51	54	41	38	52	52	33
A0A0G2K8W9	50	51	51	51	51	51	55	53	50	49	51	52	50
A0A0G2K174	52	51	53	53	52	51	52	53	51	51	52	52	52
P05964	55	54	52	51	54	51	56	49	52	52	55	53	58
O88600	57	51	56	51	49	50	54	52	54	50	53	54	55
P63102	55	52	53	52	50	51	55	52	53	53	52	56	54
P04256	52	53	50	54	54	55	49	53	52	54	51	50	54
Q3ZAV2	58	53	52	55	54	52	51	56	52	58	49	51	62
Q66X93	55	50	54	50	49	46	55	50	54	47	53	52	51
P11762	49	52	49	52	52	54	52	52	43	51	51	49	50
A0A0G2K2P5	49	52	52	53	52	52	50	52	50	53	50	51	50
P35565	55	50	54	50	47	47	55	48	56	48	53	56	51
P63159	46	51	44	50	57	56	44	57	48	57	49	51	48
F1MA98	50	52	53	53	52	53	52	55	51	53	51	51	51
D3ZGE6	51	52	50	51	52	51	52	52	49	52	52	54	51
D4A7U1	47	52	47	55	56	58	46	57	50	56	48	48	53
B5DEN5	47	51	45	54	55	59	44	58	51	59	47	46	53
Q63716	54	53	56	53	50	52	55	51	54	50	52	53	54
D3ZQR7	55	52	57	52	50	50	57	50	55	46	53	54	51
P62161	54	53	50	49	50	46	55	47	51	44	55	52	52
Q6P136	54	51	55	51	50	56	56	49	56	48	55	54	51
P62260	59	53	58	50	48	49	57	50	56	47	54	55	53
P15999	56	52	56	52	50	49	58	51	56	50	53	54	54
Q6URK4	50	53	52	52	52	54	50	53	51	55	52	50	54
A0A0G2K6J5	42	52	42	49	57	59	43	57	52	57	50	52	47
Q9Z0U8	51	52	47	50	52	54	50	52	51	55	51	53	52
P14668	59	52	59	50	48	48	62	47	58	43	55	57	56
Q5PQK5	52	51	50	51	54	51	51	56	50	53	50	54	54
A0A0G2K8A5	51	50	53	51	48	51	54	49	53	41	52	51	50
D3ZF26	46	51	47	51	54	55	47	55	49	53	49	49	48
A0A0G2JWK7	54	52	54	51	50	50	53	50	52	51	52	54	57
Q4KM71	50	52	51	51	52	53	50	52	51	50	52	50	51
A0A0G2JZI2	56	50	53	50	49	46	55	47	55	46	52	53	55
Q1JU68	53	52	52	54	53	54	52	55	51	55	47	48	55
B6DYQ7	54	53	56	52	49	51	58	47	57	45	54	55	53
Q5U3Y8	53	53	49	53	53	53	51	51	53	56	51	48	56
P68255	47	50	49	55	55	57	45	58	52	56	50	52	48
Q5PPH9	49	53	49	51	53	54	51	53	48	53	52	50	51
D3ZFA8	50	52	54	54	53	55	50	54	53	56	51	50	52
A0A0G2JSK5	50	54	50	51	50	50	54	54	53	49	50	53	50
A0A0G2JZ52	57	52	55	51	50	49	56	51	53	51	53	55	55
A0A140TAJ3	51	54	53	52	54	53	53	55	50	54	51	52	52
Q63083	48	52	48	51	54	54	51	54	50	52	52	53	49
F1LPH1	48	53	45	52	54	56	46	57	51	54	52	50	51
P15429	57	51	55	51	49	49	60	45	53	38	55	55	53
D3ZVK7	49	51	50	50	53	58	52	52	57	55	52	53	52
G3V8C4	54	51	54	52	50	48	55	51	54	52	52	54	54
Q3KRF2	50	52	53	52	52	52	55	52	50	50	53	52	48
P54001	57	52	56	51	47	45	60	44	55	44	53	54	53
G3V6S3	48	52	50	50	52	51	52	52	51	49	51	51	48
Q9EPH8	58	53	59	52	50	48	58	49	54	48	54	54	58
Q5XIM9	58	51	54	51	49	49	56	48	56	47	53	53	57
Q05175	61	53	53	48	50	45	58	45	52	46	52	54	58
Q68FQ0	58	52	56	51	47	51	56	49	58	44	53	53	53
P04636	54	53	54	50	49	49	55	47	57	48	57	55	52
G3V7Q7	52	50	57	50	53	51	55	48	54	49	52	52	51
D3ZBN0	47	50	47	53	54	54	45	57	49	57	47	49	48
Q66HD3	55	50	53	52	50	50	54	55	52	50	52	53	52
Q62733	51	54	51	52	55	56	49	54	50	55	52	52	53
Q9JJ19	48	52	48	50	54	52	49	55	48	51	50	51	47
D3ZZC1	48	49	52	47	50	48	51	49	50	48	52	55	47
F1M3D3	51	51	52	50	50	51	53	50	52	48	52	52	49
P06685	55	52	55	53	52	54	57	52	55	50	52	52	55
Q6Q0N1	53	51	55	51	48	50	55	50	55	45	53	55	51
P19944	49	50	40	59	59	62	45	59	50	62	48	43	57
P50475	58	51	55	52	51	50	54	50	58	51	53	54	56
D3ZMS1	49	50	49	53	51	52	48	53	51	52	51	50	50
P37397	53	52	53	50	52	52	53	52	54	54	52	52	55
O35244	50	52	52	52	52	52	52	52	54	51	52	52	51
B2GV69	46	49	42	55	55	60	44	57	51	54	45	45	52
G3V6H9	50	49	47	52	51	52	51	51	55	53	51	53	51
Q66HA8	54	49	53	51	50	50	54	51	54	52	50	52	54
D3ZU13	50	52	51	52	53	54	50	54	52	56	51	50	53
Q7M0E3	52	53	50	56	52	56	53	55	52	53	51	52	54
P52944	49	53	48	55	53	56	50	55	52	53	52	51	54
Q5XI72	47	53	45	51	55	57	47	54	52	56	50	47	52
F1LPK7	55	51	56	52	50	50	57	50	55	49	53	56	53
P04642	56	55	57	52	49	48	56	49	56	47	54	55	54
G3V6S1	47	53	49	52	54	56	48	57	51	55	49	48	50
A0A0G2K1L8	55	55	51	49	54	44	56	47	46	52	63	58	57
P52925	48	52	46	49	55	53	47	55	47	54	50	51	47
D4ACV3	45	49	53	49	51	50	46	55	48	53	50	52	46
P61983	61	55	58	55	49	50	60	53	57	46	53	54	57
Q62920	54	51	54	52	49	50	54	51	54	49	51	53	53
P62963	55	51	54	50	49	51	57	47	56	46	53	53	52
B1WC34	45	50	50	50	53	53	48	54	49	53	47	52	47
G3V8R1	48	52	50	51	52	51	53	51	51	50	52	53	48
Q3MID6	54	58	60	50	58	52	51	51	53	54	56	55	55
D3ZVQ0	52	50	53	49	50	51	52	51	52	51	52	55	51
G3V8L9	55	50	53	52	52	51	53	53	53	52	51	55	49
Q6P3V8	53	52	56	53	51	50	54	50	56	50	54	56	54
D4A6A2	47	53	50	61	64	57	45	57	48	62	50	48	50
P26772	48	51	44	50	54	56	46	55	51	57	49	49	51
Q2PQA9	54	51	52	51	51	53	53	51	54	51	52	52	54
Q925G0	44	54	39	42	59	65	48	60	51	58	37	32	48
P38983	51	50	54	53	52	52	50	51	53	53	52	54	53
P19804	52	52	51	49	51	52	55	50	54	54	53	54	51
Q63945-1	53	52	46	53	54	54	50	51	53	55	53	51	54
G3V6P6	42	52	45	52	56	59	44	56	50	56	52	48	49
O08629	54	51	54	51	50	49	54	50	53	48	54	53	54
Q5FVM4	54	52	55	52	51	48	51	50	51	49	53	52	53
Q62785	49	53	48	51	56	53	46	54	50	54	52	52	53
D4ACB8	58	53	57	51	50	49	58	48	56	47	52	53	54
Q3ZB99	50	52	50	52	53	55	50	56	50	55	50	51	50
A0A0G2K0B0	48	52	45	50	54	58	43	55	50	58	51	48	54
A0A0G2K8H0	52	50	48	50	51	51	50	53	51	53	51	52	54
P47942	51	51	54	49	52	52	54	51	50	48	52	54	49
Q68FR6	62	51	59	51	47	48	59	48	58	46	55	56	56
P50399	55	51	55	50	48	49	57	47	58	49	54	52	51
Q5U2V1	49	51	51	51	51	52	52	53	52	50	52	53	49
Q5PQK2	52	53	54	52	50	48	54	44	47	44	54	50	53
Q5RJR8	47	49	49	51	50	52	46	55	51	58	49	55	47
P35465	53	49	52	54	50	49	54	51	51	52	51	52	53
Q6PDW1	48	51	46	51	56	56	47	59	51	60	47	48	54
Q62952-2	53	52	53	52	52	51	55	51	53	51	52	53	55
M0RC65	53	55	54	52	52	53	56	53	51	52	55	54	56
A0A0G2K4X8	51	49	44	50	52	53	51	52	53	53	51	54	49
E9PTR4	46	51	48	48	52	53	47	53	49	50	51	52	49
Q66HF9	52	54	51	54	54	54	51	54	50	54	53	50	54
Q9JJ54	54	51	54	51	48	51	56	50	54	48	52	52	52
P13668	42	52	46	48	57	57	44	56	45	53	50	50	43
D4A4Z9	53	50	52	52	51	51	52	51	53	50	52	52	52
F1LRS8	49	51	50	53	52	53	50	54	49	54	50	52	51
G3V8V1	38	53	40	54	58	65	41	65	42	48	47	45	48
Q08163	55	53	56	53	54	54	53	53	57	53	53	52	53
Q5XI34	57	52	56	52	50	48	56	48	56	47	51	52	54
B2RZA9	55	52	54	52	47	44	56	49	54	44	55	54	51
O88767	49	51	50	51	51	53	51	53	51	52	52	50	50
Q7TPB1	55	51	55	50	49	48	56	50	56	48	52	54	54
Q6P502	55	52	56	51	49	48	57	48	56	48	52	54	54
F1LN88	55	50	57	51	49	46	55	47	53	48	53	56	51
Q5RJK5	48	48	44	51	52	52	49	52	51	53	50	53	50
P52555	46	50	48	51	53	53	50	53	50	53	52	54	48
Q6P6U2	54	52	54	53	51	52	57	51	55	48	53	52	54
P10860	57	52	57	49	48	46	60	45	59	46	55	55	54
P63029	55	51	53	53	52	52	53	52	52	55	51	52	58
A0A0H2UI38	54	52	54	53	53	54	49	54	53	59	51	52	57
A0A0G2JSS8	53	50	47	52	49	51	53	50	54	53	51	50	55
A0A0G2K022	45	51	49	48	53	52	48	53	44	45	53	51	47
D3ZZZ9	48	50	51	50	53	53	51	53	49	52	52	53	51
Q05982	55	53	54	49	46	43	62	38	61	39	56	56	53
P11232	51	56	52	48	50	53	54	51	53	49	55	52	51
G3V786	56	51	55	52	47	41	54	44	58	49	54	54	53
D4A9L2	47	53	49	53	57	56	46	55	50	57	53	51	51
P41777	55	50	52	52	54	55	50	56	48	60	50	51	44
Q6AYU2	56	51	56	52	51	51	56	53	54	50	53	54	53
P10960	46	59	41	55	56	70	51	62	41	48	45	41	52
P62959	47	52	52	53	54	55	49	56	49	53	52	50	51
Q91Y81	57	51	54	53	49	50	57	49	56	46	52	53	54
Q3MHS9	54	49	51	48	50	49	53	45	52	46	54	52	54
A0A0G2K2M9	48	46	47	52	53	53	47	53	40	43	50	49	39
P50503	55	54	54	50	50	51	58	50	54	49	50	52	55
Q6J0M8	50	50	48	54	52	52	53	55	50	57	46	50	53
D3ZTH8	54	51	53	56	52	52	54	52	52	53	50	51	53
P11240	45	49	45	55	52	57	46	53	53	55	51	49	50
Q5XI07	47	53	50	51	54	57	49	55	51	54	50	51	47
D4A2G9	50	53	48	52	53	55	49	54	50	55	50	48	54
F1LR10	52	52	54	55	53	53	51	53	53	55	51	52	53
P62845	54	49	51	53	50	49	55	48	55	50	54	53	50
Q8VHK7	51	51	45	51	54	54	49	55	49	55	48	49	53
Q9Z2L0	57	52	58	48	48	46	58	47	57	47	55	57	53
P85845	57	51	55	50	47	43	56	44	52	45	53	52	52
A0A0G2K7X3	52	53	48	48	56	53	48	52	47	53	50	52	53
O88797	46	52	50	50	54	56	49	54	49	51	52	53	47
P24368	58	53	60	52	50	47	60	49	57	44	54	57	53
P00507	55	52	56	51	51	49	53	51	56	50	51	53	54
Q6P7A7	52	51	54	50	48	47	55	50	52	44	53	52	49
P07323	48	51	50	53	49	53	47	46	53	50	52	51	49
Q62703	47	50	49	51	53	52	45	54	48	51	50	52	50
Q66HM7	55	51	53	51	49	48	53	52	55	51	51	55	52
A0A0G2JSW0	47	53	46	50	54	57	48	55	52	54	53	52	52
O35987	50	54	47	51	54	58	47	55	49	56	50	49	52
F1LQ48	52	53	53	51	52	51	53	52	54	53	52	54	53
P11507	55	53	54	50	50	48	55	48	51	50	54	52	53
F1LSC3	44	51	45	52	55	58	46	57	50	56	48	49	49
P06302	46	53	46	43	59	52	46	56	45	52	54	54	49
G3V6X1	46	52	49	55	53	56	54	56	50	49	48	50	50
P35213-1	48	40	48	54	53	56	49	60	50	60	44	52	47
Q6MG61	54	52	53	50	51	52	57	49	57	50	52	53	52
P68511	59	52	54	51	49	48	60	52	56	47	53	56	54
Q64599	52	56	46	49	52	58	51	53	54	58	52	53	56
G3V6L9	48	51	46	48	52	49	49	52	49	51	50	53	48
A0A096MIX2	48	50	52	53	51	52	53	48	50	49	52	52	51
D4A0F5	54	51	53	49	50	50	53	52	52	51	51	53	53
A0A0G2K781	48	50	49	52	52	52	52	52	50	50	53	53	49
B0BN81	54	45	51	49	50	50	62	47	58	53	51	58	56
P35213-2	58	51	54	56	46	43	51	49	52	51	53	55	55
Q66HR2	53	51	54	53	53	53	51	53	50	52	54	55	53
Q9JHL4-2	49	51	48	54	53	53	48	54	50	55	50	50	53
M0R735	58	52	54	53	50	50	57	50	54	49	52	53	57
P28480	55	52	54	50	51	50	52	52	55	50	51	51	50
P05943	49	50	46	47	54	55	47	52	50	56	53	56	49
Q63692	53	51	53	54	51	51	54	52	53	55	51	52	53
P62859	48	51	47	53	55	57	46	55	50	55	50	47	53
Q6AYD3	58	52	56	50	50	50	56	49	57	48	53	53	55
P11030	55	52	54	48	47	46	55	44	50	44	54	54	52
P07943	56	52	56	52	51	49	57	49	56	49	55	56	55
A0A0G2K719	49	52	54	51	52	52	55	51	53	51	53	52	54
A0A0G2JTG7	50	51	52	53	51	53	51	52	51	52	48	48	52
F1M124	47	51	49	51	53	53	50	54	51	54	51	52	46
P50878	60	50	56	51	47	45	57	47	53	45	50	52	56
A0A0H2UHZ2	51	52	53	54	51	53	55	51	54	52	53	55	54
G3V8R0	42	50	42	54	55	60	40	60	50	56	46	44	46
F7FF45	48	52	51	52	50	53	53	57	49	49	52	49	49
A0A0G2JUC7	51	52	53	53	52	51	52	53	52	53	52	51	52
D3ZQM0	51	51	49	51	53	54	50	56	52	54	50	52	51
P05765	46	52	43	54	55	61	43	57	52	57	50	46	52
Q4KLL0	51	52	50	52	53	52	51	52	51	53	53	52	52
A0A0G2JSH5	59	54	48	52	48	54	55	50	56	55	55	55	57
Q6IMZ3	52	50	51	50	51	51	56	47	54	48	54	54	53
A0A0G2JWJ0	49	51	49	52	53	55	47	54	50	55	50	50	52
P31399	49	52	52	52	51	53	52	52	53	54	52	52	51
P13596-1	47	51	51	50	50	47	53	50	49	46	52	53	43
Q6IN37	41	49	47	49	52	53	49	54	50	51	49	52	47
Q9EST6	51	51	51	54	54	53	52	53	54	57	50	51	53
P23358	59	51	56	52	49	50	56	51	56	52	54	55	58
B3GNI6-2	55	51	54	52	52	52	57	51	56	50	52	54	52
Q6P9V7	50	51	51	50	53	52	51	53	53	52	52	55	51
I6L9G6	57	52	57	54	49	48	56	49	57	48	50	54	56
Q6AXW2	52	54	49	54	54	57	50	54	52	54	50	51	54
O35567	53	51	53	52	49	49	55	45	57	45	54	54	51
Q6AYI1	54	51	56	52	49	47	56	49	55	47	53	51	55
Q6AXU6	43	50	45	52	55	60	42	56	46	53	51	46	44
Q9EQS0	60	52	58	51	48	47	60	48	57	39	56	57	56
P24050	52	51	53	52	52	51	53	53	55	51	53	53	55
A0A0G2K051	51	52	52	52	52	51	50	53	50	52	50	51	51
Q4KMA2	55	52	54	50	48	49	54	46	53	45	55	54	56
P18420	56	52	57	49	51	49	57	48	53	51	52	53	54
A0A0G2JXI9	53	50	52	48	51	53	53	49	57	54	53	55	50
Q63525	56	52	55	51	50	51	53	52	53	51	53	55	56
F2Z3Q8	54	53	54	51	51	54	56	50	54	53	53	51	56
Q68FP1-2	59	52	57	53	50	50	58	51	54	48	52	55	56
A0A0G2K0T8	44	52	47	55	57	58	44	54	52	54	49	51	46
Q6P6V0	54	53	55	50	50	53	55	43	59	41	51	53	56
P61589	53	51	56	52	51	47	54	50	52	51	52	56	56
P16975	35	52	45	45	53	53	51	53	44	42	53	55	33
O88989	56	51	54	50	49	49	58	48	54	46	55	53	53
Q9ESH1	48	52	51	52	54	54	49	55	51	56	51	52	50
Q5XI73	56	53	53	52	52	52	56	53	54	50	54	54	54
Q5HZA7	50	51	51	54	51	52	50	53	49	53	51	51	49
G3V928	49	52	49	51	54	53	54	55	49	47	48	51	48
F1M265	50	53	49	52	53	55	52	55	51	54	52	50	53
D3ZXH7	54	51	51	52	48	47	51	47	50	48	52	52	52
Q9R066	50	52	52	54	52	53	49	56	52	55	52	54	52
Q63396	54	55	54	53	52	52	54	53	49	52	57	55	52
Q9ER34	55	52	53	51	51	49	55	47	53	48	53	53	54
B2RZ09	49	52	48	52	52	55	54	54	50	50	52	54	51
Q9QZA2	58	52	56	51	48	47	56	44	56	44	53	55	54
D4AEC0	52	52	58	52	52	50	53	49	55	49	55	57	51
P09895	62	51	59	51	48	46	58	48	55	46	53	55	55
A0A0G2KAN1	41	47	43	49	51	57	47	54	45	42	47	46	43
Q4QQV8	41	50	44	51	55	57	43	55	47	54	52	52	45
A0A0G2JYL4	57	56	58	51	48	50	61	51	55	46	55	54	51
A0A0G2JVH4	59	51	56	51	47	46	55	49	51	50	54	55	55
A0A0G2K613	45	52	48	44	54	52	46	53	48	51	57	54	45
G3V7T6	49	52	52	50	56	56	50	55	47	53	49	48	50
G3V9N0	65	56	53	57	58	52	58	49	49	51	60	53	63
Q99MZ8	50	53	48	51	53	53	50	53	51	51	50	51	51
M0R9L0	58	53	52	53	51	53	54	50	58	53	52	53	57
Q6AYT3	55	52	56	52	52	51	55	52	53	49	54	54	54
D3ZRX9	52	52	53	52	54	52	51	54	52	56	52	53	56
D4A206	44	51	45	51	56	60	43	59	48	57	50	49	42
Q5U2R7	47	52	46	50	53	54	48	53	49	52	51	52	48
A0JN30	45	53	49	50	53	56	49	55	51	54	53	51	49
P49242	63	52	62	51	48	44	59	46	56	42	54	53	58
O35964	52	53	54	50	52	52	53	53	53	51	49	52	52
M0RA08	52	55	54	52	53	54	52	54	52	54	51	51	56
Q6P736	54	48	53	49	47	48	52	49	58	46	52	54	50
G3V7L6	51	53	55	54	52	52	54	54	55	53	53	54	54
Q64303	54	51	54	51	50	50	51	53	53	50	50	52	54
Q9Z0V5	53	56	55	57	54	53	53	58	52	48	53	52	58
P63326	54	52	53	49	51	51	54	51	55	54	50	54	55
Q5PPP1	45	53	47	50	54	54	49	55	50	50	50	50	51
A0A0G2JSG6	52	50	52	54	53	52	53	52	52	53	51	53	53
G3V7Y3	46	51	47	53	55	58	46	56	48	57	49	51	49
Q6PEC1	45	53	45	51	56	58	45	58	50	55	50	48	48
D0UFD0	49	52	48	51	54	54	49	54	50	57	50	54	49
A0A0G2K9E0	48	51	50	53	51	52	51	53	54	52	52	50	51
B1WC84	48	49	47	52	54	54	47	52	48	54	51	51	51
P04182	55	51	54	52	47	41	59	46	53	38	55	53	52
P62909	57	53	57	52	49	46	57	46	57	42	55	51	54
D3ZYS7	51	49	52	52	51	52	50	52	51	55	50	51	50
A0JPM9	54	53	50	52	53	55	51	55	52	56	51	51	59
P62982	51	48	57	47	48	46	50	50	54	48	51	56	42
G3V7L9	49	51	48	53	54	56	48	55	50	56	46	47	52
B0BN18	50	50	44	55	53	56	49	54	55	56	49	49	51
P04961	53	51	56	50	50	49	56	48	54	45	55	54	49
Q9JLZ1-1	54	52	53	55	51	53	55	52	55	51	51	52	56
Q5XI22	50	51	52	49	50	50	51	53	47	47	53	56	49
Q6DGG0	59	52	57	51	52	49	57	48	56	50	53	55	59
F1LPV0	57	52	55	54	54	52	52	53	55	54	52	54	56
Q6P685	60	52	56	52	47	48	60	47	59	50	54	52	58
P62083	57	51	56	50	51	50	57	50	58	49	54	54	51
A0A0G2JV46	45	53	47	49	56	56	46	53	49	55	53	51	48
D3ZAN3	54	52	55	53	50	50	53	49	53	46	53	53	50
A0A0G2JYB1	56	52	59	52	48	49	56	52	60	47	55	55	53
Q4FZT9	51	53	57	52	51	48	48	54	50	50	54	54	51
G3V6C4	49	54	55	52	52	50	52	51	55	49	53	53	49
B2RYP6	52	52	51	51	54	51	52	51	50	50	50	51	54
Q5BJZ3	57	51	54	50	49	45	56	45	54	43	52	51	54
Q3B8Q1	57	51	54	50	50	49	52	53	51	55	50	51	55
A0A0G2K737	54	52	52	50	49	45	55	50	59	46	52	55	52
Q6AY09	51	52	55	50	50	51	52	45	54	52	54	55	47
G3V712	52	49	55	48	48	46	54	45	52	48	51	52	45
O35112	50	50	52	52	51	48	51	53	50	50	52	56	51
Q4QQV4	56	50	52	51	48	50	54	48	54	49	53	53	55
Q641Y8	56	52	55	50	50	47	55	47	56	49	52	51	52
O35796	54	52	48	53	51	50	50	52	55	56	52	53	55
D3ZUB0	50	53	53	50	51	50	54	50	51	50	52	53	52
Q4AEF8	58	53	54	51	49	51	56	50	53	53	53	54	55
P85834	53	50	53	52	50	50	57	49	53	47	50	50	53
Q6PCT3	51	54	50	52	54	55	53	56	50	56	55	53	53
P21571	42	52	47	48	55	53	39	58	51	53	47	49	51
A0A0H2UHK0	46	51	46	52	53	58	47	55	49	54	54	50	48
P19945	56	49	54	48	48	41	56	41	54	45	54	53	55
Q6P790	61	53	60	52	47	47	60	49	56	46	54	54	58
O08651	57	52	56	51	49	47	55	50	55	32	52	53	54
G3V763	37	52	47	51	53	56	47	55	45	49	49	50	36
Q6NYB7	56	51	53	46	49	47	54	47	56	48	51	51	55
Q9QZK5	51	53	52	48	50	50	56	51	52	46	49	49	48
Q62871-2	51	55	55	53	55	54	52	57	50	50	53	53	52
Q03344	45	53	47	49	59	58	45	56	51	57	51	50	50
B6DYP8	54	52	54	51	50	52	58	46	56	44	56	54	53
Q794E4	52	54	55	51	51	52	53	50	54	48	55	51	52
F1LRJ9	52	53	55	51	52	49	55	52	53	51	53	53	51
Q498U4	46	54	47	52	55	59	47	59	50	53	51	48	51
Q9EQX9	54	51	56	49	48	47	56	48	57	43	54	55	54
Q6PDV8	52	49	48	52	53	55	49	54	52	54	50	48	47
A0A0G2K8P3	51	49	53	51	48	48	55	51	54	42	54	53	48
P85968	56	53	57	51	49	47	54	47	55	48	52	52	56
B0K031	60	50	56	53	48	50	57	53	54	50	51	53	57
A0A0G2JSH9	54	50	54	52	50	50	56	50	54	49	53	54	50
Q9Z270	54	51	53	52	50	50	51	54	54	52	53	57	53
B1WC32	57	53	53	56	52	51	52	56	53	54	50	54	55
B3DMA1	52	51	49	53	52	53	49	53	52	56	50	52	54
Q5XIW8	50	51	49	53	53	55	51	52	52	53	49	48	48
Q66H80	59	54	57	56	50	50	56	52	57	48	55	55	54
P50398	49	53	52	50	52	53	54	52	52	52	51	51	50
Q99PD6	45	49	51	52	52	50	45	51	49	53	48	52	52
P62193	54	54	54	52	54	53	54	54	56	54	53	52	55
P41542	56	51	56	51	49	50	55	53	51	49	53	53	54
Q5U3Z7	57	52	55	52	51	51	53	51	54	52	52	52	54
Q3MIE4	57	53	58	54	51	50	56	52	55	49	53	53	56
F1LQN3	50	52	49	54	54	58	49	57	50	55	50	50	52
G3V8G5	51	49	52	49	52	47	56	50	51	46	52	54	51
M0RCH6	45	52	47	48	56	56	45	55	46	51	52	53	49
Q5M7V8	48	52	50	51	48	47	47	45	36	39	50	51	49
D4AC23	54	50	54	52	50	46	56	48	56	48	53	50	54
Q5XIE0	46	50	48	53	52	50	49	52	50	53	50	51	48
Q5I0D1	55	51	53	51	49	50	54	50	57	48	51	54	52
D3ZA84	66	53	60	57	49	49	62	49	59	52	50	50	62
P62634	47	53	48	48	55	54	47	54	52	54	48	49	53
Q4KM73	50	49	51	50	51	51	52	51	50	53	49	53	51
P26453-2	48	51	49	52	53	52	47	55	47	53	52	52	50
P18437	55	55	48	49	54	52	53	50	51	49	55	51	55
Q62848	48	52	50	51	55	55	51	54	50	54	54	54	51
D4A5L9	52	54	52	52	50	51	55	47	58	51	57	56	51
P62755	57	49	55	52	49	47	52	52	51	51	48	52	53
P62907	59	52	60	50	48	47	58	46	55	42	54	56	54
P62329	51	54	50	44	51	47	54	47	47	44	53	52	49
Q62636	51	50	56	53	50	49	56	48	57	50	54	55	51
B0BMT9	57	52	56	50	49	47	53	48	55	38	51	51	55
P47875	53	55	54	54	52	53	58	56	52	44	49	50	58
Q66H76	48	51	51	51	52	51	54	49	54	53	53	57	53
D3ZM69	51	51	49	53	52	51	51	53	52	51	53	52	50
A0A0G2K0W9	56	52	57	52	50	49	55	48	55	49	53	54	55
E9PST5	50	50	51	54	51	52	49	47	40	40	49	51	39
Q64537	49	50	47	53	52	53	55	50	57	54	52	52	55
Q6MGC4	47	49	42	52	53	56	43	54	54	55	49	47	50
G3V681	55	55	54	52	57	59	55	60	54	48	56	54	54
P51583	57	53	54	51	51	54	56	51	56	50	51	54	53
Q68FY0	55	51	55	53	53	52	51	50	54	52	51	51	53
Q63570	51	49	53	56	53	49	54	50	60	54	52	55	49
G3V7I8	51	49	55	51	52	49	50	54	51	52	52	55	50
A0A0G2JVZ6	53	51	55	49	48	43	53	45	48	48	53	53	49
Q5RKI0	55	53	55	51	51	50	51	52	49	47	53	52	55
P12075	51	53	49	50	54	55	49	53	51	53	52	51	52
Q6AY84	49	50	53	51	51	51	49	53	51	54	50	55	48
G3V6W6	54	51	54	54	53	55	53	53	53	54	48	53	53
P63036	56	52	54	53	54	53	53	52	52	57	54	56	53
P56574	54	51	54	51	48	44	57	42	58	46	56	53	49
B1WC16	46	53	50	52	52	50	45	47	35	41	47	48	49
G3V940	57	53	57	53	50	48	57	52	54	53	53	54	56
Q5U2U8	51	54	50	54	52	53	54	52	52	50	53	52	51
E9PU28	58	50	55	51	48	48	56	49	55	48	52	50	57
A0A0G2JXT3	52	52	54	53	49	47	56	46	57	43	56	55	51
F1LQ00	41	48	41	43	51	52	49	53	43	42	51	51	39
F7EMB2	53	50	52	50	48	52	54	46	53	50	52	53	55
F1M8A5	38	51	42	42	54	53	48	53	48	51	52	50	48
Q9R1T1	49	50	46	46	50	51	50	50	49	51	49	55	52
D4A9Z8	33	52	49	45	58	60	41	57	47	53	48	48	34
A0A0G2JXC1	58	52	56	48	48	48	55	47	51	49	54	54	55
Q64057	57	50	56	51	48	42	57	44	58	16	51	53	52
P43278	52	50	50	51	54	53	48	55	49	58	53	53	50
Q63413	57	54	56	55	54	50	61	46	69	19	55	51	50
Q5M860	55	50	50	50	53	54	56	56	53	53	51	57	53
D4AA63	42	47	37	55	56	57	43	57	53	57	53	52	53
P62749	50	50	47	51	52	50	50	54	49	51	49	52	52
Q2EJA0-1	48	51	45	53	52	54	53	53	52	53	51	50	54
P05982	52	53	55	57	49	45	56	54	53	41	52	51	55
G3V6H0	53	48	53	49	45	38	57	41	55	16	55	56	52
P25886	47	51	47	57	55	59	42	60	48	62	46	47	52
A0A0H2UHX3	56	49	57	52	49	49	56	44	55	44	53	54	52
Q0ZFS8	47	53	48	52	55	58	50	55	50	55	52	48	52
Q9Z1Z9	50	51	52	51	50	52	51	52	51	52	51	53	52
Q9QY17	54	51	50	50	50	53	49	54	50	53	49	50	52
Q5FWU0	50	52	50	53	54	55	49	56	51	57	50	51	52
Q4G079	56	52	53	52	52	52	54	51	56	50	52	53	55
O89049	53	50	52	51	51	52	53	49	55	54	54	55	52
P17764	56	52	56	51	47	47	57	47	58	24	53	56	52
B0K021	60	52	57	52	50	50	56	49	55	49	54	53	57
A0A140TAI1	48	50	48	53	54	55	48	54	49	54	52	51	50
O35303-6	54	48	50	53	50	51	50	49	55	52	50	52	52
P83868	51	52	50	51	53	53	49	53	49	52	51	52	53
A0A0G2K0X9	54	53	56	53	51	52	56	51	53	52	52	52	52
A0A0H2UHG7	54	52	56	53	51	52	52	53	52	54	53	55	56
A0A0G2JSR7	51	51	49	50	52	57	51	55	50	53	53	50	51
Q5FWY5	50	50	46	50	54	54	51	54	51	52	52	53	51
Q9Z1W6-1	48	51	51	52	55	56	47	57	47	56	48	51	46
Q8CFN2	55	49	56	48	44	45	59	47	56	34	53	56	52
B0BN85	50	52	49	56	53	56	48	55	53	56	51	49	52
A0A0G2K1C0	56	53	53	50	52	51	53	51	56	53	53	53	53
B5DFC8	57	51	54	48	51	53	57	51	54	49	52	51	57
M0RDJ4	55	56	56	51	51	57	53	55	56	53	52	52	56
B5DF60	51	51	44	52	53	54	51	55	52	58	48	51	51
Q5U362	56	53	53	52	49	50	54	52	55	51	53	50	53
P68101	58	51	56	53	49	49	58	51	56	51	53	54	55
Q5U2N2	55	51	53	51	51	52	53	50	52	51	52	51	54
B1WC49	51	52	53	53	50	50	50	52	51	53	53	52	54
Q4V8H5	53	48	52	53	50	45	57	47	56	50	51	52	53
D4A720	53	51	51	50	50	47	53	48	52	49	52	52	52
Q6AXS3	51	53	51	50	51	52	50	53	50	52	53	54	47
A0A0G2JXN6	54	53	56	53	50	49	56	48	46	50	54	55	53
B2GV14	52	53	52	53	52	53	49	52	51	51	51	50	55
Q07205	53	50	50	52	50	53	52	51	54	53	52	54	54
D4A5Q2	57	51	53	51	49	50	52	49	50	50	48	51	47
P04762	54	53	54	55	52	52	54	55	53	53	52	53	54
Q5EAJ6	51	52	54	53	52	51	53	56	51	54	53	54	50
P51635	56	50	54	50	49	48	55	48	53	50	52	53	54
O70593	52	54	53	48	53	55	51	50	50	53	52	52	52
Q566E4	52	51	53	51	52	46	50	44	43	50	53	55	52
G3V907	47	51	50	51	52	50	50	52	53	47	54	52	47
Q07009	54	52	52	54	49	51	53	50	53	48	52	52	53
G3V946	48	51	44	55	54	56	48	53	52	53	51	55	49
P47727	53	51	55	51	51	51	55	50	51	51	53	52	54
Q5U312-2	54	52	56	53	52	51	55	52	53	47	52	53	53
G3V7G8	58	51	52	54	51	52	57	52	56	46	54	55	57
P04550	46	52	47	46	56	54	45	55	45	52	51	51	49
G3V936	57	53	57	53	52	48	55	47	57	46	54	52	54
P62828	60	48	59	50	46	43	59	45	56	50	53	53	51
P21531	61	50	58	51	49	47	57	46	49	42	56	54	50
D4ADF5	51	53	49	52	54	53	51	53	51	52	54	51	54
Q4KLZ3	53	55	54	55	55	55	54	56	53	57	51	51	54
Q4G061	63	56	58	53	48	45	59	47	58	16	52	50	61
A0A0G2JTT2	47	49	49	50	51	50	47	50	51	51	54	57	48
B2RYB3	48	43	49	56	56	56	51	49	39	41	51	51	38
P08010	53	51	53	50	48	49	53	44	53	43	53	54	50
A0A0U1RRQ3	50	54	51	51	53	55	47	55	49	54	56	52	52
P27952	58	51	59	53	47	43	57	46	57	43	55	52	55
A0A0G2K199	59	51	55	51	49	45	61	41	59	37	53	53	54
Q66H98	52	54	53	52	54	56	53	57	50	54	50	51	51
P84100	58	48	55	51	48	45	55	51	53	45	46	52	56
Q6AYK6	55	53	55	53	51	53	53	52	52	52	53	54	55
D4A777	45	51	50	52	55	56	47	57	48	55	49	52	49
Q5U1W8	50	52	47	54	53	55	44	54	51	53	47	46	55
B0BN99	48	51	47	49	55	53	52	53	50	52	55	52	50
G3V624	54	50	56	53	48	45	55	47	56	51	52	54	51
P09456	53	53	53	54	53	54	54	56	51	52	49	52	53
P10760	53	52	53	52	52	53	52	53	52	52	51	49	53
P13471	64	52	57	62	48	50	54	51	54	51	52	51	57
P62853	57	52	54	54	50	53	54	50	55	54	51	53	51
P83732	57	50	57	53	51	47	57	51	52	50	48	53	55
Q9Z1M9	49	51	50	52	54	55	53	56	52	52	50	51	50
P62076	51	52	49	51	53	54	47	54	48	55	50	49	52
B0BNK1	54	50	51	51	47	51	51	44	52	52	61	58	48
Q71UF4	61	51	59	50	46	46	60	46	58	42	52	55	52
F1SW39	50	53	52	51	51	49	50	53	49	50	55	54	52
B5DFD8	50	54	50	49	51	46	52	49	47	48	52	50	50
Q4KM74	60	50	56	51	51	42	53	50	53	47	54	55	56
F1M3H8	55	54	52	49	54	52	49	52	50	54	51	53	55
Q6P9V6	54	53	58	51	52	51	55	51	54	52	53	55	53
D3ZUX5	53	51	51	49	54	52	49	52	52	55	50	51	54
P36201	46	55	50	48	53	52	50	53	48	47	52	54	49
Q09167	47	52	44	53	55	57	45	56	49	56	50	47	50
P63312	39	50	42	44	58	58	39	58	43	52	48	49	43
G3V644	49	53	50	51	56	56	47	55	48	57	53	51	51
Q6AYD5	53	52	54	53	51	53	55	51	54	52	55	53	51
Q5U318	48	53	52	54	54	54	52	55	50	54	51	52	51
Q6PDU1	53	54	53	50	54	53	49	52	50	53	52	51	54
Q9JLA3	51	50	51	55	52	55	52	56	51	49	52	52	53
D3ZPL1	50	51	46	50	51	55	51	52	53	50	51	51	48
D3ZFP4	50	53	55	55	52	51	52	54	54	51	51	49	51
F1LZX7	60	52	57	46	51	46	62	45	58	40	54	51	60
Q68FS4-1	51	49	55	49	51	52	50	47	53	50	55	54	49
Q4KLF8	51	51	53	48	54	52	46	51	53	58	53	54	50
D3ZRM9	57	51	58	51	50	48	54	48	53	50	56	56	53
P62944-2	55	52	55	52	52	48	56	48	53	50	53	52	54
D3ZXF9	54	54	52	54	55	58	54	53	52	57	53	51	57
P17220	53	50	54	52	52	51	55	51	55	53	53	56	53
P67779	47	48	42	52	52	50	54	47	55	46	54	53	55
Q62764-2	61	57	52	51	55	61	53	53	55	55	54	50	65
P30904	51	54	55	55	51	52	51	49	55	54	55	56	54
Q6P6T6	58	61	64	58	57	59	54	57	56	57	60	59	55
B4F7F1	51	55	51	57	54	57	50	55	52	58	51	50	56
A0A140UHY3	56	54	59	52	41	38	59	39	45	41	57	56	57
Q9Z1H9	53	52	54	47	48	52	54	52	55	53	51	52	51
B0BN97	48	52	54	50	52	53	51	53	53	54	52	56	49
P84586	50	55	52	51	54	55	47	54	50	55	51	52	54
G3V8U9	54	52	52	51	50	53	51	52	49	52	46	48	54
P08082-2	52	54	49	49	53	52	51	53	49	52	54	52	56
D3ZZR9	44	51	45	53	55	58	44	56	47	52	49	48	46
P05942	46	50	48	49	54	53	47	55	44	52	50	50	49
B5DEM5	58	50	55	53	50	49	57	53	54	51	49	53	56
D3ZCG9	45	52	48	54	53	55	48	54	52	54	51	53	51
Q64428	50	51	52	54	53	48	51	51	52	52	57	54	50
P70583	41	51	46	50	56	58	47	54	48	51	51	47	44
Q6P9U8	58	50	51	50	49	46	58	45	54	49	52	55	58
Q499N6	50	53	47	52	54	56	47	57	52	57	50	50	53
Q5RK09	51	51	52	51	51	50	51	52	49	50	51	50	53
Q5M827	50	51	55	53	50	50	51	48	57	50	52	54	51
Q6P9Y4	59	54	59	51	51	45	58	48	56	48	55	55	56
A0A0G2KAN5	52	52	52	48	47	43	54	42	41	41	52	55	52
F1LTX4	42	51	48	50	53	49	51	52	49	55	50	51	46
D4AEH3	63	52	55	51	47	49	57	49	52	35	47	49	58
P25235	49	51	55	56	52	50	52	49	51	51	54	54	47
D3ZXS8	54	56	58	56	52	55	52	54	56	56	51	51	57
D4A719	49	52	49	54	53	52	48	54	50	55	53	49	53
F1LN59	61	52	56	53	49	50	57	54	55	52	52	50	57
Q6IRJ7	56	52	56	53	53	52	53	51	55	51	53	52	55
Q6AYC4	51	53	52	51	52	56	53	53	46	52	55	51	51
Q5I0E7	52	51	53	53	53	51	49	53	53	53	52	55	55
B0BMW0	59	52	56	51	50	46	50	50	51	56	54	53	55
Q6IUR5	55	53	52	52	49	50	58	48	55	43	54	51	53
D4A8U7	57	52	56	49	47	43	56	48	54	48	51	53	54
D4A6W6	56	48	56	54	49	46	53	47	54	48	49	52	53
F1LMW7	42	52	48	47	55	55	43	58	45	54	49	51	43
P53565	45	51	50	53	50	54	49	51	52	50	51	50	47
A0A0G2JV31	50	50	51	50	48	47	54	47	54	46	53	52	51
P69736	55	56	54	54	56	55	49	54	54	58	53	50	58
D4A3I4	49	53	49	60	55	63	44	58	51	54	47	43	56
Q68FU3	50	52	53	52	51	50	51	53	52	51	51	53	50
B5DEX4	45	50	49	56	52	54	47	55	51	57	52	56	49
Q6P7A9	39	52	44	47	55	55	38	59	34	48	52	51	42
F1M9V7	50	50	53	50	52	51	52	49	54	52	50	52	49
G3V6S8	52	54	51	51	53	54	50	54	51	55	52	51	53
A0A0G2JT93	53	51	51	51	51	49	50	51	50	53	52	51	50
Q62969	55	57	59	55	51	51	55	49	57	40	55	53	55
P13264-2	54	51	52	54	50	50	51	51	53	48	50	51	52
P62997	50	50	48	54	53	53	50	54	52	55	50	49	51
Q9Z269	54	53	54	55	55	57	53	54	54	58	52	51	55
P40329	50	49	52	50	50	47	50	46	58	42	50	50	51
O35142	54	51	53	51	48	46	58	49	56	45	52	52	52
I2FHN3	48	49	45	51	51	53	57	53	48	46	52	51	48
Q8K585	50	55	49	55	55	54	51	58	55	63	55	47	63
P43138	52	49	53	52	51	48	50	53	51	49	47	50	53
Q99068	52	52	52	50	50	49	56	47	49	47	55	53	48
P17077	59	50	51	50	49	50	59	51	55	44	50	50	56
Q7TP15	51	52	50	51	52	49	51	49	51	48	52	53	52
P62832	57	52	59	51	48	47	57	47	55	46	54	53	55
B2RZ74	50	52	52	51	53	54	48	50	42	46	53	52	50
A0A0H2UHQ0	58	51	51	57	51	55	51	51	55	52	51	54	65
O35821	60	52	58	53	51	48	53	51	54	56	51	52	53
Q925G1	49	52	48	53	53	55	48	56	47	51	52	49	49
Q5PQX1	57	52	57	53	51	50	55	52	51	50	52	55	54
P81155	55	49	55	49	45	44	58	37	60	44	55	54	47
Q9WVA1	45	51	42	57	55	61	46	58	55	64	55	51	56
P55770	54	51	51	55	52	53	53	53	53	56	53	52	56
P62804	57	54	55	51	53	54	56	49	60	50	57	54	58
P01041	54	54	59	54	46	47	57	48	55	46	56	56	57
Q27W01	50	55	51	56	56	59	46	57	49	57	54	48	56
Q64560	53	50	49	52	51	50	53	51	53	52	54	52	53
A0A0G2K9T4	51	51	48	53	50	52	59	52	59	49	48	48	51
Q91V33	53	53	57	52	49	48	52	49	54	51	53	55	53
A0A0G2K7B3	63	54	56	50	52	50	55	49	53	52	54	54	59
P70580	50	50	49	49	53	51	46	54	50	55	52	56	51
P27605	46	51	53	52	54	48	51	48	54	49	52	53	49
G3V798	49	52	51	53	55	56	47	56	50	56	49	48	51
Q9JHW0	59	53	60	53	52	53	60	49	61	48	51	56	56
F1M8K0	48	56	47	49	55	58	52	55	49	54	56	54	48
A0A140TAE0	52	48	49	50	47	50	54	47	50	45	53	48	54
D3ZHG3	46	52	50	54	53	56	53	54	48	51	53	53	49
D3ZX87	59	52	56	50	48	49	60	48	55	51	54	57	55
Q6PDV7	62	52	58	51	49	47	59	49	55	23	53	52	58
Q8K3F3	44	51	45	53	53	55	43	60	52	57	52	51	50
P63100-2	54	50	55	48	51	49	50	47	53	49	51	55	50
D3ZN95	51	53	50	51	53	55	50	55	50	52	52	52	53
D3ZZR5	51	50	52	50	54	56	52	49	55	54	55	51	45
Q6PCU4	51	50	48	53	49	50	49	50	51	49	50	49	52
P60901	55	53	54	49	49	47	59	49	56	50	53	53	56
Q712U5-1	52	54	55	54	56	51	49	52	49	54	56	54	51
O35264	52	51	53	54	52	53	51	54	62	53	53	54	51
D3ZFY8	60	54	55	50	50	48	58	47	54	51	57	56	56
B4F7C7	51	50	54	54	52	51	47	54	48	52	48	53	57
P63245	53	51	54	49	49	44	52	46	54	48	54	53	50
G3V9R0	46	46	44	54	49	51	53	51	52	53	53	52	51
G3V818	49	50	49	53	52	51	49	55	52	56	50	53	52
D3ZKW6	48	50	49	48	50	52	51	52	50	50	51	52	46
Q6P7Q4	53	52	51	52	51	52	52	52	56	53	52	52	50
Q6P6R2	55	55	56	55	55	56	55	55	53	56	54	55	55
F2Z3T9	51	51	52	52	52	53	51	51	46	48	46	55	52
A0A0H2UHG0	57	53	53	53	49	49	54	52	56	47	52	51	61
Q6P7P5	55	51	54	53	52	47	56	48	55	49	51	54	52
D4AEP0	54	47	50	51	47	49	51	46	54	50	52	51	53
Q8K1Q0	54	49	51	51	52	49	52	52	53	52	51	53	52
Q04462	54	54	58	59	52	52	51	55	52	53	56	55	55
P97536	52	53	52	52	51	51	53	51	50	50	52	49	54
Q641Z6	53	49	52	50	50	45	55	43	54	37	53	53	52
D3ZJ92	52	50	51	50	51	49	52	54	50	44	52	52	40
Q5D023	49	49	52	50	51	49	51	54	48	50	48	53	49
A0A0G2JZI0	54	52	53	50	53	50	52	48	48	53	55	58	51
A0A0G2K571	42	49	43	52	56	63	45	61	47	56	48	47	47
F1M779	54	53	54	52	48	44	56	47	55	43	58	53	54
P62914	60	52	57	49	48	45	59	46	56	49	52	56	56
B0BNL2	49	53	50	59	62	56	45	62	49	60	54	52	60
Q6P686	48	51	47	54	54	52	50	55	52	54	50	53	53
D3Z9M5	52	51	51	50	50	48	56	50	51	49	54	54	52
Q5XIG8	56	53	56	52	52	52	51	53	55	49	53	57	54
Q5BJU0	57	52	59	56	51	51	53	53	53	49	50	53	55
D4A8T3	51	51	48	52	52	57	52	51	58	54	52	51	48
D3ZIE1	61	49	55	52	50	48	58	47	56	46	54	54	60
A0A0H2UHF6	55	48	53	50	46	44	55	46	59	46	51	51	53
P21708-2	56	55	56	53	50	51	58	52	50	46	53	53	54
F1LMA7	52	49	51	48	48	43	53	51	53	50	50	52	46
G3V8Q1	49	50	49	53	49	50	52	48	52	54	54	54	51
B2RYP4	54	52	55	51	53	51	53	50	50	50	54	53	53
Q6AY20	56	55	56	55	55	54	56	55	53	54	52	50	59
Q07266	52	53	53	50	51	51	49	51	53	47	50	47	54
B1H282	48	50	52	52	53	46	49	52	51	53	53	54	48
P62628	47	52	50	54	54	54	51	57	49	54	54	55	53
G3V6P2	54	53	53	53	55	53	53	53	53	56	56	54	56
F8WG91	48	49	49	50	52	49	51	50	52	53	51	51	49
Q31258	46	53	51	53	55	54	50	55	54	48	51	51	47
A1A5P0	50	52	49	54	55	57	46	59	48	55	49	48	55
A0A0G2K751	50	53	50	49	53	52	52	51	49	51	54	54	50
A0A0G2JSI1	56	54	56	51	51	49	54	52	55	49	53	51	56
Q5I034	46	50	47	52	56	55	44	56	48	53	53	49	47
D4AEK9	51	54	52	51	53	53	49	55	49	53	53	50	54
D3ZX38	47	52	48	54	51	58	48	54	51	54	50	48	51
Q6AYR1	53	52	50	51	53	55	51	53	47	51	50	50	54
D3ZD09	49	55	47	52	53	58	49	57	53	55	56	52	57
A0A0G2QC06	51	53	50	54	53	55	51	52	51	55	46	50	61
D3ZPR0	58	52	53	51	50	46	52	52	56	49	49	52	54
F1MAA7	41	61	49	51	54	57	50	58	47	49	49	50	44
A9CMB8	51	54	54	53	53	53	54	50	52	46	52	52	49
A0A0H2UHT6	55	50	57	49	49	46	56	43	57	43	52	49	50
P05370	53	52	55	51	48	44	54	45	56	42	54	52	51
Q71UE8	44	52	45	53	58	57	45	59	47	56	49	51	49
Q6AY58	59	51	56	50	50	46	58	48	56	50	51	52	58
P09527	55	52	57	54	49	44	54	47	56	47	54	54	56
Q5XIP6	58	45	56	52	52	52	53	50	52	52	50	52	55
Q06647	58	53	58	51	50	49	56	49	55	51	54	54	55
Q9WV25-1	52	51	51	49	53	50	52	53	51	15	52	51	46
A0A0H2UHT5	50	49	50	53	53	53	49	54	50	57	49	51	49
Q5VLR5	52	53	54	50	51	51	56	50	52	49	53	53	48
P84079	55	54	54	53	52	55	52	51	50	53	52	51	50
P62870	58	52	53	53	51	50	59	50	57	45	51	52	55
Q4KLH4	47	53	53	55	54	55	54	56	58	54	49	52	49
P60841	47	55	47	51	59	62	44	60	50	57	53	51	53
P62494	58	54	58	52	52	48	60	49	56	47	55	54	55
G3V834	51	51	49	59	53	54	54	54	52	52	53	49	53
P05712	56	54	53	48	51	49	58	47	57	51	56	50	54
A0A0U1RRZ5	48	52	50	50	54	53	48	52	49	54	49	52	51
Q63768	52	55	55	55	56	54	52	57	52	54	55	50	53
Q3KRC3	50	52	53	52	51	52	54	53	53	50	51	52	51
D3ZSL2	51	50	61	55	46	50	61	45	55	49	55	59	54
P23514	50	50	51	50	52	54	52	48	53	46	52	51	51
Q7TP40	44	53	49	50	55	58	43	56	45	53	50	47	48
G3V7G0	52	54	56	54	52	53	53	52	52	55	55	55	52
G3V6S5	46	51	51	51	52	50	52	52	56	53	51	50	50
P41350-1	57	48	56	49	48	47	58	49	53	43	50	56	51
G3V9P0	53	54	49	52	55	56	50	56	52	55	50	50	54
G3V8C6	48	54	53	55	58	54	51	55	46	55	59	60	52
Q9ERA7	57	53	56	55	51	44	55	46	52	46	55	56	53
Q00238	53	51	51	55	53	51	47	54	52	54	50	49	54
Q4KLI7	54	52	52	55	50	50	54	52	54	45	53	50	59
D4AE96	48	51	49	52	52	50	53	51	53	50	56	51	52
B6ID08	37	61	37	46	69	71	43	57	43	57	49	46	48
O08557	54	52	56	50	50	49	55	49	55	50	55	54	52
P60123	59	47	55	47	48	44	53	44	53	21	52	55	53
A0A0G2K681	54	53	53	51	51	58	51	54	48	51	53	53	55
P14408	56	53	53	51	54	56	58	48	55	16	54	50	54
D3ZZT9	43	52	47	51	58	57	50	58	52	52	50	51	51
P13803	50	48	45	51	53	50	55	49	56	49	54	50	53
D3ZPN7	58	52	59	51	49	46	54	49	55	46	52	54	55
O35889	49	53	50	58	56	56	44	58	49	57	54	54	52
B5DES0	55	54	53	50	50	49	58	47	56	44	56	54	56
Q62658	54	55	53	52	49	52	56	52	50	48	56	51	53
Q5XI29	51	48	54	53	50	54	50	50	50	57	47	50	48
Q62632	44	52	46	48	53	50	53	53	44	45	51	52	41
F1LN42	46	52	49	56	54	58	46	57	50	55	48	49	47
P29314	60	52	57	50	49	48	56	51	56	51	52	52	57
F1LNF7	54	50	52	50	51	50	53	53	52	49	52	54	56
P13221	55	56	62	54	51	52	52	55	58	16	54	56	54
A9CMB7	54	53	54	51	53	54	53	56	54	54	52	48	55
A0A0G2JZG7	54	53	52	55	50	54	50	54	54	54	50	53	57
D4A4T0	52	51	47	49	51	52	53	53	50	52	52	52	51
O55096	45	51	48	48	53	53	42	62	49	50	50	50	48
Q68G33	49	52	52	53	52	54	52	53	52	51	52	52	52
G3V8Q6	54	54	57	54	50	49	54	48	56	52	55	53	51
E9PT66	54	51	54	52	48	43	54	48	48	49	53	51	49
D4A510	54	51	50	52	49	49	50	51	48	47	49	52	52
B5DFK1	53	52	55	53	50	49	57	48	51	50	50	53	49
F1LPS8	54	52	56	54	51	51	53	50	54	54	51	52	51
P62282	59	47	59	49	48	44	54	47	55	45	53	57	50
Q6P9U0	54	52	54	52	51	47	53	47	54	48	53	51	54
A0A0G2K6X9	57	51	57	49	47	47	55	48	53	45	53	54	51
A0A0G2K0X4	58	51	56	53	52	48	55	51	55	49	53	57	57
D3ZD11	58	49	54	49	45	35	60	49	57	47	53	54	53
Q499R7	52	51	55	54	53	50	50	52	56	52	52	57	52
P50411	49	52	46	52	56	56	40	57	44	55	51	51	52
Q5U2U7	53	52	53	54	54	56	52	57	53	57	51	49	54
Q6AY21	56	53	60	56	58	55	53	55	52	57	51	49	50
Q9Z2X5	50	51	51	52	50	49	50	53	51	51	49	50	52
G3V6I9	60	51	56	53	48	47	54	52	55	51	55	56	57
A0A0G2JST3	50	52	56	50	48	46	49	44	48	42	49	50	44
A0A0G2JW90	56	52	57	50	52	50	57	50	52	45	54	55	54
P14604	49	51	52	55	53	50	54	48	55	48	52	55	52
A0A0G2K9A2	58	53	53	52	52	49	62	45	58	49	55	50	58
A0A0G2K9V6	56	53	59	51	50	47	57	48	58	45	53	54	57
D4AB03	52	51	50	55	53	54	52	56	49	54	51	49	57
G3V7I0	50	49	49	53	51	53	48	48	52	53	49	51	51
P61354	62	49	57	51	48	43	58	44	60	46	50	52	51
M0R5N4	45	52	49	49	53	54	49	51	49	50	53	52	49
Q71SA3	47	62	50	57	56	60	49	57	53	57	51	49	53
Q5XI81	55	52	52	53	53	53	53	53	55	48	51	50	55
P00173	50	52	52	53	54	51	51	53	51	54	50	52	50
P18421	53	54	59	54	55	50	50	56	52	53	53	56	53
B5DF65	53	52	54	54	49	51	57	47	57	51	54	52	60
Q63584	57	53	58	52	49	52	55	51	57	51	55	56	54
Q7M079	46	52	56	54	52	57	55	58	49	53	53	59	48
P63170	58	51	60	50	50	47	58	42	56	18	54	54	50
Q810U0	48	52	47	51	55	56	48	56	48	56	48	48	52
Q5RK17	48	48	46	53	49	50	43	54	48	49	50	47	52
B5DFN4	53	52	49	52	52	52	54	52	53	52	52	52	51
P10888	58	52	57	50	51	50	57	50	55	54	55	59	57
P84817-1	51	53	56	52	50	52	55	47	54	51	52	56	45
Q6MG49	52	51	50	49	50	52	52	51	50	51	50	50	52
P28042	50	53	53	54	54	57	50	56	53	56	52	51	55
Q5BJP4	52	49	49	52	49	47	54	49	49	42	51	53	46
D3ZW55	51	54	54	55	54	57	51	55	54	51	54	53	52
Q6P3E1	54	50	56	51	49	43	52	48	54	49	53	55	53
G3V8T5	54	53	53	52	52	52	50	52	49	51	52	52	53
Q99J82	48	48	49	52	52	48	55	48	59	44	57	54	51
Q01986	58	53	56	54	51	51	55	50	55	52	54	55	56
Q5XIF4	51	56	52	49	50	45	59	41	50	47	53	53	51
Q5U211	49	52	52	50	53	52	51	53	49	52	52	53	52
M0RCY2	56	53	56	55	53	51	53	53	54	55	51	52	54
D4A3E1	54	50	53	49	46	46	54	44	53	41	53	52	50
G3V741	60	55	60	51	50	50	61	47	58	44	58	58	53
B2RZ37	56	53	56	53	51	55	58	54	55	47	53	55	58
F1LPG9	45	51	49	54	49	47	48	52	52	49	50	48	46
P23965	53	52	53	53	49	54	58	51	53	49	52	53	54
D4A914	51	52	54	52	53	54	52	52	53	53	53	53	52
Q8K5A9	51	53	53	52	52	55	49	55	50	54	54	53	51
G3V913	46	45	44	53	48	49	45	49	49	47	47	50	47
D4A644	43	50	47	53	53	51	49	53	48	54	48	50	43
Q5U1X1	51	52	54	50	56	54	48	53	49	56	49	51	49
Q6P791	55	52	50	54	51	52	48	51	48	57	56	55	57
P63281	55	53	58	54	51	51	56	51	56	53	48	52	56
Q4V8H8	56	55	55	59	53	59	58	53	58	52	48	51	54
G3V8B6	50	49	52	54	50	51	52	53	54	51	51	54	51
D4A8G7	46	52	47	49	53	58	46	53	53	53	50	45	48
B0BN74	51	51	52	54	54	55	49	55	50	55	50	51	56
P18422	55	53	55	52	51	53	54	51	56	51	56	53	52
B2RYL3	50	49	47	50	53	49	48	53	44	52	50	50	47
P16636	50	49	53	47	48	48	52	49	45	16	50	54	37
Q5XID1	52	51	49	51	52	51	47	52	53	58	50	54	53
A0A0G2K5G9	51	54	53	53	57	56	49	54	48	57	50	50	55
Q6P9X1	46	46	43	52	48	53	50	51	58	52	53	50	48
P09606	35	50	49	53	56	53	46	56	47	50	50	48	39
D3ZUL1	43	52	50	55	56	58	43	55	47	53	48	48	48
O08779	60	52	53	53	51	49	54	56	53	64	47	52	62
D3ZCL3	47	54	51	56	57	55	40	53	48	56	52	51	58
Q9JMJ4	59	55	59	52	51	52	60	49	56	52	54	55	57
A0A0G2K6I4	54	55	55	57	51	55	55	54	50	57	55	53	53
Q5M9I5	49	50	47	49	54	52	49	52	50	56	51	53	51
F1LQ55	49	55	48	51	52	53	55	53	48	47	55	51	47
D3ZG88	49	49	44	55	54	58	49	57	54	57	55	52	50
Q9WUC4	46	52	45	52	55	58	45	59	47	54	51	51	47
B5DEP7	47	49	49	57	52	51	49	49	53	50	50	50	50
Q5U2S7	54	55	48	51	51	49	48	49	52	44	57	55	53
A1L1J8	50	46	49	48	40	43	57	41	57	51	51	55	48
A0A096P6M7	44	56	43	62	62	67	42	64	47	54	46	37	53
D3ZUV3	49	50	51	51	51	50	53	49	52	47	50	51	48
P83941	55	51	52	49	52	50	55	47	54	51	54	54	50
Q923V8	42	52	47	53	54	51	51	53	50	51	52	52	51
D3ZQI1	55	54	59	53	50	51	56	52	52	51	56	56	52
A0A0G2KAZ7	56	52	51	52	52	49	53	50	52	52	53	54	58
B5DF91	42	49	55	51	55	54	43	54	50	47	51	52	46
B2RYU7	50	54	49	50	58	55	52	59	49	57	51	52	52
B4F7A5	50	52	51	52	52	55	54	51	54	52	55	49	48
Q5U2U2	45	49	45	51	52	53	46	52	49	51	55	52	50
D4A1B2	48	53	50	48	51	52	50	51	49	52	54	51	48
D3ZTL0	56	52	51	52	53	53	51	51	49	55	52	56	58
G3V8Q8	54	51	52	51	51	45	51	49	50	47	53	49	56
P62246	57	50	56	49	48	51	54	47	56	50	54	55	51
B5DEY8	60	49	53	53	49	43	54	44	59	36	50	55	55
Q5U2U3	52	53	52	50	53	51	50	56	50	54	51	53	51
Q4KLJ0	47	55	44	41	57	53	47	50	47	55	54	50	48
D4A9D8	53	50	51	52	53	43	50	54	48	49	48	49	50
O55158	58	53	58	50	55	53	60	56	54	55	52	59	60
A0JPJ7	57	54	56	52	48	42	59	43	63	44	57	59	55
D4A4T9	54	47	52	55	51	52	55	53	56	57	50	53	59
G3V6D9	46	52	52	52	53	54	50	52	52	51	52	52	47
D3ZC82	49	53	52	53	52	55	49	53	52	55	50	49	55
Q9QVC8	56	54	55	50	53	51	55	53	51	50	50	51	56
D4A1R8	57	53	55	53	48	46	56	47	54	47	49	48	55
A0A0H2UHH9	51	50	54	53	44	47	59	48	52	48	54	55	49
P18395	57	52	56	52	52	47	53	50	52	53	53	54	58
D4AD70	51	54	56	51	53	51	53	53	50	50	52	54	51
D4A9P7	50	53	48	49	53	55	48	54	51	54	52	51	53
Q4V7C6	58	51	59	52	51	44	56	47	57	17	51	55	54
B1WC26	54	50	56	52	49	42	53	42	53	18	53	56	51
B2RYG5	50	55	46	46	58	58	45	53	48	49	51	50	51
Q5U214	56	56	54	54	51	52	53	51	44	48	52	52	56
P32551	49	52	51	54	50	52	53	54	58	46	50	47	53
P17078	61	50	57	50	47	48	59	48	55	42	59	55	53
A0A0G2K9L2	47	52	47	51	53	54	49	54	49	53	50	53	51
A0A0G2K121	57	56	56	50	60	57	58	55	54	54	60	57	50
D3ZWF5	44	51	45	51	56	60	46	59	49	56	48	49	46
Z4YNF4	51	53	51	54	54	54	53	54	50	56	47	50	54
A2VD09	51	55	51	51	53	60	52	57	50	56	56	53	50
P62864	38	48	41	55	55	59	41	57	50	57	46	45	45
M0R9Q1	58	55	60	59	55	55	53	57	53	55	49	51	56
P27008	55	50	53	56	49	47	53	50	50	49	52	53	45
G3V9N7	47	49	46	48	51	49	52	51	52	51	51	53	51
P25093	50	50	52	53	52	53	54	52	56	52	52	54	52
D3ZMS0	43	52	50	53	50	54	43	57	51	59	52	55	44
G3V7V5	47	52	46	56	53	53	54	58	54	55	55	56	55
Q641Y0	51	48	51	49	52	49	50	47	50	53	54	53	50
B4F786	43	51	44	54	53	57	47	56	52	53	49	46	48
Q5BK20	48	56	47	49	55	57	46	55	47	54	55	50	53
Q63965	51	49	47	55	49	53	54	53	56	16	50	51	53
Q66HM2	47	50	48	54	51	49	55	51	56	49	51	51	52
A0A0G2JYA4	54	51	56	48	51	49	55	48	58	46	54	55	57
P15650	58	50	54	52	50	44	58	39	63	21	50	55	52
Q6AY90	49	53	49	52	54	55	48	54	49	51	51	48	49
Q4G063	43	51	47	53	57	57	47	60	53	55	49	50	49
P60825	35	55	56	49	57	61	45	60	45	56	57	52	48
G3V8T9	53	51	49	50	56	54	55	50	52	56	56	53	48
D3ZJ08	53	51	56	49	50	52	52	52	58	45	53	56	56
B0K010	45	51	48	50	50	57	52	51	51	55	53	52	46
Q66H94	49	54	54	50	51	56	52	51	47	48	51	49	48
Q63ZV7	44	51	45	53	51	56	47	53	53	51	49	48	48
B4F777	38	51	44	51	51	59	40	55	48	45	53	44	44
F1M8B7	48	54	49	52	55	57	50	55	49	55	51	50	51
D4A8X8	51	53	53	52	52	53	50	54	49	53	54	48	51
Q68HB6	49	48	50	54	56	54	48	54	51	53	52	58	53
P18445	56	52	53	52	51	56	54	53	51	44	52	57	56
Q91XU1	50	51	52	51	53	53	46	53	49	53	47	48	52
F1M978	55	52	54	48	50	49	56	50	54	48	52	49	57
P08461	53	50	50	54	49	50	52	52	51	53	47	51	51
A0A0G2K330	54	51	56	52	47	49	55	50	57	45	50	49	54
G3V9M8	49	54	49	52	52	54	49	54	52	48	52	51	50
B2RZ27	46	54	43	55	51	59	46	56	49	51	49	40	47
Q9QX67	45	52	51	50	56	50	46	56	44	53	51	50	43
Q5XIU9	53	52	52	50	53	52	49	52	48	53	53	53	52
O88656	57	48	54	47	46	38	58	46	54	42	48	54	56
P23928	51	55	60	59	51	44	54	53	51	43	53	53	53
A8QIC3	53	57	50	64	55	61	55	60	51	58	52	46	55
A0A096MJI4	53	43	54	52	55	54	45	59	42	24	53	52	53
Q6PCT5	45	54	48	52	56	58	45	56	50	55	51	49	46
B2RYS2	53	50	49	57	54	55	46	53	54	53	52	56	48
G3V629	53	55	53	53	53	55	55	54	50	56	53	53	55
Q75UQ2	49	54	51	50	52	52	48	52	48	52	55	57	50
A0A0G2K977	50	55	51	54	55	56	52	57	51	53	54	53	52
P62912	55	53	57	52	55	53	50	51	52	54	56	54	52
P63164	54	52	52	56	53	53	50	50	50	51	52	54	55
P35427	59	50	56	47	47	43	57	42	56	15	54	52	53
F1LMI3	52	51	49	49	52	57	55	53	51	52	53	50	51
F1MAA5	59	49	55	52	47	43	56	48	56	49	50	49	57
Q7TP34	51	49	51	54	54	55	52	49	56	55	52	50	47
Q56A18-4	53	52	57	56	53	54	52	56	46	56	46	48	54
G3V803	46	56	58	53	53	55	53	53	51	53	56	58	48
A0A0G2K4U6	55	53	54	52	51	56	54	51	51	52	57	55	55
P29419	51	54	52	53	56	58	50	56	48	54	57	55	56
Q5RKJ9	53	53	56	47	48	44	55	45	52	14	51	54	53
D3ZIX4	47	51	52	54	52	54	47	55	46	50	49	52	43
G3V679	48	50	46	53	51	53	52	53	49	55	51	53	55
Q64361	55	53	52	52	52	55	57	57	53	52	51	48	53
D3ZZ95	55	51	53	54	54	52	53	54	53	55	51	51	55
Q5XIL4	49	53	50	56	53	56	48	59	50	53	52	50	50
B0BN72	45	54	45	53	51	59	44	57	52	52	53	48	51
A0A0H2UHZ4	50	52	45	49	55	56	48	53	53	54	49	49	49
P47853	47	47	42	49	49	48	50	49	44	47	50	51	39
Q7TP57	49	52	53	52	50	47	50	47	51	50	53	50	45
G3V8T4	58	52	57	51	47	42	63	40	58	25	55	54	50
B2RYF8	51	52	53	55	55	54	50	57	52	51	50	50	54
D3ZZW2	40	54	46	52	58	57	43	58	46	47	52	49	40
P56571	53	54	53	51	53	57	51	58	52	54	52	51	56
G3V6P8	57	55	55	54	51	52	53	54	51	57	48	50	57
Q6AYE2	53	52	52	51	51	51	53	52	50	52	53	56	52
D3ZJD3	59	49	59	48	45	40	57	44	54	27	51	49	59
Q5BJP2	44	55	47	52	56	63	46	59	49	57	54	49	50
B2RZD1	48	51	50	50	55	54	50	57	50	56	48	50	52
B0BN94	50	55	53	56	54	55	52	58	54	55	53	50	56
D3ZNQ6	60	51	53	50	52	48	56	49	55	51	52	53	58
G3V662	50	49	51	47	52	51	50	46	52	52	50	53	44
Q52KJ9	51	51	47	55	55	50	47	52	50	55	50	50	52
A0A0G2JXS8	57	47	53	45	45	43	58	36	62	45	53	54	49
A1L108-1	54	54	54	51	53	52	51	51	54	58	51	51	60
D3ZEB8	45	48	41	60	52	62	47	58	55	65	46	50	57
Q8K3X8	50	43	51	56	52	52	46	48	56	57	47	55	45
F1LRB8	53	52	52	54	53	53	55	56	56	49	47	47	59
A0A0G2QC38	44	50	47	53	56	56	43	55	50	54	49	48	45
B0BNB2	51	52	52	54	53	47	43	51	46	54	53	55	51
Q9JM53	64	53	61	47	47	44	62	40	59	41	54	53	59
F1M049	50	52	49	55	52	52	49	52	50	55	54	46	51
Q5BJN3	60	51	55	60	50	45	53	52	56	58	48	49	53
B5DFK8	50	51	51	50	50	51	52	51	52	52	53	53	49
M0RCH0	57	52	55	44	48	44	55	44	55	12	55	51	55
P49793	47	50	47	48	56	54	48	52	49	53	55	53	48
D4A6X4	47	48	47	49	46	48	51	46	48	13	52	48	50
D3ZUP5	53	51	55	52	51	50	51	50	55	57	50	55	52
P61314	57	53	55	53	54	45	58	56	55	50	54	49	67
D3ZE02	46	48	41	49	52	48	48	50	47	49	47	50	45
Q5BJT0	52	52	51	53	52	47	54	48	40	48	53	52	44
B2GV38	53	54	51	53	52	55	56	52	54	55	55	53	53
P34901	50	53	54	53	54	51	54	53	54	52	55	56	47
A0A0H2UHE1	57	55	58	54	52	55	58	52	55	53	52	54	54
A0A0G2K4R7	50	54	50	49	54	55	50	54	51	55	51	52	50
Q5GFD9	57	52	51	48	50	47	52	55	60	57	49	55	52
P54921	51	52	53	50	52	54	46	57	42	47	50	52	54
Q9JMB5	56	51	53	57	54	48	55	56	51	51	49	53	61
P61928	54	50	51	50	53	50	54	53	54	58	50	55	51
F1M5V2	53	53	54	51	55	57	48	58	44	57	53	55	51
B2RZD4	63	54	58	50	48	43	62	47	58	43	53	51	65
P55053	52	50	51	52	53	50	50	50	55	54	50	53	49
Q5M823	47	50	46	50	56	56	47	55	50	58	51	51	48
G3V6Y9	50	45	49	53	53	51	48	54	40	45	52	52	41
P63086	48	46	53	47	47	46	50	42	53	41	52	54	45
Q3KR55	52	52	52	51	52	53	51	51	46	49	51	52	52
Q5FVM2	57	55	56	54	52	55	57	50	61	60	58	60	57
G3V9S9	46	51	51	51	54	53	54	50	52	52	50	54	51
D3ZAS9	49	52	46	55	57	55	46	56	45	56	51	52	48
Q9JHY2	55	52	55	50	51	49	53	49	54	46	55	53	52
A0A0H2UHP9	55	51	56	51	49	39	56	45	45	45	51	55	53
A0A0G2JYT1	49	55	53	53	56	58	50	58	51	56	52	51	54
P22509	63	51	59	48	51	49	60	43	49	50	51	51	56
D4A2P1	54	50	54	53	51	49	54	49	51	48	52	54	53
F7F707	53	50	52	54	51	55	53	51	54	52	50	57	53
D4A2D8	52	51	50	52	53	50	49	53	49	55	49	53	54
M0RCP9	45	52	50	54	56	57	52	51	52	53	53	50	41
F1LRK4	51	52	50	55	53	52	50	56	48	52	53	53	52
G3V7R1	55	54	52	53	52	51	54	53	52	55	53	53	55
Q5XFW8	57	55	56	50	52	48	54	48	50	50	51	51	51
F1M6W2	55	52	51	50	51	48	55	53	53	52	51	54	49
Q6P7B0	57	51	49	54	54	53	53	51	51	56	54	57	55
Q4FZU2	55	52	54	41	41	35	63	23	60	38	58	53	50
D4AE49	56	55	57	55	52	52	53	52	52	55	56	52	55
F1LN30	47	54	51	50	53	54	51	54	49	45	53	52	51
G3V640	56	54	53	51	53	52	53	53	49	51	55	55	58
Q68A21	56	50	46	50	50	50	48	52	51	53	52	52	57
G3V7L8	55	51	52	52	49	46	50	48	52	18	54	55	54
Q6AZ50	50	47	47	52	53	58	51	52	55	51	49	49	49
B1WBY7	53	52	53	52	53	52	52	51	52	54	53	52	53
P63095	60	53	53	50	50	42	56	45	52	48	55	55	56
P21670	55	53	57	52	51	52	54	50	56	46	54	53	53
Q9WTT7	49	50	51	60	52	49	56	50	57	51	54	50	56
Q4KLN7	49	54	51	52	53	52	53	54	51	51	51	51	50
P50408	53	52	55	55	53	52	52	52	50	56	51	54	51
B1WC02	52	50	58	53	43	52	50	52	54	43	43	42	52
A0A0G2JW94	52	51	50	48	50	50	51	53	51	48	51	52	56
Q5BJP3	50	47	51	48	42	34	52	34	57	48	52	54	43
D3ZF11	49	52	48	52	57	58	54	55	53	55	52	55	45
D4A7U6	48	50	47	52	54	55	49	54	53	48	52	52	47
Q5U334	54	52	49	54	56	57	45	57	50	61	52	52	61
A0A0G2K273	57	53	54	52	53	51	53	46	51	48	54	49	56
Q5I0P2	49	54	48	50	51	52	60	47	48	54	61	54	56
D4A962	52	56	45	49	55	64	58	58	55	57	47	45	56
A0A0G2JSL0	54	52	54	52	50	53	54	50	55	51	53	51	51
F1M6X7	53	55	54	52	52	56	54	53	51	52	54	50	53
P62074	47	55	55	61	56	60	47	55	52	59	45	45	53
P15791	62	39	54	50	43	45	59	45	58	44	53	58	51
G3V9W0	53	53	48	50	52	50	52	52	48	50	53	52	51
E9PTV0	50	51	53	46	49	48	54	49	48	48	54	53	51
Q6U6G5	53	57	54	48	55	55	50	49	49	54	52	51	54
Q5I0H3	49	52	51	52	52	50	52	52	52	54	53	54	45
D3ZA85	52	50	53	54	47	47	49	47	51	43	51	52	50
Q68FW9	55	54	51	57	55	62	56	58	53	52	51	48	57
D3ZSP1	47	51	48	56	53	54	53	51	51	55	51	51	52
D3ZY47	39	51	46	49	54	58	42	54	46	49	51	50	39
P21913	51	50	52	51	51	51	52	52	51	51	51	50	50
G3V7Z3	50	49	38	59	56	61	47	51	49	56	55	48	65
B2RZ72	53	49	52	49	49	48	54	44	60	15	52	50	51
D4AE79	51	54	49	51	56	54	53	53	50	53	53	49	56
P62268	56	50	51	53	51	55	58	54	62	55	51	53	56
D4A8H5	54	56	56	53	56	57	55	52	51	57	50	51	49
P62718	60	52	60	52	48	42	54	45	53	48	53	54	57
D3ZN63	51	55	55	53	52	53	51	54	50	51	49	48	51
D3ZGR7	42	51	43	48	54	56	41	54	48	50	48	48	47
A0A0G2JVM2	55	58	55	50	55	54	59	51	52	55	59	57	49
P02803	42	67	42	67	66	60	36	65	50	57	52	47	63
B0K030	47	48	45	50	54	54	49	50	52	54	49	48	53
Q6P4Z9	44	49	39	54	56	59	50	59	54	59	55	48	53
D3ZQ57	43	50	49	52	53	52	44	52	46	50	53	52	48
Q7TP42	54	47	53	52	51	49	55	48	50	51	52	53	53
B2RZD6	60	52	55	50	49	48	58	47	59	45	51	52	58
P24051	54	51	55	51	49	47	57	48	51	47	51	51	51
Q5PPJ4	47	49	46	52	57	56	45	53	51	55	50	50	48
Q66HA7	57	55	52	58	54	55	58	55	55	57	61	59	56
Q68G11	63	51	58	48	48	41	60	42	60	36	48	51	58
M0R919	51	50	48	47	52	55	45	53	53	54	47	50	54
Q9WU49	46	51	48	52	49	53	49	51	50	46	47	47	46
B2RZ99	42	50	41	44	54	54	41	52	45	49	48	47	39
P62078	46	52	49	51	53	58	52	53	49	54	49	50	50
Q7M0D3	47	55	48	57	59	61	44	59	46	55	50	41	55
B0BNJ1	50	50	52	50	52	51	51	51	50	53	51	57	48
Q792I0	47	52	52	50	55	55	47	57	51	57	51	52	49
D3ZCG4	48	52	49	52	56	56	45	56	48	52	50	49	52
P63329-2	56	52	53	50	53	54	51	54	48	50	51	55	54
B1WC88	56	54	52	47	54	50	55	52	53	50	55	54	59
P07151	43	53	54	50	54	56	46	55	51	46	56	56	41
Q66HG9	51	54	54	54	49	59	56	49	54	52	48	47	55
D4A4L5	42	47	44	54	54	56	48	55	51	55	55	55	48
F2Z3T8	39	49	55	52	54	52	43	55	50	53	53	58	40
B0BN93	53	52	54	55	52	54	54	46	59	25	51	50	49
A0A0H2UHS7	54	53	60	54	52	49	56	52	54	50	53	51	55
G3V7Z8	59	54	61	52	47	44	54	48	52	16	51	51	58
M0RD63	47	50	49	52	53	55	51	52	50	52	50	49	49
B2B9A9	58	50	54	53	52	48	58	53	58	57	47	52	60
B2GV73	52	49	50	45	40	47	54	38	55	53	54	59	53
P12788	45	56	44	61	63	68	41	67	47	56	40	36	55
Q6YDN7	50	56	48	52	58	59	49	57	48	54	53	50	51
P83883	62	53	58	51	53	49	61	50	57	44	52	54	57
P70560-1	29	50	46	42	50	54	46	59	38	38	43	45	31
G3V7A5	50	58	51	61	53	59	57	61	59	51	54	57	57
D3ZPW7	51	52	53	51	53	52	55	48	57	50	55	52	50
B2RYJ5	48	57	44	57	61	62	46	59	52	55	51	47	53
A0A0G2JTX2	48	55	53	58	60	63	46	57	58	63	54	51	46
A1A5R2	55	56	57	52	51	51	51	48	51	54	52	48	60
P29418	50	52	50	53	54	55	52	57	51	56	50	50	53
A0A0G2K1A0	53	52	50	55	53	55	51	59	53	56	51	52	57
Q6PCU0	49	52	58	59	55	54	48	54	58	58	47	54	47
D4AD33	58	54	47	51	54	51	59	50	48	55	54	52	58
D3ZAB1	55	62	48	49	57	60	53	49	60	55	55	53	48
Q8R4A1	46	54	58	52	46	51	52	59	49	51	44	51	50
Q5BJN8	51	52	49	57	56	55	46	56	52	58	52	50	53
P11951	60	52	57	52	51	49	55	51	54	54	54	57	58
A0A0G2K743	53	49	48	54	49	51	53	50	53	49	50	49	56
D4AAT4	50	39	50	45	47	48	46	40	43	39	50	52	48
M0R835	52	48	55	47	46	43	57	38	54	46	54	54	42
G3V9V9	56	51	54	47	53	47	52	48	52	48	47	52	53
Q6P767	57	54	53	50	55	50	54	54	54	59	50	52	58
F1LX68	51	56	53	48	50	54	54	49	51	52	54	50	52
P24090	75	54	54	46	46	49	82	41	59	52	58	61	87
Q5U1W2	48	54	44	52	56	57	45	56	48	55	53	48	44
Q6AYQ4	55	55	57	46	50	47	60	49	54	45	59	57	47
A0A096MK48	35	50	39	49	57	59	46	54	47	49	52	49	32
D4A0U9	53	52	49	59	50	47	52	58	49	50	49	50	52
M0R907	50	52	50	52	50	57	56	41	63	16	55	57	46
P62138	54	53	52	56	59	56	48	59	56	55	48	51	53
Q4V8K2	54	48	50	53	53	52	56	51	58	57	52	58	50
Q498C9	52	51	56	57	50	54	52	54	48	54	43	48	56
P62275	34	43	36	47	59	58	38	55	52	56	49	48	45
Q9QZA6	57	68	56	48	52	52	57	53	58	50	54	55	58
D4A650	46	56	51	55	56	61	48	59	52	54	50	53	50
P06536	44	50	53	60	54	55	46	63	47	63	43	48	33
A0A0G2JUJ9	52	53	54	53	52	59	55	50	46	54	52	50	49
D3ZUC9	60	50	56	48	49	45	57	44	53	15	52	55	54
D3ZCS3	62	51	56	54	50	52	60	50	56	53	51	55	59
P42667	45	50	54	48	51	46	45	51	61	49	53	55	40
D4A9Y0	47	53	50	40	49	48	50	51	51	48	55	57	48
F7FJQ3	51	53	50	45	44	48	52	53	49	49	48	51	43
F1MAH5	44	51	55	50	55	56	49	59	43	56	49	50	48
Q4KLH5	59	41	65	37	48	40	59	43	54	48	51	57	52
A0A0G2JVW5	49	50	52	49	52	52	50	49	44	50	53	49	46
Q5U1W6	46	45	46	48	47	49	49	47	51	52	46	52	47
Q5XIG4	52	54	51	60	58	61	48	60	51	67	50	51	55
Q6AYL5	40	45	42	53	50	55	48	49	51	51	48	43	49
Q62622	49	51	47	57	57	55	51	55	49	56	51	48	57
Q792Q4	44	53	36	55	59	62	48	54	53	54	61	49	44
A0A0G2K7N7	43	50	48	53	56	58	44	56	47	54	47	48	50
O88828	50	37	52	46	52	48	41	49	46	54	50	54	49
P55213	60	50	52	48	51	48	51	49	49	48	48	50	54
A0A0G2JSV6	73	53	102	83	53	53	57	53	62	62	68	66	65
P70566	68	57	96	82	53	53	58	55	53	59	56	59	64
Q497A9	44	56	46	55	60	63	39	61	46	51	51	48	56
Q5U2U4	53	53	50	56	52	59	46	60	51	54	47	50	55
B2RZ29	48	50	46	43	55	54	48	52	50	55	52	53	42
D4AD01	49	55	52	53	53	53	53	52	53	50	52	51	50
M0R991	40	50	41	51	56	61	38	54	48	55	55	47	46
