# Supplementary material for: An in-depth multi-omics analysis in RLE-6TN rat alveolar epithelial cells allows for nanomaterial categorization
Source: Part Fibre Toxicol. 2019 Oct 25;16:38. doi: 10.1186/s12989-019-0321-5 (PMC6814995; doi:10.1186/s12989-019-0321-5)
Supplement: Supplementary file 3 — Additional file 3. Lists of analytes and their assignment to the obtained modules. [file 12989_2019_321_MOESM3_ESM.xlsx]

## Sheet: black
Ser
G3V852
P06761
P11980-2
P04764
G3V7C6
A0A0G2JSZ5
G3V6D3
Q5XIF6
Q5U300
Q4QQV0
Q6P136
B6DYQ7
P04636
Q6Q0N1
F1LPK7
P62963
Q6P3V8
P19804
B2RZA9
P10860
Q05982
P62845
B0BN81
P07943
A0A0H2UHZ2
Q6IMZ3
O35567
A0A0G2JXI9
D4AEC0
P04182
P62982
P04961
G3V6C4
A0A0G2K737
Q6AY09
G3V712
B6DYP8
Q9EQX9
A0A0G2K8P3
D4A5L9
Q62636
P56574
A0A0G2JXT3
G3V6H0
O89049
P17764
Q8CFN2
P08010
B0BNK1
Q6AYD5
Q68FS4-1
P17220
P67779
P30904
Q5M827
A0A0G2JV31
O35142
P27605
P63245
Q641Z6
F1M779
G3V8Q1
A9CMB8
P05370
P23514
D4AE96
O08557
P14408
P13803
Q499R7
P14604
P84817-1
Q99J82
D4A3E1
G3V741
A1L1J8
D3ZUV3
A0JPJ7
A0A0H2UHH9
B1WC26
G3V8T4
D4A6X4
P63086
Q5FVM2
Q4FZU2
B2GV73
D3ZPW7
M0R907
P42667

## Sheet: blue
C0JPT7
P63018
Q6S3A0
P69897
A0A0A0MY09
P07150
Q5RJR9
P46462
A0A0G2K8V2
P34058
P04797
P31977
Q9QXQ0
P82995
A0A0G2K695
P68370
G3V6T7
P50137
P16086
A0A096MK30
P16617
P14669
Q07936-1
D3ZH41
P63102
Q66X93
P35565
Q63716
D3ZQR7
P62161
P62260
P15999
P14668
A0A0G2K8A5
P15429
G3V8C4
P54001
Q68FQ0
G3V7Q7
P04642
A0A0G2K1L8
Q62920
O08629
Q5FVM4
Q68FR6
P50399
Q5PQK2
Q9JJ54
D4A4Z9
Q7TPB1
Q6P502
F1LN88
Q6P6U2
G3V786
Q6AYU2
Q3MHS9
Q9Z2L0
P85845
P24368
Q6P7A7
Q66HM7
P11507
Q6MG61
P68511
P28480
P11030
B3GNI6-2
Q6AYI1
Q9EQS0
P24050
Q4KMA2
Q6P6V0
P61589
O88989
Q5XI73
D3ZXH7
Q9ER34
Q9QZA2
A0A0G2JYL4
Q6AYT3
Q6P736
P62909
P62083
D3ZAN3
A0A0G2JYB1
Q641Y8
P19945
O08651
Q9QZK5
Q794E4
A0A0G2JSH9
Q9Z270
Q66H80
G3V8G5
Q5M7V8
D4AC23
Q5I0D1
P62907
A0A0G2K0W9
P51583
A0A0G2JVZ6
F7EMB2
Q64057
Q63413
P05982
A0A0H2UHX3
Q4V8H5
D4A720
A0A0G2JXN6
Q566E4
Q07009
Q5U312-2
G3V936
P62828
P21531
P27952
A0A0G2K199
G3V624
Q71UF4
Q6P9V6
D3ZRM9
P62944-2
A0A140UHY3
Q6P9Y4
A0A0G2KAN5
Q6IUR5
Q62969
P40329
Q7TP15
P62832
P81155
P62804
P01041
Q91V33
Q9JHW0
P63100-2
Q6P7P5
Q04462
D3Z9M5
Q5XIG8
A0A0H2UHF6
F1LMA7
B2RYP4
A0A0H2UHT6
P09527
P62494
P05712
D3ZSL2
P41350-1
Q9ERA7
P60123
B5DES0
P13221
G3V8Q6
E9PT66
B5DFK1
P62282
Q6P9U0
A0A0G2K6X9
D3ZD11
A0A0G2JST3
A0A0G2JW90
A0A0G2K9V6
P61354
Q63584
P63170
Q5BJP4
Q6P3E1
Q5XIF4
P18422
Q5U2S7
P83941
D3ZQI1
P62246
Q4V7C6
P17078
P27008
A0A0G2JYA4
P15650
D3ZJ08
P23928
P35427
Q5RKJ9
A0A0G2JXS8
M0RCH0
Q9JHY2
A0A0H2UHP9
D4A2P1
F1M6W2
G3V7L8
P21670
Q5BJP3
A0A0G2JSL0
P15791
D3ZA85
B2RZ72
P24051
B0BN93
D4AAT4
M0R835
Q6AYQ4
D3ZUC9
Q4KLH5

## Sheet: brown
Ala
Gln
P63039
Q5XFX0
G3V9E3
Q5D059
P45592
A0A140TAF0
P13084
P15865
Q6AZ25
A0A0G2K654
A7VJC2-1
P13084-2
Q3T1J1
P02401
A0A0G2K2B3
Q68FR9-2
Q5RKG9
P04256
D4A7U1
B5DEN5
Q6URK4
Q1JU68
Q5U3Y8
D3ZFA8
D3ZBN0
P19944
B2GV69
G3V6H9
D3ZU13
Q7M0E3
P52944
Q5XI72
D4A6A2
P26772
Q63945-1
A0A0G2K0B0
A0A0G2K8H0
Q6PDW1
Q66HF9
F1LRS8
A0A0H2UI38
A0A0G2JSS8
Q6J0M8
D3ZTH8
P11240
D4A2G9
F1LR10
Q8VHK7
O35987
P35213-1
Q9JHL4-2
P62859
A0A0G2JTG7
A0A0G2JUC7
P05765
A0A0G2JWJ0
Q9EST6
Q6AXW2
F1M265
D3ZRX9
M0RA08
A0A0G2JSG6
D3ZYS7
A0JPM9
G3V7L9
B0BN18
B2RYP6
O35796
B1WC32
B3DMA1
F1LQN3
Q4KM73
Q64537
Q6MGC4
G3V6W6
Q2EJA0-1
P25886
Q9QY17
Q5FWU0
B0BN85
B5DF60
B2GV14
P04762
Q4KLZ3
Q5U1W8
P09456
P10760
P62076
F1M3H8
D3ZUX5
Q09167
D3ZXF9
Q62764-2
B4F7F1
G3V8U9
P08082-2
Q499N6
Q5RK09
D3ZXS8
D4A719
P69736
D4A3I4
G3V6S8
P62997
Q9Z269
Q8K585
Q9WVA1
P55770
Q27W01
G3V798
Q6PCU4
G3V818
P97536
B0BNL2
Q6P686
Q6AY20
G3V6P2
A1A5P0
D3ZX38
Q6AYR1
A0A0G2QC06
A0A0H2UHT5
G3V834
G3V9P0
Q00238
A0A0G2K681
Q5XI29
A9CMB7
A0A0G2JZG7
Q5U2U7
Q6AY21
Q9Z2X5
D4AB03
G3V7I0
Q810U0
Q5RK17
Q6MG49
P28042
Q6P791
Q4V8H8
B0BN74
Q5XID1
A0A0G2K5G9
Q6P9X1
D3ZCL3
A0A0G2K6I4
A0A096P6M7
D3ZC82
Z4YNF4
M0R9Q1
Q63ZV7
Q91XU1
P08461
A8QIC3
G3V629
Q56A18-4
G3V679
Q64361
D3ZZ95
B2RYF8
P56571
B2RZD1
B0BN94
Q52KJ9
D3ZEB8
F1M049
P61928
D4A2D8
G3V7R1
B1WBY7
P50408
Q5U334
D4A962
P62074
Q68FW9
D3ZSP1
G3V7Z3
D4AE79
P02803
B0K030
Q6P4Z9
M0R919
Q7M0D3
Q66HG9
P12788
B2RYJ5
P29418
A0A0G2K1A0
Q6PCU0
Q5BJN8
A0A0G2K743
D4A0U9
P62138
Q498C9
P06536
Q5U1W6
Q5XIG4
Q6AYL5
Q62622
Q5U2U4

## Sheet: green
Asn
Asp
Glu
Gly
His
Ile
Leu
Met
Phe
Pro
Thr
Tyr
Val
alpha.AAA
Creatinine
DOPA
Spermine
t4.OH.Pro
lysoPC.a.C16.0
lysoPC.a.C16.1
lysoPC.a.C17.0
lysoPC.a.C18.0
lysoPC.a.C18.1
lysoPC.a.C20.4
lysoPC.a.C24.0
lysoPC.a.C26.0
lysoPC.a.C26.1
lysoPC.a.C28.1
PC.aa.C30.0
PC.aa.C30.2
PC.aa.C32.0
PC.aa.C32.1
PC.aa.C32.2
PC.aa.C32.3
PC.aa.C34.1
PC.aa.C34.2
PC.aa.C34.4
PC.aa.C36.1
PC.aa.C36.2
PC.aa.C36.3
PC.aa.C36.4
PC.aa.C36.5
PC.aa.C36.6
PC.aa.C38.1
PC.aa.C38.3
PC.aa.C38.4
PC.aa.C38.5
PC.aa.C38.6
PC.aa.C40.3
PC.aa.C40.4
PC.ae.C30.1
PC.ae.C30.2
PC.ae.C32.1
PC.ae.C32.2
PC.ae.C34.0
PC.ae.C34.1
PC.ae.C34.2
PC.ae.C36.1
PC.ae.C36.2
PC.ae.C36.3
PC.ae.C36.5
PC.ae.C38.1
PC.ae.C38.2
PC.ae.C38.3
PC.ae.C38.6
PC.ae.C40.2
PC.ae.C40.3
PC.ae.C40.5
PC.ae.C40.6
SM..OH..C14.1
SM..OH..C16.1
SM..OH..C22.1
SM..OH..C22.2
SM.C16.0
SM.C16.1
SM.C18.0
SM.C18.1
SM.C24.0
SM.C24.1
SM.C26.0
P62630
P31000
Q5U328
F1M953
Q3ZAV2
P37397
Q66HA8
Q2PQA9
P35465
Q08163
P63029
Q63692
F2Z3Q8
M0R9L0
P63326
F1LPV0
Q3B8Q1
P62193
Q5U3Z7
D3ZA84
Q68FY0
O35303-6
A0A0G2K1C0
B5DFC8
Q5U2N2
Q9Z1H9
F1LN59
O35821
Q5XIP6
P29314
M0RCY2
P63281
O08779
D4A4T9
F1MAA5
G3V6P8
A1L108-1
Q5BJN3
P62268
B2B9A9
A1A5R2
Q6P767
D3ZCS3

## Sheet: grey
A0A0G2JSQ4
G3V8L9
P38983
M0RC65
P07323
F1LQ48
A0A0G2K719
A0A0G2JSH5
O35964
G3V7L6
Q9Z0V5
Q9JLZ1-1
P18437
P47875
Q63570
P63036
M0RDJ4
B1WC49
Q07205
Q4KLF8
Q5I0E7
F1M9V7
A0A0G2JT93
A0A0H2UHQ0
Q64560
A0A0G2K9T4
O35264
B4F7C7
Q6P7Q4
Q8K1Q0
G3V8B6
D3ZTL0
D4A9D8
Q5U214
P32551
Q641Y0
Q63965
Q66HM2
P62912
P63164
A0A0G2K4U6
G3V662
Q8K3X8
F1LRB8
D3ZUP5
Q5GFD9
P55053
F7F707
Q6P7B0
Q68A21
Q9WTT7
Q5I0P2
Q66HA7
P63329-2
D4AD33
Q4V8K2

## Sheet: magenta
P18418
P48500
A0A096P6L8
D3ZZC1
F1M3D3
Q3MID6
D3ZVQ0
P47942
Q63396
Q4FZT9
D3ZUB0
F1LRJ9
P62329
F1SW39
B5DFD8
Q6P6T6
Q99068
D3ZJ92
A0A0G2JZI0
Q9WV25-1
Q5VLR5
P18421
P16636
D4AD70
Q6AYE2
E9PTV0
D4A9Y0

## Sheet: pink
P04785
F1M853
A0A0H2UHM5
P29457
Q5U302
D4ACV3
P13596-1
Q6P9V7
Q5XI22
O35112
Q66H76
G3V7I8
Q6AY84
Q5EAJ6
A0A0G2JTT2
B0BN97
Q64428
P25235
Q68FU3
Q5D023
B1H282
G3V7G0
Q7M079
G3V803
Q7TP57
B5DFK8
P34901
Q5I0H3
B0BNJ1
F2Z3T8
O88828

## Sheet: red
Lys
P13941
F1LUD3
P02454
A0A0G2K8W9
A0A0G2K174
D3ZGE6
A0A0G2JSK5
Q63083
Q3KRF2
G3V6S3
Q9JJ19
G3V8R1
Q5U2V1
E9PTR4
P52555
A0A0G2K022
D3ZZZ9
P11232
A0A0G2K2M9
O88797
Q62703
P06302
A0A096MIX2
A0A0G2K781
Q66HR2
P16975
G3V928
B2RZ09
Q4QQV8
A0A0G2K613
Q5U2R7
A0A0G2JV46
Q6PCT3
G3V763
Q62871-2
M0RCH6
P26453-2
Q62848
E9PST5
G3V681
B1WC16
Q5U2U8
F1LQ00
F1M8A5
Q6AXS3
G3V907
P04550
B2RYB3
A0A0U1RRQ3
B0BN99
P36201
P05942
F1LMW7
Q6P7A9
I2FHN3
B2RZ74
F1M8K0
D3ZHG3
Q712U5-1
D3ZKW6
F2Z3T9
A0A0G2K751
F1MAA7
G3V8C6
Q62632
M0R5N4
G3V8T5
Q5U211
Q8K5A9
P09606
F1LQ55
D4A1B2
A0A0G2K121
P60825
Q9QX67
A0A096MJI4
Q75UQ2
A0A0G2K977
P29419
D3ZIX4
P47853
D3ZZW2
B0BNB2
P49793
Q5BJT0
G3V6Y9
Q3KR55
F1LN30
Q4KLN7
D3ZF11
G3V9W0
D3ZY47
A0A0G2JVM2
D3ZQ57
P07151
P70560-1
F1LX68
A0A096MK48
F7FJQ3

## Sheet: turquoise
Carnosine
Spermidine
Taurine
A0A0G2JUA5
P09495
Q63610
A0A0G2K7F7
P58775-2
P10111
Q6AYZ1
P07632
M0R7B4
Q38PG1
A0A0G2JW88
Q6AXS5
P31044
Q6B345
P11762
A0A0G2K2P5
P63159
F1MA98
A0A0G2K6J5
Q9Z0U8
Q5PQK5
D3ZF26
Q4KM71
P68255
Q5PPH9
A0A140TAJ3
F1LPH1
D3ZVK7
Q62733
D3ZMS1
O35244
G3V6S1
P52925
B1WC34
Q925G0
G3V6P6
Q62785
Q3ZB99
Q5RJR8
A0A0G2K4X8
P13668
G3V8V1
O88767
Q5RJK5
D4A9L2
P41777
P10960
P62959
Q5XI07
A0A0G2K7X3
A0A0G2JSW0
F1LSC3
G3V6X1
Q64599
G3V6L9
P05943
F1M124
G3V8R0
F7FF45
D3ZQM0
Q4KLL0
P31399
Q6IN37
Q6AXU6
A0A0G2K051
A0A0G2K0T8
Q9ESH1
Q5HZA7
Q9R066
A0A0G2KAN1
G3V7T6
Q99MZ8
D4A206
A0JN30
Q5PPP1
G3V7Y3
Q6PEC1
D0UFD0
A0A0G2K9E0
B1WC84
P21571
A0A0H2UHK0
Q03344
Q498U4
Q6PDV8
Q5XIW8
P50398
Q99PD6
Q5XIE0
P62634
D3ZM69
P12075
Q9R1T1
D4A9Z8
P43278
Q5M860
D4AA63
P62749
Q0ZFS8
Q9Z1Z9
A0A140TAI1
P83868
A0A0G2JSR7
Q5FWY5
Q9Z1W6-1
O70593
G3V946
D4ADF5
Q66H98
D4A777
Q9Z1M9
P63312
G3V644
Q5U318
Q6PDU1
Q9JLA3
D3ZPL1
D3ZFP4
P84586
D3ZZR9
D3ZCG9
P70583
F1LTX4
Q6AYC4
P53565
B5DEX4
Q925G1
P70580
Q8K3F3
D3ZN95
D3ZZR5
G3V9R0
Q6P6R2
A0A0G2K571
D4A8T3
P62628
F8WG91
Q31258
Q5I034
D4AEK9
D3ZD09
Q71UE8
P84079
Q4KLH4
P60841
A0A0U1RRZ5
Q63768
Q3KRC3
Q7TP40
G3V6S5
B6ID08
D3ZZT9
O35889
F1LN42
D4A4T0
O55096
Q68G33
P50411
Q71SA3
P00173
B5DFN4
D3ZW55
F1LPG9
D4A914
G3V913
D4A644
Q5U1X1
D4A8G7
B2RYL3
D3ZUL1
Q5M9I5
D3ZG88
Q9WUC4
B5DEP7
Q923V8
B5DF91
B2RYU7
B4F7A5
Q5U2U2
Q5U2U3
Q4KLJ0
G3V6D9
D4A9P7
B2RYG5
A0A0G2K9L2
D3ZWF5
A2VD09
P62864
G3V9N7
P25093
D3ZMS0
G3V7V5
B4F786
Q5BK20
Q6AY90
Q4G063
G3V8T9
B0K010
Q66H94
B4F777
F1M8B7
D4A8X8
Q68HB6
G3V9M8
B2RZ27
Q5XIU9
Q6PCT5
B2RYS2
F1LMI3
Q7TP34
Q5XIL4
B0BN72
A0A0H2UHZ4
Q5BJP2
A0A0G2QC38
D3ZE02
B2GV38
A0A0G2K4R7
P54921
F1M5V2
Q5M823
G3V9S9
D3ZAS9
A0A0G2JYT1
M0RCP9
F1LRK4
Q6AZ50
D4A7U6
F1M6X7
Q6U6G5
P21913
D4A8H5
D3ZN63
D3ZGR7
Q5PPJ4
Q9WU49
B2RZ99
P62078
Q792I0
D3ZCG4
D4A4L5
M0RD63
Q6YDN7
G3V7A5
A0A0G2JTX2
D3ZAB1
Q8R4A1
Q5U1W2
P62275
D4A650
A0A0G2JUJ9
F1MAH5
A0A0G2JVW5
Q792Q4
A0A0G2K7N7
Q497A9
B2RZ29
D4AD01
M0R991

## Sheet: yellow
Orn
G3V6P7
P05197
A0A0G2K3K2
G3V8L3
P05065
A0A0G2JXT8
O35814
P68035
Q9Z1P2
P25113
G3V7U4
D3ZHA0
P05964
O88600
A0A0G2JWK7
A0A0G2JZI2
A0A0G2JZ52
Q9EPH8
Q5XIM9
Q05175
Q66HD3
P06685
P50475
P61983
D4ACB8
Q62952-2
Q5XI34
Q91Y81
P50503
P00507
D4A0F5
P35213-2
M0R735
Q6AYD3
P50878
P23358
I6L9G6
P18420
Q63525
Q68FP1-2
P09895
A0A0G2JVH4
G3V9N0
P49242
Q64303
Q6DGG0
Q6P685
Q5BJZ3
Q4QQV4
Q4AEF8
P85834
Q6P790
Q6NYB7
P85968
B0K031
P41542
Q3MIE4
P62755
B0BMT9
Q5RKI0
G3V940
E9PU28
A0A0G2JXC1
Q4G079
B0K021
A0A0G2K0X9
A0A0H2UHG7
Q5U362
P68101
D4A5Q2
P51635
P47727
G3V7G8
Q4G061
P84100
Q6AYK6
P13471
P62853
P83732
Q4KM74
F1LZX7
B5DEM5
Q6P9U8
D4AEH3
Q6IRJ7
B0BMW0
D4A8U7
D4A6W6
P13264-2
P43138
P17077
Q5PQX1
A0A0G2K7B3
A0A140TAE0
D3ZX87
Q6PDV7
P60901
D3ZFY8
A0A0H2UHG0
D4AEP0
P62914
Q5BJU0
D3ZIE1
P21708-2
Q07266
A0A0G2JSI1
D3ZPR0
Q6AY58
Q06647
P62870
Q4KLI7
D3ZPN7
Q62658
F1LNF7
D4A510
F1LPS8
A0A0G2K0X4
G3V6I9
A0A0G2K9A2
Q5XI81
B5DF65
P10888
Q01986
B2RZ37
P23965
Q9JMJ4
A0A0G2KAZ7
G3V8Q8
B5DEY8
O55158
Q9QVC8
D4A1R8
P18395
P18445
F1M978
A0A0G2K330
O88656
D3ZJD3
D3ZNQ6
Q9JM53
P61314
A0A0H2UHE1
Q9JMB5
B2RZD4
P22509
Q5XFW8
D4AE49
G3V640
P63095
B1WC02
A0A0G2JW94
A0A0G2K273
P62718
Q7TP42
B2RZD6
Q68G11
B1WC88
A0A0H2UHS7
G3V7Z8
P83883
P11951
G3V9V9
P24090
Q9QZA6
P55213
A0A0G2JSV6
P70566
