# Supplementary material for: An in-depth multi-omics analysis in RLE-6TN rat alveolar epithelial cells allows for nanomaterial categorization
Source: Part Fibre Toxicol. 2019 Oct 25;16:38. doi: 10.1186/s12989-019-0321-5 (PMC6814995; doi:10.1186/s12989-019-0321-5)
Supplement: Supplementary file 4 — Additional file 4. Summary of enriched pathways for each module. [file 12989_2019_321_MOESM4_ESM.xlsx]

## Sheet: black
Ingenuity Canonical Pathways	AnalysisName	-log(p-value)	Ratio	z-score	Molecules
Remodeling of Epithelial Adherens Junctions	GrapheneOxide	8.03	0.113	NaN	NME1,RAB5C,TUBB6,TUBB4B,TUBA4A,ARPC3,RAB5B
Remodeling of Epithelial Adherens Junctions	Mn2O3	8.03	0.113	NaN	NME1,RAB5C,TUBB6,TUBB4B,TUBA4A,ARPC3,RAB5B
Remodeling of Epithelial Adherens Junctions	PigmentBlue	8.03	0.113	NaN	NME1,RAB5C,TUBB6,TUBB4B,TUBA4A,ARPC3,RAB5B
Remodeling of Epithelial Adherens Junctions	PigmentGreen	8.03	0.113	NaN	NME1,RAB5C,TUBB6,TUBB4B,TUBA4A,ARPC3,RAB5B
Remodeling of Epithelial Adherens Junctions	SiO2_15_Amino	8.03	0.113	NaN	NME1,RAB5C,TUBB6,TUBB4B,TUBA4A,ARPC3,RAB5B
Remodeling of Epithelial Adherens Junctions	SiO2_15_Phospho	8.03	0.113	NaN	NME1,RAB5C,TUBB6,TUBB4B,TUBA4A,ARPC3,RAB5B
Remodeling of Epithelial Adherens Junctions	SiO2_15_Unmod	8.03	0.113	NaN	NME1,RAB5C,TUBB6,TUBB4B,TUBA4A,ARPC3,RAB5B
Remodeling of Epithelial Adherens Junctions	SiO2_40	8.03	0.113	NaN	NME1,RAB5C,TUBB6,TUBB4B,TUBA4A,ARPC3,RAB5B
Remodeling of Epithelial Adherens Junctions	SiO2_7_Hydrophil	8.03	0.113	NaN	NME1,RAB5C,TUBB6,TUBB4B,TUBA4A,ARPC3,RAB5B
Remodeling of Epithelial Adherens Junctions	SiO2_7_TMS2	8.03	0.113	NaN	NME1,RAB5C,TUBB6,TUBB4B,TUBA4A,ARPC3,RAB5B
Remodeling of Epithelial Adherens Junctions	SiO2_7_TMS3	8.03	0.113	NaN	NME1,RAB5C,TUBB6,TUBB4B,TUBA4A,ARPC3,RAB5B
Remodeling of Epithelial Adherens Junctions	TiO2_NM105	8.03	0.113	NaN	NME1,RAB5C,TUBB6,TUBB4B,TUBA4A,ARPC3,RAB5B
EIF2 Signaling	GrapheneOxide	6.5	0.0431	0	RAP1B,RPS15,MAPK1,EIF4A1,RPS27A,RPS5,HSPA5,EIF2A,RPS24
EIF2 Signaling	Mn2O3	6.5	0.0431	0	RAP1B,RPS15,MAPK1,EIF4A1,RPS27A,RPS5,HSPA5,EIF2A,RPS24
EIF2 Signaling	PigmentBlue	6.5	0.0431	1	RAP1B,RPS15,MAPK1,EIF4A1,RPS27A,RPS5,HSPA5,EIF2A,RPS24
EIF2 Signaling	PigmentGreen	6.5	0.0431	1	RAP1B,RPS15,MAPK1,EIF4A1,RPS27A,RPS5,HSPA5,EIF2A,RPS24
EIF2 Signaling	SiO2_15_Amino	6.5	0.0431	0	RAP1B,RPS15,MAPK1,EIF4A1,RPS27A,RPS5,HSPA5,EIF2A,RPS24
EIF2 Signaling	SiO2_15_Phospho	6.5	0.0431	0	RAP1B,RPS15,MAPK1,EIF4A1,RPS27A,RPS5,HSPA5,EIF2A,RPS24
EIF2 Signaling	SiO2_15_Unmod	6.5	0.0431	0	RAP1B,RPS15,MAPK1,EIF4A1,RPS27A,RPS5,HSPA5,EIF2A,RPS24
EIF2 Signaling	SiO2_40	6.5	0.0431	1	RAP1B,RPS15,MAPK1,EIF4A1,RPS27A,RPS5,HSPA5,EIF2A,RPS24
EIF2 Signaling	SiO2_7_Hydrophil	6.5	0.0431	0	RAP1B,RPS15,MAPK1,EIF4A1,RPS27A,RPS5,HSPA5,EIF2A,RPS24
EIF2 Signaling	SiO2_7_TMS2	6.5	0.0431	2	RAP1B,RPS15,MAPK1,EIF4A1,RPS27A,RPS5,HSPA5,EIF2A,RPS24
EIF2 Signaling	SiO2_7_TMS3	6.5	0.0431	1	RAP1B,RPS15,MAPK1,EIF4A1,RPS27A,RPS5,HSPA5,EIF2A,RPS24
EIF2 Signaling	TiO2_NM105	6.5	0.0431	0	RAP1B,RPS15,MAPK1,EIF4A1,RPS27A,RPS5,HSPA5,EIF2A,RPS24
Regulation of eIF4 and p70S6K Signaling	GrapheneOxide	6.42	0.0516	NaN	RAP1B,RPS15,MAPK1,EIF4A1,RPS27A,RPS5,EIF2A,RPS24
Regulation of eIF4 and p70S6K Signaling	Mn2O3	6.42	0.0516	NaN	RAP1B,RPS15,MAPK1,EIF4A1,RPS27A,RPS5,EIF2A,RPS24
Regulation of eIF4 and p70S6K Signaling	PigmentBlue	6.42	0.0516	NaN	RAP1B,RPS15,MAPK1,EIF4A1,RPS27A,RPS5,EIF2A,RPS24
Regulation of eIF4 and p70S6K Signaling	PigmentGreen	6.42	0.0516	NaN	RAP1B,RPS15,MAPK1,EIF4A1,RPS27A,RPS5,EIF2A,RPS24
Regulation of eIF4 and p70S6K Signaling	SiO2_15_Amino	6.42	0.0516	NaN	RAP1B,RPS15,MAPK1,EIF4A1,RPS27A,RPS5,EIF2A,RPS24
Regulation of eIF4 and p70S6K Signaling	SiO2_15_Phospho	6.42	0.0516	NaN	RAP1B,RPS15,MAPK1,EIF4A1,RPS27A,RPS5,EIF2A,RPS24
Regulation of eIF4 and p70S6K Signaling	SiO2_15_Unmod	6.42	0.0516	NaN	RAP1B,RPS15,MAPK1,EIF4A1,RPS27A,RPS5,EIF2A,RPS24
Regulation of eIF4 and p70S6K Signaling	SiO2_40	6.42	0.0516	NaN	RAP1B,RPS15,MAPK1,EIF4A1,RPS27A,RPS5,EIF2A,RPS24
Regulation of eIF4 and p70S6K Signaling	SiO2_7_Hydrophil	6.42	0.0516	NaN	RAP1B,RPS15,MAPK1,EIF4A1,RPS27A,RPS5,EIF2A,RPS24
Regulation of eIF4 and p70S6K Signaling	SiO2_7_TMS2	6.42	0.0516	NaN	RAP1B,RPS15,MAPK1,EIF4A1,RPS27A,RPS5,EIF2A,RPS24
Regulation of eIF4 and p70S6K Signaling	SiO2_7_TMS3	6.42	0.0516	NaN	RAP1B,RPS15,MAPK1,EIF4A1,RPS27A,RPS5,EIF2A,RPS24
Regulation of eIF4 and p70S6K Signaling	TiO2_NM105	6.42	0.0516	NaN	RAP1B,RPS15,MAPK1,EIF4A1,RPS27A,RPS5,EIF2A,RPS24
Caveolar-mediated Endocytosis Signaling	GrapheneOxide	4.84	0.0704	NaN	RAB5C,COPE,COPB2,RAB5B,COPB1
Caveolar-mediated Endocytosis Signaling	Mn2O3	4.84	0.0704	NaN	RAB5C,COPE,COPB2,RAB5B,COPB1
Caveolar-mediated Endocytosis Signaling	PigmentBlue	4.84	0.0704	NaN	RAB5C,COPE,COPB2,RAB5B,COPB1
Caveolar-mediated Endocytosis Signaling	PigmentGreen	4.84	0.0704	NaN	RAB5C,COPE,COPB2,RAB5B,COPB1
Caveolar-mediated Endocytosis Signaling	SiO2_15_Amino	4.84	0.0704	NaN	RAB5C,COPE,COPB2,RAB5B,COPB1
Caveolar-mediated Endocytosis Signaling	SiO2_15_Phospho	4.84	0.0704	NaN	RAB5C,COPE,COPB2,RAB5B,COPB1
Caveolar-mediated Endocytosis Signaling	SiO2_15_Unmod	4.84	0.0704	NaN	RAB5C,COPE,COPB2,RAB5B,COPB1
Caveolar-mediated Endocytosis Signaling	SiO2_40	4.84	0.0704	NaN	RAB5C,COPE,COPB2,RAB5B,COPB1
Caveolar-mediated Endocytosis Signaling	SiO2_7_Hydrophil	4.84	0.0704	NaN	RAB5C,COPE,COPB2,RAB5B,COPB1
Caveolar-mediated Endocytosis Signaling	SiO2_7_TMS2	4.84	0.0704	NaN	RAB5C,COPE,COPB2,RAB5B,COPB1
Caveolar-mediated Endocytosis Signaling	SiO2_7_TMS3	4.84	0.0704	NaN	RAB5C,COPE,COPB2,RAB5B,COPB1
Caveolar-mediated Endocytosis Signaling	TiO2_NM105	4.84	0.0704	NaN	RAB5C,COPE,COPB2,RAB5B,COPB1
mTOR Signaling	GrapheneOxide	4.6	0.0354	NaN	RAP1B,RPS15,MAPK1,EIF4A1,RPS27A,RPS5,RPS24
mTOR Signaling	Mn2O3	4.6	0.0354	NaN	RAP1B,RPS15,MAPK1,EIF4A1,RPS27A,RPS5,RPS24
mTOR Signaling	PigmentBlue	4.6	0.0354	NaN	RAP1B,RPS15,MAPK1,EIF4A1,RPS27A,RPS5,RPS24
mTOR Signaling	PigmentGreen	4.6	0.0354	NaN	RAP1B,RPS15,MAPK1,EIF4A1,RPS27A,RPS5,RPS24
mTOR Signaling	SiO2_15_Amino	4.6	0.0354	NaN	RAP1B,RPS15,MAPK1,EIF4A1,RPS27A,RPS5,RPS24
mTOR Signaling	SiO2_15_Phospho	4.6	0.0354	NaN	RAP1B,RPS15,MAPK1,EIF4A1,RPS27A,RPS5,RPS24
mTOR Signaling	SiO2_15_Unmod	4.6	0.0354	NaN	RAP1B,RPS15,MAPK1,EIF4A1,RPS27A,RPS5,RPS24
mTOR Signaling	SiO2_40	4.6	0.0354	NaN	RAP1B,RPS15,MAPK1,EIF4A1,RPS27A,RPS5,RPS24
mTOR Signaling	SiO2_7_Hydrophil	4.6	0.0354	NaN	RAP1B,RPS15,MAPK1,EIF4A1,RPS27A,RPS5,RPS24
mTOR Signaling	SiO2_7_TMS2	4.6	0.0354	NaN	RAP1B,RPS15,MAPK1,EIF4A1,RPS27A,RPS5,RPS24
mTOR Signaling	SiO2_7_TMS3	4.6	0.0354	NaN	RAP1B,RPS15,MAPK1,EIF4A1,RPS27A,RPS5,RPS24
mTOR Signaling	TiO2_NM105	4.6	0.0354	NaN	RAP1B,RPS15,MAPK1,EIF4A1,RPS27A,RPS5,RPS24
Huntington's Disease Signaling	GrapheneOxide	4.05	0.0289	NaN	ATP5F1B,MAPK1,CLTC,RACK1,RPS27A,HSPA5,PSME3
Huntington's Disease Signaling	Mn2O3	4.05	0.0289	NaN	ATP5F1B,MAPK1,CLTC,RACK1,RPS27A,HSPA5,PSME3
Huntington's Disease Signaling	PigmentBlue	4.05	0.0289	NaN	ATP5F1B,MAPK1,CLTC,RACK1,RPS27A,HSPA5,PSME3
Huntington's Disease Signaling	PigmentGreen	4.05	0.0289	NaN	ATP5F1B,MAPK1,CLTC,RACK1,RPS27A,HSPA5,PSME3
Huntington's Disease Signaling	SiO2_15_Amino	4.05	0.0289	NaN	ATP5F1B,MAPK1,CLTC,RACK1,RPS27A,HSPA5,PSME3
Huntington's Disease Signaling	SiO2_15_Phospho	4.05	0.0289	NaN	ATP5F1B,MAPK1,CLTC,RACK1,RPS27A,HSPA5,PSME3
Huntington's Disease Signaling	SiO2_15_Unmod	4.05	0.0289	NaN	ATP5F1B,MAPK1,CLTC,RACK1,RPS27A,HSPA5,PSME3
Huntington's Disease Signaling	SiO2_40	4.05	0.0289	NaN	ATP5F1B,MAPK1,CLTC,RACK1,RPS27A,HSPA5,PSME3
Huntington's Disease Signaling	SiO2_7_Hydrophil	4.05	0.0289	NaN	ATP5F1B,MAPK1,CLTC,RACK1,RPS27A,HSPA5,PSME3
Huntington's Disease Signaling	SiO2_7_TMS2	4.05	0.0289	NaN	ATP5F1B,MAPK1,CLTC,RACK1,RPS27A,HSPA5,PSME3
Huntington's Disease Signaling	SiO2_7_TMS3	4.05	0.0289	NaN	ATP5F1B,MAPK1,CLTC,RACK1,RPS27A,HSPA5,PSME3
Huntington's Disease Signaling	TiO2_NM105	4.05	0.0289	NaN	ATP5F1B,MAPK1,CLTC,RACK1,RPS27A,HSPA5,PSME3
Germ Cell-Sertoli Cell Junction Signaling	GrapheneOxide	3.99	0.0351	NaN	RAP1B,MAPK1,TUBB6,TUBB4B,ILK,TUBA4A
Germ Cell-Sertoli Cell Junction Signaling	Mn2O3	3.99	0.0351	NaN	RAP1B,MAPK1,TUBB6,TUBB4B,ILK,TUBA4A
Germ Cell-Sertoli Cell Junction Signaling	PigmentBlue	3.99	0.0351	NaN	RAP1B,MAPK1,TUBB6,TUBB4B,ILK,TUBA4A
Germ Cell-Sertoli Cell Junction Signaling	PigmentGreen	3.99	0.0351	NaN	RAP1B,MAPK1,TUBB6,TUBB4B,ILK,TUBA4A
Germ Cell-Sertoli Cell Junction Signaling	SiO2_15_Amino	3.99	0.0351	NaN	RAP1B,MAPK1,TUBB6,TUBB4B,ILK,TUBA4A
Germ Cell-Sertoli Cell Junction Signaling	SiO2_15_Phospho	3.99	0.0351	NaN	RAP1B,MAPK1,TUBB6,TUBB4B,ILK,TUBA4A
Germ Cell-Sertoli Cell Junction Signaling	SiO2_15_Unmod	3.99	0.0351	NaN	RAP1B,MAPK1,TUBB6,TUBB4B,ILK,TUBA4A
Germ Cell-Sertoli Cell Junction Signaling	SiO2_40	3.99	0.0351	NaN	RAP1B,MAPK1,TUBB6,TUBB4B,ILK,TUBA4A
Germ Cell-Sertoli Cell Junction Signaling	SiO2_7_Hydrophil	3.99	0.0351	NaN	RAP1B,MAPK1,TUBB6,TUBB4B,ILK,TUBA4A
Germ Cell-Sertoli Cell Junction Signaling	SiO2_7_TMS2	3.99	0.0351	NaN	RAP1B,MAPK1,TUBB6,TUBB4B,ILK,TUBA4A
Germ Cell-Sertoli Cell Junction Signaling	SiO2_7_TMS3	3.99	0.0351	NaN	RAP1B,MAPK1,TUBB6,TUBB4B,ILK,TUBA4A
Germ Cell-Sertoli Cell Junction Signaling	TiO2_NM105	3.99	0.0351	NaN	RAP1B,MAPK1,TUBB6,TUBB4B,ILK,TUBA4A
Sertoli Cell-Sertoli Cell Junction Signaling	GrapheneOxide	3.87	0.0333	NaN	RAP1B,MAPK1,TUBB6,TUBB4B,ILK,TUBA4A
Sertoli Cell-Sertoli Cell Junction Signaling	Mn2O3	3.87	0.0333	NaN	RAP1B,MAPK1,TUBB6,TUBB4B,ILK,TUBA4A
Sertoli Cell-Sertoli Cell Junction Signaling	PigmentBlue	3.87	0.0333	NaN	RAP1B,MAPK1,TUBB6,TUBB4B,ILK,TUBA4A
Sertoli Cell-Sertoli Cell Junction Signaling	PigmentGreen	3.87	0.0333	NaN	RAP1B,MAPK1,TUBB6,TUBB4B,ILK,TUBA4A
Sertoli Cell-Sertoli Cell Junction Signaling	SiO2_15_Amino	3.87	0.0333	NaN	RAP1B,MAPK1,TUBB6,TUBB4B,ILK,TUBA4A
Sertoli Cell-Sertoli Cell Junction Signaling	SiO2_15_Phospho	3.87	0.0333	NaN	RAP1B,MAPK1,TUBB6,TUBB4B,ILK,TUBA4A
Sertoli Cell-Sertoli Cell Junction Signaling	SiO2_15_Unmod	3.87	0.0333	NaN	RAP1B,MAPK1,TUBB6,TUBB4B,ILK,TUBA4A
Sertoli Cell-Sertoli Cell Junction Signaling	SiO2_40	3.87	0.0333	NaN	RAP1B,MAPK1,TUBB6,TUBB4B,ILK,TUBA4A
Sertoli Cell-Sertoli Cell Junction Signaling	SiO2_7_Hydrophil	3.87	0.0333	NaN	RAP1B,MAPK1,TUBB6,TUBB4B,ILK,TUBA4A
Sertoli Cell-Sertoli Cell Junction Signaling	SiO2_7_TMS2	3.87	0.0333	NaN	RAP1B,MAPK1,TUBB6,TUBB4B,ILK,TUBA4A
Sertoli Cell-Sertoli Cell Junction Signaling	SiO2_7_TMS3	3.87	0.0333	NaN	RAP1B,MAPK1,TUBB6,TUBB4B,ILK,TUBA4A
Sertoli Cell-Sertoli Cell Junction Signaling	TiO2_NM105	3.87	0.0333	NaN	RAP1B,MAPK1,TUBB6,TUBB4B,ILK,TUBA4A
14-3-3-mediated Signaling	GrapheneOxide	3.55	0.0379	NaN	RAP1B,MAPK1,TUBB6,TUBB4B,TUBA4A
14-3-3-mediated Signaling	Mn2O3	3.55	0.0379	NaN	RAP1B,MAPK1,TUBB6,TUBB4B,TUBA4A
14-3-3-mediated Signaling	PigmentBlue	3.55	0.0379	NaN	RAP1B,MAPK1,TUBB6,TUBB4B,TUBA4A
14-3-3-mediated Signaling	PigmentGreen	3.55	0.0379	NaN	RAP1B,MAPK1,TUBB6,TUBB4B,TUBA4A
14-3-3-mediated Signaling	SiO2_15_Amino	3.55	0.0379	NaN	RAP1B,MAPK1,TUBB6,TUBB4B,TUBA4A
14-3-3-mediated Signaling	SiO2_15_Phospho	3.55	0.0379	NaN	RAP1B,MAPK1,TUBB6,TUBB4B,TUBA4A
14-3-3-mediated Signaling	SiO2_15_Unmod	3.55	0.0379	NaN	RAP1B,MAPK1,TUBB6,TUBB4B,TUBA4A
14-3-3-mediated Signaling	SiO2_40	3.55	0.0379	NaN	RAP1B,MAPK1,TUBB6,TUBB4B,TUBA4A
14-3-3-mediated Signaling	SiO2_7_Hydrophil	3.55	0.0379	NaN	RAP1B,MAPK1,TUBB6,TUBB4B,TUBA4A
14-3-3-mediated Signaling	SiO2_7_TMS2	3.55	0.0379	NaN	RAP1B,MAPK1,TUBB6,TUBB4B,TUBA4A
14-3-3-mediated Signaling	SiO2_7_TMS3	3.55	0.0379	NaN	RAP1B,MAPK1,TUBB6,TUBB4B,TUBA4A
14-3-3-mediated Signaling	TiO2_NM105	3.55	0.0379	NaN	RAP1B,MAPK1,TUBB6,TUBB4B,TUBA4A
Breast Cancer Regulation by Stathmin1	GrapheneOxide	3.55	0.0291	NaN	RAP1B,MAPK1,TUBB6,TUBB4B,RACK1,TUBA4A
Breast Cancer Regulation by Stathmin1	Mn2O3	3.55	0.0291	NaN	RAP1B,MAPK1,TUBB6,TUBB4B,RACK1,TUBA4A
Breast Cancer Regulation by Stathmin1	PigmentBlue	3.55	0.0291	NaN	RAP1B,MAPK1,TUBB6,TUBB4B,RACK1,TUBA4A
Breast Cancer Regulation by Stathmin1	PigmentGreen	3.55	0.0291	NaN	RAP1B,MAPK1,TUBB6,TUBB4B,RACK1,TUBA4A
Breast Cancer Regulation by Stathmin1	SiO2_15_Amino	3.55	0.0291	NaN	RAP1B,MAPK1,TUBB6,TUBB4B,RACK1,TUBA4A
Breast Cancer Regulation by Stathmin1	SiO2_15_Phospho	3.55	0.0291	NaN	RAP1B,MAPK1,TUBB6,TUBB4B,RACK1,TUBA4A
Breast Cancer Regulation by Stathmin1	SiO2_15_Unmod	3.55	0.0291	NaN	RAP1B,MAPK1,TUBB6,TUBB4B,RACK1,TUBA4A
Breast Cancer Regulation by Stathmin1	SiO2_40	3.55	0.0291	NaN	RAP1B,MAPK1,TUBB6,TUBB4B,RACK1,TUBA4A
Breast Cancer Regulation by Stathmin1	SiO2_7_Hydrophil	3.55	0.0291	NaN	RAP1B,MAPK1,TUBB6,TUBB4B,RACK1,TUBA4A
Breast Cancer Regulation by Stathmin1	SiO2_7_TMS2	3.55	0.0291	NaN	RAP1B,MAPK1,TUBB6,TUBB4B,RACK1,TUBA4A
Breast Cancer Regulation by Stathmin1	SiO2_7_TMS3	3.55	0.0291	NaN	RAP1B,MAPK1,TUBB6,TUBB4B,RACK1,TUBA4A
Breast Cancer Regulation by Stathmin1	TiO2_NM105	3.55	0.0291	NaN	RAP1B,MAPK1,TUBB6,TUBB4B,RACK1,TUBA4A
Glutathione Redox Reactions I	GrapheneOxide	3.53	0.1	NaN	GSTM1,GPX8,GSTP1
Glutathione Redox Reactions I	Mn2O3	3.53	0.1	NaN	GSTM1,GPX8,GSTP1
Glutathione Redox Reactions I	PigmentBlue	3.53	0.1	NaN	GSTM1,GPX8,GSTP1
Glutathione Redox Reactions I	PigmentGreen	3.53	0.1	NaN	GSTM1,GPX8,GSTP1
Glutathione Redox Reactions I	SiO2_15_Amino	3.53	0.1	NaN	GSTM1,GPX8,GSTP1
Glutathione Redox Reactions I	SiO2_15_Phospho	3.53	0.1	NaN	GSTM1,GPX8,GSTP1
Glutathione Redox Reactions I	SiO2_15_Unmod	3.53	0.1	NaN	GSTM1,GPX8,GSTP1
Glutathione Redox Reactions I	SiO2_40	3.53	0.1	NaN	GSTM1,GPX8,GSTP1
Glutathione Redox Reactions I	SiO2_7_Hydrophil	3.53	0.1	NaN	GSTM1,GPX8,GSTP1
Glutathione Redox Reactions I	SiO2_7_TMS2	3.53	0.1	NaN	GSTM1,GPX8,GSTP1
Glutathione Redox Reactions I	SiO2_7_TMS3	3.53	0.1	NaN	GSTM1,GPX8,GSTP1
Glutathione Redox Reactions I	TiO2_NM105	3.53	0.1	NaN	GSTM1,GPX8,GSTP1
Integrin Signaling	GrapheneOxide	3.51	0.0286	-0.816	RAP1B,PFN1,MAPK1,ILK,ARPC3,TLN1
Integrin Signaling	Mn2O3	3.51	0.0286	-2.449	RAP1B,PFN1,MAPK1,ILK,ARPC3,TLN1
Integrin Signaling	PigmentBlue	3.51	0.0286	0.816	RAP1B,PFN1,MAPK1,ILK,ARPC3,TLN1
Integrin Signaling	PigmentGreen	3.51	0.0286	-0.816	RAP1B,PFN1,MAPK1,ILK,ARPC3,TLN1
Integrin Signaling	SiO2_15_Amino	3.51	0.0286	-1.633	RAP1B,PFN1,MAPK1,ILK,ARPC3,TLN1
Integrin Signaling	SiO2_15_Phospho	3.51	0.0286	-2.449	RAP1B,PFN1,MAPK1,ILK,ARPC3,TLN1
Integrin Signaling	SiO2_15_Unmod	3.51	0.0286	-2.449	RAP1B,PFN1,MAPK1,ILK,ARPC3,TLN1
Integrin Signaling	SiO2_40	3.51	0.0286	1.633	RAP1B,PFN1,MAPK1,ILK,ARPC3,TLN1
Integrin Signaling	SiO2_7_Hydrophil	3.51	0.0286	-1.633	RAP1B,PFN1,MAPK1,ILK,ARPC3,TLN1
Integrin Signaling	SiO2_7_TMS2	3.51	0.0286	2.449	RAP1B,PFN1,MAPK1,ILK,ARPC3,TLN1
Integrin Signaling	SiO2_7_TMS3	3.51	0.0286	2.449	RAP1B,PFN1,MAPK1,ILK,ARPC3,TLN1
Integrin Signaling	TiO2_NM105	3.51	0.0286	-1.633	RAP1B,PFN1,MAPK1,ILK,ARPC3,TLN1
Phagosome Maturation	GrapheneOxide	3.46	0.0362	NaN	RAB5C,TUBB6,TUBB4B,TUBA4A,RAB5B
Phagosome Maturation	Mn2O3	3.46	0.0362	NaN	RAB5C,TUBB6,TUBB4B,TUBA4A,RAB5B
Phagosome Maturation	PigmentBlue	3.46	0.0362	NaN	RAB5C,TUBB6,TUBB4B,TUBA4A,RAB5B
Phagosome Maturation	PigmentGreen	3.46	0.0362	NaN	RAB5C,TUBB6,TUBB4B,TUBA4A,RAB5B
Phagosome Maturation	SiO2_15_Amino	3.46	0.0362	NaN	RAB5C,TUBB6,TUBB4B,TUBA4A,RAB5B
Phagosome Maturation	SiO2_15_Phospho	3.46	0.0362	NaN	RAB5C,TUBB6,TUBB4B,TUBA4A,RAB5B
Phagosome Maturation	SiO2_15_Unmod	3.46	0.0362	NaN	RAB5C,TUBB6,TUBB4B,TUBA4A,RAB5B
Phagosome Maturation	SiO2_40	3.46	0.0362	NaN	RAB5C,TUBB6,TUBB4B,TUBA4A,RAB5B
Phagosome Maturation	SiO2_7_Hydrophil	3.46	0.0362	NaN	RAB5C,TUBB6,TUBB4B,TUBA4A,RAB5B
Phagosome Maturation	SiO2_7_TMS2	3.46	0.0362	NaN	RAB5C,TUBB6,TUBB4B,TUBA4A,RAB5B
Phagosome Maturation	SiO2_7_TMS3	3.46	0.0362	NaN	RAB5C,TUBB6,TUBB4B,TUBA4A,RAB5B
Phagosome Maturation	TiO2_NM105	3.46	0.0362	NaN	RAB5C,TUBB6,TUBB4B,TUBA4A,RAB5B
Epithelial Adherens Junction Signaling	GrapheneOxide	3.42	0.0355	NaN	RAP1B,TUBB6,TUBB4B,TUBA4A,ARPC3
Epithelial Adherens Junction Signaling	Mn2O3	3.42	0.0355	NaN	RAP1B,TUBB6,TUBB4B,TUBA4A,ARPC3
Epithelial Adherens Junction Signaling	PigmentBlue	3.42	0.0355	NaN	RAP1B,TUBB6,TUBB4B,TUBA4A,ARPC3
Epithelial Adherens Junction Signaling	PigmentGreen	3.42	0.0355	NaN	RAP1B,TUBB6,TUBB4B,TUBA4A,ARPC3
Epithelial Adherens Junction Signaling	SiO2_15_Amino	3.42	0.0355	NaN	RAP1B,TUBB6,TUBB4B,TUBA4A,ARPC3
Epithelial Adherens Junction Signaling	SiO2_15_Phospho	3.42	0.0355	NaN	RAP1B,TUBB6,TUBB4B,TUBA4A,ARPC3
Epithelial Adherens Junction Signaling	SiO2_15_Unmod	3.42	0.0355	NaN	RAP1B,TUBB6,TUBB4B,TUBA4A,ARPC3
Epithelial Adherens Junction Signaling	SiO2_40	3.42	0.0355	NaN	RAP1B,TUBB6,TUBB4B,TUBA4A,ARPC3
Epithelial Adherens Junction Signaling	SiO2_7_Hydrophil	3.42	0.0355	NaN	RAP1B,TUBB6,TUBB4B,TUBA4A,ARPC3
Epithelial Adherens Junction Signaling	SiO2_7_TMS2	3.42	0.0355	NaN	RAP1B,TUBB6,TUBB4B,TUBA4A,ARPC3
Epithelial Adherens Junction Signaling	SiO2_7_TMS3	3.42	0.0355	NaN	RAP1B,TUBB6,TUBB4B,TUBA4A,ARPC3
Epithelial Adherens Junction Signaling	TiO2_NM105	3.42	0.0355	NaN	RAP1B,TUBB6,TUBB4B,TUBA4A,ARPC3
Renal Cell Carcinoma Signaling	GrapheneOxide	3.3	0.0476	NaN	RAP1B,MAPK1,RPS27A,FH
Renal Cell Carcinoma Signaling	Mn2O3	3.3	0.0476	NaN	RAP1B,MAPK1,RPS27A,FH
Renal Cell Carcinoma Signaling	PigmentBlue	3.3	0.0476	NaN	RAP1B,MAPK1,RPS27A,FH
Renal Cell Carcinoma Signaling	PigmentGreen	3.3	0.0476	NaN	RAP1B,MAPK1,RPS27A,FH
Renal Cell Carcinoma Signaling	SiO2_15_Amino	3.3	0.0476	NaN	RAP1B,MAPK1,RPS27A,FH
Renal Cell Carcinoma Signaling	SiO2_15_Phospho	3.3	0.0476	NaN	RAP1B,MAPK1,RPS27A,FH
Renal Cell Carcinoma Signaling	SiO2_15_Unmod	3.3	0.0476	NaN	RAP1B,MAPK1,RPS27A,FH
Renal Cell Carcinoma Signaling	SiO2_40	3.3	0.0476	NaN	RAP1B,MAPK1,RPS27A,FH
Renal Cell Carcinoma Signaling	SiO2_7_Hydrophil	3.3	0.0476	NaN	RAP1B,MAPK1,RPS27A,FH
Renal Cell Carcinoma Signaling	SiO2_7_TMS2	3.3	0.0476	NaN	RAP1B,MAPK1,RPS27A,FH
Renal Cell Carcinoma Signaling	SiO2_7_TMS3	3.3	0.0476	NaN	RAP1B,MAPK1,RPS27A,FH
Renal Cell Carcinoma Signaling	TiO2_NM105	3.3	0.0476	NaN	RAP1B,MAPK1,RPS27A,FH
Axonal Guidance Signaling	GrapheneOxide	3.17	0.0181	NaN	RAP1B,PFN1,MAPK1,TUBB6,TUBB4B,RACK1,TUBA4A,ARPC3
Axonal Guidance Signaling	Mn2O3	3.17	0.0181	NaN	RAP1B,PFN1,MAPK1,TUBB6,TUBB4B,RACK1,TUBA4A,ARPC3
Axonal Guidance Signaling	PigmentBlue	3.17	0.0181	NaN	RAP1B,PFN1,MAPK1,TUBB6,TUBB4B,RACK1,TUBA4A,ARPC3
Axonal Guidance Signaling	PigmentGreen	3.17	0.0181	NaN	RAP1B,PFN1,MAPK1,TUBB6,TUBB4B,RACK1,TUBA4A,ARPC3
Axonal Guidance Signaling	SiO2_15_Amino	3.17	0.0181	NaN	RAP1B,PFN1,MAPK1,TUBB6,TUBB4B,RACK1,TUBA4A,ARPC3
Axonal Guidance Signaling	SiO2_15_Phospho	3.17	0.0181	NaN	RAP1B,PFN1,MAPK1,TUBB6,TUBB4B,RACK1,TUBA4A,ARPC3
Axonal Guidance Signaling	SiO2_15_Unmod	3.17	0.0181	NaN	RAP1B,PFN1,MAPK1,TUBB6,TUBB4B,RACK1,TUBA4A,ARPC3
Axonal Guidance Signaling	SiO2_40	3.17	0.0181	NaN	RAP1B,PFN1,MAPK1,TUBB6,TUBB4B,RACK1,TUBA4A,ARPC3
Axonal Guidance Signaling	SiO2_7_Hydrophil	3.17	0.0181	NaN	RAP1B,PFN1,MAPK1,TUBB6,TUBB4B,RACK1,TUBA4A,ARPC3
Axonal Guidance Signaling	SiO2_7_TMS2	3.17	0.0181	NaN	RAP1B,PFN1,MAPK1,TUBB6,TUBB4B,RACK1,TUBA4A,ARPC3
Axonal Guidance Signaling	SiO2_7_TMS3	3.17	0.0181	NaN	RAP1B,PFN1,MAPK1,TUBB6,TUBB4B,RACK1,TUBA4A,ARPC3
Axonal Guidance Signaling	TiO2_NM105	3.17	0.0181	NaN	RAP1B,PFN1,MAPK1,TUBB6,TUBB4B,RACK1,TUBA4A,ARPC3
NRF2-mediated Oxidative Stress Response	GrapheneOxide	2.84	0.0263	NaN	RAP1B,GSTM1,MAPK1,GSTP1,TXNRD1
NRF2-mediated Oxidative Stress Response	Mn2O3	2.84	0.0263	NaN	RAP1B,GSTM1,MAPK1,GSTP1,TXNRD1
NRF2-mediated Oxidative Stress Response	PigmentBlue	2.84	0.0263	NaN	RAP1B,GSTM1,MAPK1,GSTP1,TXNRD1
NRF2-mediated Oxidative Stress Response	PigmentGreen	2.84	0.0263	NaN	RAP1B,GSTM1,MAPK1,GSTP1,TXNRD1
NRF2-mediated Oxidative Stress Response	SiO2_15_Amino	2.84	0.0263	NaN	RAP1B,GSTM1,MAPK1,GSTP1,TXNRD1
NRF2-mediated Oxidative Stress Response	SiO2_15_Phospho	2.84	0.0263	NaN	RAP1B,GSTM1,MAPK1,GSTP1,TXNRD1
NRF2-mediated Oxidative Stress Response	SiO2_15_Unmod	2.84	0.0263	NaN	RAP1B,GSTM1,MAPK1,GSTP1,TXNRD1
NRF2-mediated Oxidative Stress Response	SiO2_40	2.84	0.0263	NaN	RAP1B,GSTM1,MAPK1,GSTP1,TXNRD1
NRF2-mediated Oxidative Stress Response	SiO2_7_Hydrophil	2.84	0.0263	NaN	RAP1B,GSTM1,MAPK1,GSTP1,TXNRD1
NRF2-mediated Oxidative Stress Response	SiO2_7_TMS2	2.84	0.0263	NaN	RAP1B,GSTM1,MAPK1,GSTP1,TXNRD1
NRF2-mediated Oxidative Stress Response	SiO2_7_TMS3	2.84	0.0263	NaN	RAP1B,GSTM1,MAPK1,GSTP1,TXNRD1
NRF2-mediated Oxidative Stress Response	TiO2_NM105	2.84	0.0263	NaN	RAP1B,GSTM1,MAPK1,GSTP1,TXNRD1
Unfolded protein response	GrapheneOxide	2.8	0.0566	NaN	PDIA6,HSPA5,EIF2A
Unfolded protein response	Mn2O3	2.8	0.0566	NaN	PDIA6,HSPA5,EIF2A
Unfolded protein response	PigmentBlue	2.8	0.0566	NaN	PDIA6,HSPA5,EIF2A
Unfolded protein response	PigmentGreen	2.8	0.0566	NaN	PDIA6,HSPA5,EIF2A
Unfolded protein response	SiO2_15_Amino	2.8	0.0566	NaN	PDIA6,HSPA5,EIF2A
Unfolded protein response	SiO2_15_Phospho	2.8	0.0566	NaN	PDIA6,HSPA5,EIF2A
Unfolded protein response	SiO2_15_Unmod	2.8	0.0566	NaN	PDIA6,HSPA5,EIF2A
Unfolded protein response	SiO2_40	2.8	0.0566	NaN	PDIA6,HSPA5,EIF2A
Unfolded protein response	SiO2_7_Hydrophil	2.8	0.0566	NaN	PDIA6,HSPA5,EIF2A
Unfolded protein response	SiO2_7_TMS2	2.8	0.0566	NaN	PDIA6,HSPA5,EIF2A
Unfolded protein response	SiO2_7_TMS3	2.8	0.0566	NaN	PDIA6,HSPA5,EIF2A
Unfolded protein response	TiO2_NM105	2.8	0.0566	NaN	PDIA6,HSPA5,EIF2A
Clathrin-mediated Endocytosis Signaling	GrapheneOxide	2.77	0.0254	NaN	RAB5C,CLTC,RPS27A,ARPC3,RAB5B
Clathrin-mediated Endocytosis Signaling	Mn2O3	2.77	0.0254	NaN	RAB5C,CLTC,RPS27A,ARPC3,RAB5B
Clathrin-mediated Endocytosis Signaling	PigmentBlue	2.77	0.0254	NaN	RAB5C,CLTC,RPS27A,ARPC3,RAB5B
Clathrin-mediated Endocytosis Signaling	PigmentGreen	2.77	0.0254	NaN	RAB5C,CLTC,RPS27A,ARPC3,RAB5B
Clathrin-mediated Endocytosis Signaling	SiO2_15_Amino	2.77	0.0254	NaN	RAB5C,CLTC,RPS27A,ARPC3,RAB5B
Clathrin-mediated Endocytosis Signaling	SiO2_15_Phospho	2.77	0.0254	NaN	RAB5C,CLTC,RPS27A,ARPC3,RAB5B
Clathrin-mediated Endocytosis Signaling	SiO2_15_Unmod	2.77	0.0254	NaN	RAB5C,CLTC,RPS27A,ARPC3,RAB5B
Clathrin-mediated Endocytosis Signaling	SiO2_40	2.77	0.0254	NaN	RAB5C,CLTC,RPS27A,ARPC3,RAB5B
Clathrin-mediated Endocytosis Signaling	SiO2_7_Hydrophil	2.77	0.0254	NaN	RAB5C,CLTC,RPS27A,ARPC3,RAB5B
Clathrin-mediated Endocytosis Signaling	SiO2_7_TMS2	2.77	0.0254	NaN	RAB5C,CLTC,RPS27A,ARPC3,RAB5B
Clathrin-mediated Endocytosis Signaling	SiO2_7_TMS3	2.77	0.0254	NaN	RAB5C,CLTC,RPS27A,ARPC3,RAB5B
Clathrin-mediated Endocytosis Signaling	TiO2_NM105	2.77	0.0254	NaN	RAB5C,CLTC,RPS27A,ARPC3,RAB5B
Sirtuin Signaling Pathway	GrapheneOxide	2.72	0.0202	1	ATP5F1B,MAPK1,TUBA4A,G6PD,GLUD1,IDH2
Sirtuin Signaling Pathway	Mn2O3	2.72	0.0202	-1	ATP5F1B,MAPK1,TUBA4A,G6PD,GLUD1,IDH2
Sirtuin Signaling Pathway	PigmentBlue	2.72	0.0202	0	ATP5F1B,MAPK1,TUBA4A,G6PD,GLUD1,IDH2
Sirtuin Signaling Pathway	PigmentGreen	2.72	0.0202	0	ATP5F1B,MAPK1,TUBA4A,G6PD,GLUD1,IDH2
Sirtuin Signaling Pathway	SiO2_15_Amino	2.72	0.0202	-1	ATP5F1B,MAPK1,TUBA4A,G6PD,GLUD1,IDH2
Sirtuin Signaling Pathway	SiO2_15_Phospho	2.72	0.0202	-1	ATP5F1B,MAPK1,TUBA4A,G6PD,GLUD1,IDH2
Sirtuin Signaling Pathway	SiO2_15_Unmod	2.72	0.0202	-1	ATP5F1B,MAPK1,TUBA4A,G6PD,GLUD1,IDH2
Sirtuin Signaling Pathway	SiO2_40	2.72	0.0202	1	ATP5F1B,MAPK1,TUBA4A,G6PD,GLUD1,IDH2
Sirtuin Signaling Pathway	SiO2_7_Hydrophil	2.72	0.0202	-1	ATP5F1B,MAPK1,TUBA4A,G6PD,GLUD1,IDH2
Sirtuin Signaling Pathway	SiO2_7_TMS2	2.72	0.0202	1	ATP5F1B,MAPK1,TUBA4A,G6PD,GLUD1,IDH2
Sirtuin Signaling Pathway	SiO2_7_TMS3	2.72	0.0202	0	ATP5F1B,MAPK1,TUBA4A,G6PD,GLUD1,IDH2
Sirtuin Signaling Pathway	TiO2_NM105	2.72	0.0202	0	ATP5F1B,MAPK1,TUBA4A,G6PD,GLUD1,IDH2
Gap Junction Signaling	GrapheneOxide	2.68	0.0243	NaN	RAP1B,MAPK1,TUBB6,TUBB4B,TUBA4A
Gap Junction Signaling	Mn2O3	2.68	0.0243	NaN	RAP1B,MAPK1,TUBB6,TUBB4B,TUBA4A
Gap Junction Signaling	PigmentBlue	2.68	0.0243	NaN	RAP1B,MAPK1,TUBB6,TUBB4B,TUBA4A
Gap Junction Signaling	PigmentGreen	2.68	0.0243	NaN	RAP1B,MAPK1,TUBB6,TUBB4B,TUBA4A
Gap Junction Signaling	SiO2_15_Amino	2.68	0.0243	NaN	RAP1B,MAPK1,TUBB6,TUBB4B,TUBA4A
Gap Junction Signaling	SiO2_15_Phospho	2.68	0.0243	NaN	RAP1B,MAPK1,TUBB6,TUBB4B,TUBA4A
Gap Junction Signaling	SiO2_15_Unmod	2.68	0.0243	NaN	RAP1B,MAPK1,TUBB6,TUBB4B,TUBA4A
Gap Junction Signaling	SiO2_40	2.68	0.0243	NaN	RAP1B,MAPK1,TUBB6,TUBB4B,TUBA4A
Gap Junction Signaling	SiO2_7_Hydrophil	2.68	0.0243	NaN	RAP1B,MAPK1,TUBB6,TUBB4B,TUBA4A
Gap Junction Signaling	SiO2_7_TMS2	2.68	0.0243	NaN	RAP1B,MAPK1,TUBB6,TUBB4B,TUBA4A
Gap Junction Signaling	SiO2_7_TMS3	2.68	0.0243	NaN	RAP1B,MAPK1,TUBB6,TUBB4B,TUBA4A
Gap Junction Signaling	TiO2_NM105	2.68	0.0243	NaN	RAP1B,MAPK1,TUBB6,TUBB4B,TUBA4A
Regulation of Cellular Mechanics by Calpain Protease	GrapheneOxide	2.62	0.0492	NaN	RAP1B,MAPK1,TLN1
Regulation of Cellular Mechanics by Calpain Protease	Mn2O3	2.62	0.0492	NaN	RAP1B,MAPK1,TLN1
Regulation of Cellular Mechanics by Calpain Protease	PigmentBlue	2.62	0.0492	NaN	RAP1B,MAPK1,TLN1
Regulation of Cellular Mechanics by Calpain Protease	PigmentGreen	2.62	0.0492	NaN	RAP1B,MAPK1,TLN1
Regulation of Cellular Mechanics by Calpain Protease	SiO2_15_Amino	2.62	0.0492	NaN	RAP1B,MAPK1,TLN1
Regulation of Cellular Mechanics by Calpain Protease	SiO2_15_Phospho	2.62	0.0492	NaN	RAP1B,MAPK1,TLN1
Regulation of Cellular Mechanics by Calpain Protease	SiO2_15_Unmod	2.62	0.0492	NaN	RAP1B,MAPK1,TLN1
Regulation of Cellular Mechanics by Calpain Protease	SiO2_40	2.62	0.0492	NaN	RAP1B,MAPK1,TLN1
Regulation of Cellular Mechanics by Calpain Protease	SiO2_7_Hydrophil	2.62	0.0492	NaN	RAP1B,MAPK1,TLN1
Regulation of Cellular Mechanics by Calpain Protease	SiO2_7_TMS2	2.62	0.0492	NaN	RAP1B,MAPK1,TLN1
Regulation of Cellular Mechanics by Calpain Protease	SiO2_7_TMS3	2.62	0.0492	NaN	RAP1B,MAPK1,TLN1
Regulation of Cellular Mechanics by Calpain Protease	TiO2_NM105	2.62	0.0492	NaN	RAP1B,MAPK1,TLN1
fMLP Signaling in Neutrophils	GrapheneOxide	2.58	0.0303	NaN	RAP1B,MAPK1,RACK1,ARPC3
fMLP Signaling in Neutrophils	Mn2O3	2.58	0.0303	NaN	RAP1B,MAPK1,RACK1,ARPC3
fMLP Signaling in Neutrophils	PigmentBlue	2.58	0.0303	NaN	RAP1B,MAPK1,RACK1,ARPC3
fMLP Signaling in Neutrophils	PigmentGreen	2.58	0.0303	NaN	RAP1B,MAPK1,RACK1,ARPC3
fMLP Signaling in Neutrophils	SiO2_15_Amino	2.58	0.0303	NaN	RAP1B,MAPK1,RACK1,ARPC3
fMLP Signaling in Neutrophils	SiO2_15_Phospho	2.58	0.0303	NaN	RAP1B,MAPK1,RACK1,ARPC3
fMLP Signaling in Neutrophils	SiO2_15_Unmod	2.58	0.0303	NaN	RAP1B,MAPK1,RACK1,ARPC3
fMLP Signaling in Neutrophils	SiO2_40	2.58	0.0303	NaN	RAP1B,MAPK1,RACK1,ARPC3
fMLP Signaling in Neutrophils	SiO2_7_Hydrophil	2.58	0.0303	NaN	RAP1B,MAPK1,RACK1,ARPC3
fMLP Signaling in Neutrophils	SiO2_7_TMS2	2.58	0.0303	NaN	RAP1B,MAPK1,RACK1,ARPC3
fMLP Signaling in Neutrophils	SiO2_7_TMS3	2.58	0.0303	NaN	RAP1B,MAPK1,RACK1,ARPC3
fMLP Signaling in Neutrophils	TiO2_NM105	2.58	0.0303	NaN	RAP1B,MAPK1,RACK1,ARPC3
Actin Cytoskeleton Signaling	GrapheneOxide	2.53	0.0223	-0.447	RAP1B,PFN1,MAPK1,ARPC3,TLN1
Actin Cytoskeleton Signaling	Mn2O3	2.53	0.0223	-2.236	RAP1B,PFN1,MAPK1,ARPC3,TLN1
Actin Cytoskeleton Signaling	PigmentBlue	2.53	0.0223	1.342	RAP1B,PFN1,MAPK1,ARPC3,TLN1
Actin Cytoskeleton Signaling	PigmentGreen	2.53	0.0223	-1.342	RAP1B,PFN1,MAPK1,ARPC3,TLN1
Actin Cytoskeleton Signaling	SiO2_15_Amino	2.53	0.0223	-2.236	RAP1B,PFN1,MAPK1,ARPC3,TLN1
Actin Cytoskeleton Signaling	SiO2_15_Phospho	2.53	0.0223	-2.236	RAP1B,PFN1,MAPK1,ARPC3,TLN1
Actin Cytoskeleton Signaling	SiO2_15_Unmod	2.53	0.0223	-2.236	RAP1B,PFN1,MAPK1,ARPC3,TLN1
Actin Cytoskeleton Signaling	SiO2_40	2.53	0.0223	1.342	RAP1B,PFN1,MAPK1,ARPC3,TLN1
Actin Cytoskeleton Signaling	SiO2_7_Hydrophil	2.53	0.0223	-1.342	RAP1B,PFN1,MAPK1,ARPC3,TLN1
Actin Cytoskeleton Signaling	SiO2_7_TMS2	2.53	0.0223	2.236	RAP1B,PFN1,MAPK1,ARPC3,TLN1
Actin Cytoskeleton Signaling	SiO2_7_TMS3	2.53	0.0223	2.236	RAP1B,PFN1,MAPK1,ARPC3,TLN1
Actin Cytoskeleton Signaling	TiO2_NM105	2.53	0.0223	-1.342	RAP1B,PFN1,MAPK1,ARPC3,TLN1
Endometrial Cancer Signaling	GrapheneOxide	2.43	0.0423	NaN	RAP1B,MAPK1,ILK
Endometrial Cancer Signaling	Mn2O3	2.43	0.0423	NaN	RAP1B,MAPK1,ILK
Endometrial Cancer Signaling	PigmentBlue	2.43	0.0423	NaN	RAP1B,MAPK1,ILK
Endometrial Cancer Signaling	PigmentGreen	2.43	0.0423	NaN	RAP1B,MAPK1,ILK
Endometrial Cancer Signaling	SiO2_15_Amino	2.43	0.0423	NaN	RAP1B,MAPK1,ILK
Endometrial Cancer Signaling	SiO2_15_Phospho	2.43	0.0423	NaN	RAP1B,MAPK1,ILK
Endometrial Cancer Signaling	SiO2_15_Unmod	2.43	0.0423	NaN	RAP1B,MAPK1,ILK
Endometrial Cancer Signaling	SiO2_40	2.43	0.0423	NaN	RAP1B,MAPK1,ILK
Endometrial Cancer Signaling	SiO2_7_Hydrophil	2.43	0.0423	NaN	RAP1B,MAPK1,ILK
Endometrial Cancer Signaling	SiO2_7_TMS2	2.43	0.0423	NaN	RAP1B,MAPK1,ILK
Endometrial Cancer Signaling	SiO2_7_TMS3	2.43	0.0423	NaN	RAP1B,MAPK1,ILK
Endometrial Cancer Signaling	TiO2_NM105	2.43	0.0423	NaN	RAP1B,MAPK1,ILK
Arginine Biosynthesis IV	GrapheneOxide	2.35	0.087	NaN	OAT,GLUD1
Arginine Biosynthesis IV	Mn2O3	2.35	0.087	NaN	OAT,GLUD1
Arginine Biosynthesis IV	PigmentBlue	2.35	0.087	NaN	OAT,GLUD1
Arginine Biosynthesis IV	PigmentGreen	2.35	0.087	NaN	OAT,GLUD1
Arginine Biosynthesis IV	SiO2_15_Amino	2.35	0.087	NaN	OAT,GLUD1
Arginine Biosynthesis IV	SiO2_15_Phospho	2.35	0.087	NaN	OAT,GLUD1
Arginine Biosynthesis IV	SiO2_15_Unmod	2.35	0.087	NaN	OAT,GLUD1
Arginine Biosynthesis IV	SiO2_40	2.35	0.087	NaN	OAT,GLUD1
Arginine Biosynthesis IV	SiO2_7_Hydrophil	2.35	0.087	NaN	OAT,GLUD1
Arginine Biosynthesis IV	SiO2_7_TMS2	2.35	0.087	NaN	OAT,GLUD1
Arginine Biosynthesis IV	SiO2_7_TMS3	2.35	0.087	NaN	OAT,GLUD1
Arginine Biosynthesis IV	TiO2_NM105	2.35	0.087	NaN	OAT,GLUD1
Protein Ubiquitination Pathway	GrapheneOxide	2.32	0.02	NaN	UBE2N,RPS27A,UBA1,PSMA2,HSPA5
Protein Ubiquitination Pathway	Mn2O3	2.32	0.02	NaN	UBE2N,RPS27A,UBA1,PSMA2,HSPA5
Protein Ubiquitination Pathway	PigmentBlue	2.32	0.02	NaN	UBE2N,RPS27A,UBA1,PSMA2,HSPA5
Protein Ubiquitination Pathway	PigmentGreen	2.32	0.02	NaN	UBE2N,RPS27A,UBA1,PSMA2,HSPA5
Protein Ubiquitination Pathway	SiO2_15_Amino	2.32	0.02	NaN	UBE2N,RPS27A,UBA1,PSMA2,HSPA5
Protein Ubiquitination Pathway	SiO2_15_Phospho	2.32	0.02	NaN	UBE2N,RPS27A,UBA1,PSMA2,HSPA5
Protein Ubiquitination Pathway	SiO2_15_Unmod	2.32	0.02	NaN	UBE2N,RPS27A,UBA1,PSMA2,HSPA5
Protein Ubiquitination Pathway	SiO2_40	2.32	0.02	NaN	UBE2N,RPS27A,UBA1,PSMA2,HSPA5
Protein Ubiquitination Pathway	SiO2_7_Hydrophil	2.32	0.02	NaN	UBE2N,RPS27A,UBA1,PSMA2,HSPA5
Protein Ubiquitination Pathway	SiO2_7_TMS2	2.32	0.02	NaN	UBE2N,RPS27A,UBA1,PSMA2,HSPA5
Protein Ubiquitination Pathway	SiO2_7_TMS3	2.32	0.02	NaN	UBE2N,RPS27A,UBA1,PSMA2,HSPA5
Protein Ubiquitination Pathway	TiO2_NM105	2.32	0.02	NaN	UBE2N,RPS27A,UBA1,PSMA2,HSPA5
GM-CSF Signaling	GrapheneOxide	2.3	0.038	NaN	RAP1B,MAPK1,RACK1
GM-CSF Signaling	Mn2O3	2.3	0.038	NaN	RAP1B,MAPK1,RACK1
GM-CSF Signaling	PigmentBlue	2.3	0.038	NaN	RAP1B,MAPK1,RACK1
GM-CSF Signaling	PigmentGreen	2.3	0.038	NaN	RAP1B,MAPK1,RACK1
GM-CSF Signaling	SiO2_15_Amino	2.3	0.038	NaN	RAP1B,MAPK1,RACK1
GM-CSF Signaling	SiO2_15_Phospho	2.3	0.038	NaN	RAP1B,MAPK1,RACK1
GM-CSF Signaling	SiO2_15_Unmod	2.3	0.038	NaN	RAP1B,MAPK1,RACK1
GM-CSF Signaling	SiO2_40	2.3	0.038	NaN	RAP1B,MAPK1,RACK1
GM-CSF Signaling	SiO2_7_Hydrophil	2.3	0.038	NaN	RAP1B,MAPK1,RACK1
GM-CSF Signaling	SiO2_7_TMS2	2.3	0.038	NaN	RAP1B,MAPK1,RACK1
GM-CSF Signaling	SiO2_7_TMS3	2.3	0.038	NaN	RAP1B,MAPK1,RACK1
GM-CSF Signaling	TiO2_NM105	2.3	0.038	NaN	RAP1B,MAPK1,RACK1
Antiproliferative Role of Somatostatin Receptor 2	GrapheneOxide	2.23	0.0357	NaN	RAP1B,MAPK1,RACK1
Antiproliferative Role of Somatostatin Receptor 2	Mn2O3	2.23	0.0357	NaN	RAP1B,MAPK1,RACK1
Antiproliferative Role of Somatostatin Receptor 2	PigmentBlue	2.23	0.0357	NaN	RAP1B,MAPK1,RACK1
Antiproliferative Role of Somatostatin Receptor 2	PigmentGreen	2.23	0.0357	NaN	RAP1B,MAPK1,RACK1
Antiproliferative Role of Somatostatin Receptor 2	SiO2_15_Amino	2.23	0.0357	NaN	RAP1B,MAPK1,RACK1
Antiproliferative Role of Somatostatin Receptor 2	SiO2_15_Phospho	2.23	0.0357	NaN	RAP1B,MAPK1,RACK1
Antiproliferative Role of Somatostatin Receptor 2	SiO2_15_Unmod	2.23	0.0357	NaN	RAP1B,MAPK1,RACK1
Antiproliferative Role of Somatostatin Receptor 2	SiO2_40	2.23	0.0357	NaN	RAP1B,MAPK1,RACK1
Antiproliferative Role of Somatostatin Receptor 2	SiO2_7_Hydrophil	2.23	0.0357	NaN	RAP1B,MAPK1,RACK1
Antiproliferative Role of Somatostatin Receptor 2	SiO2_7_TMS2	2.23	0.0357	NaN	RAP1B,MAPK1,RACK1
Antiproliferative Role of Somatostatin Receptor 2	SiO2_7_TMS3	2.23	0.0357	NaN	RAP1B,MAPK1,RACK1
Antiproliferative Role of Somatostatin Receptor 2	TiO2_NM105	2.23	0.0357	NaN	RAP1B,MAPK1,RACK1
Isoleucine Degradation I	GrapheneOxide	2.15	0.069	NaN	ECHS1,ACAT1
Isoleucine Degradation I	Mn2O3	2.15	0.069	NaN	ECHS1,ACAT1
Isoleucine Degradation I	PigmentBlue	2.15	0.069	NaN	ECHS1,ACAT1
Isoleucine Degradation I	PigmentGreen	2.15	0.069	NaN	ECHS1,ACAT1
Isoleucine Degradation I	SiO2_15_Amino	2.15	0.069	NaN	ECHS1,ACAT1
Isoleucine Degradation I	SiO2_15_Phospho	2.15	0.069	NaN	ECHS1,ACAT1
Isoleucine Degradation I	SiO2_15_Unmod	2.15	0.069	NaN	ECHS1,ACAT1
Isoleucine Degradation I	SiO2_40	2.15	0.069	NaN	ECHS1,ACAT1
Isoleucine Degradation I	SiO2_7_Hydrophil	2.15	0.069	NaN	ECHS1,ACAT1
Isoleucine Degradation I	SiO2_7_TMS2	2.15	0.069	NaN	ECHS1,ACAT1
Isoleucine Degradation I	SiO2_7_TMS3	2.15	0.069	NaN	ECHS1,ACAT1
Isoleucine Degradation I	TiO2_NM105	2.15	0.069	NaN	ECHS1,ACAT1
Ephrin Receptor Signaling	GrapheneOxide	2.12	0.0225	0	RAP1B,MAPK1,RACK1,ARPC3
Ephrin Receptor Signaling	Mn2O3	2.12	0.0225	-2	RAP1B,MAPK1,RACK1,ARPC3
Ephrin Receptor Signaling	PigmentBlue	2.12	0.0225	1	RAP1B,MAPK1,RACK1,ARPC3
Ephrin Receptor Signaling	PigmentGreen	2.12	0.0225	-1	RAP1B,MAPK1,RACK1,ARPC3
Ephrin Receptor Signaling	SiO2_15_Amino	2.12	0.0225	-2	RAP1B,MAPK1,RACK1,ARPC3
Ephrin Receptor Signaling	SiO2_15_Phospho	2.12	0.0225	-2	RAP1B,MAPK1,RACK1,ARPC3
Ephrin Receptor Signaling	SiO2_15_Unmod	2.12	0.0225	-2	RAP1B,MAPK1,RACK1,ARPC3
Ephrin Receptor Signaling	SiO2_40	2.12	0.0225	2	RAP1B,MAPK1,RACK1,ARPC3
Ephrin Receptor Signaling	SiO2_7_Hydrophil	2.12	0.0225	-1	RAP1B,MAPK1,RACK1,ARPC3
Ephrin Receptor Signaling	SiO2_7_TMS2	2.12	0.0225	2	RAP1B,MAPK1,RACK1,ARPC3
Ephrin Receptor Signaling	SiO2_7_TMS3	2.12	0.0225	2	RAP1B,MAPK1,RACK1,ARPC3
Ephrin Receptor Signaling	TiO2_NM105	2.12	0.0225	-1	RAP1B,MAPK1,RACK1,ARPC3
FcÎ³ Receptor-mediated Phagocytosis in Macrophages and Monocytes	GrapheneOxide	2.06	0.0309	NaN	MAPK1,ARPC3,TLN1
FcÎ³ Receptor-mediated Phagocytosis in Macrophages and Monocytes	Mn2O3	2.06	0.0309	NaN	MAPK1,ARPC3,TLN1
FcÎ³ Receptor-mediated Phagocytosis in Macrophages and Monocytes	PigmentBlue	2.06	0.0309	NaN	MAPK1,ARPC3,TLN1
FcÎ³ Receptor-mediated Phagocytosis in Macrophages and Monocytes	PigmentGreen	2.06	0.0309	NaN	MAPK1,ARPC3,TLN1
FcÎ³ Receptor-mediated Phagocytosis in Macrophages and Monocytes	SiO2_15_Amino	2.06	0.0309	NaN	MAPK1,ARPC3,TLN1
FcÎ³ Receptor-mediated Phagocytosis in Macrophages and Monocytes	SiO2_15_Phospho	2.06	0.0309	NaN	MAPK1,ARPC3,TLN1
FcÎ³ Receptor-mediated Phagocytosis in Macrophages and Monocytes	SiO2_15_Unmod	2.06	0.0309	NaN	MAPK1,ARPC3,TLN1
FcÎ³ Receptor-mediated Phagocytosis in Macrophages and Monocytes	SiO2_40	2.06	0.0309	NaN	MAPK1,ARPC3,TLN1
FcÎ³ Receptor-mediated Phagocytosis in Macrophages and Monocytes	SiO2_7_Hydrophil	2.06	0.0309	NaN	MAPK1,ARPC3,TLN1
FcÎ³ Receptor-mediated Phagocytosis in Macrophages and Monocytes	SiO2_7_TMS2	2.06	0.0309	NaN	MAPK1,ARPC3,TLN1
FcÎ³ Receptor-mediated Phagocytosis in Macrophages and Monocytes	SiO2_7_TMS3	2.06	0.0309	NaN	MAPK1,ARPC3,TLN1
FcÎ³ Receptor-mediated Phagocytosis in Macrophages and Monocytes	TiO2_NM105	2.06	0.0309	NaN	MAPK1,ARPC3,TLN1
MIF-mediated Glucocorticoid Regulation	GrapheneOxide	2.04	0.0606	NaN	MIF,MAPK1
MIF-mediated Glucocorticoid Regulation	Mn2O3	2.04	0.0606	NaN	MIF,MAPK1
MIF-mediated Glucocorticoid Regulation	PigmentBlue	2.04	0.0606	NaN	MIF,MAPK1
MIF-mediated Glucocorticoid Regulation	PigmentGreen	2.04	0.0606	NaN	MIF,MAPK1
MIF-mediated Glucocorticoid Regulation	SiO2_15_Amino	2.04	0.0606	NaN	MIF,MAPK1
MIF-mediated Glucocorticoid Regulation	SiO2_15_Phospho	2.04	0.0606	NaN	MIF,MAPK1
MIF-mediated Glucocorticoid Regulation	SiO2_15_Unmod	2.04	0.0606	NaN	MIF,MAPK1
MIF-mediated Glucocorticoid Regulation	SiO2_40	2.04	0.0606	NaN	MIF,MAPK1
MIF-mediated Glucocorticoid Regulation	SiO2_7_Hydrophil	2.04	0.0606	NaN	MIF,MAPK1
MIF-mediated Glucocorticoid Regulation	SiO2_7_TMS2	2.04	0.0606	NaN	MIF,MAPK1
MIF-mediated Glucocorticoid Regulation	SiO2_7_TMS3	2.04	0.0606	NaN	MIF,MAPK1
MIF-mediated Glucocorticoid Regulation	TiO2_NM105	2.04	0.0606	NaN	MIF,MAPK1
Î±-Adrenergic Signaling	GrapheneOxide	2.03	0.0303	NaN	RAP1B,MAPK1,RACK1
Î±-Adrenergic Signaling	Mn2O3	2.03	0.0303	NaN	RAP1B,MAPK1,RACK1
Î±-Adrenergic Signaling	PigmentBlue	2.03	0.0303	NaN	RAP1B,MAPK1,RACK1
Î±-Adrenergic Signaling	PigmentGreen	2.03	0.0303	NaN	RAP1B,MAPK1,RACK1
Î±-Adrenergic Signaling	SiO2_15_Amino	2.03	0.0303	NaN	RAP1B,MAPK1,RACK1
Î±-Adrenergic Signaling	SiO2_15_Phospho	2.03	0.0303	NaN	RAP1B,MAPK1,RACK1
Î±-Adrenergic Signaling	SiO2_15_Unmod	2.03	0.0303	NaN	RAP1B,MAPK1,RACK1
Î±-Adrenergic Signaling	SiO2_40	2.03	0.0303	NaN	RAP1B,MAPK1,RACK1
Î±-Adrenergic Signaling	SiO2_7_Hydrophil	2.03	0.0303	NaN	RAP1B,MAPK1,RACK1
Î±-Adrenergic Signaling	SiO2_7_TMS2	2.03	0.0303	NaN	RAP1B,MAPK1,RACK1
Î±-Adrenergic Signaling	SiO2_7_TMS3	2.03	0.0303	NaN	RAP1B,MAPK1,RACK1
Î±-Adrenergic Signaling	TiO2_NM105	2.03	0.0303	NaN	RAP1B,MAPK1,RACK1
Acute Myeloid Leukemia Signaling	GrapheneOxide	2.02	0.03	NaN	RAP1B,MAPK1,IDH2
Acute Myeloid Leukemia Signaling	Mn2O3	2.02	0.03	NaN	RAP1B,MAPK1,IDH2
Acute Myeloid Leukemia Signaling	PigmentBlue	2.02	0.03	NaN	RAP1B,MAPK1,IDH2
Acute Myeloid Leukemia Signaling	PigmentGreen	2.02	0.03	NaN	RAP1B,MAPK1,IDH2
Acute Myeloid Leukemia Signaling	SiO2_15_Amino	2.02	0.03	NaN	RAP1B,MAPK1,IDH2
Acute Myeloid Leukemia Signaling	SiO2_15_Phospho	2.02	0.03	NaN	RAP1B,MAPK1,IDH2
Acute Myeloid Leukemia Signaling	SiO2_15_Unmod	2.02	0.03	NaN	RAP1B,MAPK1,IDH2
Acute Myeloid Leukemia Signaling	SiO2_40	2.02	0.03	NaN	RAP1B,MAPK1,IDH2
Acute Myeloid Leukemia Signaling	SiO2_7_Hydrophil	2.02	0.03	NaN	RAP1B,MAPK1,IDH2
Acute Myeloid Leukemia Signaling	SiO2_7_TMS2	2.02	0.03	NaN	RAP1B,MAPK1,IDH2
Acute Myeloid Leukemia Signaling	SiO2_7_TMS3	2.02	0.03	NaN	RAP1B,MAPK1,IDH2
Acute Myeloid Leukemia Signaling	TiO2_NM105	2.02	0.03	NaN	RAP1B,MAPK1,IDH2
Superpathway of Geranylgeranyldiphosphate Biosynthesis I (via Mevalonate)	GrapheneOxide	1.99	0.0571	NaN	FDPS,ACAT1
Superpathway of Geranylgeranyldiphosphate Biosynthesis I (via Mevalonate)	Mn2O3	1.99	0.0571	NaN	FDPS,ACAT1
Superpathway of Geranylgeranyldiphosphate Biosynthesis I (via Mevalonate)	PigmentBlue	1.99	0.0571	NaN	FDPS,ACAT1
Superpathway of Geranylgeranyldiphosphate Biosynthesis I (via Mevalonate)	PigmentGreen	1.99	0.0571	NaN	FDPS,ACAT1
Superpathway of Geranylgeranyldiphosphate Biosynthesis I (via Mevalonate)	SiO2_15_Amino	1.99	0.0571	NaN	FDPS,ACAT1
Superpathway of Geranylgeranyldiphosphate Biosynthesis I (via Mevalonate)	SiO2_15_Phospho	1.99	0.0571	NaN	FDPS,ACAT1
Superpathway of Geranylgeranyldiphosphate Biosynthesis I (via Mevalonate)	SiO2_15_Unmod	1.99	0.0571	NaN	FDPS,ACAT1
Superpathway of Geranylgeranyldiphosphate Biosynthesis I (via Mevalonate)	SiO2_40	1.99	0.0571	NaN	FDPS,ACAT1
Superpathway of Geranylgeranyldiphosphate Biosynthesis I (via Mevalonate)	SiO2_7_Hydrophil	1.99	0.0571	NaN	FDPS,ACAT1
Superpathway of Geranylgeranyldiphosphate Biosynthesis I (via Mevalonate)	SiO2_7_TMS2	1.99	0.0571	NaN	FDPS,ACAT1
Superpathway of Geranylgeranyldiphosphate Biosynthesis I (via Mevalonate)	SiO2_7_TMS3	1.99	0.0571	NaN	FDPS,ACAT1
Superpathway of Geranylgeranyldiphosphate Biosynthesis I (via Mevalonate)	TiO2_NM105	1.99	0.0571	NaN	FDPS,ACAT1
Prostate Cancer Signaling	GrapheneOxide	1.99	0.0291	NaN	RAP1B,MAPK1,GSTP1
Prostate Cancer Signaling	Mn2O3	1.99	0.0291	NaN	RAP1B,MAPK1,GSTP1
Prostate Cancer Signaling	PigmentBlue	1.99	0.0291	NaN	RAP1B,MAPK1,GSTP1
Prostate Cancer Signaling	PigmentGreen	1.99	0.0291	NaN	RAP1B,MAPK1,GSTP1
Prostate Cancer Signaling	SiO2_15_Amino	1.99	0.0291	NaN	RAP1B,MAPK1,GSTP1
Prostate Cancer Signaling	SiO2_15_Phospho	1.99	0.0291	NaN	RAP1B,MAPK1,GSTP1
Prostate Cancer Signaling	SiO2_15_Unmod	1.99	0.0291	NaN	RAP1B,MAPK1,GSTP1
Prostate Cancer Signaling	SiO2_40	1.99	0.0291	NaN	RAP1B,MAPK1,GSTP1
Prostate Cancer Signaling	SiO2_7_Hydrophil	1.99	0.0291	NaN	RAP1B,MAPK1,GSTP1
Prostate Cancer Signaling	SiO2_7_TMS2	1.99	0.0291	NaN	RAP1B,MAPK1,GSTP1
Prostate Cancer Signaling	SiO2_7_TMS3	1.99	0.0291	NaN	RAP1B,MAPK1,GSTP1
Prostate Cancer Signaling	TiO2_NM105	1.99	0.0291	NaN	RAP1B,MAPK1,GSTP1
FAK Signaling	GrapheneOxide	1.94	0.028	NaN	RAP1B,MAPK1,TLN1
FAK Signaling	Mn2O3	1.94	0.028	NaN	RAP1B,MAPK1,TLN1
FAK Signaling	PigmentBlue	1.94	0.028	NaN	RAP1B,MAPK1,TLN1
FAK Signaling	PigmentGreen	1.94	0.028	NaN	RAP1B,MAPK1,TLN1
FAK Signaling	SiO2_15_Amino	1.94	0.028	NaN	RAP1B,MAPK1,TLN1
FAK Signaling	SiO2_15_Phospho	1.94	0.028	NaN	RAP1B,MAPK1,TLN1
FAK Signaling	SiO2_15_Unmod	1.94	0.028	NaN	RAP1B,MAPK1,TLN1
FAK Signaling	SiO2_40	1.94	0.028	NaN	RAP1B,MAPK1,TLN1
FAK Signaling	SiO2_7_Hydrophil	1.94	0.028	NaN	RAP1B,MAPK1,TLN1
FAK Signaling	SiO2_7_TMS2	1.94	0.028	NaN	RAP1B,MAPK1,TLN1
FAK Signaling	SiO2_7_TMS3	1.94	0.028	NaN	RAP1B,MAPK1,TLN1
FAK Signaling	TiO2_NM105	1.94	0.028	NaN	RAP1B,MAPK1,TLN1
Salvage Pathways of Pyrimidine Ribonucleotides	GrapheneOxide	1.93	0.0278	NaN	NME1,MAPK1,NME2
Salvage Pathways of Pyrimidine Ribonucleotides	Mn2O3	1.93	0.0278	NaN	NME1,MAPK1,NME2
Salvage Pathways of Pyrimidine Ribonucleotides	PigmentBlue	1.93	0.0278	NaN	NME1,MAPK1,NME2
Salvage Pathways of Pyrimidine Ribonucleotides	PigmentGreen	1.93	0.0278	NaN	NME1,MAPK1,NME2
Salvage Pathways of Pyrimidine Ribonucleotides	SiO2_15_Amino	1.93	0.0278	NaN	NME1,MAPK1,NME2
Salvage Pathways of Pyrimidine Ribonucleotides	SiO2_15_Phospho	1.93	0.0278	NaN	NME1,MAPK1,NME2
Salvage Pathways of Pyrimidine Ribonucleotides	SiO2_15_Unmod	1.93	0.0278	NaN	NME1,MAPK1,NME2
Salvage Pathways of Pyrimidine Ribonucleotides	SiO2_40	1.93	0.0278	NaN	NME1,MAPK1,NME2
Salvage Pathways of Pyrimidine Ribonucleotides	SiO2_7_Hydrophil	1.93	0.0278	NaN	NME1,MAPK1,NME2
Salvage Pathways of Pyrimidine Ribonucleotides	SiO2_7_TMS2	1.93	0.0278	NaN	NME1,MAPK1,NME2
Salvage Pathways of Pyrimidine Ribonucleotides	SiO2_7_TMS3	1.93	0.0278	NaN	NME1,MAPK1,NME2
Salvage Pathways of Pyrimidine Ribonucleotides	TiO2_NM105	1.93	0.0278	NaN	NME1,MAPK1,NME2
Oncostatin M Signaling	GrapheneOxide	1.92	0.0526	NaN	RAP1B,MAPK1
Oncostatin M Signaling	Mn2O3	1.92	0.0526	NaN	RAP1B,MAPK1
Oncostatin M Signaling	PigmentBlue	1.92	0.0526	NaN	RAP1B,MAPK1
Oncostatin M Signaling	PigmentGreen	1.92	0.0526	NaN	RAP1B,MAPK1
Oncostatin M Signaling	SiO2_15_Amino	1.92	0.0526	NaN	RAP1B,MAPK1
Oncostatin M Signaling	SiO2_15_Phospho	1.92	0.0526	NaN	RAP1B,MAPK1
Oncostatin M Signaling	SiO2_15_Unmod	1.92	0.0526	NaN	RAP1B,MAPK1
Oncostatin M Signaling	SiO2_40	1.92	0.0526	NaN	RAP1B,MAPK1
Oncostatin M Signaling	SiO2_7_Hydrophil	1.92	0.0526	NaN	RAP1B,MAPK1
Oncostatin M Signaling	SiO2_7_TMS2	1.92	0.0526	NaN	RAP1B,MAPK1
Oncostatin M Signaling	SiO2_7_TMS3	1.92	0.0526	NaN	RAP1B,MAPK1
Oncostatin M Signaling	TiO2_NM105	1.92	0.0526	NaN	RAP1B,MAPK1
Glutathione-mediated Detoxification	GrapheneOxide	1.9	0.0513	NaN	GSTM1,GSTP1
Glutathione-mediated Detoxification	Mn2O3	1.9	0.0513	NaN	GSTM1,GSTP1
Glutathione-mediated Detoxification	PigmentBlue	1.9	0.0513	NaN	GSTM1,GSTP1
Glutathione-mediated Detoxification	PigmentGreen	1.9	0.0513	NaN	GSTM1,GSTP1
Glutathione-mediated Detoxification	SiO2_15_Amino	1.9	0.0513	NaN	GSTM1,GSTP1
Glutathione-mediated Detoxification	SiO2_15_Phospho	1.9	0.0513	NaN	GSTM1,GSTP1
Glutathione-mediated Detoxification	SiO2_15_Unmod	1.9	0.0513	NaN	GSTM1,GSTP1
Glutathione-mediated Detoxification	SiO2_40	1.9	0.0513	NaN	GSTM1,GSTP1
Glutathione-mediated Detoxification	SiO2_7_Hydrophil	1.9	0.0513	NaN	GSTM1,GSTP1
Glutathione-mediated Detoxification	SiO2_7_TMS2	1.9	0.0513	NaN	GSTM1,GSTP1
Glutathione-mediated Detoxification	SiO2_7_TMS3	1.9	0.0513	NaN	GSTM1,GSTP1
Glutathione-mediated Detoxification	TiO2_NM105	1.9	0.0513	NaN	GSTM1,GSTP1
Pyrimidine Deoxyribonucleotides De Novo Biosynthesis I	GrapheneOxide	1.88	0.05	NaN	NME1,NME2
Pyrimidine Deoxyribonucleotides De Novo Biosynthesis I	Mn2O3	1.88	0.05	NaN	NME1,NME2
Pyrimidine Deoxyribonucleotides De Novo Biosynthesis I	PigmentBlue	1.88	0.05	NaN	NME1,NME2
Pyrimidine Deoxyribonucleotides De Novo Biosynthesis I	PigmentGreen	1.88	0.05	NaN	NME1,NME2
Pyrimidine Deoxyribonucleotides De Novo Biosynthesis I	SiO2_15_Amino	1.88	0.05	NaN	NME1,NME2
Pyrimidine Deoxyribonucleotides De Novo Biosynthesis I	SiO2_15_Phospho	1.88	0.05	NaN	NME1,NME2
Pyrimidine Deoxyribonucleotides De Novo Biosynthesis I	SiO2_15_Unmod	1.88	0.05	NaN	NME1,NME2
Pyrimidine Deoxyribonucleotides De Novo Biosynthesis I	SiO2_40	1.88	0.05	NaN	NME1,NME2
Pyrimidine Deoxyribonucleotides De Novo Biosynthesis I	SiO2_7_Hydrophil	1.88	0.05	NaN	NME1,NME2
Pyrimidine Deoxyribonucleotides De Novo Biosynthesis I	SiO2_7_TMS2	1.88	0.05	NaN	NME1,NME2
Pyrimidine Deoxyribonucleotides De Novo Biosynthesis I	SiO2_7_TMS3	1.88	0.05	NaN	NME1,NME2
Pyrimidine Deoxyribonucleotides De Novo Biosynthesis I	TiO2_NM105	1.88	0.05	NaN	NME1,NME2
TCA Cycle II (Eukaryotic)	GrapheneOxide	1.86	0.0488	NaN	MDH2,FH
TCA Cycle II (Eukaryotic)	Mn2O3	1.86	0.0488	NaN	MDH2,FH
TCA Cycle II (Eukaryotic)	PigmentBlue	1.86	0.0488	NaN	MDH2,FH
TCA Cycle II (Eukaryotic)	PigmentGreen	1.86	0.0488	NaN	MDH2,FH
TCA Cycle II (Eukaryotic)	SiO2_15_Amino	1.86	0.0488	NaN	MDH2,FH
TCA Cycle II (Eukaryotic)	SiO2_15_Phospho	1.86	0.0488	NaN	MDH2,FH
TCA Cycle II (Eukaryotic)	SiO2_15_Unmod	1.86	0.0488	NaN	MDH2,FH
TCA Cycle II (Eukaryotic)	SiO2_40	1.86	0.0488	NaN	MDH2,FH
TCA Cycle II (Eukaryotic)	SiO2_7_Hydrophil	1.86	0.0488	NaN	MDH2,FH
TCA Cycle II (Eukaryotic)	SiO2_7_TMS2	1.86	0.0488	NaN	MDH2,FH
TCA Cycle II (Eukaryotic)	SiO2_7_TMS3	1.86	0.0488	NaN	MDH2,FH
TCA Cycle II (Eukaryotic)	TiO2_NM105	1.86	0.0488	NaN	MDH2,FH
Glycolysis I	GrapheneOxide	1.86	0.0488	NaN	ENO1,PKM
Glycolysis I	Mn2O3	1.86	0.0488	NaN	ENO1,PKM
Glycolysis I	PigmentBlue	1.86	0.0488	NaN	ENO1,PKM
Glycolysis I	PigmentGreen	1.86	0.0488	NaN	ENO1,PKM
Glycolysis I	SiO2_15_Amino	1.86	0.0488	NaN	ENO1,PKM
Glycolysis I	SiO2_15_Phospho	1.86	0.0488	NaN	ENO1,PKM
Glycolysis I	SiO2_15_Unmod	1.86	0.0488	NaN	ENO1,PKM
Glycolysis I	SiO2_40	1.86	0.0488	NaN	ENO1,PKM
Glycolysis I	SiO2_7_Hydrophil	1.86	0.0488	NaN	ENO1,PKM
Glycolysis I	SiO2_7_TMS2	1.86	0.0488	NaN	ENO1,PKM
Glycolysis I	SiO2_7_TMS3	1.86	0.0488	NaN	ENO1,PKM
Glycolysis I	TiO2_NM105	1.86	0.0488	NaN	ENO1,PKM
Paxillin Signaling	GrapheneOxide	1.86	0.0261	NaN	RAP1B,MAPK1,TLN1
Paxillin Signaling	Mn2O3	1.86	0.0261	NaN	RAP1B,MAPK1,TLN1
Paxillin Signaling	PigmentBlue	1.86	0.0261	NaN	RAP1B,MAPK1,TLN1
Paxillin Signaling	PigmentGreen	1.86	0.0261	NaN	RAP1B,MAPK1,TLN1
Paxillin Signaling	SiO2_15_Amino	1.86	0.0261	NaN	RAP1B,MAPK1,TLN1
Paxillin Signaling	SiO2_15_Phospho	1.86	0.0261	NaN	RAP1B,MAPK1,TLN1
Paxillin Signaling	SiO2_15_Unmod	1.86	0.0261	NaN	RAP1B,MAPK1,TLN1
Paxillin Signaling	SiO2_40	1.86	0.0261	NaN	RAP1B,MAPK1,TLN1
Paxillin Signaling	SiO2_7_Hydrophil	1.86	0.0261	NaN	RAP1B,MAPK1,TLN1
Paxillin Signaling	SiO2_7_TMS2	1.86	0.0261	NaN	RAP1B,MAPK1,TLN1
Paxillin Signaling	SiO2_7_TMS3	1.86	0.0261	NaN	RAP1B,MAPK1,TLN1
Paxillin Signaling	TiO2_NM105	1.86	0.0261	NaN	RAP1B,MAPK1,TLN1
MIF Regulation of Innate Immunity	GrapheneOxide	1.84	0.0476	NaN	MIF,MAPK1
MIF Regulation of Innate Immunity	Mn2O3	1.84	0.0476	NaN	MIF,MAPK1
MIF Regulation of Innate Immunity	PigmentBlue	1.84	0.0476	NaN	MIF,MAPK1
MIF Regulation of Innate Immunity	PigmentGreen	1.84	0.0476	NaN	MIF,MAPK1
MIF Regulation of Innate Immunity	SiO2_15_Amino	1.84	0.0476	NaN	MIF,MAPK1
MIF Regulation of Innate Immunity	SiO2_15_Phospho	1.84	0.0476	NaN	MIF,MAPK1
MIF Regulation of Innate Immunity	SiO2_15_Unmod	1.84	0.0476	NaN	MIF,MAPK1
MIF Regulation of Innate Immunity	SiO2_40	1.84	0.0476	NaN	MIF,MAPK1
MIF Regulation of Innate Immunity	SiO2_7_Hydrophil	1.84	0.0476	NaN	MIF,MAPK1
MIF Regulation of Innate Immunity	SiO2_7_TMS2	1.84	0.0476	NaN	MIF,MAPK1
MIF Regulation of Innate Immunity	SiO2_7_TMS3	1.84	0.0476	NaN	MIF,MAPK1
MIF Regulation of Innate Immunity	TiO2_NM105	1.84	0.0476	NaN	MIF,MAPK1
GÎ±i Signaling	GrapheneOxide	1.81	0.025	NaN	RAP1B,MAPK1,RACK1
GÎ±i Signaling	Mn2O3	1.81	0.025	NaN	RAP1B,MAPK1,RACK1
GÎ±i Signaling	PigmentBlue	1.81	0.025	NaN	RAP1B,MAPK1,RACK1
GÎ±i Signaling	PigmentGreen	1.81	0.025	NaN	RAP1B,MAPK1,RACK1
GÎ±i Signaling	SiO2_15_Amino	1.81	0.025	NaN	RAP1B,MAPK1,RACK1
GÎ±i Signaling	SiO2_15_Phospho	1.81	0.025	NaN	RAP1B,MAPK1,RACK1
GÎ±i Signaling	SiO2_15_Unmod	1.81	0.025	NaN	RAP1B,MAPK1,RACK1
GÎ±i Signaling	SiO2_40	1.81	0.025	NaN	RAP1B,MAPK1,RACK1
GÎ±i Signaling	SiO2_7_Hydrophil	1.81	0.025	NaN	RAP1B,MAPK1,RACK1
GÎ±i Signaling	SiO2_7_TMS2	1.81	0.025	NaN	RAP1B,MAPK1,RACK1
GÎ±i Signaling	SiO2_7_TMS3	1.81	0.025	NaN	RAP1B,MAPK1,RACK1
GÎ±i Signaling	TiO2_NM105	1.81	0.025	NaN	RAP1B,MAPK1,RACK1
Thyroid Cancer Signaling	GrapheneOxide	1.8	0.0455	NaN	RAP1B,MAPK1
Thyroid Cancer Signaling	Mn2O3	1.8	0.0455	NaN	RAP1B,MAPK1
Thyroid Cancer Signaling	PigmentBlue	1.8	0.0455	NaN	RAP1B,MAPK1
Thyroid Cancer Signaling	PigmentGreen	1.8	0.0455	NaN	RAP1B,MAPK1
Thyroid Cancer Signaling	SiO2_15_Amino	1.8	0.0455	NaN	RAP1B,MAPK1
Thyroid Cancer Signaling	SiO2_15_Phospho	1.8	0.0455	NaN	RAP1B,MAPK1
Thyroid Cancer Signaling	SiO2_15_Unmod	1.8	0.0455	NaN	RAP1B,MAPK1
Thyroid Cancer Signaling	SiO2_40	1.8	0.0455	NaN	RAP1B,MAPK1
Thyroid Cancer Signaling	SiO2_7_Hydrophil	1.8	0.0455	NaN	RAP1B,MAPK1
Thyroid Cancer Signaling	SiO2_7_TMS2	1.8	0.0455	NaN	RAP1B,MAPK1
Thyroid Cancer Signaling	SiO2_7_TMS3	1.8	0.0455	NaN	RAP1B,MAPK1
Thyroid Cancer Signaling	TiO2_NM105	1.8	0.0455	NaN	RAP1B,MAPK1
PTEN Signaling	GrapheneOxide	1.8	0.0248	NaN	RAP1B,MAPK1,ILK
PTEN Signaling	Mn2O3	1.8	0.0248	NaN	RAP1B,MAPK1,ILK
PTEN Signaling	PigmentBlue	1.8	0.0248	NaN	RAP1B,MAPK1,ILK
PTEN Signaling	PigmentGreen	1.8	0.0248	NaN	RAP1B,MAPK1,ILK
PTEN Signaling	SiO2_15_Amino	1.8	0.0248	NaN	RAP1B,MAPK1,ILK
PTEN Signaling	SiO2_15_Phospho	1.8	0.0248	NaN	RAP1B,MAPK1,ILK
PTEN Signaling	SiO2_15_Unmod	1.8	0.0248	NaN	RAP1B,MAPK1,ILK
PTEN Signaling	SiO2_40	1.8	0.0248	NaN	RAP1B,MAPK1,ILK
PTEN Signaling	SiO2_7_Hydrophil	1.8	0.0248	NaN	RAP1B,MAPK1,ILK
PTEN Signaling	SiO2_7_TMS2	1.8	0.0248	NaN	RAP1B,MAPK1,ILK
PTEN Signaling	SiO2_7_TMS3	1.8	0.0248	NaN	RAP1B,MAPK1,ILK
PTEN Signaling	TiO2_NM105	1.8	0.0248	NaN	RAP1B,MAPK1,ILK
Rac Signaling	GrapheneOxide	1.78	0.0244	NaN	RAP1B,MAPK1,ARPC3
Rac Signaling	Mn2O3	1.78	0.0244	NaN	RAP1B,MAPK1,ARPC3
Rac Signaling	PigmentBlue	1.78	0.0244	NaN	RAP1B,MAPK1,ARPC3
Rac Signaling	PigmentGreen	1.78	0.0244	NaN	RAP1B,MAPK1,ARPC3
Rac Signaling	SiO2_15_Amino	1.78	0.0244	NaN	RAP1B,MAPK1,ARPC3
Rac Signaling	SiO2_15_Phospho	1.78	0.0244	NaN	RAP1B,MAPK1,ARPC3
Rac Signaling	SiO2_15_Unmod	1.78	0.0244	NaN	RAP1B,MAPK1,ARPC3
Rac Signaling	SiO2_40	1.78	0.0244	NaN	RAP1B,MAPK1,ARPC3
Rac Signaling	SiO2_7_Hydrophil	1.78	0.0244	NaN	RAP1B,MAPK1,ARPC3
Rac Signaling	SiO2_7_TMS2	1.78	0.0244	NaN	RAP1B,MAPK1,ARPC3
Rac Signaling	SiO2_7_TMS3	1.78	0.0244	NaN	RAP1B,MAPK1,ARPC3
Rac Signaling	TiO2_NM105	1.78	0.0244	NaN	RAP1B,MAPK1,ARPC3
Role of Tissue Factor in Cancer	GrapheneOxide	1.77	0.0242	NaN	RAP1B,MAPK1,PDIA6
Role of Tissue Factor in Cancer	Mn2O3	1.77	0.0242	NaN	RAP1B,MAPK1,PDIA6
Role of Tissue Factor in Cancer	PigmentBlue	1.77	0.0242	NaN	RAP1B,MAPK1,PDIA6
Role of Tissue Factor in Cancer	PigmentGreen	1.77	0.0242	NaN	RAP1B,MAPK1,PDIA6
Role of Tissue Factor in Cancer	SiO2_15_Amino	1.77	0.0242	NaN	RAP1B,MAPK1,PDIA6
Role of Tissue Factor in Cancer	SiO2_15_Phospho	1.77	0.0242	NaN	RAP1B,MAPK1,PDIA6
Role of Tissue Factor in Cancer	SiO2_15_Unmod	1.77	0.0242	NaN	RAP1B,MAPK1,PDIA6
Role of Tissue Factor in Cancer	SiO2_40	1.77	0.0242	NaN	RAP1B,MAPK1,PDIA6
Role of Tissue Factor in Cancer	SiO2_7_Hydrophil	1.77	0.0242	NaN	RAP1B,MAPK1,PDIA6
Role of Tissue Factor in Cancer	SiO2_7_TMS2	1.77	0.0242	NaN	RAP1B,MAPK1,PDIA6
Role of Tissue Factor in Cancer	SiO2_7_TMS3	1.77	0.0242	NaN	RAP1B,MAPK1,PDIA6
Role of Tissue Factor in Cancer	TiO2_NM105	1.77	0.0242	NaN	RAP1B,MAPK1,PDIA6
Gluconeogenesis I	GrapheneOxide	1.77	0.0435	NaN	ENO1,MDH2
Gluconeogenesis I	Mn2O3	1.77	0.0435	NaN	ENO1,MDH2
Gluconeogenesis I	PigmentBlue	1.77	0.0435	NaN	ENO1,MDH2
Gluconeogenesis I	PigmentGreen	1.77	0.0435	NaN	ENO1,MDH2
Gluconeogenesis I	SiO2_15_Amino	1.77	0.0435	NaN	ENO1,MDH2
Gluconeogenesis I	SiO2_15_Phospho	1.77	0.0435	NaN	ENO1,MDH2
Gluconeogenesis I	SiO2_15_Unmod	1.77	0.0435	NaN	ENO1,MDH2
Gluconeogenesis I	SiO2_40	1.77	0.0435	NaN	ENO1,MDH2
Gluconeogenesis I	SiO2_7_Hydrophil	1.77	0.0435	NaN	ENO1,MDH2
Gluconeogenesis I	SiO2_7_TMS2	1.77	0.0435	NaN	ENO1,MDH2
Gluconeogenesis I	SiO2_7_TMS3	1.77	0.0435	NaN	ENO1,MDH2
Gluconeogenesis I	TiO2_NM105	1.77	0.0435	NaN	ENO1,MDH2
Glioma Signaling	GrapheneOxide	1.76	0.024	NaN	RAP1B,MAPK1,IDH2
Glioma Signaling	Mn2O3	1.76	0.024	NaN	RAP1B,MAPK1,IDH2
Glioma Signaling	PigmentBlue	1.76	0.024	NaN	RAP1B,MAPK1,IDH2
Glioma Signaling	PigmentGreen	1.76	0.024	NaN	RAP1B,MAPK1,IDH2
Glioma Signaling	SiO2_15_Amino	1.76	0.024	NaN	RAP1B,MAPK1,IDH2
Glioma Signaling	SiO2_15_Phospho	1.76	0.024	NaN	RAP1B,MAPK1,IDH2
Glioma Signaling	SiO2_15_Unmod	1.76	0.024	NaN	RAP1B,MAPK1,IDH2
Glioma Signaling	SiO2_40	1.76	0.024	NaN	RAP1B,MAPK1,IDH2
Glioma Signaling	SiO2_7_Hydrophil	1.76	0.024	NaN	RAP1B,MAPK1,IDH2
Glioma Signaling	SiO2_7_TMS2	1.76	0.024	NaN	RAP1B,MAPK1,IDH2
Glioma Signaling	SiO2_7_TMS3	1.76	0.024	NaN	RAP1B,MAPK1,IDH2
Glioma Signaling	TiO2_NM105	1.76	0.024	NaN	RAP1B,MAPK1,IDH2
G Beta Gamma Signaling	GrapheneOxide	1.75	0.0238	NaN	RAP1B,MAPK1,RACK1
G Beta Gamma Signaling	Mn2O3	1.75	0.0238	NaN	RAP1B,MAPK1,RACK1
G Beta Gamma Signaling	PigmentBlue	1.75	0.0238	NaN	RAP1B,MAPK1,RACK1
G Beta Gamma Signaling	PigmentGreen	1.75	0.0238	NaN	RAP1B,MAPK1,RACK1
G Beta Gamma Signaling	SiO2_15_Amino	1.75	0.0238	NaN	RAP1B,MAPK1,RACK1
G Beta Gamma Signaling	SiO2_15_Phospho	1.75	0.0238	NaN	RAP1B,MAPK1,RACK1
G Beta Gamma Signaling	SiO2_15_Unmod	1.75	0.0238	NaN	RAP1B,MAPK1,RACK1
G Beta Gamma Signaling	SiO2_40	1.75	0.0238	NaN	RAP1B,MAPK1,RACK1
G Beta Gamma Signaling	SiO2_7_Hydrophil	1.75	0.0238	NaN	RAP1B,MAPK1,RACK1
G Beta Gamma Signaling	SiO2_7_TMS2	1.75	0.0238	NaN	RAP1B,MAPK1,RACK1
G Beta Gamma Signaling	SiO2_7_TMS3	1.75	0.0238	NaN	RAP1B,MAPK1,RACK1
G Beta Gamma Signaling	TiO2_NM105	1.75	0.0238	NaN	RAP1B,MAPK1,RACK1
UVC-Induced MAPK Signaling	GrapheneOxide	1.73	0.0417	NaN	RAP1B,MAPK1
UVC-Induced MAPK Signaling	Mn2O3	1.73	0.0417	NaN	RAP1B,MAPK1
UVC-Induced MAPK Signaling	PigmentBlue	1.73	0.0417	NaN	RAP1B,MAPK1
UVC-Induced MAPK Signaling	PigmentGreen	1.73	0.0417	NaN	RAP1B,MAPK1
UVC-Induced MAPK Signaling	SiO2_15_Amino	1.73	0.0417	NaN	RAP1B,MAPK1
UVC-Induced MAPK Signaling	SiO2_15_Phospho	1.73	0.0417	NaN	RAP1B,MAPK1
UVC-Induced MAPK Signaling	SiO2_15_Unmod	1.73	0.0417	NaN	RAP1B,MAPK1
UVC-Induced MAPK Signaling	SiO2_40	1.73	0.0417	NaN	RAP1B,MAPK1
UVC-Induced MAPK Signaling	SiO2_7_Hydrophil	1.73	0.0417	NaN	RAP1B,MAPK1
UVC-Induced MAPK Signaling	SiO2_7_TMS2	1.73	0.0417	NaN	RAP1B,MAPK1
UVC-Induced MAPK Signaling	SiO2_7_TMS3	1.73	0.0417	NaN	RAP1B,MAPK1
UVC-Induced MAPK Signaling	TiO2_NM105	1.73	0.0417	NaN	RAP1B,MAPK1
PI3K/AKT Signaling	GrapheneOxide	1.72	0.0233	NaN	RAP1B,MAPK1,ILK
PI3K/AKT Signaling	Mn2O3	1.72	0.0233	NaN	RAP1B,MAPK1,ILK
PI3K/AKT Signaling	PigmentBlue	1.72	0.0233	NaN	RAP1B,MAPK1,ILK
PI3K/AKT Signaling	PigmentGreen	1.72	0.0233	NaN	RAP1B,MAPK1,ILK
PI3K/AKT Signaling	SiO2_15_Amino	1.72	0.0233	NaN	RAP1B,MAPK1,ILK
PI3K/AKT Signaling	SiO2_15_Phospho	1.72	0.0233	NaN	RAP1B,MAPK1,ILK
PI3K/AKT Signaling	SiO2_15_Unmod	1.72	0.0233	NaN	RAP1B,MAPK1,ILK
PI3K/AKT Signaling	SiO2_40	1.72	0.0233	NaN	RAP1B,MAPK1,ILK
PI3K/AKT Signaling	SiO2_7_Hydrophil	1.72	0.0233	NaN	RAP1B,MAPK1,ILK
PI3K/AKT Signaling	SiO2_7_TMS2	1.72	0.0233	NaN	RAP1B,MAPK1,ILK
PI3K/AKT Signaling	SiO2_7_TMS3	1.72	0.0233	NaN	RAP1B,MAPK1,ILK
PI3K/AKT Signaling	TiO2_NM105	1.72	0.0233	NaN	RAP1B,MAPK1,ILK
CCR3 Signaling in Eosinophils	GrapheneOxide	1.7	0.0227	NaN	RAP1B,MAPK1,RACK1
CCR3 Signaling in Eosinophils	Mn2O3	1.7	0.0227	NaN	RAP1B,MAPK1,RACK1
CCR3 Signaling in Eosinophils	PigmentBlue	1.7	0.0227	NaN	RAP1B,MAPK1,RACK1
CCR3 Signaling in Eosinophils	PigmentGreen	1.7	0.0227	NaN	RAP1B,MAPK1,RACK1
CCR3 Signaling in Eosinophils	SiO2_15_Amino	1.7	0.0227	NaN	RAP1B,MAPK1,RACK1
CCR3 Signaling in Eosinophils	SiO2_15_Phospho	1.7	0.0227	NaN	RAP1B,MAPK1,RACK1
CCR3 Signaling in Eosinophils	SiO2_15_Unmod	1.7	0.0227	NaN	RAP1B,MAPK1,RACK1
CCR3 Signaling in Eosinophils	SiO2_40	1.7	0.0227	NaN	RAP1B,MAPK1,RACK1
CCR3 Signaling in Eosinophils	SiO2_7_Hydrophil	1.7	0.0227	NaN	RAP1B,MAPK1,RACK1
CCR3 Signaling in Eosinophils	SiO2_7_TMS2	1.7	0.0227	NaN	RAP1B,MAPK1,RACK1
CCR3 Signaling in Eosinophils	SiO2_7_TMS3	1.7	0.0227	NaN	RAP1B,MAPK1,RACK1
CCR3 Signaling in Eosinophils	TiO2_NM105	1.7	0.0227	NaN	RAP1B,MAPK1,RACK1
Phosphatidylethanolamine Biosynthesis III	GrapheneOxide	1.67	0.2	NaN	L-serine
Phosphatidylethanolamine Biosynthesis III	Mn2O3	1.67	0.2	NaN	L-serine
Phosphatidylethanolamine Biosynthesis III	PigmentBlue	1.67	0.2	NaN	L-serine
Phosphatidylethanolamine Biosynthesis III	PigmentGreen	1.67	0.2	NaN	L-serine
Phosphatidylethanolamine Biosynthesis III	SiO2_15_Amino	1.67	0.2	NaN	L-serine
Phosphatidylethanolamine Biosynthesis III	SiO2_15_Phospho	1.67	0.2	NaN	L-serine
Phosphatidylethanolamine Biosynthesis III	SiO2_15_Unmod	1.67	0.2	NaN	L-serine
Phosphatidylethanolamine Biosynthesis III	SiO2_40	1.67	0.2	NaN	L-serine
Phosphatidylethanolamine Biosynthesis III	SiO2_7_Hydrophil	1.67	0.2	NaN	L-serine
Phosphatidylethanolamine Biosynthesis III	SiO2_7_TMS2	1.67	0.2	NaN	L-serine
Phosphatidylethanolamine Biosynthesis III	SiO2_7_TMS3	1.67	0.2	NaN	L-serine
Phosphatidylethanolamine Biosynthesis III	TiO2_NM105	1.67	0.2	NaN	L-serine
Cell Cycle Control of Chromosomal Replication	GrapheneOxide	1.66	0.0385	NaN	MCM6,PCNA
Cell Cycle Control of Chromosomal Replication	Mn2O3	1.66	0.0385	NaN	MCM6,PCNA
Cell Cycle Control of Chromosomal Replication	PigmentBlue	1.66	0.0385	NaN	MCM6,PCNA
Cell Cycle Control of Chromosomal Replication	PigmentGreen	1.66	0.0385	NaN	MCM6,PCNA
Cell Cycle Control of Chromosomal Replication	SiO2_15_Amino	1.66	0.0385	NaN	MCM6,PCNA
Cell Cycle Control of Chromosomal Replication	SiO2_15_Phospho	1.66	0.0385	NaN	MCM6,PCNA
Cell Cycle Control of Chromosomal Replication	SiO2_15_Unmod	1.66	0.0385	NaN	MCM6,PCNA
Cell Cycle Control of Chromosomal Replication	SiO2_40	1.66	0.0385	NaN	MCM6,PCNA
Cell Cycle Control of Chromosomal Replication	SiO2_7_Hydrophil	1.66	0.0385	NaN	MCM6,PCNA
Cell Cycle Control of Chromosomal Replication	SiO2_7_TMS2	1.66	0.0385	NaN	MCM6,PCNA
Cell Cycle Control of Chromosomal Replication	SiO2_7_TMS3	1.66	0.0385	NaN	MCM6,PCNA
Cell Cycle Control of Chromosomal Replication	TiO2_NM105	1.66	0.0385	NaN	MCM6,PCNA
Pyrimidine Ribonucleotides Interconversion	GrapheneOxide	1.63	0.037	NaN	NME1,NME2
Pyrimidine Ribonucleotides Interconversion	Mn2O3	1.63	0.037	NaN	NME1,NME2
Pyrimidine Ribonucleotides Interconversion	PigmentBlue	1.63	0.037	NaN	NME1,NME2
Pyrimidine Ribonucleotides Interconversion	PigmentGreen	1.63	0.037	NaN	NME1,NME2
Pyrimidine Ribonucleotides Interconversion	SiO2_15_Amino	1.63	0.037	NaN	NME1,NME2
Pyrimidine Ribonucleotides Interconversion	SiO2_15_Phospho	1.63	0.037	NaN	NME1,NME2
Pyrimidine Ribonucleotides Interconversion	SiO2_15_Unmod	1.63	0.037	NaN	NME1,NME2
Pyrimidine Ribonucleotides Interconversion	SiO2_40	1.63	0.037	NaN	NME1,NME2
Pyrimidine Ribonucleotides Interconversion	SiO2_7_Hydrophil	1.63	0.037	NaN	NME1,NME2
Pyrimidine Ribonucleotides Interconversion	SiO2_7_TMS2	1.63	0.037	NaN	NME1,NME2
Pyrimidine Ribonucleotides Interconversion	SiO2_7_TMS3	1.63	0.037	NaN	NME1,NME2
Pyrimidine Ribonucleotides Interconversion	TiO2_NM105	1.63	0.037	NaN	NME1,NME2
Aryl Hydrocarbon Receptor Signaling	GrapheneOxide	1.63	0.0214	NaN	GSTM1,MAPK1,GSTP1
Aryl Hydrocarbon Receptor Signaling	Mn2O3	1.63	0.0214	NaN	GSTM1,MAPK1,GSTP1
Aryl Hydrocarbon Receptor Signaling	PigmentBlue	1.63	0.0214	NaN	GSTM1,MAPK1,GSTP1
Aryl Hydrocarbon Receptor Signaling	PigmentGreen	1.63	0.0214	NaN	GSTM1,MAPK1,GSTP1
Aryl Hydrocarbon Receptor Signaling	SiO2_15_Amino	1.63	0.0214	NaN	GSTM1,MAPK1,GSTP1
Aryl Hydrocarbon Receptor Signaling	SiO2_15_Phospho	1.63	0.0214	NaN	GSTM1,MAPK1,GSTP1
Aryl Hydrocarbon Receptor Signaling	SiO2_15_Unmod	1.63	0.0214	NaN	GSTM1,MAPK1,GSTP1
Aryl Hydrocarbon Receptor Signaling	SiO2_40	1.63	0.0214	NaN	GSTM1,MAPK1,GSTP1
Aryl Hydrocarbon Receptor Signaling	SiO2_7_Hydrophil	1.63	0.0214	NaN	GSTM1,MAPK1,GSTP1
Aryl Hydrocarbon Receptor Signaling	SiO2_7_TMS2	1.63	0.0214	NaN	GSTM1,MAPK1,GSTP1
Aryl Hydrocarbon Receptor Signaling	SiO2_7_TMS3	1.63	0.0214	NaN	GSTM1,MAPK1,GSTP1
Aryl Hydrocarbon Receptor Signaling	TiO2_NM105	1.63	0.0214	NaN	GSTM1,MAPK1,GSTP1
Actin Nucleation by ARP-WASP Complex	GrapheneOxide	1.62	0.0364	NaN	RAP1B,ARPC3
Actin Nucleation by ARP-WASP Complex	Mn2O3	1.62	0.0364	NaN	RAP1B,ARPC3
Actin Nucleation by ARP-WASP Complex	PigmentBlue	1.62	0.0364	NaN	RAP1B,ARPC3
Actin Nucleation by ARP-WASP Complex	PigmentGreen	1.62	0.0364	NaN	RAP1B,ARPC3
Actin Nucleation by ARP-WASP Complex	SiO2_15_Amino	1.62	0.0364	NaN	RAP1B,ARPC3
Actin Nucleation by ARP-WASP Complex	SiO2_15_Phospho	1.62	0.0364	NaN	RAP1B,ARPC3
Actin Nucleation by ARP-WASP Complex	SiO2_15_Unmod	1.62	0.0364	NaN	RAP1B,ARPC3
Actin Nucleation by ARP-WASP Complex	SiO2_40	1.62	0.0364	NaN	RAP1B,ARPC3
Actin Nucleation by ARP-WASP Complex	SiO2_7_Hydrophil	1.62	0.0364	NaN	RAP1B,ARPC3
Actin Nucleation by ARP-WASP Complex	SiO2_7_TMS2	1.62	0.0364	NaN	RAP1B,ARPC3
Actin Nucleation by ARP-WASP Complex	SiO2_7_TMS3	1.62	0.0364	NaN	RAP1B,ARPC3
Actin Nucleation by ARP-WASP Complex	TiO2_NM105	1.62	0.0364	NaN	RAP1B,ARPC3
Glycine Biosynthesis I	GrapheneOxide	1.59	0.167	NaN	L-serine
Glycine Biosynthesis I	Mn2O3	1.59	0.167	NaN	L-serine
Glycine Biosynthesis I	PigmentBlue	1.59	0.167	NaN	L-serine
Glycine Biosynthesis I	PigmentGreen	1.59	0.167	NaN	L-serine
Glycine Biosynthesis I	SiO2_15_Amino	1.59	0.167	NaN	L-serine
Glycine Biosynthesis I	SiO2_15_Phospho	1.59	0.167	NaN	L-serine
Glycine Biosynthesis I	SiO2_15_Unmod	1.59	0.167	NaN	L-serine
Glycine Biosynthesis I	SiO2_40	1.59	0.167	NaN	L-serine
Glycine Biosynthesis I	SiO2_7_Hydrophil	1.59	0.167	NaN	L-serine
Glycine Biosynthesis I	SiO2_7_TMS2	1.59	0.167	NaN	L-serine
Glycine Biosynthesis I	SiO2_7_TMS3	1.59	0.167	NaN	L-serine
Glycine Biosynthesis I	TiO2_NM105	1.59	0.167	NaN	L-serine
L-serine Degradation	GrapheneOxide	1.59	0.167	NaN	L-serine
L-serine Degradation	Mn2O3	1.59	0.167	NaN	L-serine
L-serine Degradation	PigmentBlue	1.59	0.167	NaN	L-serine
L-serine Degradation	PigmentGreen	1.59	0.167	NaN	L-serine
L-serine Degradation	SiO2_15_Amino	1.59	0.167	NaN	L-serine
L-serine Degradation	SiO2_15_Phospho	1.59	0.167	NaN	L-serine
L-serine Degradation	SiO2_15_Unmod	1.59	0.167	NaN	L-serine
L-serine Degradation	SiO2_40	1.59	0.167	NaN	L-serine
L-serine Degradation	SiO2_7_Hydrophil	1.59	0.167	NaN	L-serine
L-serine Degradation	SiO2_7_TMS2	1.59	0.167	NaN	L-serine
L-serine Degradation	SiO2_7_TMS3	1.59	0.167	NaN	L-serine
L-serine Degradation	TiO2_NM105	1.59	0.167	NaN	L-serine
Glutamate Biosynthesis II	GrapheneOxide	1.59	0.167	NaN	GLUD1
Glutamate Biosynthesis II	Mn2O3	1.59	0.167	NaN	GLUD1
Glutamate Biosynthesis II	PigmentBlue	1.59	0.167	NaN	GLUD1
Glutamate Biosynthesis II	PigmentGreen	1.59	0.167	NaN	GLUD1
Glutamate Biosynthesis II	SiO2_15_Amino	1.59	0.167	NaN	GLUD1
Glutamate Biosynthesis II	SiO2_15_Phospho	1.59	0.167	NaN	GLUD1
Glutamate Biosynthesis II	SiO2_15_Unmod	1.59	0.167	NaN	GLUD1
Glutamate Biosynthesis II	SiO2_40	1.59	0.167	NaN	GLUD1
Glutamate Biosynthesis II	SiO2_7_Hydrophil	1.59	0.167	NaN	GLUD1
Glutamate Biosynthesis II	SiO2_7_TMS2	1.59	0.167	NaN	GLUD1
Glutamate Biosynthesis II	SiO2_7_TMS3	1.59	0.167	NaN	GLUD1
Glutamate Biosynthesis II	TiO2_NM105	1.59	0.167	NaN	GLUD1
Glutamate Degradation X	GrapheneOxide	1.59	0.167	NaN	GLUD1
Glutamate Degradation X	Mn2O3	1.59	0.167	NaN	GLUD1
Glutamate Degradation X	PigmentBlue	1.59	0.167	NaN	GLUD1
Glutamate Degradation X	PigmentGreen	1.59	0.167	NaN	GLUD1
Glutamate Degradation X	SiO2_15_Amino	1.59	0.167	NaN	GLUD1
Glutamate Degradation X	SiO2_15_Phospho	1.59	0.167	NaN	GLUD1
Glutamate Degradation X	SiO2_15_Unmod	1.59	0.167	NaN	GLUD1
Glutamate Degradation X	SiO2_40	1.59	0.167	NaN	GLUD1
Glutamate Degradation X	SiO2_7_Hydrophil	1.59	0.167	NaN	GLUD1
Glutamate Degradation X	SiO2_7_TMS2	1.59	0.167	NaN	GLUD1
Glutamate Degradation X	SiO2_7_TMS3	1.59	0.167	NaN	GLUD1
Glutamate Degradation X	TiO2_NM105	1.59	0.167	NaN	GLUD1
P2Y Purigenic Receptor Signaling Pathway	GrapheneOxide	1.58	0.0205	NaN	RAP1B,MAPK1,RACK1
P2Y Purigenic Receptor Signaling Pathway	Mn2O3	1.58	0.0205	NaN	RAP1B,MAPK1,RACK1
P2Y Purigenic Receptor Signaling Pathway	PigmentBlue	1.58	0.0205	NaN	RAP1B,MAPK1,RACK1
P2Y Purigenic Receptor Signaling Pathway	PigmentGreen	1.58	0.0205	NaN	RAP1B,MAPK1,RACK1
P2Y Purigenic Receptor Signaling Pathway	SiO2_15_Amino	1.58	0.0205	NaN	RAP1B,MAPK1,RACK1
P2Y Purigenic Receptor Signaling Pathway	SiO2_15_Phospho	1.58	0.0205	NaN	RAP1B,MAPK1,RACK1
P2Y Purigenic Receptor Signaling Pathway	SiO2_15_Unmod	1.58	0.0205	NaN	RAP1B,MAPK1,RACK1
P2Y Purigenic Receptor Signaling Pathway	SiO2_40	1.58	0.0205	NaN	RAP1B,MAPK1,RACK1
P2Y Purigenic Receptor Signaling Pathway	SiO2_7_Hydrophil	1.58	0.0205	NaN	RAP1B,MAPK1,RACK1
P2Y Purigenic Receptor Signaling Pathway	SiO2_7_TMS2	1.58	0.0205	NaN	RAP1B,MAPK1,RACK1
P2Y Purigenic Receptor Signaling Pathway	SiO2_7_TMS3	1.58	0.0205	NaN	RAP1B,MAPK1,RACK1
P2Y Purigenic Receptor Signaling Pathway	TiO2_NM105	1.58	0.0205	NaN	RAP1B,MAPK1,RACK1
Cancer Drug Resistance By Drug Efflux	GrapheneOxide	1.54	0.0328	NaN	RAP1B,MAPK1
Cancer Drug Resistance By Drug Efflux	Mn2O3	1.54	0.0328	NaN	RAP1B,MAPK1
Cancer Drug Resistance By Drug Efflux	PigmentBlue	1.54	0.0328	NaN	RAP1B,MAPK1
Cancer Drug Resistance By Drug Efflux	PigmentGreen	1.54	0.0328	NaN	RAP1B,MAPK1
Cancer Drug Resistance By Drug Efflux	SiO2_15_Amino	1.54	0.0328	NaN	RAP1B,MAPK1
Cancer Drug Resistance By Drug Efflux	SiO2_15_Phospho	1.54	0.0328	NaN	RAP1B,MAPK1
Cancer Drug Resistance By Drug Efflux	SiO2_15_Unmod	1.54	0.0328	NaN	RAP1B,MAPK1
Cancer Drug Resistance By Drug Efflux	SiO2_40	1.54	0.0328	NaN	RAP1B,MAPK1
Cancer Drug Resistance By Drug Efflux	SiO2_7_Hydrophil	1.54	0.0328	NaN	RAP1B,MAPK1
Cancer Drug Resistance By Drug Efflux	SiO2_7_TMS2	1.54	0.0328	NaN	RAP1B,MAPK1
Cancer Drug Resistance By Drug Efflux	SiO2_7_TMS3	1.54	0.0328	NaN	RAP1B,MAPK1
Cancer Drug Resistance By Drug Efflux	TiO2_NM105	1.54	0.0328	NaN	RAP1B,MAPK1
Melanoma Signaling	GrapheneOxide	1.52	0.0323	NaN	RAP1B,MAPK1
Melanoma Signaling	Mn2O3	1.52	0.0323	NaN	RAP1B,MAPK1
Melanoma Signaling	PigmentBlue	1.52	0.0323	NaN	RAP1B,MAPK1
Melanoma Signaling	PigmentGreen	1.52	0.0323	NaN	RAP1B,MAPK1
Melanoma Signaling	SiO2_15_Amino	1.52	0.0323	NaN	RAP1B,MAPK1
Melanoma Signaling	SiO2_15_Phospho	1.52	0.0323	NaN	RAP1B,MAPK1
Melanoma Signaling	SiO2_15_Unmod	1.52	0.0323	NaN	RAP1B,MAPK1
Melanoma Signaling	SiO2_40	1.52	0.0323	NaN	RAP1B,MAPK1
Melanoma Signaling	SiO2_7_Hydrophil	1.52	0.0323	NaN	RAP1B,MAPK1
Melanoma Signaling	SiO2_7_TMS2	1.52	0.0323	NaN	RAP1B,MAPK1
Melanoma Signaling	SiO2_7_TMS3	1.52	0.0323	NaN	RAP1B,MAPK1
Melanoma Signaling	TiO2_NM105	1.52	0.0323	NaN	RAP1B,MAPK1
UDP-D-xylose and UDP-D-glucuronate Biosynthesis	GrapheneOxide	1.52	0.143	NaN	UGDH
UDP-D-xylose and UDP-D-glucuronate Biosynthesis	Mn2O3	1.52	0.143	NaN	UGDH
UDP-D-xylose and UDP-D-glucuronate Biosynthesis	PigmentBlue	1.52	0.143	NaN	UGDH
UDP-D-xylose and UDP-D-glucuronate Biosynthesis	PigmentGreen	1.52	0.143	NaN	UGDH
UDP-D-xylose and UDP-D-glucuronate Biosynthesis	SiO2_15_Amino	1.52	0.143	NaN	UGDH
UDP-D-xylose and UDP-D-glucuronate Biosynthesis	SiO2_15_Phospho	1.52	0.143	NaN	UGDH
UDP-D-xylose and UDP-D-glucuronate Biosynthesis	SiO2_15_Unmod	1.52	0.143	NaN	UGDH
UDP-D-xylose and UDP-D-glucuronate Biosynthesis	SiO2_40	1.52	0.143	NaN	UGDH
UDP-D-xylose and UDP-D-glucuronate Biosynthesis	SiO2_7_Hydrophil	1.52	0.143	NaN	UGDH
UDP-D-xylose and UDP-D-glucuronate Biosynthesis	SiO2_7_TMS2	1.52	0.143	NaN	UGDH
UDP-D-xylose and UDP-D-glucuronate Biosynthesis	SiO2_7_TMS3	1.52	0.143	NaN	UGDH
UDP-D-xylose and UDP-D-glucuronate Biosynthesis	TiO2_NM105	1.52	0.143	NaN	UGDH
CNTF Signaling	GrapheneOxide	1.5	0.0312	NaN	RAP1B,MAPK1
CNTF Signaling	Mn2O3	1.5	0.0312	NaN	RAP1B,MAPK1
CNTF Signaling	PigmentBlue	1.5	0.0312	NaN	RAP1B,MAPK1
CNTF Signaling	PigmentGreen	1.5	0.0312	NaN	RAP1B,MAPK1
CNTF Signaling	SiO2_15_Amino	1.5	0.0312	NaN	RAP1B,MAPK1
CNTF Signaling	SiO2_15_Phospho	1.5	0.0312	NaN	RAP1B,MAPK1
CNTF Signaling	SiO2_15_Unmod	1.5	0.0312	NaN	RAP1B,MAPK1
CNTF Signaling	SiO2_40	1.5	0.0312	NaN	RAP1B,MAPK1
CNTF Signaling	SiO2_7_Hydrophil	1.5	0.0312	NaN	RAP1B,MAPK1
CNTF Signaling	SiO2_7_TMS2	1.5	0.0312	NaN	RAP1B,MAPK1
CNTF Signaling	SiO2_7_TMS3	1.5	0.0312	NaN	RAP1B,MAPK1
CNTF Signaling	TiO2_NM105	1.5	0.0312	NaN	RAP1B,MAPK1
Xenobiotic Metabolism Signaling	GrapheneOxide	1.47	0.0143	NaN	RAP1B,GSTM1,MAPK1,GSTP1
Xenobiotic Metabolism Signaling	Mn2O3	1.47	0.0143	NaN	RAP1B,GSTM1,MAPK1,GSTP1
Xenobiotic Metabolism Signaling	PigmentBlue	1.47	0.0143	NaN	RAP1B,GSTM1,MAPK1,GSTP1
Xenobiotic Metabolism Signaling	PigmentGreen	1.47	0.0143	NaN	RAP1B,GSTM1,MAPK1,GSTP1
Xenobiotic Metabolism Signaling	SiO2_15_Amino	1.47	0.0143	NaN	RAP1B,GSTM1,MAPK1,GSTP1
Xenobiotic Metabolism Signaling	SiO2_15_Phospho	1.47	0.0143	NaN	RAP1B,GSTM1,MAPK1,GSTP1
Xenobiotic Metabolism Signaling	SiO2_15_Unmod	1.47	0.0143	NaN	RAP1B,GSTM1,MAPK1,GSTP1
Xenobiotic Metabolism Signaling	SiO2_40	1.47	0.0143	NaN	RAP1B,GSTM1,MAPK1,GSTP1
Xenobiotic Metabolism Signaling	SiO2_7_Hydrophil	1.47	0.0143	NaN	RAP1B,GSTM1,MAPK1,GSTP1
Xenobiotic Metabolism Signaling	SiO2_7_TMS2	1.47	0.0143	NaN	RAP1B,GSTM1,MAPK1,GSTP1
Xenobiotic Metabolism Signaling	SiO2_7_TMS3	1.47	0.0143	NaN	RAP1B,GSTM1,MAPK1,GSTP1
Xenobiotic Metabolism Signaling	TiO2_NM105	1.47	0.0143	NaN	RAP1B,GSTM1,MAPK1,GSTP1
Geranylgeranyldiphosphate Biosynthesis	GrapheneOxide	1.46	0.125	NaN	FDPS
Geranylgeranyldiphosphate Biosynthesis	Mn2O3	1.46	0.125	NaN	FDPS
Geranylgeranyldiphosphate Biosynthesis	PigmentBlue	1.46	0.125	NaN	FDPS
Geranylgeranyldiphosphate Biosynthesis	PigmentGreen	1.46	0.125	NaN	FDPS
Geranylgeranyldiphosphate Biosynthesis	SiO2_15_Amino	1.46	0.125	NaN	FDPS
Geranylgeranyldiphosphate Biosynthesis	SiO2_15_Phospho	1.46	0.125	NaN	FDPS
Geranylgeranyldiphosphate Biosynthesis	SiO2_15_Unmod	1.46	0.125	NaN	FDPS
Geranylgeranyldiphosphate Biosynthesis	SiO2_40	1.46	0.125	NaN	FDPS
Geranylgeranyldiphosphate Biosynthesis	SiO2_7_Hydrophil	1.46	0.125	NaN	FDPS
Geranylgeranyldiphosphate Biosynthesis	SiO2_7_TMS2	1.46	0.125	NaN	FDPS
Geranylgeranyldiphosphate Biosynthesis	SiO2_7_TMS3	1.46	0.125	NaN	FDPS
Geranylgeranyldiphosphate Biosynthesis	TiO2_NM105	1.46	0.125	NaN	FDPS
Cysteine Biosynthesis/Homocysteine Degradation	GrapheneOxide	1.46	0.125	NaN	L-serine
Cysteine Biosynthesis/Homocysteine Degradation	Mn2O3	1.46	0.125	NaN	L-serine
Cysteine Biosynthesis/Homocysteine Degradation	PigmentBlue	1.46	0.125	NaN	L-serine
Cysteine Biosynthesis/Homocysteine Degradation	PigmentGreen	1.46	0.125	NaN	L-serine
Cysteine Biosynthesis/Homocysteine Degradation	SiO2_15_Amino	1.46	0.125	NaN	L-serine
Cysteine Biosynthesis/Homocysteine Degradation	SiO2_15_Phospho	1.46	0.125	NaN	L-serine
Cysteine Biosynthesis/Homocysteine Degradation	SiO2_15_Unmod	1.46	0.125	NaN	L-serine
Cysteine Biosynthesis/Homocysteine Degradation	SiO2_40	1.46	0.125	NaN	L-serine
Cysteine Biosynthesis/Homocysteine Degradation	SiO2_7_Hydrophil	1.46	0.125	NaN	L-serine
Cysteine Biosynthesis/Homocysteine Degradation	SiO2_7_TMS2	1.46	0.125	NaN	L-serine
Cysteine Biosynthesis/Homocysteine Degradation	SiO2_7_TMS3	1.46	0.125	NaN	L-serine
Cysteine Biosynthesis/Homocysteine Degradation	TiO2_NM105	1.46	0.125	NaN	L-serine
Pyrimidine Ribonucleotides De Novo Biosynthesis	GrapheneOxide	1.46	0.0299	NaN	NME1,NME2
Pyrimidine Ribonucleotides De Novo Biosynthesis	Mn2O3	1.46	0.0299	NaN	NME1,NME2
Pyrimidine Ribonucleotides De Novo Biosynthesis	PigmentBlue	1.46	0.0299	NaN	NME1,NME2
Pyrimidine Ribonucleotides De Novo Biosynthesis	PigmentGreen	1.46	0.0299	NaN	NME1,NME2
Pyrimidine Ribonucleotides De Novo Biosynthesis	SiO2_15_Amino	1.46	0.0299	NaN	NME1,NME2
Pyrimidine Ribonucleotides De Novo Biosynthesis	SiO2_15_Phospho	1.46	0.0299	NaN	NME1,NME2
Pyrimidine Ribonucleotides De Novo Biosynthesis	SiO2_15_Unmod	1.46	0.0299	NaN	NME1,NME2
Pyrimidine Ribonucleotides De Novo Biosynthesis	SiO2_40	1.46	0.0299	NaN	NME1,NME2
Pyrimidine Ribonucleotides De Novo Biosynthesis	SiO2_7_Hydrophil	1.46	0.0299	NaN	NME1,NME2
Pyrimidine Ribonucleotides De Novo Biosynthesis	SiO2_7_TMS2	1.46	0.0299	NaN	NME1,NME2
Pyrimidine Ribonucleotides De Novo Biosynthesis	SiO2_7_TMS3	1.46	0.0299	NaN	NME1,NME2
Pyrimidine Ribonucleotides De Novo Biosynthesis	TiO2_NM105	1.46	0.0299	NaN	NME1,NME2
Relaxin Signaling	GrapheneOxide	1.44	0.0181	NaN	RAP1B,MAPK1,RACK1
Relaxin Signaling	Mn2O3	1.44	0.0181	NaN	RAP1B,MAPK1,RACK1
Relaxin Signaling	PigmentBlue	1.44	0.0181	NaN	RAP1B,MAPK1,RACK1
Relaxin Signaling	PigmentGreen	1.44	0.0181	NaN	RAP1B,MAPK1,RACK1
Relaxin Signaling	SiO2_15_Amino	1.44	0.0181	NaN	RAP1B,MAPK1,RACK1
Relaxin Signaling	SiO2_15_Phospho	1.44	0.0181	NaN	RAP1B,MAPK1,RACK1
Relaxin Signaling	SiO2_15_Unmod	1.44	0.0181	NaN	RAP1B,MAPK1,RACK1
Relaxin Signaling	SiO2_40	1.44	0.0181	NaN	RAP1B,MAPK1,RACK1
Relaxin Signaling	SiO2_7_Hydrophil	1.44	0.0181	NaN	RAP1B,MAPK1,RACK1
Relaxin Signaling	SiO2_7_TMS2	1.44	0.0181	NaN	RAP1B,MAPK1,RACK1
Relaxin Signaling	SiO2_7_TMS3	1.44	0.0181	NaN	RAP1B,MAPK1,RACK1
Relaxin Signaling	TiO2_NM105	1.44	0.0181	NaN	RAP1B,MAPK1,RACK1
IL-2 Signaling	GrapheneOxide	1.42	0.0282	NaN	RAP1B,MAPK1
IL-2 Signaling	Mn2O3	1.42	0.0282	NaN	RAP1B,MAPK1
IL-2 Signaling	PigmentBlue	1.42	0.0282	NaN	RAP1B,MAPK1
IL-2 Signaling	PigmentGreen	1.42	0.0282	NaN	RAP1B,MAPK1
IL-2 Signaling	SiO2_15_Amino	1.42	0.0282	NaN	RAP1B,MAPK1
IL-2 Signaling	SiO2_15_Phospho	1.42	0.0282	NaN	RAP1B,MAPK1
IL-2 Signaling	SiO2_15_Unmod	1.42	0.0282	NaN	RAP1B,MAPK1
IL-2 Signaling	SiO2_40	1.42	0.0282	NaN	RAP1B,MAPK1
IL-2 Signaling	SiO2_7_Hydrophil	1.42	0.0282	NaN	RAP1B,MAPK1
IL-2 Signaling	SiO2_7_TMS2	1.42	0.0282	NaN	RAP1B,MAPK1
IL-2 Signaling	SiO2_7_TMS3	1.42	0.0282	NaN	RAP1B,MAPK1
IL-2 Signaling	TiO2_NM105	1.42	0.0282	NaN	RAP1B,MAPK1
Guanine and Guanosine Salvage I	GrapheneOxide	1.41	0.111	NaN	HPRT1
Guanine and Guanosine Salvage I	Mn2O3	1.41	0.111	NaN	HPRT1
Guanine and Guanosine Salvage I	PigmentBlue	1.41	0.111	NaN	HPRT1
Guanine and Guanosine Salvage I	PigmentGreen	1.41	0.111	NaN	HPRT1
Guanine and Guanosine Salvage I	SiO2_15_Amino	1.41	0.111	NaN	HPRT1
Guanine and Guanosine Salvage I	SiO2_15_Phospho	1.41	0.111	NaN	HPRT1
Guanine and Guanosine Salvage I	SiO2_15_Unmod	1.41	0.111	NaN	HPRT1
Guanine and Guanosine Salvage I	SiO2_40	1.41	0.111	NaN	HPRT1
Guanine and Guanosine Salvage I	SiO2_7_Hydrophil	1.41	0.111	NaN	HPRT1
Guanine and Guanosine Salvage I	SiO2_7_TMS2	1.41	0.111	NaN	HPRT1
Guanine and Guanosine Salvage I	SiO2_7_TMS3	1.41	0.111	NaN	HPRT1
Guanine and Guanosine Salvage I	TiO2_NM105	1.41	0.111	NaN	HPRT1
Thioredoxin Pathway	GrapheneOxide	1.41	0.111	NaN	TXNRD1
Thioredoxin Pathway	Mn2O3	1.41	0.111	NaN	TXNRD1
Thioredoxin Pathway	PigmentBlue	1.41	0.111	NaN	TXNRD1
Thioredoxin Pathway	PigmentGreen	1.41	0.111	NaN	TXNRD1
Thioredoxin Pathway	SiO2_15_Amino	1.41	0.111	NaN	TXNRD1
Thioredoxin Pathway	SiO2_15_Phospho	1.41	0.111	NaN	TXNRD1
Thioredoxin Pathway	SiO2_15_Unmod	1.41	0.111	NaN	TXNRD1
Thioredoxin Pathway	SiO2_40	1.41	0.111	NaN	TXNRD1
Thioredoxin Pathway	SiO2_7_Hydrophil	1.41	0.111	NaN	TXNRD1
Thioredoxin Pathway	SiO2_7_TMS2	1.41	0.111	NaN	TXNRD1
Thioredoxin Pathway	SiO2_7_TMS3	1.41	0.111	NaN	TXNRD1
Thioredoxin Pathway	TiO2_NM105	1.41	0.111	NaN	TXNRD1
ErbB2-ErbB3 Signaling	GrapheneOxide	1.4	0.0278	NaN	RAP1B,MAPK1
ErbB2-ErbB3 Signaling	Mn2O3	1.4	0.0278	NaN	RAP1B,MAPK1
ErbB2-ErbB3 Signaling	PigmentBlue	1.4	0.0278	NaN	RAP1B,MAPK1
ErbB2-ErbB3 Signaling	PigmentGreen	1.4	0.0278	NaN	RAP1B,MAPK1
ErbB2-ErbB3 Signaling	SiO2_15_Amino	1.4	0.0278	NaN	RAP1B,MAPK1
ErbB2-ErbB3 Signaling	SiO2_15_Phospho	1.4	0.0278	NaN	RAP1B,MAPK1
ErbB2-ErbB3 Signaling	SiO2_15_Unmod	1.4	0.0278	NaN	RAP1B,MAPK1
ErbB2-ErbB3 Signaling	SiO2_40	1.4	0.0278	NaN	RAP1B,MAPK1
ErbB2-ErbB3 Signaling	SiO2_7_Hydrophil	1.4	0.0278	NaN	RAP1B,MAPK1
ErbB2-ErbB3 Signaling	SiO2_7_TMS2	1.4	0.0278	NaN	RAP1B,MAPK1
ErbB2-ErbB3 Signaling	SiO2_7_TMS3	1.4	0.0278	NaN	RAP1B,MAPK1
ErbB2-ErbB3 Signaling	TiO2_NM105	1.4	0.0278	NaN	RAP1B,MAPK1
Agrin Interactions at Neuromuscular Junction	GrapheneOxide	1.39	0.0274	NaN	RAP1B,MAPK1
Agrin Interactions at Neuromuscular Junction	Mn2O3	1.39	0.0274	NaN	RAP1B,MAPK1
Agrin Interactions at Neuromuscular Junction	PigmentBlue	1.39	0.0274	NaN	RAP1B,MAPK1
Agrin Interactions at Neuromuscular Junction	PigmentGreen	1.39	0.0274	NaN	RAP1B,MAPK1
Agrin Interactions at Neuromuscular Junction	SiO2_15_Amino	1.39	0.0274	NaN	RAP1B,MAPK1
Agrin Interactions at Neuromuscular Junction	SiO2_15_Phospho	1.39	0.0274	NaN	RAP1B,MAPK1
Agrin Interactions at Neuromuscular Junction	SiO2_15_Unmod	1.39	0.0274	NaN	RAP1B,MAPK1
Agrin Interactions at Neuromuscular Junction	SiO2_40	1.39	0.0274	NaN	RAP1B,MAPK1
Agrin Interactions at Neuromuscular Junction	SiO2_7_Hydrophil	1.39	0.0274	NaN	RAP1B,MAPK1
Agrin Interactions at Neuromuscular Junction	SiO2_7_TMS2	1.39	0.0274	NaN	RAP1B,MAPK1
Agrin Interactions at Neuromuscular Junction	SiO2_7_TMS3	1.39	0.0274	NaN	RAP1B,MAPK1
Agrin Interactions at Neuromuscular Junction	TiO2_NM105	1.39	0.0274	NaN	RAP1B,MAPK1
Ephrin B Signaling	GrapheneOxide	1.39	0.0274	NaN	MAPK1,RACK1
Ephrin B Signaling	Mn2O3	1.39	0.0274	NaN	MAPK1,RACK1
Ephrin B Signaling	PigmentBlue	1.39	0.0274	NaN	MAPK1,RACK1
Ephrin B Signaling	PigmentGreen	1.39	0.0274	NaN	MAPK1,RACK1
Ephrin B Signaling	SiO2_15_Amino	1.39	0.0274	NaN	MAPK1,RACK1
Ephrin B Signaling	SiO2_15_Phospho	1.39	0.0274	NaN	MAPK1,RACK1
Ephrin B Signaling	SiO2_15_Unmod	1.39	0.0274	NaN	MAPK1,RACK1
Ephrin B Signaling	SiO2_40	1.39	0.0274	NaN	MAPK1,RACK1
Ephrin B Signaling	SiO2_7_Hydrophil	1.39	0.0274	NaN	MAPK1,RACK1
Ephrin B Signaling	SiO2_7_TMS2	1.39	0.0274	NaN	MAPK1,RACK1
Ephrin B Signaling	SiO2_7_TMS3	1.39	0.0274	NaN	MAPK1,RACK1
Ephrin B Signaling	TiO2_NM105	1.39	0.0274	NaN	MAPK1,RACK1
CXCR4 Signaling	GrapheneOxide	1.39	0.0172	NaN	RAP1B,MAPK1,RACK1
CXCR4 Signaling	Mn2O3	1.39	0.0172	NaN	RAP1B,MAPK1,RACK1
CXCR4 Signaling	PigmentBlue	1.39	0.0172	NaN	RAP1B,MAPK1,RACK1
CXCR4 Signaling	PigmentGreen	1.39	0.0172	NaN	RAP1B,MAPK1,RACK1
CXCR4 Signaling	SiO2_15_Amino	1.39	0.0172	NaN	RAP1B,MAPK1,RACK1
CXCR4 Signaling	SiO2_15_Phospho	1.39	0.0172	NaN	RAP1B,MAPK1,RACK1
CXCR4 Signaling	SiO2_15_Unmod	1.39	0.0172	NaN	RAP1B,MAPK1,RACK1
CXCR4 Signaling	SiO2_40	1.39	0.0172	NaN	RAP1B,MAPK1,RACK1
CXCR4 Signaling	SiO2_7_Hydrophil	1.39	0.0172	NaN	RAP1B,MAPK1,RACK1
CXCR4 Signaling	SiO2_7_TMS2	1.39	0.0172	NaN	RAP1B,MAPK1,RACK1
CXCR4 Signaling	SiO2_7_TMS3	1.39	0.0172	NaN	RAP1B,MAPK1,RACK1
CXCR4 Signaling	TiO2_NM105	1.39	0.0172	NaN	RAP1B,MAPK1,RACK1
Thrombopoietin Signaling	GrapheneOxide	1.38	0.027	NaN	RAP1B,MAPK1
Thrombopoietin Signaling	Mn2O3	1.38	0.027	NaN	RAP1B,MAPK1
Thrombopoietin Signaling	PigmentBlue	1.38	0.027	NaN	RAP1B,MAPK1
Thrombopoietin Signaling	PigmentGreen	1.38	0.027	NaN	RAP1B,MAPK1
Thrombopoietin Signaling	SiO2_15_Amino	1.38	0.027	NaN	RAP1B,MAPK1
Thrombopoietin Signaling	SiO2_15_Phospho	1.38	0.027	NaN	RAP1B,MAPK1
Thrombopoietin Signaling	SiO2_15_Unmod	1.38	0.027	NaN	RAP1B,MAPK1
Thrombopoietin Signaling	SiO2_40	1.38	0.027	NaN	RAP1B,MAPK1
Thrombopoietin Signaling	SiO2_7_Hydrophil	1.38	0.027	NaN	RAP1B,MAPK1
Thrombopoietin Signaling	SiO2_7_TMS2	1.38	0.027	NaN	RAP1B,MAPK1
Thrombopoietin Signaling	SiO2_7_TMS3	1.38	0.027	NaN	RAP1B,MAPK1
Thrombopoietin Signaling	TiO2_NM105	1.38	0.027	NaN	RAP1B,MAPK1
Glioma Invasiveness Signaling	GrapheneOxide	1.38	0.027	NaN	RAP1B,MAPK1
Glioma Invasiveness Signaling	Mn2O3	1.38	0.027	NaN	RAP1B,MAPK1
Glioma Invasiveness Signaling	PigmentBlue	1.38	0.027	NaN	RAP1B,MAPK1
Glioma Invasiveness Signaling	PigmentGreen	1.38	0.027	NaN	RAP1B,MAPK1
Glioma Invasiveness Signaling	SiO2_15_Amino	1.38	0.027	NaN	RAP1B,MAPK1
Glioma Invasiveness Signaling	SiO2_15_Phospho	1.38	0.027	NaN	RAP1B,MAPK1
Glioma Invasiveness Signaling	SiO2_15_Unmod	1.38	0.027	NaN	RAP1B,MAPK1
Glioma Invasiveness Signaling	SiO2_40	1.38	0.027	NaN	RAP1B,MAPK1
Glioma Invasiveness Signaling	SiO2_7_Hydrophil	1.38	0.027	NaN	RAP1B,MAPK1
Glioma Invasiveness Signaling	SiO2_7_TMS2	1.38	0.027	NaN	RAP1B,MAPK1
Glioma Invasiveness Signaling	SiO2_7_TMS3	1.38	0.027	NaN	RAP1B,MAPK1
Glioma Invasiveness Signaling	TiO2_NM105	1.38	0.027	NaN	RAP1B,MAPK1
Toll-like Receptor Signaling	GrapheneOxide	1.38	0.027	NaN	MAPK1,RPS27A
Toll-like Receptor Signaling	Mn2O3	1.38	0.027	NaN	MAPK1,RPS27A
Toll-like Receptor Signaling	PigmentBlue	1.38	0.027	NaN	MAPK1,RPS27A
Toll-like Receptor Signaling	PigmentGreen	1.38	0.027	NaN	MAPK1,RPS27A
Toll-like Receptor Signaling	SiO2_15_Amino	1.38	0.027	NaN	MAPK1,RPS27A
Toll-like Receptor Signaling	SiO2_15_Phospho	1.38	0.027	NaN	MAPK1,RPS27A
Toll-like Receptor Signaling	SiO2_15_Unmod	1.38	0.027	NaN	MAPK1,RPS27A
Toll-like Receptor Signaling	SiO2_40	1.38	0.027	NaN	MAPK1,RPS27A
Toll-like Receptor Signaling	SiO2_7_Hydrophil	1.38	0.027	NaN	MAPK1,RPS27A
Toll-like Receptor Signaling	SiO2_7_TMS2	1.38	0.027	NaN	MAPK1,RPS27A
Toll-like Receptor Signaling	SiO2_7_TMS3	1.38	0.027	NaN	MAPK1,RPS27A
Toll-like Receptor Signaling	TiO2_NM105	1.38	0.027	NaN	MAPK1,RPS27A
Role of MAPK Signaling in the Pathogenesis of Influenza	GrapheneOxide	1.37	0.0267	NaN	RAP1B,MAPK1
Role of MAPK Signaling in the Pathogenesis of Influenza	Mn2O3	1.37	0.0267	NaN	RAP1B,MAPK1
Role of MAPK Signaling in the Pathogenesis of Influenza	PigmentBlue	1.37	0.0267	NaN	RAP1B,MAPK1
Role of MAPK Signaling in the Pathogenesis of Influenza	PigmentGreen	1.37	0.0267	NaN	RAP1B,MAPK1
Role of MAPK Signaling in the Pathogenesis of Influenza	SiO2_15_Amino	1.37	0.0267	NaN	RAP1B,MAPK1
Role of MAPK Signaling in the Pathogenesis of Influenza	SiO2_15_Phospho	1.37	0.0267	NaN	RAP1B,MAPK1
Role of MAPK Signaling in the Pathogenesis of Influenza	SiO2_15_Unmod	1.37	0.0267	NaN	RAP1B,MAPK1
Role of MAPK Signaling in the Pathogenesis of Influenza	SiO2_40	1.37	0.0267	NaN	RAP1B,MAPK1
Role of MAPK Signaling in the Pathogenesis of Influenza	SiO2_7_Hydrophil	1.37	0.0267	NaN	RAP1B,MAPK1
Role of MAPK Signaling in the Pathogenesis of Influenza	SiO2_7_TMS2	1.37	0.0267	NaN	RAP1B,MAPK1
Role of MAPK Signaling in the Pathogenesis of Influenza	SiO2_7_TMS3	1.37	0.0267	NaN	RAP1B,MAPK1
Role of MAPK Signaling in the Pathogenesis of Influenza	TiO2_NM105	1.37	0.0267	NaN	RAP1B,MAPK1
Role of JAK1 and JAK3 in Î³c Cytokine Signaling	GrapheneOxide	1.37	0.0267	NaN	RAP1B,MAPK1
Role of JAK1 and JAK3 in Î³c Cytokine Signaling	Mn2O3	1.37	0.0267	NaN	RAP1B,MAPK1
Role of JAK1 and JAK3 in Î³c Cytokine Signaling	PigmentBlue	1.37	0.0267	NaN	RAP1B,MAPK1
Role of JAK1 and JAK3 in Î³c Cytokine Signaling	PigmentGreen	1.37	0.0267	NaN	RAP1B,MAPK1
Role of JAK1 and JAK3 in Î³c Cytokine Signaling	SiO2_15_Amino	1.37	0.0267	NaN	RAP1B,MAPK1
Role of JAK1 and JAK3 in Î³c Cytokine Signaling	SiO2_15_Phospho	1.37	0.0267	NaN	RAP1B,MAPK1
Role of JAK1 and JAK3 in Î³c Cytokine Signaling	SiO2_15_Unmod	1.37	0.0267	NaN	RAP1B,MAPK1
Role of JAK1 and JAK3 in Î³c Cytokine Signaling	SiO2_40	1.37	0.0267	NaN	RAP1B,MAPK1
Role of JAK1 and JAK3 in Î³c Cytokine Signaling	SiO2_7_Hydrophil	1.37	0.0267	NaN	RAP1B,MAPK1
Role of JAK1 and JAK3 in Î³c Cytokine Signaling	SiO2_7_TMS2	1.37	0.0267	NaN	RAP1B,MAPK1
Role of JAK1 and JAK3 in Î³c Cytokine Signaling	SiO2_7_TMS3	1.37	0.0267	NaN	RAP1B,MAPK1
Role of JAK1 and JAK3 in Î³c Cytokine Signaling	TiO2_NM105	1.37	0.0267	NaN	RAP1B,MAPK1
ErbB4 Signaling	GrapheneOxide	1.37	0.0267	NaN	RAP1B,MAPK1
ErbB4 Signaling	Mn2O3	1.37	0.0267	NaN	RAP1B,MAPK1
ErbB4 Signaling	PigmentBlue	1.37	0.0267	NaN	RAP1B,MAPK1
ErbB4 Signaling	PigmentGreen	1.37	0.0267	NaN	RAP1B,MAPK1
ErbB4 Signaling	SiO2_15_Amino	1.37	0.0267	NaN	RAP1B,MAPK1
ErbB4 Signaling	SiO2_15_Phospho	1.37	0.0267	NaN	RAP1B,MAPK1
ErbB4 Signaling	SiO2_15_Unmod	1.37	0.0267	NaN	RAP1B,MAPK1
ErbB4 Signaling	SiO2_40	1.37	0.0267	NaN	RAP1B,MAPK1
ErbB4 Signaling	SiO2_7_Hydrophil	1.37	0.0267	NaN	RAP1B,MAPK1
ErbB4 Signaling	SiO2_7_TMS2	1.37	0.0267	NaN	RAP1B,MAPK1
ErbB4 Signaling	SiO2_7_TMS3	1.37	0.0267	NaN	RAP1B,MAPK1
ErbB4 Signaling	TiO2_NM105	1.37	0.0267	NaN	RAP1B,MAPK1
Chemokine Signaling	GrapheneOxide	1.37	0.0267	NaN	RAP1B,MAPK1
Chemokine Signaling	Mn2O3	1.37	0.0267	NaN	RAP1B,MAPK1
Chemokine Signaling	PigmentBlue	1.37	0.0267	NaN	RAP1B,MAPK1
Chemokine Signaling	PigmentGreen	1.37	0.0267	NaN	RAP1B,MAPK1
Chemokine Signaling	SiO2_15_Amino	1.37	0.0267	NaN	RAP1B,MAPK1
Chemokine Signaling	SiO2_15_Phospho	1.37	0.0267	NaN	RAP1B,MAPK1
Chemokine Signaling	SiO2_15_Unmod	1.37	0.0267	NaN	RAP1B,MAPK1
Chemokine Signaling	SiO2_40	1.37	0.0267	NaN	RAP1B,MAPK1
Chemokine Signaling	SiO2_7_Hydrophil	1.37	0.0267	NaN	RAP1B,MAPK1
Chemokine Signaling	SiO2_7_TMS2	1.37	0.0267	NaN	RAP1B,MAPK1
Chemokine Signaling	SiO2_7_TMS3	1.37	0.0267	NaN	RAP1B,MAPK1
Chemokine Signaling	TiO2_NM105	1.37	0.0267	NaN	RAP1B,MAPK1
Role of Lipids/Lipid Rafts in the Pathogenesis of Influenza	GrapheneOxide	1.37	0.1	NaN	FDPS
Role of Lipids/Lipid Rafts in the Pathogenesis of Influenza	Mn2O3	1.37	0.1	NaN	FDPS
Role of Lipids/Lipid Rafts in the Pathogenesis of Influenza	PigmentBlue	1.37	0.1	NaN	FDPS
Role of Lipids/Lipid Rafts in the Pathogenesis of Influenza	PigmentGreen	1.37	0.1	NaN	FDPS
Role of Lipids/Lipid Rafts in the Pathogenesis of Influenza	SiO2_15_Amino	1.37	0.1	NaN	FDPS
Role of Lipids/Lipid Rafts in the Pathogenesis of Influenza	SiO2_15_Phospho	1.37	0.1	NaN	FDPS
Role of Lipids/Lipid Rafts in the Pathogenesis of Influenza	SiO2_15_Unmod	1.37	0.1	NaN	FDPS
Role of Lipids/Lipid Rafts in the Pathogenesis of Influenza	SiO2_40	1.37	0.1	NaN	FDPS
Role of Lipids/Lipid Rafts in the Pathogenesis of Influenza	SiO2_7_Hydrophil	1.37	0.1	NaN	FDPS
Role of Lipids/Lipid Rafts in the Pathogenesis of Influenza	SiO2_7_TMS2	1.37	0.1	NaN	FDPS
Role of Lipids/Lipid Rafts in the Pathogenesis of Influenza	SiO2_7_TMS3	1.37	0.1	NaN	FDPS
Role of Lipids/Lipid Rafts in the Pathogenesis of Influenza	TiO2_NM105	1.37	0.1	NaN	FDPS
Pentose Phosphate Pathway (Oxidative Branch)	GrapheneOxide	1.37	0.1	NaN	G6PD
Pentose Phosphate Pathway (Oxidative Branch)	Mn2O3	1.37	0.1	NaN	G6PD
Pentose Phosphate Pathway (Oxidative Branch)	PigmentBlue	1.37	0.1	NaN	G6PD
Pentose Phosphate Pathway (Oxidative Branch)	PigmentGreen	1.37	0.1	NaN	G6PD
Pentose Phosphate Pathway (Oxidative Branch)	SiO2_15_Amino	1.37	0.1	NaN	G6PD
Pentose Phosphate Pathway (Oxidative Branch)	SiO2_15_Phospho	1.37	0.1	NaN	G6PD
Pentose Phosphate Pathway (Oxidative Branch)	SiO2_15_Unmod	1.37	0.1	NaN	G6PD
Pentose Phosphate Pathway (Oxidative Branch)	SiO2_40	1.37	0.1	NaN	G6PD
Pentose Phosphate Pathway (Oxidative Branch)	SiO2_7_Hydrophil	1.37	0.1	NaN	G6PD
Pentose Phosphate Pathway (Oxidative Branch)	SiO2_7_TMS2	1.37	0.1	NaN	G6PD
Pentose Phosphate Pathway (Oxidative Branch)	SiO2_7_TMS3	1.37	0.1	NaN	G6PD
Pentose Phosphate Pathway (Oxidative Branch)	TiO2_NM105	1.37	0.1	NaN	G6PD
Trans, trans-farnesyl Diphosphate Biosynthesis	GrapheneOxide	1.37	0.1	NaN	FDPS
Trans, trans-farnesyl Diphosphate Biosynthesis	Mn2O3	1.37	0.1	NaN	FDPS
Trans, trans-farnesyl Diphosphate Biosynthesis	PigmentBlue	1.37	0.1	NaN	FDPS
Trans, trans-farnesyl Diphosphate Biosynthesis	PigmentGreen	1.37	0.1	NaN	FDPS
Trans, trans-farnesyl Diphosphate Biosynthesis	SiO2_15_Amino	1.37	0.1	NaN	FDPS
Trans, trans-farnesyl Diphosphate Biosynthesis	SiO2_15_Phospho	1.37	0.1	NaN	FDPS
Trans, trans-farnesyl Diphosphate Biosynthesis	SiO2_15_Unmod	1.37	0.1	NaN	FDPS
Trans, trans-farnesyl Diphosphate Biosynthesis	SiO2_40	1.37	0.1	NaN	FDPS
Trans, trans-farnesyl Diphosphate Biosynthesis	SiO2_7_Hydrophil	1.37	0.1	NaN	FDPS
Trans, trans-farnesyl Diphosphate Biosynthesis	SiO2_7_TMS2	1.37	0.1	NaN	FDPS
Trans, trans-farnesyl Diphosphate Biosynthesis	SiO2_7_TMS3	1.37	0.1	NaN	FDPS
Trans, trans-farnesyl Diphosphate Biosynthesis	TiO2_NM105	1.37	0.1	NaN	FDPS
Systemic Lupus Erythematosus Signaling	GrapheneOxide	1.36	0.0168	NaN	RAP1B,MAPK1,SNRPD3
Systemic Lupus Erythematosus Signaling	Mn2O3	1.36	0.0168	NaN	RAP1B,MAPK1,SNRPD3
Systemic Lupus Erythematosus Signaling	PigmentBlue	1.36	0.0168	NaN	RAP1B,MAPK1,SNRPD3
Systemic Lupus Erythematosus Signaling	PigmentGreen	1.36	0.0168	NaN	RAP1B,MAPK1,SNRPD3
Systemic Lupus Erythematosus Signaling	SiO2_15_Amino	1.36	0.0168	NaN	RAP1B,MAPK1,SNRPD3
Systemic Lupus Erythematosus Signaling	SiO2_15_Phospho	1.36	0.0168	NaN	RAP1B,MAPK1,SNRPD3
Systemic Lupus Erythematosus Signaling	SiO2_15_Unmod	1.36	0.0168	NaN	RAP1B,MAPK1,SNRPD3
Systemic Lupus Erythematosus Signaling	SiO2_40	1.36	0.0168	NaN	RAP1B,MAPK1,SNRPD3
Systemic Lupus Erythematosus Signaling	SiO2_7_Hydrophil	1.36	0.0168	NaN	RAP1B,MAPK1,SNRPD3
Systemic Lupus Erythematosus Signaling	SiO2_7_TMS2	1.36	0.0168	NaN	RAP1B,MAPK1,SNRPD3
Systemic Lupus Erythematosus Signaling	SiO2_7_TMS3	1.36	0.0168	NaN	RAP1B,MAPK1,SNRPD3
Systemic Lupus Erythematosus Signaling	TiO2_NM105	1.36	0.0168	NaN	RAP1B,MAPK1,SNRPD3
Role of NFAT in Regulation of the Immune Response	GrapheneOxide	1.34	0.0165	NaN	RAP1B,MAPK1,RACK1
Role of NFAT in Regulation of the Immune Response	Mn2O3	1.34	0.0165	NaN	RAP1B,MAPK1,RACK1
Role of NFAT in Regulation of the Immune Response	PigmentBlue	1.34	0.0165	NaN	RAP1B,MAPK1,RACK1
Role of NFAT in Regulation of the Immune Response	PigmentGreen	1.34	0.0165	NaN	RAP1B,MAPK1,RACK1
Role of NFAT in Regulation of the Immune Response	SiO2_15_Amino	1.34	0.0165	NaN	RAP1B,MAPK1,RACK1
Role of NFAT in Regulation of the Immune Response	SiO2_15_Phospho	1.34	0.0165	NaN	RAP1B,MAPK1,RACK1
Role of NFAT in Regulation of the Immune Response	SiO2_15_Unmod	1.34	0.0165	NaN	RAP1B,MAPK1,RACK1
Role of NFAT in Regulation of the Immune Response	SiO2_40	1.34	0.0165	NaN	RAP1B,MAPK1,RACK1
Role of NFAT in Regulation of the Immune Response	SiO2_7_Hydrophil	1.34	0.0165	NaN	RAP1B,MAPK1,RACK1
Role of NFAT in Regulation of the Immune Response	SiO2_7_TMS2	1.34	0.0165	NaN	RAP1B,MAPK1,RACK1
Role of NFAT in Regulation of the Immune Response	SiO2_7_TMS3	1.34	0.0165	NaN	RAP1B,MAPK1,RACK1
Role of NFAT in Regulation of the Immune Response	TiO2_NM105	1.34	0.0165	NaN	RAP1B,MAPK1,RACK1
BMP signaling pathway	GrapheneOxide	1.33	0.0253	NaN	RAP1B,MAPK1
BMP signaling pathway	Mn2O3	1.33	0.0253	NaN	RAP1B,MAPK1
BMP signaling pathway	PigmentBlue	1.33	0.0253	NaN	RAP1B,MAPK1
BMP signaling pathway	PigmentGreen	1.33	0.0253	NaN	RAP1B,MAPK1
BMP signaling pathway	SiO2_15_Amino	1.33	0.0253	NaN	RAP1B,MAPK1
BMP signaling pathway	SiO2_15_Phospho	1.33	0.0253	NaN	RAP1B,MAPK1
BMP signaling pathway	SiO2_15_Unmod	1.33	0.0253	NaN	RAP1B,MAPK1
BMP signaling pathway	SiO2_40	1.33	0.0253	NaN	RAP1B,MAPK1
BMP signaling pathway	SiO2_7_Hydrophil	1.33	0.0253	NaN	RAP1B,MAPK1
BMP signaling pathway	SiO2_7_TMS2	1.33	0.0253	NaN	RAP1B,MAPK1
BMP signaling pathway	SiO2_7_TMS3	1.33	0.0253	NaN	RAP1B,MAPK1
BMP signaling pathway	TiO2_NM105	1.33	0.0253	NaN	RAP1B,MAPK1
Granzyme A Signaling	GrapheneOxide	1.33	0.0909	NaN	NME1
Granzyme A Signaling	Mn2O3	1.33	0.0909	NaN	NME1
Granzyme A Signaling	PigmentBlue	1.33	0.0909	NaN	NME1
Granzyme A Signaling	PigmentGreen	1.33	0.0909	NaN	NME1
Granzyme A Signaling	SiO2_15_Amino	1.33	0.0909	NaN	NME1
Granzyme A Signaling	SiO2_15_Phospho	1.33	0.0909	NaN	NME1
Granzyme A Signaling	SiO2_15_Unmod	1.33	0.0909	NaN	NME1
Granzyme A Signaling	SiO2_40	1.33	0.0909	NaN	NME1
Granzyme A Signaling	SiO2_7_Hydrophil	1.33	0.0909	NaN	NME1
Granzyme A Signaling	SiO2_7_TMS2	1.33	0.0909	NaN	NME1
Granzyme A Signaling	SiO2_7_TMS3	1.33	0.0909	NaN	NME1
Granzyme A Signaling	TiO2_NM105	1.33	0.0909	NaN	NME1
IL-15 Signaling	GrapheneOxide	1.31	0.0247	NaN	RAP1B,MAPK1
IL-15 Signaling	Mn2O3	1.31	0.0247	NaN	RAP1B,MAPK1
IL-15 Signaling	PigmentBlue	1.31	0.0247	NaN	RAP1B,MAPK1
IL-15 Signaling	PigmentGreen	1.31	0.0247	NaN	RAP1B,MAPK1
IL-15 Signaling	SiO2_15_Amino	1.31	0.0247	NaN	RAP1B,MAPK1
IL-15 Signaling	SiO2_15_Phospho	1.31	0.0247	NaN	RAP1B,MAPK1
IL-15 Signaling	SiO2_15_Unmod	1.31	0.0247	NaN	RAP1B,MAPK1
IL-15 Signaling	SiO2_40	1.31	0.0247	NaN	RAP1B,MAPK1
IL-15 Signaling	SiO2_7_Hydrophil	1.31	0.0247	NaN	RAP1B,MAPK1
IL-15 Signaling	SiO2_7_TMS2	1.31	0.0247	NaN	RAP1B,MAPK1
IL-15 Signaling	SiO2_7_TMS3	1.31	0.0247	NaN	RAP1B,MAPK1
IL-15 Signaling	TiO2_NM105	1.31	0.0247	NaN	RAP1B,MAPK1
Glucocorticoid Receptor Signaling	GrapheneOxide	1.3	0.0126	NaN	RAP1B,MAPK1,KRT7,HSPA5
Glucocorticoid Receptor Signaling	Mn2O3	1.3	0.0126	NaN	RAP1B,MAPK1,KRT7,HSPA5
Glucocorticoid Receptor Signaling	PigmentBlue	1.3	0.0126	NaN	RAP1B,MAPK1,KRT7,HSPA5
Glucocorticoid Receptor Signaling	PigmentGreen	1.3	0.0126	NaN	RAP1B,MAPK1,KRT7,HSPA5
Glucocorticoid Receptor Signaling	SiO2_15_Amino	1.3	0.0126	NaN	RAP1B,MAPK1,KRT7,HSPA5
Glucocorticoid Receptor Signaling	SiO2_15_Phospho	1.3	0.0126	NaN	RAP1B,MAPK1,KRT7,HSPA5
Glucocorticoid Receptor Signaling	SiO2_15_Unmod	1.3	0.0126	NaN	RAP1B,MAPK1,KRT7,HSPA5
Glucocorticoid Receptor Signaling	SiO2_40	1.3	0.0126	NaN	RAP1B,MAPK1,KRT7,HSPA5
Glucocorticoid Receptor Signaling	SiO2_7_Hydrophil	1.3	0.0126	NaN	RAP1B,MAPK1,KRT7,HSPA5
Glucocorticoid Receptor Signaling	SiO2_7_TMS2	1.3	0.0126	NaN	RAP1B,MAPK1,KRT7,HSPA5
Glucocorticoid Receptor Signaling	SiO2_7_TMS3	1.3	0.0126	NaN	RAP1B,MAPK1,KRT7,HSPA5
Glucocorticoid Receptor Signaling	TiO2_NM105	1.3	0.0126	NaN	RAP1B,MAPK1,KRT7,HSPA5
GDNF Family Ligand-Receptor Interactions	GrapheneOxide	1.29	0.0241	NaN	RAP1B,MAPK1
GDNF Family Ligand-Receptor Interactions	Mn2O3	1.29	0.0241	NaN	RAP1B,MAPK1
GDNF Family Ligand-Receptor Interactions	PigmentBlue	1.29	0.0241	NaN	RAP1B,MAPK1
GDNF Family Ligand-Receptor Interactions	PigmentGreen	1.29	0.0241	NaN	RAP1B,MAPK1
GDNF Family Ligand-Receptor Interactions	SiO2_15_Amino	1.29	0.0241	NaN	RAP1B,MAPK1
GDNF Family Ligand-Receptor Interactions	SiO2_15_Phospho	1.29	0.0241	NaN	RAP1B,MAPK1
GDNF Family Ligand-Receptor Interactions	SiO2_15_Unmod	1.29	0.0241	NaN	RAP1B,MAPK1
GDNF Family Ligand-Receptor Interactions	SiO2_40	1.29	0.0241	NaN	RAP1B,MAPK1
GDNF Family Ligand-Receptor Interactions	SiO2_7_Hydrophil	1.29	0.0241	NaN	RAP1B,MAPK1
GDNF Family Ligand-Receptor Interactions	SiO2_7_TMS2	1.29	0.0241	NaN	RAP1B,MAPK1
GDNF Family Ligand-Receptor Interactions	SiO2_7_TMS3	1.29	0.0241	NaN	RAP1B,MAPK1
GDNF Family Ligand-Receptor Interactions	TiO2_NM105	1.29	0.0241	NaN	RAP1B,MAPK1
Superpathway of Cholesterol Biosynthesis	GrapheneOxide	1.29	0.0241	NaN	FDPS,ACAT1
Superpathway of Cholesterol Biosynthesis	Mn2O3	1.29	0.0241	NaN	FDPS,ACAT1
Superpathway of Cholesterol Biosynthesis	PigmentBlue	1.29	0.0241	NaN	FDPS,ACAT1
Superpathway of Cholesterol Biosynthesis	PigmentGreen	1.29	0.0241	NaN	FDPS,ACAT1
Superpathway of Cholesterol Biosynthesis	SiO2_15_Amino	1.29	0.0241	NaN	FDPS,ACAT1
Superpathway of Cholesterol Biosynthesis	SiO2_15_Phospho	1.29	0.0241	NaN	FDPS,ACAT1
Superpathway of Cholesterol Biosynthesis	SiO2_15_Unmod	1.29	0.0241	NaN	FDPS,ACAT1
Superpathway of Cholesterol Biosynthesis	SiO2_40	1.29	0.0241	NaN	FDPS,ACAT1
Superpathway of Cholesterol Biosynthesis	SiO2_7_Hydrophil	1.29	0.0241	NaN	FDPS,ACAT1
Superpathway of Cholesterol Biosynthesis	SiO2_7_TMS2	1.29	0.0241	NaN	FDPS,ACAT1
Superpathway of Cholesterol Biosynthesis	SiO2_7_TMS3	1.29	0.0241	NaN	FDPS,ACAT1
Superpathway of Cholesterol Biosynthesis	TiO2_NM105	1.29	0.0241	NaN	FDPS,ACAT1
Eumelanin Biosynthesis	GrapheneOxide	1.29	0.0833	NaN	MIF
Eumelanin Biosynthesis	Mn2O3	1.29	0.0833	NaN	MIF
Eumelanin Biosynthesis	PigmentBlue	1.29	0.0833	NaN	MIF
Eumelanin Biosynthesis	PigmentGreen	1.29	0.0833	NaN	MIF
Eumelanin Biosynthesis	SiO2_15_Amino	1.29	0.0833	NaN	MIF
Eumelanin Biosynthesis	SiO2_15_Phospho	1.29	0.0833	NaN	MIF
Eumelanin Biosynthesis	SiO2_15_Unmod	1.29	0.0833	NaN	MIF
Eumelanin Biosynthesis	SiO2_40	1.29	0.0833	NaN	MIF
Eumelanin Biosynthesis	SiO2_7_Hydrophil	1.29	0.0833	NaN	MIF
Eumelanin Biosynthesis	SiO2_7_TMS2	1.29	0.0833	NaN	MIF
Eumelanin Biosynthesis	SiO2_7_TMS3	1.29	0.0833	NaN	MIF
Eumelanin Biosynthesis	TiO2_NM105	1.29	0.0833	NaN	MIF
Regulation of Actin-based Motility by Rho	GrapheneOxide	1.28	0.0238	NaN	PFN1,ARPC3
Regulation of Actin-based Motility by Rho	Mn2O3	1.28	0.0238	NaN	PFN1,ARPC3
Regulation of Actin-based Motility by Rho	PigmentBlue	1.28	0.0238	NaN	PFN1,ARPC3
Regulation of Actin-based Motility by Rho	PigmentGreen	1.28	0.0238	NaN	PFN1,ARPC3
Regulation of Actin-based Motility by Rho	SiO2_15_Amino	1.28	0.0238	NaN	PFN1,ARPC3
Regulation of Actin-based Motility by Rho	SiO2_15_Phospho	1.28	0.0238	NaN	PFN1,ARPC3
Regulation of Actin-based Motility by Rho	SiO2_15_Unmod	1.28	0.0238	NaN	PFN1,ARPC3
Regulation of Actin-based Motility by Rho	SiO2_40	1.28	0.0238	NaN	PFN1,ARPC3
Regulation of Actin-based Motility by Rho	SiO2_7_Hydrophil	1.28	0.0238	NaN	PFN1,ARPC3
Regulation of Actin-based Motility by Rho	SiO2_7_TMS2	1.28	0.0238	NaN	PFN1,ARPC3
Regulation of Actin-based Motility by Rho	SiO2_7_TMS3	1.28	0.0238	NaN	PFN1,ARPC3
Regulation of Actin-based Motility by Rho	TiO2_NM105	1.28	0.0238	NaN	PFN1,ARPC3
Neurotrophin/TRK Signaling	GrapheneOxide	1.28	0.0238	NaN	RAP1B,MAPK1
Neurotrophin/TRK Signaling	Mn2O3	1.28	0.0238	NaN	RAP1B,MAPK1
Neurotrophin/TRK Signaling	PigmentBlue	1.28	0.0238	NaN	RAP1B,MAPK1
Neurotrophin/TRK Signaling	PigmentGreen	1.28	0.0238	NaN	RAP1B,MAPK1
Neurotrophin/TRK Signaling	SiO2_15_Amino	1.28	0.0238	NaN	RAP1B,MAPK1
Neurotrophin/TRK Signaling	SiO2_15_Phospho	1.28	0.0238	NaN	RAP1B,MAPK1
Neurotrophin/TRK Signaling	SiO2_15_Unmod	1.28	0.0238	NaN	RAP1B,MAPK1
Neurotrophin/TRK Signaling	SiO2_40	1.28	0.0238	NaN	RAP1B,MAPK1
Neurotrophin/TRK Signaling	SiO2_7_Hydrophil	1.28	0.0238	NaN	RAP1B,MAPK1
Neurotrophin/TRK Signaling	SiO2_7_TMS2	1.28	0.0238	NaN	RAP1B,MAPK1
Neurotrophin/TRK Signaling	SiO2_7_TMS3	1.28	0.0238	NaN	RAP1B,MAPK1
Neurotrophin/TRK Signaling	TiO2_NM105	1.28	0.0238	NaN	RAP1B,MAPK1
Regulation of IL-2 Expression in Activated and Anergic T Lymphocytes	GrapheneOxide	1.27	0.0235	NaN	RAP1B,MAPK1
Regulation of IL-2 Expression in Activated and Anergic T Lymphocytes	Mn2O3	1.27	0.0235	NaN	RAP1B,MAPK1
Regulation of IL-2 Expression in Activated and Anergic T Lymphocytes	PigmentBlue	1.27	0.0235	NaN	RAP1B,MAPK1
Regulation of IL-2 Expression in Activated and Anergic T Lymphocytes	PigmentGreen	1.27	0.0235	NaN	RAP1B,MAPK1
Regulation of IL-2 Expression in Activated and Anergic T Lymphocytes	SiO2_15_Amino	1.27	0.0235	NaN	RAP1B,MAPK1
Regulation of IL-2 Expression in Activated and Anergic T Lymphocytes	SiO2_15_Phospho	1.27	0.0235	NaN	RAP1B,MAPK1
Regulation of IL-2 Expression in Activated and Anergic T Lymphocytes	SiO2_15_Unmod	1.27	0.0235	NaN	RAP1B,MAPK1
Regulation of IL-2 Expression in Activated and Anergic T Lymphocytes	SiO2_40	1.27	0.0235	NaN	RAP1B,MAPK1
Regulation of IL-2 Expression in Activated and Anergic T Lymphocytes	SiO2_7_Hydrophil	1.27	0.0235	NaN	RAP1B,MAPK1
Regulation of IL-2 Expression in Activated and Anergic T Lymphocytes	SiO2_7_TMS2	1.27	0.0235	NaN	RAP1B,MAPK1
Regulation of IL-2 Expression in Activated and Anergic T Lymphocytes	SiO2_7_TMS3	1.27	0.0235	NaN	RAP1B,MAPK1
Regulation of IL-2 Expression in Activated and Anergic T Lymphocytes	TiO2_NM105	1.27	0.0235	NaN	RAP1B,MAPK1
ERK/MAPK Signaling	GrapheneOxide	1.27	0.0154	NaN	RAP1B,MAPK1,TLN1
ERK/MAPK Signaling	Mn2O3	1.27	0.0154	NaN	RAP1B,MAPK1,TLN1
ERK/MAPK Signaling	PigmentBlue	1.27	0.0154	NaN	RAP1B,MAPK1,TLN1
ERK/MAPK Signaling	PigmentGreen	1.27	0.0154	NaN	RAP1B,MAPK1,TLN1
ERK/MAPK Signaling	SiO2_15_Amino	1.27	0.0154	NaN	RAP1B,MAPK1,TLN1
ERK/MAPK Signaling	SiO2_15_Phospho	1.27	0.0154	NaN	RAP1B,MAPK1,TLN1
ERK/MAPK Signaling	SiO2_15_Unmod	1.27	0.0154	NaN	RAP1B,MAPK1,TLN1
ERK/MAPK Signaling	SiO2_40	1.27	0.0154	NaN	RAP1B,MAPK1,TLN1
ERK/MAPK Signaling	SiO2_7_Hydrophil	1.27	0.0154	NaN	RAP1B,MAPK1,TLN1
ERK/MAPK Signaling	SiO2_7_TMS2	1.27	0.0154	NaN	RAP1B,MAPK1,TLN1
ERK/MAPK Signaling	SiO2_7_TMS3	1.27	0.0154	NaN	RAP1B,MAPK1,TLN1
ERK/MAPK Signaling	TiO2_NM105	1.27	0.0154	NaN	RAP1B,MAPK1,TLN1
IL-17 Signaling	GrapheneOxide	1.27	0.0233	NaN	RAP1B,MAPK1
IL-17 Signaling	Mn2O3	1.27	0.0233	NaN	RAP1B,MAPK1
IL-17 Signaling	PigmentBlue	1.27	0.0233	NaN	RAP1B,MAPK1
IL-17 Signaling	PigmentGreen	1.27	0.0233	NaN	RAP1B,MAPK1
IL-17 Signaling	SiO2_15_Amino	1.27	0.0233	NaN	RAP1B,MAPK1
IL-17 Signaling	SiO2_15_Phospho	1.27	0.0233	NaN	RAP1B,MAPK1
IL-17 Signaling	SiO2_15_Unmod	1.27	0.0233	NaN	RAP1B,MAPK1
IL-17 Signaling	SiO2_40	1.27	0.0233	NaN	RAP1B,MAPK1
IL-17 Signaling	SiO2_7_Hydrophil	1.27	0.0233	NaN	RAP1B,MAPK1
IL-17 Signaling	SiO2_7_TMS2	1.27	0.0233	NaN	RAP1B,MAPK1
IL-17 Signaling	SiO2_7_TMS3	1.27	0.0233	NaN	RAP1B,MAPK1
IL-17 Signaling	TiO2_NM105	1.27	0.0233	NaN	RAP1B,MAPK1
Arginine Degradation I (Arginase Pathway)	GrapheneOxide	1.26	0.0769	NaN	OAT
Arginine Degradation I (Arginase Pathway)	Mn2O3	1.26	0.0769	NaN	OAT
Arginine Degradation I (Arginase Pathway)	PigmentBlue	1.26	0.0769	NaN	OAT
Arginine Degradation I (Arginase Pathway)	PigmentGreen	1.26	0.0769	NaN	OAT
Arginine Degradation I (Arginase Pathway)	SiO2_15_Amino	1.26	0.0769	NaN	OAT
Arginine Degradation I (Arginase Pathway)	SiO2_15_Phospho	1.26	0.0769	NaN	OAT
Arginine Degradation I (Arginase Pathway)	SiO2_15_Unmod	1.26	0.0769	NaN	OAT
Arginine Degradation I (Arginase Pathway)	SiO2_40	1.26	0.0769	NaN	OAT
Arginine Degradation I (Arginase Pathway)	SiO2_7_Hydrophil	1.26	0.0769	NaN	OAT
Arginine Degradation I (Arginase Pathway)	SiO2_7_TMS2	1.26	0.0769	NaN	OAT
Arginine Degradation I (Arginase Pathway)	SiO2_7_TMS3	1.26	0.0769	NaN	OAT
Arginine Degradation I (Arginase Pathway)	TiO2_NM105	1.26	0.0769	NaN	OAT
dTMP De Novo Biosynthesis	GrapheneOxide	1.26	0.0769	NaN	L-serine
dTMP De Novo Biosynthesis	Mn2O3	1.26	0.0769	NaN	L-serine
dTMP De Novo Biosynthesis	PigmentBlue	1.26	0.0769	NaN	L-serine
dTMP De Novo Biosynthesis	PigmentGreen	1.26	0.0769	NaN	L-serine
dTMP De Novo Biosynthesis	SiO2_15_Amino	1.26	0.0769	NaN	L-serine
dTMP De Novo Biosynthesis	SiO2_15_Phospho	1.26	0.0769	NaN	L-serine
dTMP De Novo Biosynthesis	SiO2_15_Unmod	1.26	0.0769	NaN	L-serine
dTMP De Novo Biosynthesis	SiO2_40	1.26	0.0769	NaN	L-serine
dTMP De Novo Biosynthesis	SiO2_7_Hydrophil	1.26	0.0769	NaN	L-serine
dTMP De Novo Biosynthesis	SiO2_7_TMS2	1.26	0.0769	NaN	L-serine
dTMP De Novo Biosynthesis	SiO2_7_TMS3	1.26	0.0769	NaN	L-serine
dTMP De Novo Biosynthesis	TiO2_NM105	1.26	0.0769	NaN	L-serine
BER pathway	GrapheneOxide	1.26	0.0769	NaN	PCNA
BER pathway	Mn2O3	1.26	0.0769	NaN	PCNA
BER pathway	PigmentBlue	1.26	0.0769	NaN	PCNA
BER pathway	PigmentGreen	1.26	0.0769	NaN	PCNA
BER pathway	SiO2_15_Amino	1.26	0.0769	NaN	PCNA
BER pathway	SiO2_15_Phospho	1.26	0.0769	NaN	PCNA
BER pathway	SiO2_15_Unmod	1.26	0.0769	NaN	PCNA
BER pathway	SiO2_40	1.26	0.0769	NaN	PCNA
BER pathway	SiO2_7_Hydrophil	1.26	0.0769	NaN	PCNA
BER pathway	SiO2_7_TMS2	1.26	0.0769	NaN	PCNA
BER pathway	SiO2_7_TMS3	1.26	0.0769	NaN	PCNA
BER pathway	TiO2_NM105	1.26	0.0769	NaN	PCNA
IL-3 Signaling	GrapheneOxide	1.26	0.023	NaN	RAP1B,MAPK1
IL-3 Signaling	Mn2O3	1.26	0.023	NaN	RAP1B,MAPK1
IL-3 Signaling	PigmentBlue	1.26	0.023	NaN	RAP1B,MAPK1
IL-3 Signaling	PigmentGreen	1.26	0.023	NaN	RAP1B,MAPK1
IL-3 Signaling	SiO2_15_Amino	1.26	0.023	NaN	RAP1B,MAPK1
IL-3 Signaling	SiO2_15_Phospho	1.26	0.023	NaN	RAP1B,MAPK1
IL-3 Signaling	SiO2_15_Unmod	1.26	0.023	NaN	RAP1B,MAPK1
IL-3 Signaling	SiO2_40	1.26	0.023	NaN	RAP1B,MAPK1
IL-3 Signaling	SiO2_7_Hydrophil	1.26	0.023	NaN	RAP1B,MAPK1
IL-3 Signaling	SiO2_7_TMS2	1.26	0.023	NaN	RAP1B,MAPK1
IL-3 Signaling	SiO2_7_TMS3	1.26	0.023	NaN	RAP1B,MAPK1
IL-3 Signaling	TiO2_NM105	1.26	0.023	NaN	RAP1B,MAPK1
IL-8 Signaling	GrapheneOxide	1.25	0.0151	NaN	RAP1B,MAPK1,RACK1
IL-8 Signaling	Mn2O3	1.25	0.0151	NaN	RAP1B,MAPK1,RACK1
IL-8 Signaling	PigmentBlue	1.25	0.0151	NaN	RAP1B,MAPK1,RACK1
IL-8 Signaling	PigmentGreen	1.25	0.0151	NaN	RAP1B,MAPK1,RACK1
IL-8 Signaling	SiO2_15_Amino	1.25	0.0151	NaN	RAP1B,MAPK1,RACK1
IL-8 Signaling	SiO2_15_Phospho	1.25	0.0151	NaN	RAP1B,MAPK1,RACK1
IL-8 Signaling	SiO2_15_Unmod	1.25	0.0151	NaN	RAP1B,MAPK1,RACK1
IL-8 Signaling	SiO2_40	1.25	0.0151	NaN	RAP1B,MAPK1,RACK1
IL-8 Signaling	SiO2_7_Hydrophil	1.25	0.0151	NaN	RAP1B,MAPK1,RACK1
IL-8 Signaling	SiO2_7_TMS2	1.25	0.0151	NaN	RAP1B,MAPK1,RACK1
IL-8 Signaling	SiO2_7_TMS3	1.25	0.0151	NaN	RAP1B,MAPK1,RACK1
IL-8 Signaling	TiO2_NM105	1.25	0.0151	NaN	RAP1B,MAPK1,RACK1
FLT3 Signaling in Hematopoietic Progenitor Cells	GrapheneOxide	1.25	0.0227	NaN	RAP1B,MAPK1
FLT3 Signaling in Hematopoietic Progenitor Cells	Mn2O3	1.25	0.0227	NaN	RAP1B,MAPK1
FLT3 Signaling in Hematopoietic Progenitor Cells	PigmentBlue	1.25	0.0227	NaN	RAP1B,MAPK1
FLT3 Signaling in Hematopoietic Progenitor Cells	PigmentGreen	1.25	0.0227	NaN	RAP1B,MAPK1
FLT3 Signaling in Hematopoietic Progenitor Cells	SiO2_15_Amino	1.25	0.0227	NaN	RAP1B,MAPK1
FLT3 Signaling in Hematopoietic Progenitor Cells	SiO2_15_Phospho	1.25	0.0227	NaN	RAP1B,MAPK1
FLT3 Signaling in Hematopoietic Progenitor Cells	SiO2_15_Unmod	1.25	0.0227	NaN	RAP1B,MAPK1
FLT3 Signaling in Hematopoietic Progenitor Cells	SiO2_40	1.25	0.0227	NaN	RAP1B,MAPK1
FLT3 Signaling in Hematopoietic Progenitor Cells	SiO2_7_Hydrophil	1.25	0.0227	NaN	RAP1B,MAPK1
FLT3 Signaling in Hematopoietic Progenitor Cells	SiO2_7_TMS2	1.25	0.0227	NaN	RAP1B,MAPK1
FLT3 Signaling in Hematopoietic Progenitor Cells	SiO2_7_TMS3	1.25	0.0227	NaN	RAP1B,MAPK1
FLT3 Signaling in Hematopoietic Progenitor Cells	TiO2_NM105	1.25	0.0227	NaN	RAP1B,MAPK1
Bladder Cancer Signaling	GrapheneOxide	1.25	0.0227	NaN	RAP1B,MAPK1
Bladder Cancer Signaling	Mn2O3	1.25	0.0227	NaN	RAP1B,MAPK1
Bladder Cancer Signaling	PigmentBlue	1.25	0.0227	NaN	RAP1B,MAPK1
Bladder Cancer Signaling	PigmentGreen	1.25	0.0227	NaN	RAP1B,MAPK1
Bladder Cancer Signaling	SiO2_15_Amino	1.25	0.0227	NaN	RAP1B,MAPK1
Bladder Cancer Signaling	SiO2_15_Phospho	1.25	0.0227	NaN	RAP1B,MAPK1
Bladder Cancer Signaling	SiO2_15_Unmod	1.25	0.0227	NaN	RAP1B,MAPK1
Bladder Cancer Signaling	SiO2_40	1.25	0.0227	NaN	RAP1B,MAPK1
Bladder Cancer Signaling	SiO2_7_Hydrophil	1.25	0.0227	NaN	RAP1B,MAPK1
Bladder Cancer Signaling	SiO2_7_TMS2	1.25	0.0227	NaN	RAP1B,MAPK1
Bladder Cancer Signaling	SiO2_7_TMS3	1.25	0.0227	NaN	RAP1B,MAPK1
Bladder Cancer Signaling	TiO2_NM105	1.25	0.0227	NaN	RAP1B,MAPK1
Non-Small Cell Lung Cancer Signaling	GrapheneOxide	1.25	0.0227	NaN	RAP1B,MAPK1
Non-Small Cell Lung Cancer Signaling	Mn2O3	1.25	0.0227	NaN	RAP1B,MAPK1
Non-Small Cell Lung Cancer Signaling	PigmentBlue	1.25	0.0227	NaN	RAP1B,MAPK1
Non-Small Cell Lung Cancer Signaling	PigmentGreen	1.25	0.0227	NaN	RAP1B,MAPK1
Non-Small Cell Lung Cancer Signaling	SiO2_15_Amino	1.25	0.0227	NaN	RAP1B,MAPK1
Non-Small Cell Lung Cancer Signaling	SiO2_15_Phospho	1.25	0.0227	NaN	RAP1B,MAPK1
Non-Small Cell Lung Cancer Signaling	SiO2_15_Unmod	1.25	0.0227	NaN	RAP1B,MAPK1
Non-Small Cell Lung Cancer Signaling	SiO2_40	1.25	0.0227	NaN	RAP1B,MAPK1
Non-Small Cell Lung Cancer Signaling	SiO2_7_Hydrophil	1.25	0.0227	NaN	RAP1B,MAPK1
Non-Small Cell Lung Cancer Signaling	SiO2_7_TMS2	1.25	0.0227	NaN	RAP1B,MAPK1
Non-Small Cell Lung Cancer Signaling	SiO2_7_TMS3	1.25	0.0227	NaN	RAP1B,MAPK1
Non-Small Cell Lung Cancer Signaling	TiO2_NM105	1.25	0.0227	NaN	RAP1B,MAPK1
Estrogen-Dependent Breast Cancer Signaling	GrapheneOxide	1.25	0.0227	NaN	RAP1B,MAPK1
Estrogen-Dependent Breast Cancer Signaling	Mn2O3	1.25	0.0227	NaN	RAP1B,MAPK1
Estrogen-Dependent Breast Cancer Signaling	PigmentBlue	1.25	0.0227	NaN	RAP1B,MAPK1
Estrogen-Dependent Breast Cancer Signaling	PigmentGreen	1.25	0.0227	NaN	RAP1B,MAPK1
Estrogen-Dependent Breast Cancer Signaling	SiO2_15_Amino	1.25	0.0227	NaN	RAP1B,MAPK1
Estrogen-Dependent Breast Cancer Signaling	SiO2_15_Phospho	1.25	0.0227	NaN	RAP1B,MAPK1
Estrogen-Dependent Breast Cancer Signaling	SiO2_15_Unmod	1.25	0.0227	NaN	RAP1B,MAPK1
Estrogen-Dependent Breast Cancer Signaling	SiO2_40	1.25	0.0227	NaN	RAP1B,MAPK1
Estrogen-Dependent Breast Cancer Signaling	SiO2_7_Hydrophil	1.25	0.0227	NaN	RAP1B,MAPK1
Estrogen-Dependent Breast Cancer Signaling	SiO2_7_TMS2	1.25	0.0227	NaN	RAP1B,MAPK1
Estrogen-Dependent Breast Cancer Signaling	SiO2_7_TMS3	1.25	0.0227	NaN	RAP1B,MAPK1
Estrogen-Dependent Breast Cancer Signaling	TiO2_NM105	1.25	0.0227	NaN	RAP1B,MAPK1
JAK/Stat Signaling	GrapheneOxide	1.25	0.0227	NaN	RAP1B,MAPK1
JAK/Stat Signaling	Mn2O3	1.25	0.0227	NaN	RAP1B,MAPK1
JAK/Stat Signaling	PigmentBlue	1.25	0.0227	NaN	RAP1B,MAPK1
JAK/Stat Signaling	PigmentGreen	1.25	0.0227	NaN	RAP1B,MAPK1
JAK/Stat Signaling	SiO2_15_Amino	1.25	0.0227	NaN	RAP1B,MAPK1
JAK/Stat Signaling	SiO2_15_Phospho	1.25	0.0227	NaN	RAP1B,MAPK1
JAK/Stat Signaling	SiO2_15_Unmod	1.25	0.0227	NaN	RAP1B,MAPK1
JAK/Stat Signaling	SiO2_40	1.25	0.0227	NaN	RAP1B,MAPK1
JAK/Stat Signaling	SiO2_7_Hydrophil	1.25	0.0227	NaN	RAP1B,MAPK1
JAK/Stat Signaling	SiO2_7_TMS2	1.25	0.0227	NaN	RAP1B,MAPK1
JAK/Stat Signaling	SiO2_7_TMS3	1.25	0.0227	NaN	RAP1B,MAPK1
JAK/Stat Signaling	TiO2_NM105	1.25	0.0227	NaN	RAP1B,MAPK1
Erythropoietin Signaling	GrapheneOxide	1.24	0.0225	NaN	RAP1B,MAPK1
Erythropoietin Signaling	Mn2O3	1.24	0.0225	NaN	RAP1B,MAPK1
Erythropoietin Signaling	PigmentBlue	1.24	0.0225	NaN	RAP1B,MAPK1
Erythropoietin Signaling	PigmentGreen	1.24	0.0225	NaN	RAP1B,MAPK1
Erythropoietin Signaling	SiO2_15_Amino	1.24	0.0225	NaN	RAP1B,MAPK1
Erythropoietin Signaling	SiO2_15_Phospho	1.24	0.0225	NaN	RAP1B,MAPK1
Erythropoietin Signaling	SiO2_15_Unmod	1.24	0.0225	NaN	RAP1B,MAPK1
Erythropoietin Signaling	SiO2_40	1.24	0.0225	NaN	RAP1B,MAPK1
Erythropoietin Signaling	SiO2_7_Hydrophil	1.24	0.0225	NaN	RAP1B,MAPK1
Erythropoietin Signaling	SiO2_7_TMS2	1.24	0.0225	NaN	RAP1B,MAPK1
Erythropoietin Signaling	SiO2_7_TMS3	1.24	0.0225	NaN	RAP1B,MAPK1
Erythropoietin Signaling	TiO2_NM105	1.24	0.0225	NaN	RAP1B,MAPK1
Prolactin Signaling	GrapheneOxide	1.23	0.0222	NaN	RAP1B,MAPK1
Prolactin Signaling	Mn2O3	1.23	0.0222	NaN	RAP1B,MAPK1
Prolactin Signaling	PigmentBlue	1.23	0.0222	NaN	RAP1B,MAPK1
Prolactin Signaling	PigmentGreen	1.23	0.0222	NaN	RAP1B,MAPK1
Prolactin Signaling	SiO2_15_Amino	1.23	0.0222	NaN	RAP1B,MAPK1
Prolactin Signaling	SiO2_15_Phospho	1.23	0.0222	NaN	RAP1B,MAPK1
Prolactin Signaling	SiO2_15_Unmod	1.23	0.0222	NaN	RAP1B,MAPK1
Prolactin Signaling	SiO2_40	1.23	0.0222	NaN	RAP1B,MAPK1
Prolactin Signaling	SiO2_7_Hydrophil	1.23	0.0222	NaN	RAP1B,MAPK1
Prolactin Signaling	SiO2_7_TMS2	1.23	0.0222	NaN	RAP1B,MAPK1
Prolactin Signaling	SiO2_7_TMS3	1.23	0.0222	NaN	RAP1B,MAPK1
Prolactin Signaling	TiO2_NM105	1.23	0.0222	NaN	RAP1B,MAPK1
PEDF Signaling	GrapheneOxide	1.23	0.0222	NaN	RAP1B,MAPK1
PEDF Signaling	Mn2O3	1.23	0.0222	NaN	RAP1B,MAPK1
PEDF Signaling	PigmentBlue	1.23	0.0222	NaN	RAP1B,MAPK1
PEDF Signaling	PigmentGreen	1.23	0.0222	NaN	RAP1B,MAPK1
PEDF Signaling	SiO2_15_Amino	1.23	0.0222	NaN	RAP1B,MAPK1
PEDF Signaling	SiO2_15_Phospho	1.23	0.0222	NaN	RAP1B,MAPK1
PEDF Signaling	SiO2_15_Unmod	1.23	0.0222	NaN	RAP1B,MAPK1
PEDF Signaling	SiO2_40	1.23	0.0222	NaN	RAP1B,MAPK1
PEDF Signaling	SiO2_7_Hydrophil	1.23	0.0222	NaN	RAP1B,MAPK1
PEDF Signaling	SiO2_7_TMS2	1.23	0.0222	NaN	RAP1B,MAPK1
PEDF Signaling	SiO2_7_TMS3	1.23	0.0222	NaN	RAP1B,MAPK1
PEDF Signaling	TiO2_NM105	1.23	0.0222	NaN	RAP1B,MAPK1
TGF-Î² Signaling	GrapheneOxide	1.23	0.0222	NaN	RAP1B,MAPK1
TGF-Î² Signaling	Mn2O3	1.23	0.0222	NaN	RAP1B,MAPK1
TGF-Î² Signaling	PigmentBlue	1.23	0.0222	NaN	RAP1B,MAPK1
TGF-Î² Signaling	PigmentGreen	1.23	0.0222	NaN	RAP1B,MAPK1
TGF-Î² Signaling	SiO2_15_Amino	1.23	0.0222	NaN	RAP1B,MAPK1
TGF-Î² Signaling	SiO2_15_Phospho	1.23	0.0222	NaN	RAP1B,MAPK1
TGF-Î² Signaling	SiO2_15_Unmod	1.23	0.0222	NaN	RAP1B,MAPK1
TGF-Î² Signaling	SiO2_40	1.23	0.0222	NaN	RAP1B,MAPK1
TGF-Î² Signaling	SiO2_7_Hydrophil	1.23	0.0222	NaN	RAP1B,MAPK1
TGF-Î² Signaling	SiO2_7_TMS2	1.23	0.0222	NaN	RAP1B,MAPK1
TGF-Î² Signaling	SiO2_7_TMS3	1.23	0.0222	NaN	RAP1B,MAPK1
TGF-Î² Signaling	TiO2_NM105	1.23	0.0222	NaN	RAP1B,MAPK1
Serine Biosynthesis	GrapheneOxide	1.23	0.0714	NaN	L-serine
Serine Biosynthesis	Mn2O3	1.23	0.0714	NaN	L-serine
Serine Biosynthesis	PigmentBlue	1.23	0.0714	NaN	L-serine
Serine Biosynthesis	PigmentGreen	1.23	0.0714	NaN	L-serine
Serine Biosynthesis	SiO2_15_Amino	1.23	0.0714	NaN	L-serine
Serine Biosynthesis	SiO2_15_Phospho	1.23	0.0714	NaN	L-serine
Serine Biosynthesis	SiO2_15_Unmod	1.23	0.0714	NaN	L-serine
Serine Biosynthesis	SiO2_40	1.23	0.0714	NaN	L-serine
Serine Biosynthesis	SiO2_7_Hydrophil	1.23	0.0714	NaN	L-serine
Serine Biosynthesis	SiO2_7_TMS2	1.23	0.0714	NaN	L-serine
Serine Biosynthesis	SiO2_7_TMS3	1.23	0.0714	NaN	L-serine
Serine Biosynthesis	TiO2_NM105	1.23	0.0714	NaN	L-serine
Aspartate Degradation II	GrapheneOxide	1.23	0.0714	NaN	MDH2
Aspartate Degradation II	Mn2O3	1.23	0.0714	NaN	MDH2
Aspartate Degradation II	PigmentBlue	1.23	0.0714	NaN	MDH2
Aspartate Degradation II	PigmentGreen	1.23	0.0714	NaN	MDH2
Aspartate Degradation II	SiO2_15_Amino	1.23	0.0714	NaN	MDH2
Aspartate Degradation II	SiO2_15_Phospho	1.23	0.0714	NaN	MDH2
Aspartate Degradation II	SiO2_15_Unmod	1.23	0.0714	NaN	MDH2
Aspartate Degradation II	SiO2_40	1.23	0.0714	NaN	MDH2
Aspartate Degradation II	SiO2_7_Hydrophil	1.23	0.0714	NaN	MDH2
Aspartate Degradation II	SiO2_7_TMS2	1.23	0.0714	NaN	MDH2
Aspartate Degradation II	SiO2_7_TMS3	1.23	0.0714	NaN	MDH2
Aspartate Degradation II	TiO2_NM105	1.23	0.0714	NaN	MDH2
LPS-stimulated MAPK Signaling	GrapheneOxide	1.22	0.022	NaN	RAP1B,MAPK1
LPS-stimulated MAPK Signaling	Mn2O3	1.22	0.022	NaN	RAP1B,MAPK1
LPS-stimulated MAPK Signaling	PigmentBlue	1.22	0.022	NaN	RAP1B,MAPK1
LPS-stimulated MAPK Signaling	PigmentGreen	1.22	0.022	NaN	RAP1B,MAPK1
LPS-stimulated MAPK Signaling	SiO2_15_Amino	1.22	0.022	NaN	RAP1B,MAPK1
LPS-stimulated MAPK Signaling	SiO2_15_Phospho	1.22	0.022	NaN	RAP1B,MAPK1
LPS-stimulated MAPK Signaling	SiO2_15_Unmod	1.22	0.022	NaN	RAP1B,MAPK1
LPS-stimulated MAPK Signaling	SiO2_40	1.22	0.022	NaN	RAP1B,MAPK1
LPS-stimulated MAPK Signaling	SiO2_7_Hydrophil	1.22	0.022	NaN	RAP1B,MAPK1
LPS-stimulated MAPK Signaling	SiO2_7_TMS2	1.22	0.022	NaN	RAP1B,MAPK1
LPS-stimulated MAPK Signaling	SiO2_7_TMS3	1.22	0.022	NaN	RAP1B,MAPK1
LPS-stimulated MAPK Signaling	TiO2_NM105	1.22	0.022	NaN	RAP1B,MAPK1
Apoptosis Signaling	GrapheneOxide	1.22	0.022	NaN	RAP1B,MAPK1
Apoptosis Signaling	Mn2O3	1.22	0.022	NaN	RAP1B,MAPK1
Apoptosis Signaling	PigmentBlue	1.22	0.022	NaN	RAP1B,MAPK1
Apoptosis Signaling	PigmentGreen	1.22	0.022	NaN	RAP1B,MAPK1
Apoptosis Signaling	SiO2_15_Amino	1.22	0.022	NaN	RAP1B,MAPK1
Apoptosis Signaling	SiO2_15_Phospho	1.22	0.022	NaN	RAP1B,MAPK1
Apoptosis Signaling	SiO2_15_Unmod	1.22	0.022	NaN	RAP1B,MAPK1
Apoptosis Signaling	SiO2_40	1.22	0.022	NaN	RAP1B,MAPK1
Apoptosis Signaling	SiO2_7_Hydrophil	1.22	0.022	NaN	RAP1B,MAPK1
Apoptosis Signaling	SiO2_7_TMS2	1.22	0.022	NaN	RAP1B,MAPK1
Apoptosis Signaling	SiO2_7_TMS3	1.22	0.022	NaN	RAP1B,MAPK1
Apoptosis Signaling	TiO2_NM105	1.22	0.022	NaN	RAP1B,MAPK1
CCR5 Signaling in Macrophages	GrapheneOxide	1.21	0.0217	NaN	MAPK1,RACK1
CCR5 Signaling in Macrophages	Mn2O3	1.21	0.0217	NaN	MAPK1,RACK1
CCR5 Signaling in Macrophages	PigmentBlue	1.21	0.0217	NaN	MAPK1,RACK1
CCR5 Signaling in Macrophages	PigmentGreen	1.21	0.0217	NaN	MAPK1,RACK1
CCR5 Signaling in Macrophages	SiO2_15_Amino	1.21	0.0217	NaN	MAPK1,RACK1
CCR5 Signaling in Macrophages	SiO2_15_Phospho	1.21	0.0217	NaN	MAPK1,RACK1
CCR5 Signaling in Macrophages	SiO2_15_Unmod	1.21	0.0217	NaN	MAPK1,RACK1
CCR5 Signaling in Macrophages	SiO2_40	1.21	0.0217	NaN	MAPK1,RACK1
CCR5 Signaling in Macrophages	SiO2_7_Hydrophil	1.21	0.0217	NaN	MAPK1,RACK1
CCR5 Signaling in Macrophages	SiO2_7_TMS2	1.21	0.0217	NaN	MAPK1,RACK1
CCR5 Signaling in Macrophages	SiO2_7_TMS3	1.21	0.0217	NaN	MAPK1,RACK1
CCR5 Signaling in Macrophages	TiO2_NM105	1.21	0.0217	NaN	MAPK1,RACK1
NF-ÎºB Activation by Viruses	GrapheneOxide	1.21	0.0215	NaN	RAP1B,MAPK1
NF-ÎºB Activation by Viruses	Mn2O3	1.21	0.0215	NaN	RAP1B,MAPK1
NF-ÎºB Activation by Viruses	PigmentBlue	1.21	0.0215	NaN	RAP1B,MAPK1
NF-ÎºB Activation by Viruses	PigmentGreen	1.21	0.0215	NaN	RAP1B,MAPK1
NF-ÎºB Activation by Viruses	SiO2_15_Amino	1.21	0.0215	NaN	RAP1B,MAPK1
NF-ÎºB Activation by Viruses	SiO2_15_Phospho	1.21	0.0215	NaN	RAP1B,MAPK1
NF-ÎºB Activation by Viruses	SiO2_15_Unmod	1.21	0.0215	NaN	RAP1B,MAPK1
NF-ÎºB Activation by Viruses	SiO2_40	1.21	0.0215	NaN	RAP1B,MAPK1
NF-ÎºB Activation by Viruses	SiO2_7_Hydrophil	1.21	0.0215	NaN	RAP1B,MAPK1
NF-ÎºB Activation by Viruses	SiO2_7_TMS2	1.21	0.0215	NaN	RAP1B,MAPK1
NF-ÎºB Activation by Viruses	SiO2_7_TMS3	1.21	0.0215	NaN	RAP1B,MAPK1
NF-ÎºB Activation by Viruses	TiO2_NM105	1.21	0.0215	NaN	RAP1B,MAPK1
Thrombin Signaling	GrapheneOxide	1.2	0.0144	NaN	RAP1B,MAPK1,RACK1
Thrombin Signaling	Mn2O3	1.2	0.0144	NaN	RAP1B,MAPK1,RACK1
Thrombin Signaling	PigmentBlue	1.2	0.0144	NaN	RAP1B,MAPK1,RACK1
Thrombin Signaling	PigmentGreen	1.2	0.0144	NaN	RAP1B,MAPK1,RACK1
Thrombin Signaling	SiO2_15_Amino	1.2	0.0144	NaN	RAP1B,MAPK1,RACK1
Thrombin Signaling	SiO2_15_Phospho	1.2	0.0144	NaN	RAP1B,MAPK1,RACK1
Thrombin Signaling	SiO2_15_Unmod	1.2	0.0144	NaN	RAP1B,MAPK1,RACK1
Thrombin Signaling	SiO2_40	1.2	0.0144	NaN	RAP1B,MAPK1,RACK1
Thrombin Signaling	SiO2_7_Hydrophil	1.2	0.0144	NaN	RAP1B,MAPK1,RACK1
Thrombin Signaling	SiO2_7_TMS2	1.2	0.0144	NaN	RAP1B,MAPK1,RACK1
Thrombin Signaling	SiO2_7_TMS3	1.2	0.0144	NaN	RAP1B,MAPK1,RACK1
Thrombin Signaling	TiO2_NM105	1.2	0.0144	NaN	RAP1B,MAPK1,RACK1
Neuregulin Signaling	GrapheneOxide	1.2	0.0213	NaN	RAP1B,MAPK1
Neuregulin Signaling	Mn2O3	1.2	0.0213	NaN	RAP1B,MAPK1
Neuregulin Signaling	PigmentBlue	1.2	0.0213	NaN	RAP1B,MAPK1
Neuregulin Signaling	PigmentGreen	1.2	0.0213	NaN	RAP1B,MAPK1
Neuregulin Signaling	SiO2_15_Amino	1.2	0.0213	NaN	RAP1B,MAPK1
Neuregulin Signaling	SiO2_15_Phospho	1.2	0.0213	NaN	RAP1B,MAPK1
Neuregulin Signaling	SiO2_15_Unmod	1.2	0.0213	NaN	RAP1B,MAPK1
Neuregulin Signaling	SiO2_40	1.2	0.0213	NaN	RAP1B,MAPK1
Neuregulin Signaling	SiO2_7_Hydrophil	1.2	0.0213	NaN	RAP1B,MAPK1
Neuregulin Signaling	SiO2_7_TMS2	1.2	0.0213	NaN	RAP1B,MAPK1
Neuregulin Signaling	SiO2_7_TMS3	1.2	0.0213	NaN	RAP1B,MAPK1
Neuregulin Signaling	TiO2_NM105	1.2	0.0213	NaN	RAP1B,MAPK1
IL-1 Signaling	GrapheneOxide	1.2	0.0213	NaN	MAPK1,RACK1
IL-1 Signaling	Mn2O3	1.2	0.0213	NaN	MAPK1,RACK1
IL-1 Signaling	PigmentBlue	1.2	0.0213	NaN	MAPK1,RACK1
IL-1 Signaling	PigmentGreen	1.2	0.0213	NaN	MAPK1,RACK1
IL-1 Signaling	SiO2_15_Amino	1.2	0.0213	NaN	MAPK1,RACK1
IL-1 Signaling	SiO2_15_Phospho	1.2	0.0213	NaN	MAPK1,RACK1
IL-1 Signaling	SiO2_15_Unmod	1.2	0.0213	NaN	MAPK1,RACK1
IL-1 Signaling	SiO2_40	1.2	0.0213	NaN	MAPK1,RACK1
IL-1 Signaling	SiO2_7_Hydrophil	1.2	0.0213	NaN	MAPK1,RACK1
IL-1 Signaling	SiO2_7_TMS2	1.2	0.0213	NaN	MAPK1,RACK1
IL-1 Signaling	SiO2_7_TMS3	1.2	0.0213	NaN	MAPK1,RACK1
IL-1 Signaling	TiO2_NM105	1.2	0.0213	NaN	MAPK1,RACK1
VEGF Family Ligand-Receptor Interactions	GrapheneOxide	1.2	0.0213	NaN	RAP1B,MAPK1
VEGF Family Ligand-Receptor Interactions	Mn2O3	1.2	0.0213	NaN	RAP1B,MAPK1
VEGF Family Ligand-Receptor Interactions	PigmentBlue	1.2	0.0213	NaN	RAP1B,MAPK1
VEGF Family Ligand-Receptor Interactions	PigmentGreen	1.2	0.0213	NaN	RAP1B,MAPK1
VEGF Family Ligand-Receptor Interactions	SiO2_15_Amino	1.2	0.0213	NaN	RAP1B,MAPK1
VEGF Family Ligand-Receptor Interactions	SiO2_15_Phospho	1.2	0.0213	NaN	RAP1B,MAPK1
VEGF Family Ligand-Receptor Interactions	SiO2_15_Unmod	1.2	0.0213	NaN	RAP1B,MAPK1
VEGF Family Ligand-Receptor Interactions	SiO2_40	1.2	0.0213	NaN	RAP1B,MAPK1
VEGF Family Ligand-Receptor Interactions	SiO2_7_Hydrophil	1.2	0.0213	NaN	RAP1B,MAPK1
VEGF Family Ligand-Receptor Interactions	SiO2_7_TMS2	1.2	0.0213	NaN	RAP1B,MAPK1
VEGF Family Ligand-Receptor Interactions	SiO2_7_TMS3	1.2	0.0213	NaN	RAP1B,MAPK1
VEGF Family Ligand-Receptor Interactions	TiO2_NM105	1.2	0.0213	NaN	RAP1B,MAPK1
Adenine and Adenosine Salvage III	GrapheneOxide	1.2	0.0667	NaN	HPRT1
Adenine and Adenosine Salvage III	Mn2O3	1.2	0.0667	NaN	HPRT1
Adenine and Adenosine Salvage III	PigmentBlue	1.2	0.0667	NaN	HPRT1
Adenine and Adenosine Salvage III	PigmentGreen	1.2	0.0667	NaN	HPRT1
Adenine and Adenosine Salvage III	SiO2_15_Amino	1.2	0.0667	NaN	HPRT1
Adenine and Adenosine Salvage III	SiO2_15_Phospho	1.2	0.0667	NaN	HPRT1
Adenine and Adenosine Salvage III	SiO2_15_Unmod	1.2	0.0667	NaN	HPRT1
Adenine and Adenosine Salvage III	SiO2_40	1.2	0.0667	NaN	HPRT1
Adenine and Adenosine Salvage III	SiO2_7_Hydrophil	1.2	0.0667	NaN	HPRT1
Adenine and Adenosine Salvage III	SiO2_7_TMS2	1.2	0.0667	NaN	HPRT1
Adenine and Adenosine Salvage III	SiO2_7_TMS3	1.2	0.0667	NaN	HPRT1
Adenine and Adenosine Salvage III	TiO2_NM105	1.2	0.0667	NaN	HPRT1
PPAR Signaling	GrapheneOxide	1.17	0.0206	NaN	RAP1B,MAPK1
PPAR Signaling	Mn2O3	1.17	0.0206	NaN	RAP1B,MAPK1
PPAR Signaling	PigmentBlue	1.17	0.0206	NaN	RAP1B,MAPK1
PPAR Signaling	PigmentGreen	1.17	0.0206	NaN	RAP1B,MAPK1
PPAR Signaling	SiO2_15_Amino	1.17	0.0206	NaN	RAP1B,MAPK1
PPAR Signaling	SiO2_15_Phospho	1.17	0.0206	NaN	RAP1B,MAPK1
PPAR Signaling	SiO2_15_Unmod	1.17	0.0206	NaN	RAP1B,MAPK1
PPAR Signaling	SiO2_40	1.17	0.0206	NaN	RAP1B,MAPK1
PPAR Signaling	SiO2_7_Hydrophil	1.17	0.0206	NaN	RAP1B,MAPK1
PPAR Signaling	SiO2_7_TMS2	1.17	0.0206	NaN	RAP1B,MAPK1
PPAR Signaling	SiO2_7_TMS3	1.17	0.0206	NaN	RAP1B,MAPK1
PPAR Signaling	TiO2_NM105	1.17	0.0206	NaN	RAP1B,MAPK1
Arginine Degradation VI (Arginase 2 Pathway)	GrapheneOxide	1.17	0.0625	NaN	OAT
Arginine Degradation VI (Arginase 2 Pathway)	Mn2O3	1.17	0.0625	NaN	OAT
Arginine Degradation VI (Arginase 2 Pathway)	PigmentBlue	1.17	0.0625	NaN	OAT
Arginine Degradation VI (Arginase 2 Pathway)	PigmentGreen	1.17	0.0625	NaN	OAT
Arginine Degradation VI (Arginase 2 Pathway)	SiO2_15_Amino	1.17	0.0625	NaN	OAT
Arginine Degradation VI (Arginase 2 Pathway)	SiO2_15_Phospho	1.17	0.0625	NaN	OAT
Arginine Degradation VI (Arginase 2 Pathway)	SiO2_15_Unmod	1.17	0.0625	NaN	OAT
Arginine Degradation VI (Arginase 2 Pathway)	SiO2_40	1.17	0.0625	NaN	OAT
Arginine Degradation VI (Arginase 2 Pathway)	SiO2_7_Hydrophil	1.17	0.0625	NaN	OAT
Arginine Degradation VI (Arginase 2 Pathway)	SiO2_7_TMS2	1.17	0.0625	NaN	OAT
Arginine Degradation VI (Arginase 2 Pathway)	SiO2_7_TMS3	1.17	0.0625	NaN	OAT
Arginine Degradation VI (Arginase 2 Pathway)	TiO2_NM105	1.17	0.0625	NaN	OAT
Selenocysteine Biosynthesis II (Archaea and Eukaryotes)	GrapheneOxide	1.17	0.0625	NaN	L-serine
Selenocysteine Biosynthesis II (Archaea and Eukaryotes)	Mn2O3	1.17	0.0625	NaN	L-serine
Selenocysteine Biosynthesis II (Archaea and Eukaryotes)	PigmentBlue	1.17	0.0625	NaN	L-serine
Selenocysteine Biosynthesis II (Archaea and Eukaryotes)	PigmentGreen	1.17	0.0625	NaN	L-serine
Selenocysteine Biosynthesis II (Archaea and Eukaryotes)	SiO2_15_Amino	1.17	0.0625	NaN	L-serine
Selenocysteine Biosynthesis II (Archaea and Eukaryotes)	SiO2_15_Phospho	1.17	0.0625	NaN	L-serine
Selenocysteine Biosynthesis II (Archaea and Eukaryotes)	SiO2_15_Unmod	1.17	0.0625	NaN	L-serine
Selenocysteine Biosynthesis II (Archaea and Eukaryotes)	SiO2_40	1.17	0.0625	NaN	L-serine
Selenocysteine Biosynthesis II (Archaea and Eukaryotes)	SiO2_7_Hydrophil	1.17	0.0625	NaN	L-serine
Selenocysteine Biosynthesis II (Archaea and Eukaryotes)	SiO2_7_TMS2	1.17	0.0625	NaN	L-serine
Selenocysteine Biosynthesis II (Archaea and Eukaryotes)	SiO2_7_TMS3	1.17	0.0625	NaN	L-serine
Selenocysteine Biosynthesis II (Archaea and Eukaryotes)	TiO2_NM105	1.17	0.0625	NaN	L-serine
Inosine-5'-phosphate Biosynthesis II	GrapheneOxide	1.17	0.0625	NaN	ATIC
Inosine-5'-phosphate Biosynthesis II	Mn2O3	1.17	0.0625	NaN	ATIC
Inosine-5'-phosphate Biosynthesis II	PigmentBlue	1.17	0.0625	NaN	ATIC
Inosine-5'-phosphate Biosynthesis II	PigmentGreen	1.17	0.0625	NaN	ATIC
Inosine-5'-phosphate Biosynthesis II	SiO2_15_Amino	1.17	0.0625	NaN	ATIC
Inosine-5'-phosphate Biosynthesis II	SiO2_15_Phospho	1.17	0.0625	NaN	ATIC
Inosine-5'-phosphate Biosynthesis II	SiO2_15_Unmod	1.17	0.0625	NaN	ATIC
Inosine-5'-phosphate Biosynthesis II	SiO2_40	1.17	0.0625	NaN	ATIC
Inosine-5'-phosphate Biosynthesis II	SiO2_7_Hydrophil	1.17	0.0625	NaN	ATIC
Inosine-5'-phosphate Biosynthesis II	SiO2_7_TMS2	1.17	0.0625	NaN	ATIC
Inosine-5'-phosphate Biosynthesis II	SiO2_7_TMS3	1.17	0.0625	NaN	ATIC
Inosine-5'-phosphate Biosynthesis II	TiO2_NM105	1.17	0.0625	NaN	ATIC
Parkinson's Signaling	GrapheneOxide	1.17	0.0625	NaN	MAPK1
Parkinson's Signaling	Mn2O3	1.17	0.0625	NaN	MAPK1
Parkinson's Signaling	PigmentBlue	1.17	0.0625	NaN	MAPK1
Parkinson's Signaling	PigmentGreen	1.17	0.0625	NaN	MAPK1
Parkinson's Signaling	SiO2_15_Amino	1.17	0.0625	NaN	MAPK1
Parkinson's Signaling	SiO2_15_Phospho	1.17	0.0625	NaN	MAPK1
Parkinson's Signaling	SiO2_15_Unmod	1.17	0.0625	NaN	MAPK1
Parkinson's Signaling	SiO2_40	1.17	0.0625	NaN	MAPK1
Parkinson's Signaling	SiO2_7_Hydrophil	1.17	0.0625	NaN	MAPK1
Parkinson's Signaling	SiO2_7_TMS2	1.17	0.0625	NaN	MAPK1
Parkinson's Signaling	SiO2_7_TMS3	1.17	0.0625	NaN	MAPK1
Parkinson's Signaling	TiO2_NM105	1.17	0.0625	NaN	MAPK1
CREB Signaling in Neurons	GrapheneOxide	1.16	0.0138	NaN	RAP1B,MAPK1,RACK1
CREB Signaling in Neurons	Mn2O3	1.16	0.0138	NaN	RAP1B,MAPK1,RACK1
CREB Signaling in Neurons	PigmentBlue	1.16	0.0138	NaN	RAP1B,MAPK1,RACK1
CREB Signaling in Neurons	PigmentGreen	1.16	0.0138	NaN	RAP1B,MAPK1,RACK1
CREB Signaling in Neurons	SiO2_15_Amino	1.16	0.0138	NaN	RAP1B,MAPK1,RACK1
CREB Signaling in Neurons	SiO2_15_Phospho	1.16	0.0138	NaN	RAP1B,MAPK1,RACK1
CREB Signaling in Neurons	SiO2_15_Unmod	1.16	0.0138	NaN	RAP1B,MAPK1,RACK1
CREB Signaling in Neurons	SiO2_40	1.16	0.0138	NaN	RAP1B,MAPK1,RACK1
CREB Signaling in Neurons	SiO2_7_Hydrophil	1.16	0.0138	NaN	RAP1B,MAPK1,RACK1
CREB Signaling in Neurons	SiO2_7_TMS2	1.16	0.0138	NaN	RAP1B,MAPK1,RACK1
CREB Signaling in Neurons	SiO2_7_TMS3	1.16	0.0138	NaN	RAP1B,MAPK1,RACK1
CREB Signaling in Neurons	TiO2_NM105	1.16	0.0138	NaN	RAP1B,MAPK1,RACK1
PDGF Signaling	GrapheneOxide	1.15	0.02	NaN	RAP1B,MAPK1
PDGF Signaling	Mn2O3	1.15	0.02	NaN	RAP1B,MAPK1
PDGF Signaling	PigmentBlue	1.15	0.02	NaN	RAP1B,MAPK1
PDGF Signaling	PigmentGreen	1.15	0.02	NaN	RAP1B,MAPK1
PDGF Signaling	SiO2_15_Amino	1.15	0.02	NaN	RAP1B,MAPK1
PDGF Signaling	SiO2_15_Phospho	1.15	0.02	NaN	RAP1B,MAPK1
PDGF Signaling	SiO2_15_Unmod	1.15	0.02	NaN	RAP1B,MAPK1
PDGF Signaling	SiO2_40	1.15	0.02	NaN	RAP1B,MAPK1
PDGF Signaling	SiO2_7_Hydrophil	1.15	0.02	NaN	RAP1B,MAPK1
PDGF Signaling	SiO2_7_TMS2	1.15	0.02	NaN	RAP1B,MAPK1
PDGF Signaling	SiO2_7_TMS3	1.15	0.02	NaN	RAP1B,MAPK1
PDGF Signaling	TiO2_NM105	1.15	0.02	NaN	RAP1B,MAPK1
Mismatch Repair in Eukaryotes	GrapheneOxide	1.14	0.0588	NaN	PCNA
Mismatch Repair in Eukaryotes	Mn2O3	1.14	0.0588	NaN	PCNA
Mismatch Repair in Eukaryotes	PigmentBlue	1.14	0.0588	NaN	PCNA
Mismatch Repair in Eukaryotes	PigmentGreen	1.14	0.0588	NaN	PCNA
Mismatch Repair in Eukaryotes	SiO2_15_Amino	1.14	0.0588	NaN	PCNA
Mismatch Repair in Eukaryotes	SiO2_15_Phospho	1.14	0.0588	NaN	PCNA
Mismatch Repair in Eukaryotes	SiO2_15_Unmod	1.14	0.0588	NaN	PCNA
Mismatch Repair in Eukaryotes	SiO2_40	1.14	0.0588	NaN	PCNA
Mismatch Repair in Eukaryotes	SiO2_7_Hydrophil	1.14	0.0588	NaN	PCNA
Mismatch Repair in Eukaryotes	SiO2_7_TMS2	1.14	0.0588	NaN	PCNA
Mismatch Repair in Eukaryotes	SiO2_7_TMS3	1.14	0.0588	NaN	PCNA
Mismatch Repair in Eukaryotes	TiO2_NM105	1.14	0.0588	NaN	PCNA
Ceramide Biosynthesis	GrapheneOxide	1.14	0.0588	NaN	L-serine
Ceramide Biosynthesis	Mn2O3	1.14	0.0588	NaN	L-serine
Ceramide Biosynthesis	PigmentBlue	1.14	0.0588	NaN	L-serine
Ceramide Biosynthesis	PigmentGreen	1.14	0.0588	NaN	L-serine
Ceramide Biosynthesis	SiO2_15_Amino	1.14	0.0588	NaN	L-serine
Ceramide Biosynthesis	SiO2_15_Phospho	1.14	0.0588	NaN	L-serine
Ceramide Biosynthesis	SiO2_15_Unmod	1.14	0.0588	NaN	L-serine
Ceramide Biosynthesis	SiO2_40	1.14	0.0588	NaN	L-serine
Ceramide Biosynthesis	SiO2_7_Hydrophil	1.14	0.0588	NaN	L-serine
Ceramide Biosynthesis	SiO2_7_TMS2	1.14	0.0588	NaN	L-serine
Ceramide Biosynthesis	SiO2_7_TMS3	1.14	0.0588	NaN	L-serine
Ceramide Biosynthesis	TiO2_NM105	1.14	0.0588	NaN	L-serine
CMP-N-acetylneuraminate Biosynthesis I (Eukaryotes)	GrapheneOxide	1.14	0.0588	NaN	NANS
CMP-N-acetylneuraminate Biosynthesis I (Eukaryotes)	Mn2O3	1.14	0.0588	NaN	NANS
CMP-N-acetylneuraminate Biosynthesis I (Eukaryotes)	PigmentBlue	1.14	0.0588	NaN	NANS
CMP-N-acetylneuraminate Biosynthesis I (Eukaryotes)	PigmentGreen	1.14	0.0588	NaN	NANS
CMP-N-acetylneuraminate Biosynthesis I (Eukaryotes)	SiO2_15_Amino	1.14	0.0588	NaN	NANS
CMP-N-acetylneuraminate Biosynthesis I (Eukaryotes)	SiO2_15_Phospho	1.14	0.0588	NaN	NANS
CMP-N-acetylneuraminate Biosynthesis I (Eukaryotes)	SiO2_15_Unmod	1.14	0.0588	NaN	NANS
CMP-N-acetylneuraminate Biosynthesis I (Eukaryotes)	SiO2_40	1.14	0.0588	NaN	NANS
CMP-N-acetylneuraminate Biosynthesis I (Eukaryotes)	SiO2_7_Hydrophil	1.14	0.0588	NaN	NANS
CMP-N-acetylneuraminate Biosynthesis I (Eukaryotes)	SiO2_7_TMS2	1.14	0.0588	NaN	NANS
CMP-N-acetylneuraminate Biosynthesis I (Eukaryotes)	SiO2_7_TMS3	1.14	0.0588	NaN	NANS
CMP-N-acetylneuraminate Biosynthesis I (Eukaryotes)	TiO2_NM105	1.14	0.0588	NaN	NANS
STAT3 Pathway	GrapheneOxide	1.14	0.0198	NaN	RAP1B,MAPK1
STAT3 Pathway	Mn2O3	1.14	0.0198	NaN	RAP1B,MAPK1
STAT3 Pathway	PigmentBlue	1.14	0.0198	NaN	RAP1B,MAPK1
STAT3 Pathway	PigmentGreen	1.14	0.0198	NaN	RAP1B,MAPK1
STAT3 Pathway	SiO2_15_Amino	1.14	0.0198	NaN	RAP1B,MAPK1
STAT3 Pathway	SiO2_15_Phospho	1.14	0.0198	NaN	RAP1B,MAPK1
STAT3 Pathway	SiO2_15_Unmod	1.14	0.0198	NaN	RAP1B,MAPK1
STAT3 Pathway	SiO2_40	1.14	0.0198	NaN	RAP1B,MAPK1
STAT3 Pathway	SiO2_7_Hydrophil	1.14	0.0198	NaN	RAP1B,MAPK1
STAT3 Pathway	SiO2_7_TMS2	1.14	0.0198	NaN	RAP1B,MAPK1
STAT3 Pathway	SiO2_7_TMS3	1.14	0.0198	NaN	RAP1B,MAPK1
STAT3 Pathway	TiO2_NM105	1.14	0.0198	NaN	RAP1B,MAPK1
Melanocyte Development and Pigmentation Signaling	GrapheneOxide	1.14	0.0196	NaN	RAP1B,MAPK1
Melanocyte Development and Pigmentation Signaling	Mn2O3	1.14	0.0196	NaN	RAP1B,MAPK1
Melanocyte Development and Pigmentation Signaling	PigmentBlue	1.14	0.0196	NaN	RAP1B,MAPK1
Melanocyte Development and Pigmentation Signaling	PigmentGreen	1.14	0.0196	NaN	RAP1B,MAPK1
Melanocyte Development and Pigmentation Signaling	SiO2_15_Amino	1.14	0.0196	NaN	RAP1B,MAPK1
Melanocyte Development and Pigmentation Signaling	SiO2_15_Phospho	1.14	0.0196	NaN	RAP1B,MAPK1
Melanocyte Development and Pigmentation Signaling	SiO2_15_Unmod	1.14	0.0196	NaN	RAP1B,MAPK1
Melanocyte Development and Pigmentation Signaling	SiO2_40	1.14	0.0196	NaN	RAP1B,MAPK1
Melanocyte Development and Pigmentation Signaling	SiO2_7_Hydrophil	1.14	0.0196	NaN	RAP1B,MAPK1
Melanocyte Development and Pigmentation Signaling	SiO2_7_TMS2	1.14	0.0196	NaN	RAP1B,MAPK1
Melanocyte Development and Pigmentation Signaling	SiO2_7_TMS3	1.14	0.0196	NaN	RAP1B,MAPK1
Melanocyte Development and Pigmentation Signaling	TiO2_NM105	1.14	0.0196	NaN	RAP1B,MAPK1
ErbB Signaling	GrapheneOxide	1.14	0.0196	NaN	RAP1B,MAPK1
ErbB Signaling	Mn2O3	1.14	0.0196	NaN	RAP1B,MAPK1
ErbB Signaling	PigmentBlue	1.14	0.0196	NaN	RAP1B,MAPK1
ErbB Signaling	PigmentGreen	1.14	0.0196	NaN	RAP1B,MAPK1
ErbB Signaling	SiO2_15_Amino	1.14	0.0196	NaN	RAP1B,MAPK1
ErbB Signaling	SiO2_15_Phospho	1.14	0.0196	NaN	RAP1B,MAPK1
ErbB Signaling	SiO2_15_Unmod	1.14	0.0196	NaN	RAP1B,MAPK1
ErbB Signaling	SiO2_40	1.14	0.0196	NaN	RAP1B,MAPK1
ErbB Signaling	SiO2_7_Hydrophil	1.14	0.0196	NaN	RAP1B,MAPK1
ErbB Signaling	SiO2_7_TMS2	1.14	0.0196	NaN	RAP1B,MAPK1
ErbB Signaling	SiO2_7_TMS3	1.14	0.0196	NaN	RAP1B,MAPK1
ErbB Signaling	TiO2_NM105	1.14	0.0196	NaN	RAP1B,MAPK1
CDK5 Signaling	GrapheneOxide	1.13	0.0194	NaN	RAP1B,MAPK1
CDK5 Signaling	Mn2O3	1.13	0.0194	NaN	RAP1B,MAPK1
CDK5 Signaling	PigmentBlue	1.13	0.0194	NaN	RAP1B,MAPK1
CDK5 Signaling	PigmentGreen	1.13	0.0194	NaN	RAP1B,MAPK1
CDK5 Signaling	SiO2_15_Amino	1.13	0.0194	NaN	RAP1B,MAPK1
CDK5 Signaling	SiO2_15_Phospho	1.13	0.0194	NaN	RAP1B,MAPK1
CDK5 Signaling	SiO2_15_Unmod	1.13	0.0194	NaN	RAP1B,MAPK1
CDK5 Signaling	SiO2_40	1.13	0.0194	NaN	RAP1B,MAPK1
CDK5 Signaling	SiO2_7_Hydrophil	1.13	0.0194	NaN	RAP1B,MAPK1
CDK5 Signaling	SiO2_7_TMS2	1.13	0.0194	NaN	RAP1B,MAPK1
CDK5 Signaling	SiO2_7_TMS3	1.13	0.0194	NaN	RAP1B,MAPK1
CDK5 Signaling	TiO2_NM105	1.13	0.0194	NaN	RAP1B,MAPK1
Role of NFAT in Cardiac Hypertrophy	GrapheneOxide	1.12	0.0133	NaN	RAP1B,MAPK1,RACK1
Role of NFAT in Cardiac Hypertrophy	Mn2O3	1.12	0.0133	NaN	RAP1B,MAPK1,RACK1
Role of NFAT in Cardiac Hypertrophy	PigmentBlue	1.12	0.0133	NaN	RAP1B,MAPK1,RACK1
Role of NFAT in Cardiac Hypertrophy	PigmentGreen	1.12	0.0133	NaN	RAP1B,MAPK1,RACK1
Role of NFAT in Cardiac Hypertrophy	SiO2_15_Amino	1.12	0.0133	NaN	RAP1B,MAPK1,RACK1
Role of NFAT in Cardiac Hypertrophy	SiO2_15_Phospho	1.12	0.0133	NaN	RAP1B,MAPK1,RACK1
Role of NFAT in Cardiac Hypertrophy	SiO2_15_Unmod	1.12	0.0133	NaN	RAP1B,MAPK1,RACK1
Role of NFAT in Cardiac Hypertrophy	SiO2_40	1.12	0.0133	NaN	RAP1B,MAPK1,RACK1
Role of NFAT in Cardiac Hypertrophy	SiO2_7_Hydrophil	1.12	0.0133	NaN	RAP1B,MAPK1,RACK1
Role of NFAT in Cardiac Hypertrophy	SiO2_7_TMS2	1.12	0.0133	NaN	RAP1B,MAPK1,RACK1
Role of NFAT in Cardiac Hypertrophy	SiO2_7_TMS3	1.12	0.0133	NaN	RAP1B,MAPK1,RACK1
Role of NFAT in Cardiac Hypertrophy	TiO2_NM105	1.12	0.0133	NaN	RAP1B,MAPK1,RACK1
PAK Signaling	GrapheneOxide	1.12	0.0192	NaN	RAP1B,MAPK1
PAK Signaling	Mn2O3	1.12	0.0192	NaN	RAP1B,MAPK1
PAK Signaling	PigmentBlue	1.12	0.0192	NaN	RAP1B,MAPK1
PAK Signaling	PigmentGreen	1.12	0.0192	NaN	RAP1B,MAPK1
PAK Signaling	SiO2_15_Amino	1.12	0.0192	NaN	RAP1B,MAPK1
PAK Signaling	SiO2_15_Phospho	1.12	0.0192	NaN	RAP1B,MAPK1
PAK Signaling	SiO2_15_Unmod	1.12	0.0192	NaN	RAP1B,MAPK1
PAK Signaling	SiO2_40	1.12	0.0192	NaN	RAP1B,MAPK1
PAK Signaling	SiO2_7_Hydrophil	1.12	0.0192	NaN	RAP1B,MAPK1
PAK Signaling	SiO2_7_TMS2	1.12	0.0192	NaN	RAP1B,MAPK1
PAK Signaling	SiO2_7_TMS3	1.12	0.0192	NaN	RAP1B,MAPK1
PAK Signaling	TiO2_NM105	1.12	0.0192	NaN	RAP1B,MAPK1
Ketogenesis	GrapheneOxide	1.12	0.0556	NaN	ACAT1
Ketogenesis	Mn2O3	1.12	0.0556	NaN	ACAT1
Ketogenesis	PigmentBlue	1.12	0.0556	NaN	ACAT1
Ketogenesis	PigmentGreen	1.12	0.0556	NaN	ACAT1
Ketogenesis	SiO2_15_Amino	1.12	0.0556	NaN	ACAT1
Ketogenesis	SiO2_15_Phospho	1.12	0.0556	NaN	ACAT1
Ketogenesis	SiO2_15_Unmod	1.12	0.0556	NaN	ACAT1
Ketogenesis	SiO2_40	1.12	0.0556	NaN	ACAT1
Ketogenesis	SiO2_7_Hydrophil	1.12	0.0556	NaN	ACAT1
Ketogenesis	SiO2_7_TMS2	1.12	0.0556	NaN	ACAT1
Ketogenesis	SiO2_7_TMS3	1.12	0.0556	NaN	ACAT1
Ketogenesis	TiO2_NM105	1.12	0.0556	NaN	ACAT1
Ketolysis	GrapheneOxide	1.12	0.0556	NaN	ACAT1
Ketolysis	Mn2O3	1.12	0.0556	NaN	ACAT1
Ketolysis	PigmentBlue	1.12	0.0556	NaN	ACAT1
Ketolysis	PigmentGreen	1.12	0.0556	NaN	ACAT1
Ketolysis	SiO2_15_Amino	1.12	0.0556	NaN	ACAT1
Ketolysis	SiO2_15_Phospho	1.12	0.0556	NaN	ACAT1
Ketolysis	SiO2_15_Unmod	1.12	0.0556	NaN	ACAT1
Ketolysis	SiO2_40	1.12	0.0556	NaN	ACAT1
Ketolysis	SiO2_7_Hydrophil	1.12	0.0556	NaN	ACAT1
Ketolysis	SiO2_7_TMS2	1.12	0.0556	NaN	ACAT1
Ketolysis	SiO2_7_TMS3	1.12	0.0556	NaN	ACAT1
Ketolysis	TiO2_NM105	1.12	0.0556	NaN	ACAT1
Folate Polyglutamylation	GrapheneOxide	1.12	0.0556	NaN	L-serine
Folate Polyglutamylation	Mn2O3	1.12	0.0556	NaN	L-serine
Folate Polyglutamylation	PigmentBlue	1.12	0.0556	NaN	L-serine
Folate Polyglutamylation	PigmentGreen	1.12	0.0556	NaN	L-serine
Folate Polyglutamylation	SiO2_15_Amino	1.12	0.0556	NaN	L-serine
Folate Polyglutamylation	SiO2_15_Phospho	1.12	0.0556	NaN	L-serine
Folate Polyglutamylation	SiO2_15_Unmod	1.12	0.0556	NaN	L-serine
Folate Polyglutamylation	SiO2_40	1.12	0.0556	NaN	L-serine
Folate Polyglutamylation	SiO2_7_Hydrophil	1.12	0.0556	NaN	L-serine
Folate Polyglutamylation	SiO2_7_TMS2	1.12	0.0556	NaN	L-serine
Folate Polyglutamylation	SiO2_7_TMS3	1.12	0.0556	NaN	L-serine
Folate Polyglutamylation	TiO2_NM105	1.12	0.0556	NaN	L-serine
Phospholipase C Signaling	GrapheneOxide	1.12	0.0133	NaN	RAP1B,MAPK1,RACK1
Phospholipase C Signaling	Mn2O3	1.12	0.0133	NaN	RAP1B,MAPK1,RACK1
Phospholipase C Signaling	PigmentBlue	1.12	0.0133	NaN	RAP1B,MAPK1,RACK1
Phospholipase C Signaling	PigmentGreen	1.12	0.0133	NaN	RAP1B,MAPK1,RACK1
Phospholipase C Signaling	SiO2_15_Amino	1.12	0.0133	NaN	RAP1B,MAPK1,RACK1
Phospholipase C Signaling	SiO2_15_Phospho	1.12	0.0133	NaN	RAP1B,MAPK1,RACK1
Phospholipase C Signaling	SiO2_15_Unmod	1.12	0.0133	NaN	RAP1B,MAPK1,RACK1
Phospholipase C Signaling	SiO2_40	1.12	0.0133	NaN	RAP1B,MAPK1,RACK1
Phospholipase C Signaling	SiO2_7_Hydrophil	1.12	0.0133	NaN	RAP1B,MAPK1,RACK1
Phospholipase C Signaling	SiO2_7_TMS2	1.12	0.0133	NaN	RAP1B,MAPK1,RACK1
Phospholipase C Signaling	SiO2_7_TMS3	1.12	0.0133	NaN	RAP1B,MAPK1,RACK1
Phospholipase C Signaling	TiO2_NM105	1.12	0.0133	NaN	RAP1B,MAPK1,RACK1
Cholecystokinin/Gastrin-mediated Signaling	GrapheneOxide	1.11	0.0189	NaN	RAP1B,MAPK1
Cholecystokinin/Gastrin-mediated Signaling	Mn2O3	1.11	0.0189	NaN	RAP1B,MAPK1
Cholecystokinin/Gastrin-mediated Signaling	PigmentBlue	1.11	0.0189	NaN	RAP1B,MAPK1
Cholecystokinin/Gastrin-mediated Signaling	PigmentGreen	1.11	0.0189	NaN	RAP1B,MAPK1
Cholecystokinin/Gastrin-mediated Signaling	SiO2_15_Amino	1.11	0.0189	NaN	RAP1B,MAPK1
Cholecystokinin/Gastrin-mediated Signaling	SiO2_15_Phospho	1.11	0.0189	NaN	RAP1B,MAPK1
Cholecystokinin/Gastrin-mediated Signaling	SiO2_15_Unmod	1.11	0.0189	NaN	RAP1B,MAPK1
Cholecystokinin/Gastrin-mediated Signaling	SiO2_40	1.11	0.0189	NaN	RAP1B,MAPK1
Cholecystokinin/Gastrin-mediated Signaling	SiO2_7_Hydrophil	1.11	0.0189	NaN	RAP1B,MAPK1
Cholecystokinin/Gastrin-mediated Signaling	SiO2_7_TMS2	1.11	0.0189	NaN	RAP1B,MAPK1
Cholecystokinin/Gastrin-mediated Signaling	SiO2_7_TMS3	1.11	0.0189	NaN	RAP1B,MAPK1
Cholecystokinin/Gastrin-mediated Signaling	TiO2_NM105	1.11	0.0189	NaN	RAP1B,MAPK1
Antioxidant Action of Vitamin C	GrapheneOxide	1.1	0.0187	NaN	MAPK1,TXNRD1
Antioxidant Action of Vitamin C	Mn2O3	1.1	0.0187	NaN	MAPK1,TXNRD1
Antioxidant Action of Vitamin C	PigmentBlue	1.1	0.0187	NaN	MAPK1,TXNRD1
Antioxidant Action of Vitamin C	PigmentGreen	1.1	0.0187	NaN	MAPK1,TXNRD1
Antioxidant Action of Vitamin C	SiO2_15_Amino	1.1	0.0187	NaN	MAPK1,TXNRD1
Antioxidant Action of Vitamin C	SiO2_15_Phospho	1.1	0.0187	NaN	MAPK1,TXNRD1
Antioxidant Action of Vitamin C	SiO2_15_Unmod	1.1	0.0187	NaN	MAPK1,TXNRD1
Antioxidant Action of Vitamin C	SiO2_40	1.1	0.0187	NaN	MAPK1,TXNRD1
Antioxidant Action of Vitamin C	SiO2_7_Hydrophil	1.1	0.0187	NaN	MAPK1,TXNRD1
Antioxidant Action of Vitamin C	SiO2_7_TMS2	1.1	0.0187	NaN	MAPK1,TXNRD1
Antioxidant Action of Vitamin C	SiO2_7_TMS3	1.1	0.0187	NaN	MAPK1,TXNRD1
Antioxidant Action of Vitamin C	TiO2_NM105	1.1	0.0187	NaN	MAPK1,TXNRD1
GADD45 Signaling	GrapheneOxide	1.1	0.0526	NaN	PCNA
GADD45 Signaling	Mn2O3	1.1	0.0526	NaN	PCNA
GADD45 Signaling	PigmentBlue	1.1	0.0526	NaN	PCNA
GADD45 Signaling	PigmentGreen	1.1	0.0526	NaN	PCNA
GADD45 Signaling	SiO2_15_Amino	1.1	0.0526	NaN	PCNA
GADD45 Signaling	SiO2_15_Phospho	1.1	0.0526	NaN	PCNA
GADD45 Signaling	SiO2_15_Unmod	1.1	0.0526	NaN	PCNA
GADD45 Signaling	SiO2_40	1.1	0.0526	NaN	PCNA
GADD45 Signaling	SiO2_7_Hydrophil	1.1	0.0526	NaN	PCNA
GADD45 Signaling	SiO2_7_TMS2	1.1	0.0526	NaN	PCNA
GADD45 Signaling	SiO2_7_TMS3	1.1	0.0526	NaN	PCNA
GADD45 Signaling	TiO2_NM105	1.1	0.0526	NaN	PCNA
Proline Biosynthesis II (from Arginine)	GrapheneOxide	1.1	0.0526	NaN	OAT
Proline Biosynthesis II (from Arginine)	Mn2O3	1.1	0.0526	NaN	OAT
Proline Biosynthesis II (from Arginine)	PigmentBlue	1.1	0.0526	NaN	OAT
Proline Biosynthesis II (from Arginine)	PigmentGreen	1.1	0.0526	NaN	OAT
Proline Biosynthesis II (from Arginine)	SiO2_15_Amino	1.1	0.0526	NaN	OAT
Proline Biosynthesis II (from Arginine)	SiO2_15_Phospho	1.1	0.0526	NaN	OAT
Proline Biosynthesis II (from Arginine)	SiO2_15_Unmod	1.1	0.0526	NaN	OAT
Proline Biosynthesis II (from Arginine)	SiO2_40	1.1	0.0526	NaN	OAT
Proline Biosynthesis II (from Arginine)	SiO2_7_Hydrophil	1.1	0.0526	NaN	OAT
Proline Biosynthesis II (from Arginine)	SiO2_7_TMS2	1.1	0.0526	NaN	OAT
Proline Biosynthesis II (from Arginine)	SiO2_7_TMS3	1.1	0.0526	NaN	OAT
Proline Biosynthesis II (from Arginine)	TiO2_NM105	1.1	0.0526	NaN	OAT
Superpathway of Serine and Glycine Biosynthesis I	GrapheneOxide	1.1	0.0526	NaN	L-serine
Superpathway of Serine and Glycine Biosynthesis I	Mn2O3	1.1	0.0526	NaN	L-serine
Superpathway of Serine and Glycine Biosynthesis I	PigmentBlue	1.1	0.0526	NaN	L-serine
Superpathway of Serine and Glycine Biosynthesis I	PigmentGreen	1.1	0.0526	NaN	L-serine
Superpathway of Serine and Glycine Biosynthesis I	SiO2_15_Amino	1.1	0.0526	NaN	L-serine
Superpathway of Serine and Glycine Biosynthesis I	SiO2_15_Phospho	1.1	0.0526	NaN	L-serine
Superpathway of Serine and Glycine Biosynthesis I	SiO2_15_Unmod	1.1	0.0526	NaN	L-serine
Superpathway of Serine and Glycine Biosynthesis I	SiO2_40	1.1	0.0526	NaN	L-serine
Superpathway of Serine and Glycine Biosynthesis I	SiO2_7_Hydrophil	1.1	0.0526	NaN	L-serine
Superpathway of Serine and Glycine Biosynthesis I	SiO2_7_TMS2	1.1	0.0526	NaN	L-serine
Superpathway of Serine and Glycine Biosynthesis I	SiO2_7_TMS3	1.1	0.0526	NaN	L-serine
Superpathway of Serine and Glycine Biosynthesis I	TiO2_NM105	1.1	0.0526	NaN	L-serine
UVA-Induced MAPK Signaling	GrapheneOxide	1.09	0.0185	NaN	RAP1B,MAPK1
UVA-Induced MAPK Signaling	Mn2O3	1.09	0.0185	NaN	RAP1B,MAPK1
UVA-Induced MAPK Signaling	PigmentBlue	1.09	0.0185	NaN	RAP1B,MAPK1
UVA-Induced MAPK Signaling	PigmentGreen	1.09	0.0185	NaN	RAP1B,MAPK1
UVA-Induced MAPK Signaling	SiO2_15_Amino	1.09	0.0185	NaN	RAP1B,MAPK1
UVA-Induced MAPK Signaling	SiO2_15_Phospho	1.09	0.0185	NaN	RAP1B,MAPK1
UVA-Induced MAPK Signaling	SiO2_15_Unmod	1.09	0.0185	NaN	RAP1B,MAPK1
UVA-Induced MAPK Signaling	SiO2_40	1.09	0.0185	NaN	RAP1B,MAPK1
UVA-Induced MAPK Signaling	SiO2_7_Hydrophil	1.09	0.0185	NaN	RAP1B,MAPK1
UVA-Induced MAPK Signaling	SiO2_7_TMS2	1.09	0.0185	NaN	RAP1B,MAPK1
UVA-Induced MAPK Signaling	SiO2_7_TMS3	1.09	0.0185	NaN	RAP1B,MAPK1
UVA-Induced MAPK Signaling	TiO2_NM105	1.09	0.0185	NaN	RAP1B,MAPK1
Chronic Myeloid Leukemia Signaling	GrapheneOxide	1.08	0.0182	NaN	RAP1B,MAPK1
Chronic Myeloid Leukemia Signaling	Mn2O3	1.08	0.0182	NaN	RAP1B,MAPK1
Chronic Myeloid Leukemia Signaling	PigmentBlue	1.08	0.0182	NaN	RAP1B,MAPK1
Chronic Myeloid Leukemia Signaling	PigmentGreen	1.08	0.0182	NaN	RAP1B,MAPK1
Chronic Myeloid Leukemia Signaling	SiO2_15_Amino	1.08	0.0182	NaN	RAP1B,MAPK1
Chronic Myeloid Leukemia Signaling	SiO2_15_Phospho	1.08	0.0182	NaN	RAP1B,MAPK1
Chronic Myeloid Leukemia Signaling	SiO2_15_Unmod	1.08	0.0182	NaN	RAP1B,MAPK1
Chronic Myeloid Leukemia Signaling	SiO2_40	1.08	0.0182	NaN	RAP1B,MAPK1
Chronic Myeloid Leukemia Signaling	SiO2_7_Hydrophil	1.08	0.0182	NaN	RAP1B,MAPK1
Chronic Myeloid Leukemia Signaling	SiO2_7_TMS2	1.08	0.0182	NaN	RAP1B,MAPK1
Chronic Myeloid Leukemia Signaling	SiO2_7_TMS3	1.08	0.0182	NaN	RAP1B,MAPK1
Chronic Myeloid Leukemia Signaling	TiO2_NM105	1.08	0.0182	NaN	RAP1B,MAPK1
IGF-1 Signaling	GrapheneOxide	1.08	0.0182	NaN	RAP1B,MAPK1
IGF-1 Signaling	Mn2O3	1.08	0.0182	NaN	RAP1B,MAPK1
IGF-1 Signaling	PigmentBlue	1.08	0.0182	NaN	RAP1B,MAPK1
IGF-1 Signaling	PigmentGreen	1.08	0.0182	NaN	RAP1B,MAPK1
IGF-1 Signaling	SiO2_15_Amino	1.08	0.0182	NaN	RAP1B,MAPK1
IGF-1 Signaling	SiO2_15_Phospho	1.08	0.0182	NaN	RAP1B,MAPK1
IGF-1 Signaling	SiO2_15_Unmod	1.08	0.0182	NaN	RAP1B,MAPK1
IGF-1 Signaling	SiO2_40	1.08	0.0182	NaN	RAP1B,MAPK1
IGF-1 Signaling	SiO2_7_Hydrophil	1.08	0.0182	NaN	RAP1B,MAPK1
IGF-1 Signaling	SiO2_7_TMS2	1.08	0.0182	NaN	RAP1B,MAPK1
IGF-1 Signaling	SiO2_7_TMS3	1.08	0.0182	NaN	RAP1B,MAPK1
IGF-1 Signaling	TiO2_NM105	1.08	0.0182	NaN	RAP1B,MAPK1
Endoplasmic Reticulum Stress Pathway	GrapheneOxide	1.08	0.05	NaN	HSPA5
Endoplasmic Reticulum Stress Pathway	Mn2O3	1.08	0.05	NaN	HSPA5
Endoplasmic Reticulum Stress Pathway	PigmentBlue	1.08	0.05	NaN	HSPA5
Endoplasmic Reticulum Stress Pathway	PigmentGreen	1.08	0.05	NaN	HSPA5
Endoplasmic Reticulum Stress Pathway	SiO2_15_Amino	1.08	0.05	NaN	HSPA5
Endoplasmic Reticulum Stress Pathway	SiO2_15_Phospho	1.08	0.05	NaN	HSPA5
Endoplasmic Reticulum Stress Pathway	SiO2_15_Unmod	1.08	0.05	NaN	HSPA5
Endoplasmic Reticulum Stress Pathway	SiO2_40	1.08	0.05	NaN	HSPA5
Endoplasmic Reticulum Stress Pathway	SiO2_7_Hydrophil	1.08	0.05	NaN	HSPA5
Endoplasmic Reticulum Stress Pathway	SiO2_7_TMS2	1.08	0.05	NaN	HSPA5
Endoplasmic Reticulum Stress Pathway	SiO2_7_TMS3	1.08	0.05	NaN	HSPA5
Endoplasmic Reticulum Stress Pathway	TiO2_NM105	1.08	0.05	NaN	HSPA5
Mouse Embryonic Stem Cell Pluripotency	GrapheneOxide	1.07	0.018	NaN	RAP1B,MAPK1
Mouse Embryonic Stem Cell Pluripotency	Mn2O3	1.07	0.018	NaN	RAP1B,MAPK1
Mouse Embryonic Stem Cell Pluripotency	PigmentBlue	1.07	0.018	NaN	RAP1B,MAPK1
Mouse Embryonic Stem Cell Pluripotency	PigmentGreen	1.07	0.018	NaN	RAP1B,MAPK1
Mouse Embryonic Stem Cell Pluripotency	SiO2_15_Amino	1.07	0.018	NaN	RAP1B,MAPK1
Mouse Embryonic Stem Cell Pluripotency	SiO2_15_Phospho	1.07	0.018	NaN	RAP1B,MAPK1
Mouse Embryonic Stem Cell Pluripotency	SiO2_15_Unmod	1.07	0.018	NaN	RAP1B,MAPK1
Mouse Embryonic Stem Cell Pluripotency	SiO2_40	1.07	0.018	NaN	RAP1B,MAPK1
Mouse Embryonic Stem Cell Pluripotency	SiO2_7_Hydrophil	1.07	0.018	NaN	RAP1B,MAPK1
Mouse Embryonic Stem Cell Pluripotency	SiO2_7_TMS2	1.07	0.018	NaN	RAP1B,MAPK1
Mouse Embryonic Stem Cell Pluripotency	SiO2_7_TMS3	1.07	0.018	NaN	RAP1B,MAPK1
Mouse Embryonic Stem Cell Pluripotency	TiO2_NM105	1.07	0.018	NaN	RAP1B,MAPK1
VEGF Signaling	GrapheneOxide	1.07	0.018	NaN	RAP1B,MAPK1
VEGF Signaling	Mn2O3	1.07	0.018	NaN	RAP1B,MAPK1
VEGF Signaling	PigmentBlue	1.07	0.018	NaN	RAP1B,MAPK1
VEGF Signaling	PigmentGreen	1.07	0.018	NaN	RAP1B,MAPK1
VEGF Signaling	SiO2_15_Amino	1.07	0.018	NaN	RAP1B,MAPK1
VEGF Signaling	SiO2_15_Phospho	1.07	0.018	NaN	RAP1B,MAPK1
VEGF Signaling	SiO2_15_Unmod	1.07	0.018	NaN	RAP1B,MAPK1
VEGF Signaling	SiO2_40	1.07	0.018	NaN	RAP1B,MAPK1
VEGF Signaling	SiO2_7_Hydrophil	1.07	0.018	NaN	RAP1B,MAPK1
VEGF Signaling	SiO2_7_TMS2	1.07	0.018	NaN	RAP1B,MAPK1
VEGF Signaling	SiO2_7_TMS3	1.07	0.018	NaN	RAP1B,MAPK1
VEGF Signaling	TiO2_NM105	1.07	0.018	NaN	RAP1B,MAPK1
Telomerase Signaling	GrapheneOxide	1.07	0.0179	NaN	RAP1B,MAPK1
Telomerase Signaling	Mn2O3	1.07	0.0179	NaN	RAP1B,MAPK1
Telomerase Signaling	PigmentBlue	1.07	0.0179	NaN	RAP1B,MAPK1
Telomerase Signaling	PigmentGreen	1.07	0.0179	NaN	RAP1B,MAPK1
Telomerase Signaling	SiO2_15_Amino	1.07	0.0179	NaN	RAP1B,MAPK1
Telomerase Signaling	SiO2_15_Phospho	1.07	0.0179	NaN	RAP1B,MAPK1
Telomerase Signaling	SiO2_15_Unmod	1.07	0.0179	NaN	RAP1B,MAPK1
Telomerase Signaling	SiO2_40	1.07	0.0179	NaN	RAP1B,MAPK1
Telomerase Signaling	SiO2_7_Hydrophil	1.07	0.0179	NaN	RAP1B,MAPK1
Telomerase Signaling	SiO2_7_TMS2	1.07	0.0179	NaN	RAP1B,MAPK1
Telomerase Signaling	SiO2_7_TMS3	1.07	0.0179	NaN	RAP1B,MAPK1
Telomerase Signaling	TiO2_NM105	1.07	0.0179	NaN	RAP1B,MAPK1
GÎ±s Signaling	GrapheneOxide	1.07	0.0179	NaN	MAPK1,RACK1
GÎ±s Signaling	Mn2O3	1.07	0.0179	NaN	MAPK1,RACK1
GÎ±s Signaling	PigmentBlue	1.07	0.0179	NaN	MAPK1,RACK1
GÎ±s Signaling	PigmentGreen	1.07	0.0179	NaN	MAPK1,RACK1
GÎ±s Signaling	SiO2_15_Amino	1.07	0.0179	NaN	MAPK1,RACK1
GÎ±s Signaling	SiO2_15_Phospho	1.07	0.0179	NaN	MAPK1,RACK1
GÎ±s Signaling	SiO2_15_Unmod	1.07	0.0179	NaN	MAPK1,RACK1
GÎ±s Signaling	SiO2_40	1.07	0.0179	NaN	MAPK1,RACK1
GÎ±s Signaling	SiO2_7_Hydrophil	1.07	0.0179	NaN	MAPK1,RACK1
GÎ±s Signaling	SiO2_7_TMS2	1.07	0.0179	NaN	MAPK1,RACK1
GÎ±s Signaling	SiO2_7_TMS3	1.07	0.0179	NaN	MAPK1,RACK1
GÎ±s Signaling	TiO2_NM105	1.07	0.0179	NaN	MAPK1,RACK1
Cardiac Hypertrophy Signaling	GrapheneOxide	1.06	0.0125	NaN	RAP1B,MAPK1,RACK1
Cardiac Hypertrophy Signaling	Mn2O3	1.06	0.0125	NaN	RAP1B,MAPK1,RACK1
Cardiac Hypertrophy Signaling	PigmentBlue	1.06	0.0125	NaN	RAP1B,MAPK1,RACK1
Cardiac Hypertrophy Signaling	PigmentGreen	1.06	0.0125	NaN	RAP1B,MAPK1,RACK1
Cardiac Hypertrophy Signaling	SiO2_15_Amino	1.06	0.0125	NaN	RAP1B,MAPK1,RACK1
Cardiac Hypertrophy Signaling	SiO2_15_Phospho	1.06	0.0125	NaN	RAP1B,MAPK1,RACK1
Cardiac Hypertrophy Signaling	SiO2_15_Unmod	1.06	0.0125	NaN	RAP1B,MAPK1,RACK1
Cardiac Hypertrophy Signaling	SiO2_40	1.06	0.0125	NaN	RAP1B,MAPK1,RACK1
Cardiac Hypertrophy Signaling	SiO2_7_Hydrophil	1.06	0.0125	NaN	RAP1B,MAPK1,RACK1
Cardiac Hypertrophy Signaling	SiO2_7_TMS2	1.06	0.0125	NaN	RAP1B,MAPK1,RACK1
Cardiac Hypertrophy Signaling	SiO2_7_TMS3	1.06	0.0125	NaN	RAP1B,MAPK1,RACK1
Cardiac Hypertrophy Signaling	TiO2_NM105	1.06	0.0125	NaN	RAP1B,MAPK1,RACK1
Signaling by Rho Family GTPases	GrapheneOxide	1.05	0.0123	NaN	MAPK1,RACK1,ARPC3
Signaling by Rho Family GTPases	Mn2O3	1.05	0.0123	NaN	MAPK1,RACK1,ARPC3
Signaling by Rho Family GTPases	PigmentBlue	1.05	0.0123	NaN	MAPK1,RACK1,ARPC3
Signaling by Rho Family GTPases	PigmentGreen	1.05	0.0123	NaN	MAPK1,RACK1,ARPC3
Signaling by Rho Family GTPases	SiO2_15_Amino	1.05	0.0123	NaN	MAPK1,RACK1,ARPC3
Signaling by Rho Family GTPases	SiO2_15_Phospho	1.05	0.0123	NaN	MAPK1,RACK1,ARPC3
Signaling by Rho Family GTPases	SiO2_15_Unmod	1.05	0.0123	NaN	MAPK1,RACK1,ARPC3
[truncated: 1,709 more rows]

## Sheet: blue
Ingenuity Canonical Pathways	AnalysisName	-log(p-value)	Ratio	z-score	Molecules
EIF2 Signaling	GrapheneOxide	12	0.0922	2.646	RPL3,RPS18,RPL23,RPS11,RPL10A,RPL27,RPS7,PTBP1,RPS4Y1,RPL35,RPS16,RPS27L,EIF3I,RPS15A,RPS2,RPS5,RPS3,RPL13A,RPLP0
EIF2 Signaling	Mn2O3	12	0.0922	-2.646	RPL3,RPS18,RPL23,RPS11,RPL10A,RPL27,RPS7,PTBP1,RPS4Y1,RPL35,RPS16,RPS27L,EIF3I,RPS15A,RPS2,RPS5,RPS3,RPL13A,RPLP0
EIF2 Signaling	PigmentBlue	12	0.0922	2.646	RPL3,RPS18,RPL23,RPS11,RPL10A,RPL27,RPS7,PTBP1,RPS4Y1,RPL35,RPS16,RPS27L,EIF3I,RPS15A,RPS2,RPS5,RPS3,RPL13A,RPLP0
EIF2 Signaling	PigmentGreen	12	0.0922	-2.646	RPL3,RPS18,RPL23,RPS11,RPL10A,RPL27,RPS7,PTBP1,RPS4Y1,RPL35,RPS16,RPS27L,EIF3I,RPS15A,RPS2,RPS5,RPS3,RPL13A,RPLP0
EIF2 Signaling	SiO2_15_Amino	12	0.0922	-2.646	RPL3,RPS18,RPL23,RPS11,RPL10A,RPL27,RPS7,PTBP1,RPS4Y1,RPL35,RPS16,RPS27L,EIF3I,RPS15A,RPS2,RPS5,RPS3,RPL13A,RPLP0
EIF2 Signaling	SiO2_15_Phospho	12	0.0922	-2.646	RPL3,RPS18,RPL23,RPS11,RPL10A,RPL27,RPS7,PTBP1,RPS4Y1,RPL35,RPS16,RPS27L,EIF3I,RPS15A,RPS2,RPS5,RPS3,RPL13A,RPLP0
EIF2 Signaling	SiO2_15_Unmod	12	0.0922	-2.646	RPL3,RPS18,RPL23,RPS11,RPL10A,RPL27,RPS7,PTBP1,RPS4Y1,RPL35,RPS16,RPS27L,EIF3I,RPS15A,RPS2,RPS5,RPS3,RPL13A,RPLP0
EIF2 Signaling	SiO2_40	12	0.0922	1.89	RPL3,RPS18,RPL23,RPS11,RPL10A,RPL27,RPS7,PTBP1,RPS4Y1,RPL35,RPS16,RPS27L,EIF3I,RPS15A,RPS2,RPS5,RPS3,RPL13A,RPLP0
EIF2 Signaling	SiO2_7_Hydrphil	12	0.0922	-2.646	RPL3,RPS18,RPL23,RPS11,RPL10A,RPL27,RPS7,PTBP1,RPS4Y1,RPL35,RPS16,RPS27L,EIF3I,RPS15A,RPS2,RPS5,RPS3,RPL13A,RPLP0
EIF2 Signaling	SiO2_7_TMS2	12	0.0922	1.89	RPL3,RPS18,RPL23,RPS11,RPL10A,RPL27,RPS7,PTBP1,RPS4Y1,RPL35,RPS16,RPS27L,EIF3I,RPS15A,RPS2,RPS5,RPS3,RPL13A,RPLP0
EIF2 Signaling	SiO2_7_TMS3	12	0.0922	2.646	RPL3,RPS18,RPL23,RPS11,RPL10A,RPL27,RPS7,PTBP1,RPS4Y1,RPL35,RPS16,RPS27L,EIF3I,RPS15A,RPS2,RPS5,RPS3,RPL13A,RPLP0
EIF2 Signaling	TiO2_NM105	12	0.0922	1.134	RPL3,RPS18,RPL23,RPS11,RPL10A,RPL27,RPS7,PTBP1,RPS4Y1,RPL35,RPS16,RPS27L,EIF3I,RPS15A,RPS2,RPS5,RPS3,RPL13A,RPLP0
Regulation of eIF4 and p70S6K Signaling	GrapheneOxide	6.1	0.0728	NaN	RPS7,RPS4Y1,RPS16,RPS18,RPS27L,EIF3I,RPS15A,RPS2,RPS3,RPS5,RPS11
Regulation of eIF4 and p70S6K Signaling	Mn2O3	6.1	0.0728	NaN	RPS7,RPS4Y1,RPS16,RPS18,RPS27L,EIF3I,RPS15A,RPS2,RPS3,RPS5,RPS11
Regulation of eIF4 and p70S6K Signaling	PigmentBlue	6.1	0.0728	NaN	RPS7,RPS4Y1,RPS16,RPS18,RPS27L,EIF3I,RPS15A,RPS2,RPS3,RPS5,RPS11
Regulation of eIF4 and p70S6K Signaling	PigmentGreen	6.1	0.0728	NaN	RPS7,RPS4Y1,RPS16,RPS18,RPS27L,EIF3I,RPS15A,RPS2,RPS3,RPS5,RPS11
Regulation of eIF4 and p70S6K Signaling	SiO2_15_Amino	6.1	0.0728	NaN	RPS7,RPS4Y1,RPS16,RPS18,RPS27L,EIF3I,RPS15A,RPS2,RPS3,RPS5,RPS11
Regulation of eIF4 and p70S6K Signaling	SiO2_15_Phospho	6.1	0.0728	NaN	RPS7,RPS4Y1,RPS16,RPS18,RPS27L,EIF3I,RPS15A,RPS2,RPS3,RPS5,RPS11
Regulation of eIF4 and p70S6K Signaling	SiO2_15_Unmod	6.1	0.0728	NaN	RPS7,RPS4Y1,RPS16,RPS18,RPS27L,EIF3I,RPS15A,RPS2,RPS3,RPS5,RPS11
Regulation of eIF4 and p70S6K Signaling	SiO2_40	6.1	0.0728	NaN	RPS7,RPS4Y1,RPS16,RPS18,RPS27L,EIF3I,RPS15A,RPS2,RPS3,RPS5,RPS11
Regulation of eIF4 and p70S6K Signaling	SiO2_7_Hydrphil	6.1	0.0728	NaN	RPS7,RPS4Y1,RPS16,RPS18,RPS27L,EIF3I,RPS15A,RPS2,RPS3,RPS5,RPS11
Regulation of eIF4 and p70S6K Signaling	SiO2_7_TMS2	6.1	0.0728	NaN	RPS7,RPS4Y1,RPS16,RPS18,RPS27L,EIF3I,RPS15A,RPS2,RPS3,RPS5,RPS11
Regulation of eIF4 and p70S6K Signaling	SiO2_7_TMS3	6.1	0.0728	NaN	RPS7,RPS4Y1,RPS16,RPS18,RPS27L,EIF3I,RPS15A,RPS2,RPS3,RPS5,RPS11
Regulation of eIF4 and p70S6K Signaling	TiO2_NM105	6.1	0.0728	NaN	RPS7,RPS4Y1,RPS16,RPS18,RPS27L,EIF3I,RPS15A,RPS2,RPS3,RPS5,RPS11
mTOR Signaling	GrapheneOxide	5.9	0.0625	NaN	RPS7,RPS4Y1,RPS16,RHOA,RPS18,RPS27L,EIF3I,RPS15A,RPS2,RPS3,RPS5,RPS11
mTOR Signaling	Mn2O3	5.9	0.0625	NaN	RPS7,RPS4Y1,RPS16,RHOA,RPS18,RPS27L,EIF3I,RPS15A,RPS2,RPS3,RPS5,RPS11
mTOR Signaling	PigmentBlue	5.9	0.0625	NaN	RPS7,RPS4Y1,RPS16,RHOA,RPS18,RPS27L,EIF3I,RPS15A,RPS2,RPS3,RPS5,RPS11
mTOR Signaling	PigmentGreen	5.9	0.0625	NaN	RPS7,RPS4Y1,RPS16,RHOA,RPS18,RPS27L,EIF3I,RPS15A,RPS2,RPS3,RPS5,RPS11
mTOR Signaling	SiO2_15_Amino	5.9	0.0625	NaN	RPS7,RPS4Y1,RPS16,RHOA,RPS18,RPS27L,EIF3I,RPS15A,RPS2,RPS3,RPS5,RPS11
mTOR Signaling	SiO2_15_Phospho	5.9	0.0625	NaN	RPS7,RPS4Y1,RPS16,RHOA,RPS18,RPS27L,EIF3I,RPS15A,RPS2,RPS3,RPS5,RPS11
mTOR Signaling	SiO2_15_Unmod	5.9	0.0625	NaN	RPS7,RPS4Y1,RPS16,RHOA,RPS18,RPS27L,EIF3I,RPS15A,RPS2,RPS3,RPS5,RPS11
mTOR Signaling	SiO2_40	5.9	0.0625	NaN	RPS7,RPS4Y1,RPS16,RHOA,RPS18,RPS27L,EIF3I,RPS15A,RPS2,RPS3,RPS5,RPS11
mTOR Signaling	SiO2_7_Hydrphil	5.9	0.0625	NaN	RPS7,RPS4Y1,RPS16,RHOA,RPS18,RPS27L,EIF3I,RPS15A,RPS2,RPS3,RPS5,RPS11
mTOR Signaling	SiO2_7_TMS2	5.9	0.0625	NaN	RPS7,RPS4Y1,RPS16,RHOA,RPS18,RPS27L,EIF3I,RPS15A,RPS2,RPS3,RPS5,RPS11
mTOR Signaling	SiO2_7_TMS3	5.9	0.0625	NaN	RPS7,RPS4Y1,RPS16,RHOA,RPS18,RPS27L,EIF3I,RPS15A,RPS2,RPS3,RPS5,RPS11
mTOR Signaling	TiO2_NM105	5.9	0.0625	NaN	RPS7,RPS4Y1,RPS16,RHOA,RPS18,RPS27L,EIF3I,RPS15A,RPS2,RPS3,RPS5,RPS11
Protein Ubiquitination Pathway	GrapheneOxide	5.52	0.0528	NaN	HSPA8,PSMB7,HSP90B1,CRYAB,HSP90AB1,PSMA7,PSMD13,PSMA5,PSMA4,HSP90AA1,PSMD3,ELOC,PSMC3
Protein Ubiquitination Pathway	Mn2O3	5.52	0.0528	NaN	HSPA8,PSMB7,HSP90B1,CRYAB,HSP90AB1,PSMA7,PSMD13,PSMA5,PSMA4,HSP90AA1,PSMD3,ELOC,PSMC3
Protein Ubiquitination Pathway	PigmentBlue	5.52	0.0528	NaN	HSPA8,PSMB7,HSP90B1,CRYAB,HSP90AB1,PSMA7,PSMD13,PSMA5,PSMA4,HSP90AA1,PSMD3,ELOC,PSMC3
Protein Ubiquitination Pathway	PigmentGreen	5.52	0.0528	NaN	HSPA8,PSMB7,HSP90B1,CRYAB,HSP90AB1,PSMA7,PSMD13,PSMA5,PSMA4,HSP90AA1,PSMD3,ELOC,PSMC3
Protein Ubiquitination Pathway	SiO2_15_Amino	5.52	0.0528	NaN	HSPA8,PSMB7,HSP90B1,CRYAB,HSP90AB1,PSMA7,PSMD13,PSMA5,PSMA4,HSP90AA1,PSMD3,ELOC,PSMC3
Protein Ubiquitination Pathway	SiO2_15_Phospho	5.52	0.0528	NaN	HSPA8,PSMB7,HSP90B1,CRYAB,HSP90AB1,PSMA7,PSMD13,PSMA5,PSMA4,HSP90AA1,PSMD3,ELOC,PSMC3
Protein Ubiquitination Pathway	SiO2_15_Unmod	5.52	0.0528	NaN	HSPA8,PSMB7,HSP90B1,CRYAB,HSP90AB1,PSMA7,PSMD13,PSMA5,PSMA4,HSP90AA1,PSMD3,ELOC,PSMC3
Protein Ubiquitination Pathway	SiO2_40	5.52	0.0528	NaN	HSPA8,PSMB7,HSP90B1,CRYAB,HSP90AB1,PSMA7,PSMD13,PSMA5,PSMA4,HSP90AA1,PSMD3,ELOC,PSMC3
Protein Ubiquitination Pathway	SiO2_7_Hydrphil	5.52	0.0528	NaN	HSPA8,PSMB7,HSP90B1,CRYAB,HSP90AB1,PSMA7,PSMD13,PSMA5,PSMA4,HSP90AA1,PSMD3,ELOC,PSMC3
Protein Ubiquitination Pathway	SiO2_7_TMS2	5.52	0.0528	NaN	HSPA8,PSMB7,HSP90B1,CRYAB,HSP90AB1,PSMA7,PSMD13,PSMA5,PSMA4,HSP90AA1,PSMD3,ELOC,PSMC3
Protein Ubiquitination Pathway	SiO2_7_TMS3	5.52	0.0528	NaN	HSPA8,PSMB7,HSP90B1,CRYAB,HSP90AB1,PSMA7,PSMD13,PSMA5,PSMA4,HSP90AA1,PSMD3,ELOC,PSMC3
Protein Ubiquitination Pathway	TiO2_NM105	5.52	0.0528	NaN	HSPA8,PSMB7,HSP90B1,CRYAB,HSP90AB1,PSMA7,PSMD13,PSMA5,PSMA4,HSP90AA1,PSMD3,ELOC,PSMC3
Remodeling of Epithelial Adherens Junctions	GrapheneOxide	5.33	0.113	NaN	TUBA1A,RAB7A,ACTN4,VCL,TUBB,IQGAP1,ARPC4
Remodeling of Epithelial Adherens Junctions	Mn2O3	5.33	0.113	NaN	TUBA1A,RAB7A,ACTN4,VCL,TUBB,IQGAP1,ARPC4
Remodeling of Epithelial Adherens Junctions	PigmentBlue	5.33	0.113	NaN	TUBA1A,RAB7A,ACTN4,VCL,TUBB,IQGAP1,ARPC4
Remodeling of Epithelial Adherens Junctions	PigmentGreen	5.33	0.113	NaN	TUBA1A,RAB7A,ACTN4,VCL,TUBB,IQGAP1,ARPC4
Remodeling of Epithelial Adherens Junctions	SiO2_15_Amino	5.33	0.113	NaN	TUBA1A,RAB7A,ACTN4,VCL,TUBB,IQGAP1,ARPC4
Remodeling of Epithelial Adherens Junctions	SiO2_15_Phospho	5.33	0.113	NaN	TUBA1A,RAB7A,ACTN4,VCL,TUBB,IQGAP1,ARPC4
Remodeling of Epithelial Adherens Junctions	SiO2_15_Unmod	5.33	0.113	NaN	TUBA1A,RAB7A,ACTN4,VCL,TUBB,IQGAP1,ARPC4
Remodeling of Epithelial Adherens Junctions	SiO2_40	5.33	0.113	NaN	TUBA1A,RAB7A,ACTN4,VCL,TUBB,IQGAP1,ARPC4
Remodeling of Epithelial Adherens Junctions	SiO2_7_Hydrphil	5.33	0.113	NaN	TUBA1A,RAB7A,ACTN4,VCL,TUBB,IQGAP1,ARPC4
Remodeling of Epithelial Adherens Junctions	SiO2_7_TMS2	5.33	0.113	NaN	TUBA1A,RAB7A,ACTN4,VCL,TUBB,IQGAP1,ARPC4
Remodeling of Epithelial Adherens Junctions	SiO2_7_TMS3	5.33	0.113	NaN	TUBA1A,RAB7A,ACTN4,VCL,TUBB,IQGAP1,ARPC4
Remodeling of Epithelial Adherens Junctions	TiO2_NM105	5.33	0.113	NaN	TUBA1A,RAB7A,ACTN4,VCL,TUBB,IQGAP1,ARPC4
Gluconeogenesis I	GrapheneOxide	5.2	0.2	2.236	PGK1,GPI,ENO3,GAPDH,MDH1
Gluconeogenesis I	Mn2O3	5.2	0.2	0.447	PGK1,GPI,ENO3,GAPDH,MDH1
Gluconeogenesis I	PigmentBlue	5.2	0.2	2.236	PGK1,GPI,ENO3,GAPDH,MDH1
Gluconeogenesis I	PigmentGreen	5.2	0.2	-2.236	PGK1,GPI,ENO3,GAPDH,MDH1
Gluconeogenesis I	SiO2_15_Amino	5.2	0.2	-2.236	PGK1,GPI,ENO3,GAPDH,MDH1
Gluconeogenesis I	SiO2_15_Phospho	5.2	0.2	-1.342	PGK1,GPI,ENO3,GAPDH,MDH1
Gluconeogenesis I	SiO2_15_Unmod	5.2	0.2	-2.236	PGK1,GPI,ENO3,GAPDH,MDH1
Gluconeogenesis I	SiO2_40	5.2	0.2	2.236	PGK1,GPI,ENO3,GAPDH,MDH1
Gluconeogenesis I	SiO2_7_Hydrphil	5.2	0.2	-2.236	PGK1,GPI,ENO3,GAPDH,MDH1
Gluconeogenesis I	SiO2_7_TMS2	5.2	0.2	1.342	PGK1,GPI,ENO3,GAPDH,MDH1
Gluconeogenesis I	SiO2_7_TMS3	5.2	0.2	2.236	PGK1,GPI,ENO3,GAPDH,MDH1
Gluconeogenesis I	TiO2_NM105	5.2	0.2	2.236	PGK1,GPI,ENO3,GAPDH,MDH1
Phagosome Maturation	GrapheneOxide	4.04	0.0611	NaN	ATP6V1E1,DYNLL1,TUBA1A,PRDX1,RAB7A,CANX,TUBB,PRDX2
Phagosome Maturation	Mn2O3	4.04	0.0611	NaN	ATP6V1E1,DYNLL1,TUBA1A,PRDX1,RAB7A,CANX,TUBB,PRDX2
Phagosome Maturation	PigmentBlue	4.04	0.0611	NaN	ATP6V1E1,DYNLL1,TUBA1A,PRDX1,RAB7A,CANX,TUBB,PRDX2
Phagosome Maturation	PigmentGreen	4.04	0.0611	NaN	ATP6V1E1,DYNLL1,TUBA1A,PRDX1,RAB7A,CANX,TUBB,PRDX2
Phagosome Maturation	SiO2_15_Amino	4.04	0.0611	NaN	ATP6V1E1,DYNLL1,TUBA1A,PRDX1,RAB7A,CANX,TUBB,PRDX2
Phagosome Maturation	SiO2_15_Phospho	4.04	0.0611	NaN	ATP6V1E1,DYNLL1,TUBA1A,PRDX1,RAB7A,CANX,TUBB,PRDX2
Phagosome Maturation	SiO2_15_Unmod	4.04	0.0611	NaN	ATP6V1E1,DYNLL1,TUBA1A,PRDX1,RAB7A,CANX,TUBB,PRDX2
Phagosome Maturation	SiO2_40	4.04	0.0611	NaN	ATP6V1E1,DYNLL1,TUBA1A,PRDX1,RAB7A,CANX,TUBB,PRDX2
Phagosome Maturation	SiO2_7_Hydrphil	4.04	0.0611	NaN	ATP6V1E1,DYNLL1,TUBA1A,PRDX1,RAB7A,CANX,TUBB,PRDX2
Phagosome Maturation	SiO2_7_TMS2	4.04	0.0611	NaN	ATP6V1E1,DYNLL1,TUBA1A,PRDX1,RAB7A,CANX,TUBB,PRDX2
Phagosome Maturation	SiO2_7_TMS3	4.04	0.0611	NaN	ATP6V1E1,DYNLL1,TUBA1A,PRDX1,RAB7A,CANX,TUBB,PRDX2
Phagosome Maturation	TiO2_NM105	4.04	0.0611	NaN	ATP6V1E1,DYNLL1,TUBA1A,PRDX1,RAB7A,CANX,TUBB,PRDX2
Glycolysis I	GrapheneOxide	3.85	0.16	2	PGK1,GPI,ENO3,GAPDH
Glycolysis I	Mn2O3	3.85	0.16	1	PGK1,GPI,ENO3,GAPDH
Glycolysis I	PigmentBlue	3.85	0.16	2	PGK1,GPI,ENO3,GAPDH
Glycolysis I	PigmentGreen	3.85	0.16	-2	PGK1,GPI,ENO3,GAPDH
Glycolysis I	SiO2_15_Amino	3.85	0.16	-2	PGK1,GPI,ENO3,GAPDH
Glycolysis I	SiO2_15_Phospho	3.85	0.16	-1	PGK1,GPI,ENO3,GAPDH
Glycolysis I	SiO2_15_Unmod	3.85	0.16	-2	PGK1,GPI,ENO3,GAPDH
Glycolysis I	SiO2_40	3.85	0.16	2	PGK1,GPI,ENO3,GAPDH
Glycolysis I	SiO2_7_Hydrphil	3.85	0.16	-2	PGK1,GPI,ENO3,GAPDH
Glycolysis I	SiO2_7_TMS2	3.85	0.16	1	PGK1,GPI,ENO3,GAPDH
Glycolysis I	SiO2_7_TMS3	3.85	0.16	2	PGK1,GPI,ENO3,GAPDH
Glycolysis I	TiO2_NM105	3.85	0.16	2	PGK1,GPI,ENO3,GAPDH
Sirtuin Signaling Pathway	GrapheneOxide	3.82	0.0417	0.816	PDHA1,PGK1,ACADL,SLC25A4,TUBA1A,ATP5F1A,TRIM28,NQO1,VDAC1,VDAC2,PARP1
Sirtuin Signaling Pathway	Mn2O3	3.82	0.0417	-1.633	PDHA1,PGK1,ACADL,SLC25A4,TUBA1A,ATP5F1A,TRIM28,NQO1,VDAC1,VDAC2,PARP1
Sirtuin Signaling Pathway	PigmentBlue	3.82	0.0417	1.633	PDHA1,PGK1,ACADL,SLC25A4,TUBA1A,ATP5F1A,TRIM28,NQO1,VDAC1,VDAC2,PARP1
Sirtuin Signaling Pathway	PigmentGreen	3.82	0.0417	0.816	PDHA1,PGK1,ACADL,SLC25A4,TUBA1A,ATP5F1A,TRIM28,NQO1,VDAC1,VDAC2,PARP1
Sirtuin Signaling Pathway	SiO2_15_Amino	3.82	0.0417	-2.449	PDHA1,PGK1,ACADL,SLC25A4,TUBA1A,ATP5F1A,TRIM28,NQO1,VDAC1,VDAC2,PARP1
Sirtuin Signaling Pathway	SiO2_15_Phospho	3.82	0.0417	-1.633	PDHA1,PGK1,ACADL,SLC25A4,TUBA1A,ATP5F1A,TRIM28,NQO1,VDAC1,VDAC2,PARP1
Sirtuin Signaling Pathway	SiO2_15_Unmod	3.82	0.0417	-0.816	PDHA1,PGK1,ACADL,SLC25A4,TUBA1A,ATP5F1A,TRIM28,NQO1,VDAC1,VDAC2,PARP1
Sirtuin Signaling Pathway	SiO2_40	3.82	0.0417	0.816	PDHA1,PGK1,ACADL,SLC25A4,TUBA1A,ATP5F1A,TRIM28,NQO1,VDAC1,VDAC2,PARP1
Sirtuin Signaling Pathway	SiO2_7_Hydrphil	3.82	0.0417	-1.633	PDHA1,PGK1,ACADL,SLC25A4,TUBA1A,ATP5F1A,TRIM28,NQO1,VDAC1,VDAC2,PARP1
Sirtuin Signaling Pathway	SiO2_7_TMS2	3.82	0.0417	-1.633	PDHA1,PGK1,ACADL,SLC25A4,TUBA1A,ATP5F1A,TRIM28,NQO1,VDAC1,VDAC2,PARP1
Sirtuin Signaling Pathway	SiO2_7_TMS3	3.82	0.0417	0.816	PDHA1,PGK1,ACADL,SLC25A4,TUBA1A,ATP5F1A,TRIM28,NQO1,VDAC1,VDAC2,PARP1
Sirtuin Signaling Pathway	TiO2_NM105	3.82	0.0417	0.816	PDHA1,PGK1,ACADL,SLC25A4,TUBA1A,ATP5F1A,TRIM28,NQO1,VDAC1,VDAC2,PARP1
Epithelial Adherens Junction Signaling	GrapheneOxide	3.09	0.0504	NaN	TUBA1A,RHOA,ACTN4,VCL,TUBB,IQGAP1,ARPC4
Epithelial Adherens Junction Signaling	Mn2O3	3.09	0.0504	NaN	TUBA1A,RHOA,ACTN4,VCL,TUBB,IQGAP1,ARPC4
Epithelial Adherens Junction Signaling	PigmentBlue	3.09	0.0504	NaN	TUBA1A,RHOA,ACTN4,VCL,TUBB,IQGAP1,ARPC4
Epithelial Adherens Junction Signaling	PigmentGreen	3.09	0.0504	NaN	TUBA1A,RHOA,ACTN4,VCL,TUBB,IQGAP1,ARPC4
Epithelial Adherens Junction Signaling	SiO2_15_Amino	3.09	0.0504	NaN	TUBA1A,RHOA,ACTN4,VCL,TUBB,IQGAP1,ARPC4
Epithelial Adherens Junction Signaling	SiO2_15_Phospho	3.09	0.0504	NaN	TUBA1A,RHOA,ACTN4,VCL,TUBB,IQGAP1,ARPC4
Epithelial Adherens Junction Signaling	SiO2_15_Unmod	3.09	0.0504	NaN	TUBA1A,RHOA,ACTN4,VCL,TUBB,IQGAP1,ARPC4
Epithelial Adherens Junction Signaling	SiO2_40	3.09	0.0504	NaN	TUBA1A,RHOA,ACTN4,VCL,TUBB,IQGAP1,ARPC4
Epithelial Adherens Junction Signaling	SiO2_7_Hydrphil	3.09	0.0504	NaN	TUBA1A,RHOA,ACTN4,VCL,TUBB,IQGAP1,ARPC4
Epithelial Adherens Junction Signaling	SiO2_7_TMS2	3.09	0.0504	NaN	TUBA1A,RHOA,ACTN4,VCL,TUBB,IQGAP1,ARPC4
Epithelial Adherens Junction Signaling	SiO2_7_TMS3	3.09	0.0504	NaN	TUBA1A,RHOA,ACTN4,VCL,TUBB,IQGAP1,ARPC4
Epithelial Adherens Junction Signaling	TiO2_NM105	3.09	0.0504	NaN	TUBA1A,RHOA,ACTN4,VCL,TUBB,IQGAP1,ARPC4
Caveolar-mediated Endocytosis Signaling	GrapheneOxide	3.04	0.0725	NaN	ARCN1,FLNA,COPA,ITGAV,CAV1
Caveolar-mediated Endocytosis Signaling	Mn2O3	3.04	0.0725	NaN	ARCN1,FLNA,COPA,ITGAV,CAV1
Caveolar-mediated Endocytosis Signaling	PigmentBlue	3.04	0.0725	NaN	ARCN1,FLNA,COPA,ITGAV,CAV1
Caveolar-mediated Endocytosis Signaling	PigmentGreen	3.04	0.0725	NaN	ARCN1,FLNA,COPA,ITGAV,CAV1
Caveolar-mediated Endocytosis Signaling	SiO2_15_Amino	3.04	0.0725	NaN	ARCN1,FLNA,COPA,ITGAV,CAV1
Caveolar-mediated Endocytosis Signaling	SiO2_15_Phospho	3.04	0.0725	NaN	ARCN1,FLNA,COPA,ITGAV,CAV1
Caveolar-mediated Endocytosis Signaling	SiO2_15_Unmod	3.04	0.0725	NaN	ARCN1,FLNA,COPA,ITGAV,CAV1
Caveolar-mediated Endocytosis Signaling	SiO2_40	3.04	0.0725	NaN	ARCN1,FLNA,COPA,ITGAV,CAV1
Caveolar-mediated Endocytosis Signaling	SiO2_7_Hydrphil	3.04	0.0725	NaN	ARCN1,FLNA,COPA,ITGAV,CAV1
Caveolar-mediated Endocytosis Signaling	SiO2_7_TMS2	3.04	0.0725	NaN	ARCN1,FLNA,COPA,ITGAV,CAV1
Caveolar-mediated Endocytosis Signaling	SiO2_7_TMS3	3.04	0.0725	NaN	ARCN1,FLNA,COPA,ITGAV,CAV1
Caveolar-mediated Endocytosis Signaling	TiO2_NM105	3.04	0.0725	NaN	ARCN1,FLNA,COPA,ITGAV,CAV1
Nitric Oxide Signaling in the Cardiovascular System	GrapheneOxide	2.96	0.0561	0.816	HSP90B1,HSP90AB1,PRKAR2A,CAV1,HSP90AA1,ATP2A2
Nitric Oxide Signaling in the Cardiovascular System	Mn2O3	2.96	0.0561	0	HSP90B1,HSP90AB1,PRKAR2A,CAV1,HSP90AA1,ATP2A2
Nitric Oxide Signaling in the Cardiovascular System	PigmentBlue	2.96	0.0561	0.816	HSP90B1,HSP90AB1,PRKAR2A,CAV1,HSP90AA1,ATP2A2
Nitric Oxide Signaling in the Cardiovascular System	PigmentGreen	2.96	0.0561	0	HSP90B1,HSP90AB1,PRKAR2A,CAV1,HSP90AA1,ATP2A2
Nitric Oxide Signaling in the Cardiovascular System	SiO2_15_Amino	2.96	0.0561	-0.816	HSP90B1,HSP90AB1,PRKAR2A,CAV1,HSP90AA1,ATP2A2
Nitric Oxide Signaling in the Cardiovascular System	SiO2_15_Phospho	2.96	0.0561	-0.816	HSP90B1,HSP90AB1,PRKAR2A,CAV1,HSP90AA1,ATP2A2
Nitric Oxide Signaling in the Cardiovascular System	SiO2_15_Unmod	2.96	0.0561	-0.816	HSP90B1,HSP90AB1,PRKAR2A,CAV1,HSP90AA1,ATP2A2
Nitric Oxide Signaling in the Cardiovascular System	SiO2_40	2.96	0.0561	1.633	HSP90B1,HSP90AB1,PRKAR2A,CAV1,HSP90AA1,ATP2A2
Nitric Oxide Signaling in the Cardiovascular System	SiO2_7_Hydrphil	2.96	0.0561	0	HSP90B1,HSP90AB1,PRKAR2A,CAV1,HSP90AA1,ATP2A2
Nitric Oxide Signaling in the Cardiovascular System	SiO2_7_TMS2	2.96	0.0561	1.633	HSP90B1,HSP90AB1,PRKAR2A,CAV1,HSP90AA1,ATP2A2
Nitric Oxide Signaling in the Cardiovascular System	SiO2_7_TMS3	2.96	0.0561	0.816	HSP90B1,HSP90AB1,PRKAR2A,CAV1,HSP90AA1,ATP2A2
Nitric Oxide Signaling in the Cardiovascular System	TiO2_NM105	2.96	0.0561	0	HSP90B1,HSP90AB1,PRKAR2A,CAV1,HSP90AA1,ATP2A2
Pentose Phosphate Pathway (Non-oxidative Branch)	GrapheneOxide	2.77	0.333	NaN	TKT,TALDO1
Pentose Phosphate Pathway (Non-oxidative Branch)	Mn2O3	2.77	0.333	NaN	TKT,TALDO1
Pentose Phosphate Pathway (Non-oxidative Branch)	PigmentBlue	2.77	0.333	NaN	TKT,TALDO1
Pentose Phosphate Pathway (Non-oxidative Branch)	PigmentGreen	2.77	0.333	NaN	TKT,TALDO1
Pentose Phosphate Pathway (Non-oxidative Branch)	SiO2_15_Amino	2.77	0.333	NaN	TKT,TALDO1
Pentose Phosphate Pathway (Non-oxidative Branch)	SiO2_15_Phospho	2.77	0.333	NaN	TKT,TALDO1
Pentose Phosphate Pathway (Non-oxidative Branch)	SiO2_15_Unmod	2.77	0.333	NaN	TKT,TALDO1
Pentose Phosphate Pathway (Non-oxidative Branch)	SiO2_40	2.77	0.333	NaN	TKT,TALDO1
Pentose Phosphate Pathway (Non-oxidative Branch)	SiO2_7_Hydrphil	2.77	0.333	NaN	TKT,TALDO1
Pentose Phosphate Pathway (Non-oxidative Branch)	SiO2_7_TMS2	2.77	0.333	NaN	TKT,TALDO1
Pentose Phosphate Pathway (Non-oxidative Branch)	SiO2_7_TMS3	2.77	0.333	NaN	TKT,TALDO1
Pentose Phosphate Pathway (Non-oxidative Branch)	TiO2_NM105	2.77	0.333	NaN	TKT,TALDO1
TCA Cycle II (Eukaryotic)	GrapheneOxide	2.72	0.13	NaN	CS,ACO2,MDH1
TCA Cycle II (Eukaryotic)	Mn2O3	2.72	0.13	NaN	CS,ACO2,MDH1
TCA Cycle II (Eukaryotic)	PigmentBlue	2.72	0.13	NaN	CS,ACO2,MDH1
TCA Cycle II (Eukaryotic)	PigmentGreen	2.72	0.13	NaN	CS,ACO2,MDH1
TCA Cycle II (Eukaryotic)	SiO2_15_Amino	2.72	0.13	NaN	CS,ACO2,MDH1
TCA Cycle II (Eukaryotic)	SiO2_15_Phospho	2.72	0.13	NaN	CS,ACO2,MDH1
TCA Cycle II (Eukaryotic)	SiO2_15_Unmod	2.72	0.13	NaN	CS,ACO2,MDH1
TCA Cycle II (Eukaryotic)	SiO2_40	2.72	0.13	NaN	CS,ACO2,MDH1
TCA Cycle II (Eukaryotic)	SiO2_7_Hydrphil	2.72	0.13	NaN	CS,ACO2,MDH1
TCA Cycle II (Eukaryotic)	SiO2_7_TMS2	2.72	0.13	NaN	CS,ACO2,MDH1
TCA Cycle II (Eukaryotic)	SiO2_7_TMS3	2.72	0.13	NaN	CS,ACO2,MDH1
TCA Cycle II (Eukaryotic)	TiO2_NM105	2.72	0.13	NaN	CS,ACO2,MDH1
Ethanol Degradation IV	GrapheneOxide	2.67	0.125	NaN	ALDH2,GPX7,ALDH7A1
Ethanol Degradation IV	Mn2O3	2.67	0.125	NaN	ALDH2,GPX7,ALDH7A1
Ethanol Degradation IV	PigmentBlue	2.67	0.125	NaN	ALDH2,GPX7,ALDH7A1
Ethanol Degradation IV	PigmentGreen	2.67	0.125	NaN	ALDH2,GPX7,ALDH7A1
Ethanol Degradation IV	SiO2_15_Amino	2.67	0.125	NaN	ALDH2,GPX7,ALDH7A1
Ethanol Degradation IV	SiO2_15_Phospho	2.67	0.125	NaN	ALDH2,GPX7,ALDH7A1
Ethanol Degradation IV	SiO2_15_Unmod	2.67	0.125	NaN	ALDH2,GPX7,ALDH7A1
Ethanol Degradation IV	SiO2_40	2.67	0.125	NaN	ALDH2,GPX7,ALDH7A1
Ethanol Degradation IV	SiO2_7_Hydrphil	2.67	0.125	NaN	ALDH2,GPX7,ALDH7A1
Ethanol Degradation IV	SiO2_7_TMS2	2.67	0.125	NaN	ALDH2,GPX7,ALDH7A1
Ethanol Degradation IV	SiO2_7_TMS3	2.67	0.125	NaN	ALDH2,GPX7,ALDH7A1
Ethanol Degradation IV	TiO2_NM105	2.67	0.125	NaN	ALDH2,GPX7,ALDH7A1
PI3K/AKT Signaling	GrapheneOxide	2.63	0.0484	2.449	HSP90B1,YWHAH,YWHAE,HSP90AB1,YWHAZ,HSP90AA1
PI3K/AKT Signaling	Mn2O3	2.63	0.0484	-0.816	HSP90B1,YWHAH,YWHAE,HSP90AB1,YWHAZ,HSP90AA1
PI3K/AKT Signaling	PigmentBlue	2.63	0.0484	2.449	HSP90B1,YWHAH,YWHAE,HSP90AB1,YWHAZ,HSP90AA1
PI3K/AKT Signaling	PigmentGreen	2.63	0.0484	-1.633	HSP90B1,YWHAH,YWHAE,HSP90AB1,YWHAZ,HSP90AA1
PI3K/AKT Signaling	SiO2_15_Amino	2.63	0.0484	-2.449	HSP90B1,YWHAH,YWHAE,HSP90AB1,YWHAZ,HSP90AA1
PI3K/AKT Signaling	SiO2_15_Phospho	2.63	0.0484	-2.449	HSP90B1,YWHAH,YWHAE,HSP90AB1,YWHAZ,HSP90AA1
PI3K/AKT Signaling	SiO2_15_Unmod	2.63	0.0484	-2.449	HSP90B1,YWHAH,YWHAE,HSP90AB1,YWHAZ,HSP90AA1
PI3K/AKT Signaling	SiO2_40	2.63	0.0484	2.449	HSP90B1,YWHAH,YWHAE,HSP90AB1,YWHAZ,HSP90AA1
PI3K/AKT Signaling	SiO2_7_Hydrphil	2.63	0.0484	-1.633	HSP90B1,YWHAH,YWHAE,HSP90AB1,YWHAZ,HSP90AA1
PI3K/AKT Signaling	SiO2_7_TMS2	2.63	0.0484	1.633	HSP90B1,YWHAH,YWHAE,HSP90AB1,YWHAZ,HSP90AA1
PI3K/AKT Signaling	SiO2_7_TMS3	2.63	0.0484	2.449	HSP90B1,YWHAH,YWHAE,HSP90AB1,YWHAZ,HSP90AA1
PI3K/AKT Signaling	TiO2_NM105	2.63	0.0484	1.633	HSP90B1,YWHAH,YWHAE,HSP90AB1,YWHAZ,HSP90AA1
Aspartate Degradation II	GrapheneOxide	2.62	0.286	NaN	GOT1,MDH1
Aspartate Degradation II	Mn2O3	2.62	0.286	NaN	GOT1,MDH1
Aspartate Degradation II	PigmentBlue	2.62	0.286	NaN	GOT1,MDH1
Aspartate Degradation II	PigmentGreen	2.62	0.286	NaN	GOT1,MDH1
Aspartate Degradation II	SiO2_15_Amino	2.62	0.286	NaN	GOT1,MDH1
Aspartate Degradation II	SiO2_15_Phospho	2.62	0.286	NaN	GOT1,MDH1
Aspartate Degradation II	SiO2_15_Unmod	2.62	0.286	NaN	GOT1,MDH1
Aspartate Degradation II	SiO2_40	2.62	0.286	NaN	GOT1,MDH1
Aspartate Degradation II	SiO2_7_Hydrphil	2.62	0.286	NaN	GOT1,MDH1
Aspartate Degradation II	SiO2_7_TMS2	2.62	0.286	NaN	GOT1,MDH1
Aspartate Degradation II	SiO2_7_TMS3	2.62	0.286	NaN	GOT1,MDH1
Aspartate Degradation II	TiO2_NM105	2.62	0.286	NaN	GOT1,MDH1
Unfolded protein response	GrapheneOxide	2.59	0.0755	NaN	HSPA8,HSP90B1,VCP,CANX
Unfolded protein response	Mn2O3	2.59	0.0755	NaN	HSPA8,HSP90B1,VCP,CANX
Unfolded protein response	PigmentBlue	2.59	0.0755	NaN	HSPA8,HSP90B1,VCP,CANX
Unfolded protein response	PigmentGreen	2.59	0.0755	NaN	HSPA8,HSP90B1,VCP,CANX
Unfolded protein response	SiO2_15_Amino	2.59	0.0755	NaN	HSPA8,HSP90B1,VCP,CANX
Unfolded protein response	SiO2_15_Phospho	2.59	0.0755	NaN	HSPA8,HSP90B1,VCP,CANX
Unfolded protein response	SiO2_15_Unmod	2.59	0.0755	NaN	HSPA8,HSP90B1,VCP,CANX
Unfolded protein response	SiO2_40	2.59	0.0755	NaN	HSPA8,HSP90B1,VCP,CANX
Unfolded protein response	SiO2_7_Hydrphil	2.59	0.0755	NaN	HSPA8,HSP90B1,VCP,CANX
Unfolded protein response	SiO2_7_TMS2	2.59	0.0755	NaN	HSPA8,HSP90B1,VCP,CANX
Unfolded protein response	SiO2_7_TMS3	2.59	0.0755	NaN	HSPA8,HSP90B1,VCP,CANX
Unfolded protein response	TiO2_NM105	2.59	0.0755	NaN	HSPA8,HSP90B1,VCP,CANX
Actin Cytoskeleton Signaling	GrapheneOxide	2.55	0.0364	1.89	FLNA,RHOA,EZR,ACTN4,VCL,IQGAP1,ARPC4,MSN
Actin Cytoskeleton Signaling	Mn2O3	2.55	0.0364	-1.89	FLNA,RHOA,EZR,ACTN4,VCL,IQGAP1,ARPC4,MSN
Actin Cytoskeleton Signaling	PigmentBlue	2.55	0.0364	1.134	FLNA,RHOA,EZR,ACTN4,VCL,IQGAP1,ARPC4,MSN
Actin Cytoskeleton Signaling	PigmentGreen	2.55	0.0364	-1.89	FLNA,RHOA,EZR,ACTN4,VCL,IQGAP1,ARPC4,MSN
Actin Cytoskeleton Signaling	SiO2_15_Amino	2.55	0.0364	-2.646	FLNA,RHOA,EZR,ACTN4,VCL,IQGAP1,ARPC4,MSN
Actin Cytoskeleton Signaling	SiO2_15_Phospho	2.55	0.0364	-1.89	FLNA,RHOA,EZR,ACTN4,VCL,IQGAP1,ARPC4,MSN
Actin Cytoskeleton Signaling	SiO2_15_Unmod	2.55	0.0364	-1.134	FLNA,RHOA,EZR,ACTN4,VCL,IQGAP1,ARPC4,MSN
Actin Cytoskeleton Signaling	SiO2_40	2.55	0.0364	1.89	FLNA,RHOA,EZR,ACTN4,VCL,IQGAP1,ARPC4,MSN
Actin Cytoskeleton Signaling	SiO2_7_Hydrphil	2.55	0.0364	-1.89	FLNA,RHOA,EZR,ACTN4,VCL,IQGAP1,ARPC4,MSN
Actin Cytoskeleton Signaling	SiO2_7_TMS2	2.55	0.0364	-0.378	FLNA,RHOA,EZR,ACTN4,VCL,IQGAP1,ARPC4,MSN
Actin Cytoskeleton Signaling	SiO2_7_TMS3	2.55	0.0364	1.134	FLNA,RHOA,EZR,ACTN4,VCL,IQGAP1,ARPC4,MSN
Actin Cytoskeleton Signaling	TiO2_NM105	2.55	0.0364	1.134	FLNA,RHOA,EZR,ACTN4,VCL,IQGAP1,ARPC4,MSN
Sumoylation Pathway	GrapheneOxide	2.55	0.0562	-2	SUMO3,RHOA,RAN,GDI2,ARHGDIA
Sumoylation Pathway	Mn2O3	2.55	0.0562	1	SUMO3,RHOA,RAN,GDI2,ARHGDIA
Sumoylation Pathway	PigmentBlue	2.55	0.0562	-2	SUMO3,RHOA,RAN,GDI2,ARHGDIA
Sumoylation Pathway	PigmentGreen	2.55	0.0562	0	SUMO3,RHOA,RAN,GDI2,ARHGDIA
Sumoylation Pathway	SiO2_15_Amino	2.55	0.0562	0	SUMO3,RHOA,RAN,GDI2,ARHGDIA
Sumoylation Pathway	SiO2_15_Phospho	2.55	0.0562	1	SUMO3,RHOA,RAN,GDI2,ARHGDIA
Sumoylation Pathway	SiO2_15_Unmod	2.55	0.0562	0	SUMO3,RHOA,RAN,GDI2,ARHGDIA
Sumoylation Pathway	SiO2_40	2.55	0.0562	-2	SUMO3,RHOA,RAN,GDI2,ARHGDIA
Sumoylation Pathway	SiO2_7_Hydrphil	2.55	0.0562	1	SUMO3,RHOA,RAN,GDI2,ARHGDIA
Sumoylation Pathway	SiO2_7_TMS2	2.55	0.0562	0	SUMO3,RHOA,RAN,GDI2,ARHGDIA
Sumoylation Pathway	SiO2_7_TMS3	2.55	0.0562	-1	SUMO3,RHOA,RAN,GDI2,ARHGDIA
Sumoylation Pathway	TiO2_NM105	2.55	0.0562	-1	SUMO3,RHOA,RAN,GDI2,ARHGDIA
14-3-3-mediated Signaling	GrapheneOxide	2.53	0.0462	NaN	TUBA1A,YWHAH,YWHAE,YWHAZ,PDCD6IP,TUBB
14-3-3-mediated Signaling	Mn2O3	2.53	0.0462	NaN	TUBA1A,YWHAH,YWHAE,YWHAZ,PDCD6IP,TUBB
14-3-3-mediated Signaling	PigmentBlue	2.53	0.0462	NaN	TUBA1A,YWHAH,YWHAE,YWHAZ,PDCD6IP,TUBB
14-3-3-mediated Signaling	PigmentGreen	2.53	0.0462	NaN	TUBA1A,YWHAH,YWHAE,YWHAZ,PDCD6IP,TUBB
14-3-3-mediated Signaling	SiO2_15_Amino	2.53	0.0462	NaN	TUBA1A,YWHAH,YWHAE,YWHAZ,PDCD6IP,TUBB
14-3-3-mediated Signaling	SiO2_15_Phospho	2.53	0.0462	NaN	TUBA1A,YWHAH,YWHAE,YWHAZ,PDCD6IP,TUBB
14-3-3-mediated Signaling	SiO2_15_Unmod	2.53	0.0462	NaN	TUBA1A,YWHAH,YWHAE,YWHAZ,PDCD6IP,TUBB
14-3-3-mediated Signaling	SiO2_40	2.53	0.0462	NaN	TUBA1A,YWHAH,YWHAE,YWHAZ,PDCD6IP,TUBB
14-3-3-mediated Signaling	SiO2_7_Hydrphil	2.53	0.0462	NaN	TUBA1A,YWHAH,YWHAE,YWHAZ,PDCD6IP,TUBB
14-3-3-mediated Signaling	SiO2_7_TMS2	2.53	0.0462	NaN	TUBA1A,YWHAH,YWHAE,YWHAZ,PDCD6IP,TUBB
14-3-3-mediated Signaling	SiO2_7_TMS3	2.53	0.0462	NaN	TUBA1A,YWHAH,YWHAE,YWHAZ,PDCD6IP,TUBB
14-3-3-mediated Signaling	TiO2_NM105	2.53	0.0462	NaN	TUBA1A,YWHAH,YWHAE,YWHAZ,PDCD6IP,TUBB
Superoxide Radicals Degradation	GrapheneOxide	2.5	0.25	NaN	NQO1,GPX7
Superoxide Radicals Degradation	Mn2O3	2.5	0.25	NaN	NQO1,GPX7
Superoxide Radicals Degradation	PigmentBlue	2.5	0.25	NaN	NQO1,GPX7
Superoxide Radicals Degradation	PigmentGreen	2.5	0.25	NaN	NQO1,GPX7
Superoxide Radicals Degradation	SiO2_15_Amino	2.5	0.25	NaN	NQO1,GPX7
Superoxide Radicals Degradation	SiO2_15_Phospho	2.5	0.25	NaN	NQO1,GPX7
Superoxide Radicals Degradation	SiO2_15_Unmod	2.5	0.25	NaN	NQO1,GPX7
Superoxide Radicals Degradation	SiO2_40	2.5	0.25	NaN	NQO1,GPX7
Superoxide Radicals Degradation	SiO2_7_Hydrphil	2.5	0.25	NaN	NQO1,GPX7
Superoxide Radicals Degradation	SiO2_7_TMS2	2.5	0.25	NaN	NQO1,GPX7
Superoxide Radicals Degradation	SiO2_7_TMS3	2.5	0.25	NaN	NQO1,GPX7
Superoxide Radicals Degradation	TiO2_NM105	2.5	0.25	NaN	NQO1,GPX7
Aryl Hydrocarbon Receptor Signaling	GrapheneOxide	2.46	0.0448	NaN	ALDH2,HSP90B1,HSP90AB1,NQO1,HSP90AA1,ALDH7A1
Aryl Hydrocarbon Receptor Signaling	Mn2O3	2.46	0.0448	NaN	ALDH2,HSP90B1,HSP90AB1,NQO1,HSP90AA1,ALDH7A1
Aryl Hydrocarbon Receptor Signaling	PigmentBlue	2.46	0.0448	NaN	ALDH2,HSP90B1,HSP90AB1,NQO1,HSP90AA1,ALDH7A1
Aryl Hydrocarbon Receptor Signaling	PigmentGreen	2.46	0.0448	NaN	ALDH2,HSP90B1,HSP90AB1,NQO1,HSP90AA1,ALDH7A1
Aryl Hydrocarbon Receptor Signaling	SiO2_15_Amino	2.46	0.0448	NaN	ALDH2,HSP90B1,HSP90AB1,NQO1,HSP90AA1,ALDH7A1
Aryl Hydrocarbon Receptor Signaling	SiO2_15_Phospho	2.46	0.0448	NaN	ALDH2,HSP90B1,HSP90AB1,NQO1,HSP90AA1,ALDH7A1
Aryl Hydrocarbon Receptor Signaling	SiO2_15_Unmod	2.46	0.0448	NaN	ALDH2,HSP90B1,HSP90AB1,NQO1,HSP90AA1,ALDH7A1
Aryl Hydrocarbon Receptor Signaling	SiO2_40	2.46	0.0448	NaN	ALDH2,HSP90B1,HSP90AB1,NQO1,HSP90AA1,ALDH7A1
Aryl Hydrocarbon Receptor Signaling	SiO2_7_Hydrphil	2.46	0.0448	NaN	ALDH2,HSP90B1,HSP90AB1,NQO1,HSP90AA1,ALDH7A1
Aryl Hydrocarbon Receptor Signaling	SiO2_7_TMS2	2.46	0.0448	NaN	ALDH2,HSP90B1,HSP90AB1,NQO1,HSP90AA1,ALDH7A1
Aryl Hydrocarbon Receptor Signaling	SiO2_7_TMS3	2.46	0.0448	NaN	ALDH2,HSP90B1,HSP90AB1,NQO1,HSP90AA1,ALDH7A1
Aryl Hydrocarbon Receptor Signaling	TiO2_NM105	2.46	0.0448	NaN	ALDH2,HSP90B1,HSP90AB1,NQO1,HSP90AA1,ALDH7A1
Regulation of Cellular Mechanics by Calpain Protease	GrapheneOxide	2.39	0.0667	NaN	EZR,CAPN2,ACTN4,VCL
Regulation of Cellular Mechanics by Calpain Protease	Mn2O3	2.39	0.0667	NaN	EZR,CAPN2,ACTN4,VCL
Regulation of Cellular Mechanics by Calpain Protease	PigmentBlue	2.39	0.0667	NaN	EZR,CAPN2,ACTN4,VCL
Regulation of Cellular Mechanics by Calpain Protease	PigmentGreen	2.39	0.0667	NaN	EZR,CAPN2,ACTN4,VCL
Regulation of Cellular Mechanics by Calpain Protease	SiO2_15_Amino	2.39	0.0667	NaN	EZR,CAPN2,ACTN4,VCL
Regulation of Cellular Mechanics by Calpain Protease	SiO2_15_Phospho	2.39	0.0667	NaN	EZR,CAPN2,ACTN4,VCL
Regulation of Cellular Mechanics by Calpain Protease	SiO2_15_Unmod	2.39	0.0667	NaN	EZR,CAPN2,ACTN4,VCL
Regulation of Cellular Mechanics by Calpain Protease	SiO2_40	2.39	0.0667	NaN	EZR,CAPN2,ACTN4,VCL
Regulation of Cellular Mechanics by Calpain Protease	SiO2_7_Hydrphil	2.39	0.0667	NaN	EZR,CAPN2,ACTN4,VCL
Regulation of Cellular Mechanics by Calpain Protease	SiO2_7_TMS2	2.39	0.0667	NaN	EZR,CAPN2,ACTN4,VCL
Regulation of Cellular Mechanics by Calpain Protease	SiO2_7_TMS3	2.39	0.0667	NaN	EZR,CAPN2,ACTN4,VCL
Regulation of Cellular Mechanics by Calpain Protease	TiO2_NM105	2.39	0.0667	NaN	EZR,CAPN2,ACTN4,VCL
Calcium Transport I	GrapheneOxide	2.3	0.2	NaN	ANXA5,ATP2A2
Calcium Transport I	Mn2O3	2.3	0.2	NaN	ANXA5,ATP2A2
Calcium Transport I	PigmentBlue	2.3	0.2	NaN	ANXA5,ATP2A2
Calcium Transport I	PigmentGreen	2.3	0.2	NaN	ANXA5,ATP2A2
Calcium Transport I	SiO2_15_Amino	2.3	0.2	NaN	ANXA5,ATP2A2
Calcium Transport I	SiO2_15_Phospho	2.3	0.2	NaN	ANXA5,ATP2A2
Calcium Transport I	SiO2_15_Unmod	2.3	0.2	NaN	ANXA5,ATP2A2
Calcium Transport I	SiO2_40	2.3	0.2	NaN	ANXA5,ATP2A2
Calcium Transport I	SiO2_7_Hydrphil	2.3	0.2	NaN	ANXA5,ATP2A2
Calcium Transport I	SiO2_7_TMS2	2.3	0.2	NaN	ANXA5,ATP2A2
Calcium Transport I	SiO2_7_TMS3	2.3	0.2	NaN	ANXA5,ATP2A2
Calcium Transport I	TiO2_NM105	2.3	0.2	NaN	ANXA5,ATP2A2
Pentose Phosphate Pathway	GrapheneOxide	2.3	0.2	NaN	TKT,TALDO1
Pentose Phosphate Pathway	Mn2O3	2.3	0.2	NaN	TKT,TALDO1
Pentose Phosphate Pathway	PigmentBlue	2.3	0.2	NaN	TKT,TALDO1
Pentose Phosphate Pathway	PigmentGreen	2.3	0.2	NaN	TKT,TALDO1
Pentose Phosphate Pathway	SiO2_15_Amino	2.3	0.2	NaN	TKT,TALDO1
Pentose Phosphate Pathway	SiO2_15_Phospho	2.3	0.2	NaN	TKT,TALDO1
Pentose Phosphate Pathway	SiO2_15_Unmod	2.3	0.2	NaN	TKT,TALDO1
Pentose Phosphate Pathway	SiO2_40	2.3	0.2	NaN	TKT,TALDO1
Pentose Phosphate Pathway	SiO2_7_Hydrphil	2.3	0.2	NaN	TKT,TALDO1
Pentose Phosphate Pathway	SiO2_7_TMS2	2.3	0.2	NaN	TKT,TALDO1
Pentose Phosphate Pathway	SiO2_7_TMS3	2.3	0.2	NaN	TKT,TALDO1
Pentose Phosphate Pathway	TiO2_NM105	2.3	0.2	NaN	TKT,TALDO1
Purine Nucleotides De Novo Biosynthesis II	GrapheneOxide	2.22	0.182	NaN	GMPS,PAICS
Purine Nucleotides De Novo Biosynthesis II	Mn2O3	2.22	0.182	NaN	GMPS,PAICS
Purine Nucleotides De Novo Biosynthesis II	PigmentBlue	2.22	0.182	NaN	GMPS,PAICS
Purine Nucleotides De Novo Biosynthesis II	PigmentGreen	2.22	0.182	NaN	GMPS,PAICS
Purine Nucleotides De Novo Biosynthesis II	SiO2_15_Amino	2.22	0.182	NaN	GMPS,PAICS
Purine Nucleotides De Novo Biosynthesis II	SiO2_15_Phospho	2.22	0.182	NaN	GMPS,PAICS
Purine Nucleotides De Novo Biosynthesis II	SiO2_15_Unmod	2.22	0.182	NaN	GMPS,PAICS
Purine Nucleotides De Novo Biosynthesis II	SiO2_40	2.22	0.182	NaN	GMPS,PAICS
Purine Nucleotides De Novo Biosynthesis II	SiO2_7_Hydrphil	2.22	0.182	NaN	GMPS,PAICS
Purine Nucleotides De Novo Biosynthesis II	SiO2_7_TMS2	2.22	0.182	NaN	GMPS,PAICS
Purine Nucleotides De Novo Biosynthesis II	SiO2_7_TMS3	2.22	0.182	NaN	GMPS,PAICS
Purine Nucleotides De Novo Biosynthesis II	TiO2_NM105	2.22	0.182	NaN	GMPS,PAICS
Mitochondrial Dysfunction	GrapheneOxide	2.16	0.0387	NaN	PDHA1,ATP5F1A,ACO2,VDAC1,GPX7,VDAC2
Mitochondrial Dysfunction	Mn2O3	2.16	0.0387	NaN	PDHA1,ATP5F1A,ACO2,VDAC1,GPX7,VDAC2
Mitochondrial Dysfunction	PigmentBlue	2.16	0.0387	NaN	PDHA1,ATP5F1A,ACO2,VDAC1,GPX7,VDAC2
Mitochondrial Dysfunction	PigmentGreen	2.16	0.0387	NaN	PDHA1,ATP5F1A,ACO2,VDAC1,GPX7,VDAC2
Mitochondrial Dysfunction	SiO2_15_Amino	2.16	0.0387	NaN	PDHA1,ATP5F1A,ACO2,VDAC1,GPX7,VDAC2
Mitochondrial Dysfunction	SiO2_15_Phospho	2.16	0.0387	NaN	PDHA1,ATP5F1A,ACO2,VDAC1,GPX7,VDAC2
Mitochondrial Dysfunction	SiO2_15_Unmod	2.16	0.0387	NaN	PDHA1,ATP5F1A,ACO2,VDAC1,GPX7,VDAC2
Mitochondrial Dysfunction	SiO2_40	2.16	0.0387	NaN	PDHA1,ATP5F1A,ACO2,VDAC1,GPX7,VDAC2
Mitochondrial Dysfunction	SiO2_7_Hydrphil	2.16	0.0387	NaN	PDHA1,ATP5F1A,ACO2,VDAC1,GPX7,VDAC2
Mitochondrial Dysfunction	SiO2_7_TMS2	2.16	0.0387	NaN	PDHA1,ATP5F1A,ACO2,VDAC1,GPX7,VDAC2
Mitochondrial Dysfunction	SiO2_7_TMS3	2.16	0.0387	NaN	PDHA1,ATP5F1A,ACO2,VDAC1,GPX7,VDAC2
Mitochondrial Dysfunction	TiO2_NM105	2.16	0.0387	NaN	PDHA1,ATP5F1A,ACO2,VDAC1,GPX7,VDAC2
Hypoxia Signaling in the Cardiovascular System	GrapheneOxide	2.15	0.0571	NaN	HSP90B1,HSP90AB1,NQO1,HSP90AA1
Hypoxia Signaling in the Cardiovascular System	Mn2O3	2.15	0.0571	NaN	HSP90B1,HSP90AB1,NQO1,HSP90AA1
Hypoxia Signaling in the Cardiovascular System	PigmentBlue	2.15	0.0571	NaN	HSP90B1,HSP90AB1,NQO1,HSP90AA1
Hypoxia Signaling in the Cardiovascular System	PigmentGreen	2.15	0.0571	NaN	HSP90B1,HSP90AB1,NQO1,HSP90AA1
Hypoxia Signaling in the Cardiovascular System	SiO2_15_Amino	2.15	0.0571	NaN	HSP90B1,HSP90AB1,NQO1,HSP90AA1
Hypoxia Signaling in the Cardiovascular System	SiO2_15_Phospho	2.15	0.0571	NaN	HSP90B1,HSP90AB1,NQO1,HSP90AA1
Hypoxia Signaling in the Cardiovascular System	SiO2_15_Unmod	2.15	0.0571	NaN	HSP90B1,HSP90AB1,NQO1,HSP90AA1
Hypoxia Signaling in the Cardiovascular System	SiO2_40	2.15	0.0571	NaN	HSP90B1,HSP90AB1,NQO1,HSP90AA1
Hypoxia Signaling in the Cardiovascular System	SiO2_7_Hydrphil	2.15	0.0571	NaN	HSP90B1,HSP90AB1,NQO1,HSP90AA1
Hypoxia Signaling in the Cardiovascular System	SiO2_7_TMS2	2.15	0.0571	NaN	HSP90B1,HSP90AB1,NQO1,HSP90AA1
Hypoxia Signaling in the Cardiovascular System	SiO2_7_TMS3	2.15	0.0571	NaN	HSP90B1,HSP90AB1,NQO1,HSP90AA1
Hypoxia Signaling in the Cardiovascular System	TiO2_NM105	2.15	0.0571	NaN	HSP90B1,HSP90AB1,NQO1,HSP90AA1
Integrin Signaling	GrapheneOxide	2.1	0.0335	2.646	RHOA,ITGAV,CAV1,CAPN2,ACTN4,VCL,ARPC4
Integrin Signaling	Mn2O3	2.1	0.0335	-2.646	RHOA,ITGAV,CAV1,CAPN2,ACTN4,VCL,ARPC4
Integrin Signaling	PigmentBlue	2.1	0.0335	1.134	RHOA,ITGAV,CAV1,CAPN2,ACTN4,VCL,ARPC4
Integrin Signaling	PigmentGreen	2.1	0.0335	-1.89	RHOA,ITGAV,CAV1,CAPN2,ACTN4,VCL,ARPC4
Integrin Signaling	SiO2_15_Amino	2.1	0.0335	-2.646	RHOA,ITGAV,CAV1,CAPN2,ACTN4,VCL,ARPC4
Integrin Signaling	SiO2_15_Phospho	2.1	0.0335	-2.646	RHOA,ITGAV,CAV1,CAPN2,ACTN4,VCL,ARPC4
Integrin Signaling	SiO2_15_Unmod	2.1	0.0335	-2.646	RHOA,ITGAV,CAV1,CAPN2,ACTN4,VCL,ARPC4
Integrin Signaling	SiO2_40	2.1	0.0335	1.89	RHOA,ITGAV,CAV1,CAPN2,ACTN4,VCL,ARPC4
Integrin Signaling	SiO2_7_Hydrphil	2.1	0.0335	-2.646	RHOA,ITGAV,CAV1,CAPN2,ACTN4,VCL,ARPC4
Integrin Signaling	SiO2_7_TMS2	2.1	0.0335	0.378	RHOA,ITGAV,CAV1,CAPN2,ACTN4,VCL,ARPC4
Integrin Signaling	SiO2_7_TMS3	2.1	0.0335	1.134	RHOA,ITGAV,CAV1,CAPN2,ACTN4,VCL,ARPC4
Integrin Signaling	TiO2_NM105	2.1	0.0335	0.378	RHOA,ITGAV,CAV1,CAPN2,ACTN4,VCL,ARPC4
tRNA Charging	GrapheneOxide	2.06	0.0769	NaN	RARS,TARS,VARS
tRNA Charging	Mn2O3	2.06	0.0769	NaN	RARS,TARS,VARS
tRNA Charging	PigmentBlue	2.06	0.0769	NaN	RARS,TARS,VARS
tRNA Charging	PigmentGreen	2.06	0.0769	NaN	RARS,TARS,VARS
tRNA Charging	SiO2_15_Amino	2.06	0.0769	NaN	RARS,TARS,VARS
tRNA Charging	SiO2_15_Phospho	2.06	0.0769	NaN	RARS,TARS,VARS
tRNA Charging	SiO2_15_Unmod	2.06	0.0769	NaN	RARS,TARS,VARS
tRNA Charging	SiO2_40	2.06	0.0769	NaN	RARS,TARS,VARS
tRNA Charging	SiO2_7_Hydrphil	2.06	0.0769	NaN	RARS,TARS,VARS
tRNA Charging	SiO2_7_TMS2	2.06	0.0769	NaN	RARS,TARS,VARS
tRNA Charging	SiO2_7_TMS3	2.06	0.0769	NaN	RARS,TARS,VARS
tRNA Charging	TiO2_NM105	2.06	0.0769	NaN	RARS,TARS,VARS
eNOS Signaling	GrapheneOxide	2.05	0.0368	NaN	HSPA8,HSP90B1,HSP90AB1,PRKAR2A,CAV1,HSP90AA1
eNOS Signaling	Mn2O3	2.05	0.0368	NaN	HSPA8,HSP90B1,HSP90AB1,PRKAR2A,CAV1,HSP90AA1
eNOS Signaling	PigmentBlue	2.05	0.0368	NaN	HSPA8,HSP90B1,HSP90AB1,PRKAR2A,CAV1,HSP90AA1
eNOS Signaling	PigmentGreen	2.05	0.0368	NaN	HSPA8,HSP90B1,HSP90AB1,PRKAR2A,CAV1,HSP90AA1
eNOS Signaling	SiO2_15_Amino	2.05	0.0368	NaN	HSPA8,HSP90B1,HSP90AB1,PRKAR2A,CAV1,HSP90AA1
eNOS Signaling	SiO2_15_Phospho	2.05	0.0368	NaN	HSPA8,HSP90B1,HSP90AB1,PRKAR2A,CAV1,HSP90AA1
eNOS Signaling	SiO2_15_Unmod	2.05	0.0368	NaN	HSPA8,HSP90B1,HSP90AB1,PRKAR2A,CAV1,HSP90AA1
eNOS Signaling	SiO2_40	2.05	0.0368	NaN	HSPA8,HSP90B1,HSP90AB1,PRKAR2A,CAV1,HSP90AA1
eNOS Signaling	SiO2_7_Hydrphil	2.05	0.0368	NaN	HSPA8,HSP90B1,HSP90AB1,PRKAR2A,CAV1,HSP90AA1
eNOS Signaling	SiO2_7_TMS2	2.05	0.0368	NaN	HSPA8,HSP90B1,HSP90AB1,PRKAR2A,CAV1,HSP90AA1
eNOS Signaling	SiO2_7_TMS3	2.05	0.0368	NaN	HSPA8,HSP90B1,HSP90AB1,PRKAR2A,CAV1,HSP90AA1
eNOS Signaling	TiO2_NM105	2.05	0.0368	NaN	HSPA8,HSP90B1,HSP90AB1,PRKAR2A,CAV1,HSP90AA1
RhoA Signaling	GrapheneOxide	2.05	0.0427	2.236	RHOA,EZR,SEPT11,ARPC4,MSN
RhoA Signaling	Mn2O3	2.05	0.0427	-2.236	RHOA,EZR,SEPT11,ARPC4,MSN
RhoA Signaling	PigmentBlue	2.05	0.0427	1.342	RHOA,EZR,SEPT11,ARPC4,MSN
RhoA Signaling	PigmentGreen	2.05	0.0427	-2.236	RHOA,EZR,SEPT11,ARPC4,MSN
RhoA Signaling	SiO2_15_Amino	2.05	0.0427	-1.342	RHOA,EZR,SEPT11,ARPC4,MSN
RhoA Signaling	SiO2_15_Phospho	2.05	0.0427	-1.342	RHOA,EZR,SEPT11,ARPC4,MSN
RhoA Signaling	SiO2_15_Unmod	2.05	0.0427	-1.342	RHOA,EZR,SEPT11,ARPC4,MSN
RhoA Signaling	SiO2_40	2.05	0.0427	2.236	RHOA,EZR,SEPT11,ARPC4,MSN
RhoA Signaling	SiO2_7_Hydrphil	2.05	0.0427	-2.236	RHOA,EZR,SEPT11,ARPC4,MSN
RhoA Signaling	SiO2_7_TMS2	2.05	0.0427	-0.447	RHOA,EZR,SEPT11,ARPC4,MSN
RhoA Signaling	SiO2_7_TMS3	2.05	0.0427	1.342	RHOA,EZR,SEPT11,ARPC4,MSN
RhoA Signaling	TiO2_NM105	2.05	0.0427	0.447	RHOA,EZR,SEPT11,ARPC4,MSN
Phenylalanine Degradation IV (Mammalian, via Side Chain)	GrapheneOxide	2.01	0.143	NaN	ALDH2,GOT1
Phenylalanine Degradation IV (Mammalian, via Side Chain)	Mn2O3	2.01	0.143	NaN	ALDH2,GOT1
Phenylalanine Degradation IV (Mammalian, via Side Chain)	PigmentBlue	2.01	0.143	NaN	ALDH2,GOT1
Phenylalanine Degradation IV (Mammalian, via Side Chain)	PigmentGreen	2.01	0.143	NaN	ALDH2,GOT1
Phenylalanine Degradation IV (Mammalian, via Side Chain)	SiO2_15_Amino	2.01	0.143	NaN	ALDH2,GOT1
Phenylalanine Degradation IV (Mammalian, via Side Chain)	SiO2_15_Phospho	2.01	0.143	NaN	ALDH2,GOT1
Phenylalanine Degradation IV (Mammalian, via Side Chain)	SiO2_15_Unmod	2.01	0.143	NaN	ALDH2,GOT1
Phenylalanine Degradation IV (Mammalian, via Side Chain)	SiO2_40	2.01	0.143	NaN	ALDH2,GOT1
Phenylalanine Degradation IV (Mammalian, via Side Chain)	SiO2_7_Hydrphil	2.01	0.143	NaN	ALDH2,GOT1
Phenylalanine Degradation IV (Mammalian, via Side Chain)	SiO2_7_TMS2	2.01	0.143	NaN	ALDH2,GOT1
Phenylalanine Degradation IV (Mammalian, via Side Chain)	SiO2_7_TMS3	2.01	0.143	NaN	ALDH2,GOT1
Phenylalanine Degradation IV (Mammalian, via Side Chain)	TiO2_NM105	2.01	0.143	NaN	ALDH2,GOT1
Germ Cell-Sertoli Cell Junction Signaling	GrapheneOxide	1.99	0.0357	NaN	TUBA1A,RHOA,ACTN4,VCL,TUBB,IQGAP1
Germ Cell-Sertoli Cell Junction Signaling	Mn2O3	1.99	0.0357	NaN	TUBA1A,RHOA,ACTN4,VCL,TUBB,IQGAP1
Germ Cell-Sertoli Cell Junction Signaling	PigmentBlue	1.99	0.0357	NaN	TUBA1A,RHOA,ACTN4,VCL,TUBB,IQGAP1
Germ Cell-Sertoli Cell Junction Signaling	PigmentGreen	1.99	0.0357	NaN	TUBA1A,RHOA,ACTN4,VCL,TUBB,IQGAP1
Germ Cell-Sertoli Cell Junction Signaling	SiO2_15_Amino	1.99	0.0357	NaN	TUBA1A,RHOA,ACTN4,VCL,TUBB,IQGAP1
Germ Cell-Sertoli Cell Junction Signaling	SiO2_15_Phospho	1.99	0.0357	NaN	TUBA1A,RHOA,ACTN4,VCL,TUBB,IQGAP1
Germ Cell-Sertoli Cell Junction Signaling	SiO2_15_Unmod	1.99	0.0357	NaN	TUBA1A,RHOA,ACTN4,VCL,TUBB,IQGAP1
Germ Cell-Sertoli Cell Junction Signaling	SiO2_40	1.99	0.0357	NaN	TUBA1A,RHOA,ACTN4,VCL,TUBB,IQGAP1
Germ Cell-Sertoli Cell Junction Signaling	SiO2_7_Hydrphil	1.99	0.0357	NaN	TUBA1A,RHOA,ACTN4,VCL,TUBB,IQGAP1
Germ Cell-Sertoli Cell Junction Signaling	SiO2_7_TMS2	1.99	0.0357	NaN	TUBA1A,RHOA,ACTN4,VCL,TUBB,IQGAP1
Germ Cell-Sertoli Cell Junction Signaling	SiO2_7_TMS3	1.99	0.0357	NaN	TUBA1A,RHOA,ACTN4,VCL,TUBB,IQGAP1
Germ Cell-Sertoli Cell Junction Signaling	TiO2_NM105	1.99	0.0357	NaN	TUBA1A,RHOA,ACTN4,VCL,TUBB,IQGAP1
RhoGDI Signaling	GrapheneOxide	1.99	0.0357	-0.816	RHOA,EZR,GDI2,ARHGDIA,ARPC4,MSN
RhoGDI Signaling	Mn2O3	1.99	0.0357	1.633	RHOA,EZR,GDI2,ARHGDIA,ARPC4,MSN
RhoGDI Signaling	PigmentBlue	1.99	0.0357	0	RHOA,EZR,GDI2,ARHGDIA,ARPC4,MSN
RhoGDI Signaling	PigmentGreen	1.99	0.0357	1.633	RHOA,EZR,GDI2,ARHGDIA,ARPC4,MSN
RhoGDI Signaling	SiO2_15_Amino	1.99	0.0357	1.633	RHOA,EZR,GDI2,ARHGDIA,ARPC4,MSN
RhoGDI Signaling	SiO2_15_Phospho	1.99	0.0357	0.816	RHOA,EZR,GDI2,ARHGDIA,ARPC4,MSN
RhoGDI Signaling	SiO2_15_Unmod	1.99	0.0357	0.816	RHOA,EZR,GDI2,ARHGDIA,ARPC4,MSN
RhoGDI Signaling	SiO2_40	1.99	0.0357	-0.816	RHOA,EZR,GDI2,ARHGDIA,ARPC4,MSN
RhoGDI Signaling	SiO2_7_Hydrphil	1.99	0.0357	0.816	RHOA,EZR,GDI2,ARHGDIA,ARPC4,MSN
RhoGDI Signaling	SiO2_7_TMS2	1.99	0.0357	1.633	RHOA,EZR,GDI2,ARHGDIA,ARPC4,MSN
RhoGDI Signaling	SiO2_7_TMS3	1.99	0.0357	0	RHOA,EZR,GDI2,ARHGDIA,ARPC4,MSN
RhoGDI Signaling	TiO2_NM105	1.99	0.0357	0	RHOA,EZR,GDI2,ARHGDIA,ARPC4,MSN
S-methyl-5'-thioadenosine Degradation II	GrapheneOxide	1.96	1	NaN	Mtap
S-methyl-5'-thioadenosine Degradation II	Mn2O3	1.96	1	NaN	Mtap
S-methyl-5'-thioadenosine Degradation II	PigmentBlue	1.96	1	NaN	Mtap
S-methyl-5'-thioadenosine Degradation II	PigmentGreen	1.96	1	NaN	Mtap
S-methyl-5'-thioadenosine Degradation II	SiO2_15_Amino	1.96	1	NaN	Mtap
S-methyl-5'-thioadenosine Degradation II	SiO2_15_Phospho	1.96	1	NaN	Mtap
S-methyl-5'-thioadenosine Degradation II	SiO2_15_Unmod	1.96	1	NaN	Mtap
S-methyl-5'-thioadenosine Degradation II	SiO2_40	1.96	1	NaN	Mtap
S-methyl-5'-thioadenosine Degradation II	SiO2_7_Hydrphil	1.96	1	NaN	Mtap
S-methyl-5'-thioadenosine Degradation II	SiO2_7_TMS2	1.96	1	NaN	Mtap
S-methyl-5'-thioadenosine Degradation II	SiO2_7_TMS3	1.96	1	NaN	Mtap
S-methyl-5'-thioadenosine Degradation II	TiO2_NM105	1.96	1	NaN	Mtap
Adenine and Adenosine Salvage VI	GrapheneOxide	1.96	1	NaN	ADK
Adenine and Adenosine Salvage VI	Mn2O3	1.96	1	NaN	ADK
Adenine and Adenosine Salvage VI	PigmentBlue	1.96	1	NaN	ADK
Adenine and Adenosine Salvage VI	PigmentGreen	1.96	1	NaN	ADK
Adenine and Adenosine Salvage VI	SiO2_15_Amino	1.96	1	NaN	ADK
Adenine and Adenosine Salvage VI	SiO2_15_Phospho	1.96	1	NaN	ADK
Adenine and Adenosine Salvage VI	SiO2_15_Unmod	1.96	1	NaN	ADK
Adenine and Adenosine Salvage VI	SiO2_40	1.96	1	NaN	ADK
Adenine and Adenosine Salvage VI	SiO2_7_Hydrphil	1.96	1	NaN	ADK
Adenine and Adenosine Salvage VI	SiO2_7_TMS2	1.96	1	NaN	ADK
Adenine and Adenosine Salvage VI	SiO2_7_TMS3	1.96	1	NaN	ADK
Adenine and Adenosine Salvage VI	TiO2_NM105	1.96	1	NaN	ADK
Sertoli Cell-Sertoli Cell Junction Signaling	GrapheneOxide	1.95	0.0349	NaN	TUBA1A,PRKAR2A,SPTAN1,ACTN4,VCL,TUBB
Sertoli Cell-Sertoli Cell Junction Signaling	Mn2O3	1.95	0.0349	NaN	TUBA1A,PRKAR2A,SPTAN1,ACTN4,VCL,TUBB
Sertoli Cell-Sertoli Cell Junction Signaling	PigmentBlue	1.95	0.0349	NaN	TUBA1A,PRKAR2A,SPTAN1,ACTN4,VCL,TUBB
Sertoli Cell-Sertoli Cell Junction Signaling	PigmentGreen	1.95	0.0349	NaN	TUBA1A,PRKAR2A,SPTAN1,ACTN4,VCL,TUBB
Sertoli Cell-Sertoli Cell Junction Signaling	SiO2_15_Amino	1.95	0.0349	NaN	TUBA1A,PRKAR2A,SPTAN1,ACTN4,VCL,TUBB
Sertoli Cell-Sertoli Cell Junction Signaling	SiO2_15_Phospho	1.95	0.0349	NaN	TUBA1A,PRKAR2A,SPTAN1,ACTN4,VCL,TUBB
Sertoli Cell-Sertoli Cell Junction Signaling	SiO2_15_Unmod	1.95	0.0349	NaN	TUBA1A,PRKAR2A,SPTAN1,ACTN4,VCL,TUBB
Sertoli Cell-Sertoli Cell Junction Signaling	SiO2_40	1.95	0.0349	NaN	TUBA1A,PRKAR2A,SPTAN1,ACTN4,VCL,TUBB
Sertoli Cell-Sertoli Cell Junction Signaling	SiO2_7_Hydrphil	1.95	0.0349	NaN	TUBA1A,PRKAR2A,SPTAN1,ACTN4,VCL,TUBB
Sertoli Cell-Sertoli Cell Junction Signaling	SiO2_7_TMS2	1.95	0.0349	NaN	TUBA1A,PRKAR2A,SPTAN1,ACTN4,VCL,TUBB
Sertoli Cell-Sertoli Cell Junction Signaling	SiO2_7_TMS3	1.95	0.0349	NaN	TUBA1A,PRKAR2A,SPTAN1,ACTN4,VCL,TUBB
Sertoli Cell-Sertoli Cell Junction Signaling	TiO2_NM105	1.95	0.0349	NaN	TUBA1A,PRKAR2A,SPTAN1,ACTN4,VCL,TUBB
Lipid Antigen Presentation by CD1	GrapheneOxide	1.84	0.118	NaN	AP2B1,CANX
Lipid Antigen Presentation by CD1	Mn2O3	1.84	0.118	NaN	AP2B1,CANX
Lipid Antigen Presentation by CD1	PigmentBlue	1.84	0.118	NaN	AP2B1,CANX
Lipid Antigen Presentation by CD1	PigmentGreen	1.84	0.118	NaN	AP2B1,CANX
Lipid Antigen Presentation by CD1	SiO2_15_Amino	1.84	0.118	NaN	AP2B1,CANX
Lipid Antigen Presentation by CD1	SiO2_15_Phospho	1.84	0.118	NaN	AP2B1,CANX
Lipid Antigen Presentation by CD1	SiO2_15_Unmod	1.84	0.118	NaN	AP2B1,CANX
Lipid Antigen Presentation by CD1	SiO2_40	1.84	0.118	NaN	AP2B1,CANX
Lipid Antigen Presentation by CD1	SiO2_7_Hydrphil	1.84	0.118	NaN	AP2B1,CANX
Lipid Antigen Presentation by CD1	SiO2_7_TMS2	1.84	0.118	NaN	AP2B1,CANX
Lipid Antigen Presentation by CD1	SiO2_7_TMS3	1.84	0.118	NaN	AP2B1,CANX
Lipid Antigen Presentation by CD1	TiO2_NM105	1.84	0.118	NaN	AP2B1,CANX
Histamine Degradation	GrapheneOxide	1.8	0.111	NaN	ALDH2,ALDH7A1
Histamine Degradation	Mn2O3	1.8	0.111	NaN	ALDH2,ALDH7A1
Histamine Degradation	PigmentBlue	1.8	0.111	NaN	ALDH2,ALDH7A1
Histamine Degradation	PigmentGreen	1.8	0.111	NaN	ALDH2,ALDH7A1
Histamine Degradation	SiO2_15_Amino	1.8	0.111	NaN	ALDH2,ALDH7A1
Histamine Degradation	SiO2_15_Phospho	1.8	0.111	NaN	ALDH2,ALDH7A1
Histamine Degradation	SiO2_15_Unmod	1.8	0.111	NaN	ALDH2,ALDH7A1
Histamine Degradation	SiO2_40	1.8	0.111	NaN	ALDH2,ALDH7A1
Histamine Degradation	SiO2_7_Hydrphil	1.8	0.111	NaN	ALDH2,ALDH7A1
Histamine Degradation	SiO2_7_TMS2	1.8	0.111	NaN	ALDH2,ALDH7A1
Histamine Degradation	SiO2_7_TMS3	1.8	0.111	NaN	ALDH2,ALDH7A1
Histamine Degradation	TiO2_NM105	1.8	0.111	NaN	ALDH2,ALDH7A1
Cell Cycle: G2/M DNA Damage Checkpoint Regulation	GrapheneOxide	1.77	0.06	NaN	YWHAH,YWHAE,YWHAZ
Cell Cycle: G2/M DNA Damage Checkpoint Regulation	Mn2O3	1.77	0.06	NaN	YWHAH,YWHAE,YWHAZ
Cell Cycle: G2/M DNA Damage Checkpoint Regulation	PigmentBlue	1.77	0.06	NaN	YWHAH,YWHAE,YWHAZ
Cell Cycle: G2/M DNA Damage Checkpoint Regulation	PigmentGreen	1.77	0.06	NaN	YWHAH,YWHAE,YWHAZ
Cell Cycle: G2/M DNA Damage Checkpoint Regulation	SiO2_15_Amino	1.77	0.06	NaN	YWHAH,YWHAE,YWHAZ
Cell Cycle: G2/M DNA Damage Checkpoint Regulation	SiO2_15_Phospho	1.77	0.06	NaN	YWHAH,YWHAE,YWHAZ
Cell Cycle: G2/M DNA Damage Checkpoint Regulation	SiO2_15_Unmod	1.77	0.06	NaN	YWHAH,YWHAE,YWHAZ
Cell Cycle: G2/M DNA Damage Checkpoint Regulation	SiO2_40	1.77	0.06	NaN	YWHAH,YWHAE,YWHAZ
Cell Cycle: G2/M DNA Damage Checkpoint Regulation	SiO2_7_Hydrphil	1.77	0.06	NaN	YWHAH,YWHAE,YWHAZ
Cell Cycle: G2/M DNA Damage Checkpoint Regulation	SiO2_7_TMS2	1.77	0.06	NaN	YWHAH,YWHAE,YWHAZ
Cell Cycle: G2/M DNA Damage Checkpoint Regulation	SiO2_7_TMS3	1.77	0.06	NaN	YWHAH,YWHAE,YWHAZ
Cell Cycle: G2/M DNA Damage Checkpoint Regulation	TiO2_NM105	1.77	0.06	NaN	YWHAH,YWHAE,YWHAZ
Clathrin-mediated Endocytosis Signaling	GrapheneOxide	1.71	0.0309	NaN	HSPA8,AP2B1,PPP3R1,RAB7A,RAB11A,ARPC4
Clathrin-mediated Endocytosis Signaling	Mn2O3	1.71	0.0309	NaN	HSPA8,AP2B1,PPP3R1,RAB7A,RAB11A,ARPC4
Clathrin-mediated Endocytosis Signaling	PigmentBlue	1.71	0.0309	NaN	HSPA8,AP2B1,PPP3R1,RAB7A,RAB11A,ARPC4
Clathrin-mediated Endocytosis Signaling	PigmentGreen	1.71	0.0309	NaN	HSPA8,AP2B1,PPP3R1,RAB7A,RAB11A,ARPC4
Clathrin-mediated Endocytosis Signaling	SiO2_15_Amino	1.71	0.0309	NaN	HSPA8,AP2B1,PPP3R1,RAB7A,RAB11A,ARPC4
Clathrin-mediated Endocytosis Signaling	SiO2_15_Phospho	1.71	0.0309	NaN	HSPA8,AP2B1,PPP3R1,RAB7A,RAB11A,ARPC4
Clathrin-mediated Endocytosis Signaling	SiO2_15_Unmod	1.71	0.0309	NaN	HSPA8,AP2B1,PPP3R1,RAB7A,RAB11A,ARPC4
Clathrin-mediated Endocytosis Signaling	SiO2_40	1.71	0.0309	NaN	HSPA8,AP2B1,PPP3R1,RAB7A,RAB11A,ARPC4
Clathrin-mediated Endocytosis Signaling	SiO2_7_Hydrphil	1.71	0.0309	NaN	HSPA8,AP2B1,PPP3R1,RAB7A,RAB11A,ARPC4
Clathrin-mediated Endocytosis Signaling	SiO2_7_TMS2	1.71	0.0309	NaN	HSPA8,AP2B1,PPP3R1,RAB7A,RAB11A,ARPC4
Clathrin-mediated Endocytosis Signaling	SiO2_7_TMS3	1.71	0.0309	NaN	HSPA8,AP2B1,PPP3R1,RAB7A,RAB11A,ARPC4
Clathrin-mediated Endocytosis Signaling	TiO2_NM105	1.71	0.0309	NaN	HSPA8,AP2B1,PPP3R1,RAB7A,RAB11A,ARPC4
Oxidative Ethanol Degradation III	GrapheneOxide	1.71	0.1	NaN	ALDH2,ALDH7A1
Oxidative Ethanol Degradation III	Mn2O3	1.71	0.1	NaN	ALDH2,ALDH7A1
Oxidative Ethanol Degradation III	PigmentBlue	1.71	0.1	NaN	ALDH2,ALDH7A1
Oxidative Ethanol Degradation III	PigmentGreen	1.71	0.1	NaN	ALDH2,ALDH7A1
Oxidative Ethanol Degradation III	SiO2_15_Amino	1.71	0.1	NaN	ALDH2,ALDH7A1
Oxidative Ethanol Degradation III	SiO2_15_Phospho	1.71	0.1	NaN	ALDH2,ALDH7A1
Oxidative Ethanol Degradation III	SiO2_15_Unmod	1.71	0.1	NaN	ALDH2,ALDH7A1
Oxidative Ethanol Degradation III	SiO2_40	1.71	0.1	NaN	ALDH2,ALDH7A1
Oxidative Ethanol Degradation III	SiO2_7_Hydrphil	1.71	0.1	NaN	ALDH2,ALDH7A1
Oxidative Ethanol Degradation III	SiO2_7_TMS2	1.71	0.1	NaN	ALDH2,ALDH7A1
Oxidative Ethanol Degradation III	SiO2_7_TMS3	1.71	0.1	NaN	ALDH2,ALDH7A1
Oxidative Ethanol Degradation III	TiO2_NM105	1.71	0.1	NaN	ALDH2,ALDH7A1
Glucocorticoid Receptor Signaling	GrapheneOxide	1.69	0.0257	NaN	HSPA8,HSP90B1,YWHAH,HSP90AB1,ANXA1,PPP3R1,HSP90AA1,KRT1
Glucocorticoid Receptor Signaling	Mn2O3	1.69	0.0257	NaN	HSPA8,HSP90B1,YWHAH,HSP90AB1,ANXA1,PPP3R1,HSP90AA1,KRT1
Glucocorticoid Receptor Signaling	PigmentBlue	1.69	0.0257	NaN	HSPA8,HSP90B1,YWHAH,HSP90AB1,ANXA1,PPP3R1,HSP90AA1,KRT1
Glucocorticoid Receptor Signaling	PigmentGreen	1.69	0.0257	NaN	HSPA8,HSP90B1,YWHAH,HSP90AB1,ANXA1,PPP3R1,HSP90AA1,KRT1
Glucocorticoid Receptor Signaling	SiO2_15_Amino	1.69	0.0257	NaN	HSPA8,HSP90B1,YWHAH,HSP90AB1,ANXA1,PPP3R1,HSP90AA1,KRT1
Glucocorticoid Receptor Signaling	SiO2_15_Phospho	1.69	0.0257	NaN	HSPA8,HSP90B1,YWHAH,HSP90AB1,ANXA1,PPP3R1,HSP90AA1,KRT1
Glucocorticoid Receptor Signaling	SiO2_15_Unmod	1.69	0.0257	NaN	HSPA8,HSP90B1,YWHAH,HSP90AB1,ANXA1,PPP3R1,HSP90AA1,KRT1
Glucocorticoid Receptor Signaling	SiO2_40	1.69	0.0257	NaN	HSPA8,HSP90B1,YWHAH,HSP90AB1,ANXA1,PPP3R1,HSP90AA1,KRT1
Glucocorticoid Receptor Signaling	SiO2_7_Hydrphil	1.69	0.0257	NaN	HSPA8,HSP90B1,YWHAH,HSP90AB1,ANXA1,PPP3R1,HSP90AA1,KRT1
Glucocorticoid Receptor Signaling	SiO2_7_TMS2	1.69	0.0257	NaN	HSPA8,HSP90B1,YWHAH,HSP90AB1,ANXA1,PPP3R1,HSP90AA1,KRT1
Glucocorticoid Receptor Signaling	SiO2_7_TMS3	1.69	0.0257	NaN	HSPA8,HSP90B1,YWHAH,HSP90AB1,ANXA1,PPP3R1,HSP90AA1,KRT1
Glucocorticoid Receptor Signaling	TiO2_NM105	1.69	0.0257	NaN	HSPA8,HSP90B1,YWHAH,HSP90AB1,ANXA1,PPP3R1,HSP90AA1,KRT1
Fatty Acid Î±-oxidation	GrapheneOxide	1.67	0.0952	NaN	ALDH2,ALDH7A1
Fatty Acid Î±-oxidation	Mn2O3	1.67	0.0952	NaN	ALDH2,ALDH7A1
Fatty Acid Î±-oxidation	PigmentBlue	1.67	0.0952	NaN	ALDH2,ALDH7A1
Fatty Acid Î±-oxidation	PigmentGreen	1.67	0.0952	NaN	ALDH2,ALDH7A1
Fatty Acid Î±-oxidation	SiO2_15_Amino	1.67	0.0952	NaN	ALDH2,ALDH7A1
Fatty Acid Î±-oxidation	SiO2_15_Phospho	1.67	0.0952	NaN	ALDH2,ALDH7A1
Fatty Acid Î±-oxidation	SiO2_15_Unmod	1.67	0.0952	NaN	ALDH2,ALDH7A1
Fatty Acid Î±-oxidation	SiO2_40	1.67	0.0952	NaN	ALDH2,ALDH7A1
Fatty Acid Î±-oxidation	SiO2_7_Hydrphil	1.67	0.0952	NaN	ALDH2,ALDH7A1
Fatty Acid Î±-oxidation	SiO2_7_TMS2	1.67	0.0952	NaN	ALDH2,ALDH7A1
Fatty Acid Î±-oxidation	SiO2_7_TMS3	1.67	0.0952	NaN	ALDH2,ALDH7A1
Fatty Acid Î±-oxidation	TiO2_NM105	1.67	0.0952	NaN	ALDH2,ALDH7A1
Choline Degradation I	GrapheneOxide	1.67	0.5	NaN	ALDH7A1
Choline Degradation I	Mn2O3	1.67	0.5	NaN	ALDH7A1
Choline Degradation I	PigmentBlue	1.67	0.5	NaN	ALDH7A1
Choline Degradation I	PigmentGreen	1.67	0.5	NaN	ALDH7A1
Choline Degradation I	SiO2_15_Amino	1.67	0.5	NaN	ALDH7A1
Choline Degradation I	SiO2_15_Phospho	1.67	0.5	NaN	ALDH7A1
Choline Degradation I	SiO2_15_Unmod	1.67	0.5	NaN	ALDH7A1
Choline Degradation I	SiO2_40	1.67	0.5	NaN	ALDH7A1
Choline Degradation I	SiO2_7_Hydrphil	1.67	0.5	NaN	ALDH7A1
Choline Degradation I	SiO2_7_TMS2	1.67	0.5	NaN	ALDH7A1
Choline Degradation I	SiO2_7_TMS3	1.67	0.5	NaN	ALDH7A1
Choline Degradation I	TiO2_NM105	1.67	0.5	NaN	ALDH7A1
L-cysteine Degradation III	GrapheneOxide	1.67	0.5	NaN	GOT1
L-cysteine Degradation III	Mn2O3	1.67	0.5	NaN	GOT1
L-cysteine Degradation III	PigmentBlue	1.67	0.5	NaN	GOT1
L-cysteine Degradation III	PigmentGreen	1.67	0.5	NaN	GOT1
L-cysteine Degradation III	SiO2_15_Amino	1.67	0.5	NaN	GOT1
L-cysteine Degradation III	SiO2_15_Phospho	1.67	0.5	NaN	GOT1
L-cysteine Degradation III	SiO2_15_Unmod	1.67	0.5	NaN	GOT1
L-cysteine Degradation III	SiO2_40	1.67	0.5	NaN	GOT1
L-cysteine Degradation III	SiO2_7_Hydrphil	1.67	0.5	NaN	GOT1
L-cysteine Degradation III	SiO2_7_TMS2	1.67	0.5	NaN	GOT1
L-cysteine Degradation III	SiO2_7_TMS3	1.67	0.5	NaN	GOT1
L-cysteine Degradation III	TiO2_NM105	1.67	0.5	NaN	GOT1
Calcium-induced T Lymphocyte Apoptosis	GrapheneOxide	1.64	0.0536	NaN	PPP3R1,CAPN2,ATP2A2
Calcium-induced T Lymphocyte Apoptosis	Mn2O3	1.64	0.0536	NaN	PPP3R1,CAPN2,ATP2A2
Calcium-induced T Lymphocyte Apoptosis	PigmentBlue	1.64	0.0536	NaN	PPP3R1,CAPN2,ATP2A2
Calcium-induced T Lymphocyte Apoptosis	PigmentGreen	1.64	0.0536	NaN	PPP3R1,CAPN2,ATP2A2
Calcium-induced T Lymphocyte Apoptosis	SiO2_15_Amino	1.64	0.0536	NaN	PPP3R1,CAPN2,ATP2A2
Calcium-induced T Lymphocyte Apoptosis	SiO2_15_Phospho	1.64	0.0536	NaN	PPP3R1,CAPN2,ATP2A2
Calcium-induced T Lymphocyte Apoptosis	SiO2_15_Unmod	1.64	0.0536	NaN	PPP3R1,CAPN2,ATP2A2
Calcium-induced T Lymphocyte Apoptosis	SiO2_40	1.64	0.0536	NaN	PPP3R1,CAPN2,ATP2A2
Calcium-induced T Lymphocyte Apoptosis	SiO2_7_Hydrphil	1.64	0.0536	NaN	PPP3R1,CAPN2,ATP2A2
Calcium-induced T Lymphocyte Apoptosis	SiO2_7_TMS2	1.64	0.0536	NaN	PPP3R1,CAPN2,ATP2A2
Calcium-induced T Lymphocyte Apoptosis	SiO2_7_TMS3	1.64	0.0536	NaN	PPP3R1,CAPN2,ATP2A2
Calcium-induced T Lymphocyte Apoptosis	TiO2_NM105	1.64	0.0536	NaN	PPP3R1,CAPN2,ATP2A2
Putrescine Degradation III	GrapheneOxide	1.63	0.0909	NaN	ALDH2,ALDH7A1
Putrescine Degradation III	Mn2O3	1.63	0.0909	NaN	ALDH2,ALDH7A1
Putrescine Degradation III	PigmentBlue	1.63	0.0909	NaN	ALDH2,ALDH7A1
Putrescine Degradation III	PigmentGreen	1.63	0.0909	NaN	ALDH2,ALDH7A1
Putrescine Degradation III	SiO2_15_Amino	1.63	0.0909	NaN	ALDH2,ALDH7A1
Putrescine Degradation III	SiO2_15_Phospho	1.63	0.0909	NaN	ALDH2,ALDH7A1
Putrescine Degradation III	SiO2_15_Unmod	1.63	0.0909	NaN	ALDH2,ALDH7A1
Putrescine Degradation III	SiO2_40	1.63	0.0909	NaN	ALDH2,ALDH7A1
Putrescine Degradation III	SiO2_7_Hydrphil	1.63	0.0909	NaN	ALDH2,ALDH7A1
Putrescine Degradation III	SiO2_7_TMS2	1.63	0.0909	NaN	ALDH2,ALDH7A1
Putrescine Degradation III	SiO2_7_TMS3	1.63	0.0909	NaN	ALDH2,ALDH7A1
Putrescine Degradation III	TiO2_NM105	1.63	0.0909	NaN	ALDH2,ALDH7A1
Tryptophan Degradation X (Mammalian, via Tryptamine)	GrapheneOxide	1.59	0.087	NaN	ALDH2,ALDH7A1
Tryptophan Degradation X (Mammalian, via Tryptamine)	Mn2O3	1.59	0.087	NaN	ALDH2,ALDH7A1
Tryptophan Degradation X (Mammalian, via Tryptamine)	PigmentBlue	1.59	0.087	NaN	ALDH2,ALDH7A1
Tryptophan Degradation X (Mammalian, via Tryptamine)	PigmentGreen	1.59	0.087	NaN	ALDH2,ALDH7A1
Tryptophan Degradation X (Mammalian, via Tryptamine)	SiO2_15_Amino	1.59	0.087	NaN	ALDH2,ALDH7A1
Tryptophan Degradation X (Mammalian, via Tryptamine)	SiO2_15_Phospho	1.59	0.087	NaN	ALDH2,ALDH7A1
Tryptophan Degradation X (Mammalian, via Tryptamine)	SiO2_15_Unmod	1.59	0.087	NaN	ALDH2,ALDH7A1
Tryptophan Degradation X (Mammalian, via Tryptamine)	SiO2_40	1.59	0.087	NaN	ALDH2,ALDH7A1
Tryptophan Degradation X (Mammalian, via Tryptamine)	SiO2_7_Hydrphil	1.59	0.087	NaN	ALDH2,ALDH7A1
Tryptophan Degradation X (Mammalian, via Tryptamine)	SiO2_7_TMS2	1.59	0.087	NaN	ALDH2,ALDH7A1
Tryptophan Degradation X (Mammalian, via Tryptamine)	SiO2_7_TMS3	1.59	0.087	NaN	ALDH2,ALDH7A1
Tryptophan Degradation X (Mammalian, via Tryptamine)	TiO2_NM105	1.59	0.087	NaN	ALDH2,ALDH7A1
Tight Junction Signaling	GrapheneOxide	1.55	0.0318	NaN	RHOA,VAPA,PRKAR2A,SPTAN1,VCL
Tight Junction Signaling	Mn2O3	1.55	0.0318	NaN	RHOA,VAPA,PRKAR2A,SPTAN1,VCL
Tight Junction Signaling	PigmentBlue	1.55	0.0318	NaN	RHOA,VAPA,PRKAR2A,SPTAN1,VCL
Tight Junction Signaling	PigmentGreen	1.55	0.0318	NaN	RHOA,VAPA,PRKAR2A,SPTAN1,VCL
Tight Junction Signaling	SiO2_15_Amino	1.55	0.0318	NaN	RHOA,VAPA,PRKAR2A,SPTAN1,VCL
Tight Junction Signaling	SiO2_15_Phospho	1.55	0.0318	NaN	RHOA,VAPA,PRKAR2A,SPTAN1,VCL
Tight Junction Signaling	SiO2_15_Unmod	1.55	0.0318	NaN	RHOA,VAPA,PRKAR2A,SPTAN1,VCL
Tight Junction Signaling	SiO2_40	1.55	0.0318	NaN	RHOA,VAPA,PRKAR2A,SPTAN1,VCL
Tight Junction Signaling	SiO2_7_Hydrphil	1.55	0.0318	NaN	RHOA,VAPA,PRKAR2A,SPTAN1,VCL
Tight Junction Signaling	SiO2_7_TMS2	1.55	0.0318	NaN	RHOA,VAPA,PRKAR2A,SPTAN1,VCL
Tight Junction Signaling	SiO2_7_TMS3	1.55	0.0318	NaN	RHOA,VAPA,PRKAR2A,SPTAN1,VCL
Tight Junction Signaling	TiO2_NM105	1.55	0.0318	NaN	RHOA,VAPA,PRKAR2A,SPTAN1,VCL
Mitotic Roles of Polo-Like Kinase	GrapheneOxide	1.54	0.0492	NaN	HSP90B1,HSP90AB1,HSP90AA1
Mitotic Roles of Polo-Like Kinase	Mn2O3	1.54	0.0492	NaN	HSP90B1,HSP90AB1,HSP90AA1
Mitotic Roles of Polo-Like Kinase	PigmentBlue	1.54	0.0492	NaN	HSP90B1,HSP90AB1,HSP90AA1
Mitotic Roles of Polo-Like Kinase	PigmentGreen	1.54	0.0492	NaN	HSP90B1,HSP90AB1,HSP90AA1
Mitotic Roles of Polo-Like Kinase	SiO2_15_Amino	1.54	0.0492	NaN	HSP90B1,HSP90AB1,HSP90AA1
Mitotic Roles of Polo-Like Kinase	SiO2_15_Phospho	1.54	0.0492	NaN	HSP90B1,HSP90AB1,HSP90AA1
Mitotic Roles of Polo-Like Kinase	SiO2_15_Unmod	1.54	0.0492	NaN	HSP90B1,HSP90AB1,HSP90AA1
Mitotic Roles of Polo-Like Kinase	SiO2_40	1.54	0.0492	NaN	HSP90B1,HSP90AB1,HSP90AA1
Mitotic Roles of Polo-Like Kinase	SiO2_7_Hydrphil	1.54	0.0492	NaN	HSP90B1,HSP90AB1,HSP90AA1
Mitotic Roles of Polo-Like Kinase	SiO2_7_TMS2	1.54	0.0492	NaN	HSP90B1,HSP90AB1,HSP90AA1
Mitotic Roles of Polo-Like Kinase	SiO2_7_TMS3	1.54	0.0492	NaN	HSP90B1,HSP90AB1,HSP90AA1
Mitotic Roles of Polo-Like Kinase	TiO2_NM105	1.54	0.0492	NaN	HSP90B1,HSP90AB1,HSP90AA1
IGF-1 Signaling	GrapheneOxide	1.52	0.037	NaN	YWHAH,YWHAE,PRKAR2A,YWHAZ
IGF-1 Signaling	Mn2O3	1.52	0.037	NaN	YWHAH,YWHAE,PRKAR2A,YWHAZ
IGF-1 Signaling	PigmentBlue	1.52	0.037	NaN	YWHAH,YWHAE,PRKAR2A,YWHAZ
IGF-1 Signaling	PigmentGreen	1.52	0.037	NaN	YWHAH,YWHAE,PRKAR2A,YWHAZ
IGF-1 Signaling	SiO2_15_Amino	1.52	0.037	NaN	YWHAH,YWHAE,PRKAR2A,YWHAZ
IGF-1 Signaling	SiO2_15_Phospho	1.52	0.037	NaN	YWHAH,YWHAE,PRKAR2A,YWHAZ
IGF-1 Signaling	SiO2_15_Unmod	1.52	0.037	NaN	YWHAH,YWHAE,PRKAR2A,YWHAZ
IGF-1 Signaling	SiO2_40	1.52	0.037	NaN	YWHAH,YWHAE,PRKAR2A,YWHAZ
IGF-1 Signaling	SiO2_7_Hydrphil	1.52	0.037	NaN	YWHAH,YWHAE,PRKAR2A,YWHAZ
IGF-1 Signaling	SiO2_7_TMS2	1.52	0.037	NaN	YWHAH,YWHAE,PRKAR2A,YWHAZ
IGF-1 Signaling	SiO2_7_TMS3	1.52	0.037	NaN	YWHAH,YWHAE,PRKAR2A,YWHAZ
IGF-1 Signaling	TiO2_NM105	1.52	0.037	NaN	YWHAH,YWHAE,PRKAR2A,YWHAZ
Xenobiotic Metabolism Signaling	GrapheneOxide	1.5	0.0254	NaN	ALDH2,HSP90B1,CAMK2D,HSP90AB1,NQO1,HSP90AA1,ALDH7A1
Xenobiotic Metabolism Signaling	Mn2O3	1.5	0.0254	NaN	ALDH2,HSP90B1,CAMK2D,HSP90AB1,NQO1,HSP90AA1,ALDH7A1
Xenobiotic Metabolism Signaling	PigmentBlue	1.5	0.0254	NaN	ALDH2,HSP90B1,CAMK2D,HSP90AB1,NQO1,HSP90AA1,ALDH7A1
Xenobiotic Metabolism Signaling	PigmentGreen	1.5	0.0254	NaN	ALDH2,HSP90B1,CAMK2D,HSP90AB1,NQO1,HSP90AA1,ALDH7A1
Xenobiotic Metabolism Signaling	SiO2_15_Amino	1.5	0.0254	NaN	ALDH2,HSP90B1,CAMK2D,HSP90AB1,NQO1,HSP90AA1,ALDH7A1
Xenobiotic Metabolism Signaling	SiO2_15_Phospho	1.5	0.0254	NaN	ALDH2,HSP90B1,CAMK2D,HSP90AB1,NQO1,HSP90AA1,ALDH7A1
Xenobiotic Metabolism Signaling	SiO2_15_Unmod	1.5	0.0254	NaN	ALDH2,HSP90B1,CAMK2D,HSP90AB1,NQO1,HSP90AA1,ALDH7A1
Xenobiotic Metabolism Signaling	SiO2_40	1.5	0.0254	NaN	ALDH2,HSP90B1,CAMK2D,HSP90AB1,NQO1,HSP90AA1,ALDH7A1
Xenobiotic Metabolism Signaling	SiO2_7_Hydrphil	1.5	0.0254	NaN	ALDH2,HSP90B1,CAMK2D,HSP90AB1,NQO1,HSP90AA1,ALDH7A1
Xenobiotic Metabolism Signaling	SiO2_7_TMS2	1.5	0.0254	NaN	ALDH2,HSP90B1,CAMK2D,HSP90AB1,NQO1,HSP90AA1,ALDH7A1
Xenobiotic Metabolism Signaling	SiO2_7_TMS3	1.5	0.0254	NaN	ALDH2,HSP90B1,CAMK2D,HSP90AB1,NQO1,HSP90AA1,ALDH7A1
Xenobiotic Metabolism Signaling	TiO2_NM105	1.5	0.0254	NaN	ALDH2,HSP90B1,CAMK2D,HSP90AB1,NQO1,HSP90AA1,ALDH7A1
Aldosterone Signaling in Epithelial Cells	GrapheneOxide	1.5	0.0309	NaN	HSPA8,HSP90B1,CRYAB,HSP90AB1,HSP90AA1
Aldosterone Signaling in Epithelial Cells	Mn2O3	1.5	0.0309	NaN	HSPA8,HSP90B1,CRYAB,HSP90AB1,HSP90AA1
Aldosterone Signaling in Epithelial Cells	PigmentBlue	1.5	0.0309	NaN	HSPA8,HSP90B1,CRYAB,HSP90AB1,HSP90AA1
Aldosterone Signaling in Epithelial Cells	PigmentGreen	1.5	0.0309	NaN	HSPA8,HSP90B1,CRYAB,HSP90AB1,HSP90AA1
Aldosterone Signaling in Epithelial Cells	SiO2_15_Amino	1.5	0.0309	NaN	HSPA8,HSP90B1,CRYAB,HSP90AB1,HSP90AA1
Aldosterone Signaling in Epithelial Cells	SiO2_15_Phospho	1.5	0.0309	NaN	HSPA8,HSP90B1,CRYAB,HSP90AB1,HSP90AA1
Aldosterone Signaling in Epithelial Cells	SiO2_15_Unmod	1.5	0.0309	NaN	HSPA8,HSP90B1,CRYAB,HSP90AB1,HSP90AA1
Aldosterone Signaling in Epithelial Cells	SiO2_40	1.5	0.0309	NaN	HSPA8,HSP90B1,CRYAB,HSP90AB1,HSP90AA1
Aldosterone Signaling in Epithelial Cells	SiO2_7_Hydrphil	1.5	0.0309	NaN	HSPA8,HSP90B1,CRYAB,HSP90AB1,HSP90AA1
Aldosterone Signaling in Epithelial Cells	SiO2_7_TMS2	1.5	0.0309	NaN	HSPA8,HSP90B1,CRYAB,HSP90AB1,HSP90AA1
Aldosterone Signaling in Epithelial Cells	SiO2_7_TMS3	1.5	0.0309	NaN	HSPA8,HSP90B1,CRYAB,HSP90AB1,HSP90AA1
Aldosterone Signaling in Epithelial Cells	TiO2_NM105	1.5	0.0309	NaN	HSPA8,HSP90B1,CRYAB,HSP90AB1,HSP90AA1
NADH Repair	GrapheneOxide	1.49	0.333	NaN	GAPDH
NADH Repair	Mn2O3	1.49	0.333	NaN	GAPDH
NADH Repair	PigmentBlue	1.49	0.333	NaN	GAPDH
NADH Repair	PigmentGreen	1.49	0.333	NaN	GAPDH
NADH Repair	SiO2_15_Amino	1.49	0.333	NaN	GAPDH
NADH Repair	SiO2_15_Phospho	1.49	0.333	NaN	GAPDH
NADH Repair	SiO2_15_Unmod	1.49	0.333	NaN	GAPDH
NADH Repair	SiO2_40	1.49	0.333	NaN	GAPDH
NADH Repair	SiO2_7_Hydrphil	1.49	0.333	NaN	GAPDH
NADH Repair	SiO2_7_TMS2	1.49	0.333	NaN	GAPDH
NADH Repair	SiO2_7_TMS3	1.49	0.333	NaN	GAPDH
NADH Repair	TiO2_NM105	1.49	0.333	NaN	GAPDH
Phenylethylamine Degradation I	GrapheneOxide	1.49	0.333	NaN	ALDH2
Phenylethylamine Degradation I	Mn2O3	1.49	0.333	NaN	ALDH2
Phenylethylamine Degradation I	PigmentBlue	1.49	0.333	NaN	ALDH2
Phenylethylamine Degradation I	PigmentGreen	1.49	0.333	NaN	ALDH2
Phenylethylamine Degradation I	SiO2_15_Amino	1.49	0.333	NaN	ALDH2
Phenylethylamine Degradation I	SiO2_15_Phospho	1.49	0.333	NaN	ALDH2
Phenylethylamine Degradation I	SiO2_15_Unmod	1.49	0.333	NaN	ALDH2
Phenylethylamine Degradation I	SiO2_40	1.49	0.333	NaN	ALDH2
Phenylethylamine Degradation I	SiO2_7_Hydrphil	1.49	0.333	NaN	ALDH2
Phenylethylamine Degradation I	SiO2_7_TMS2	1.49	0.333	NaN	ALDH2
Phenylethylamine Degradation I	SiO2_7_TMS3	1.49	0.333	NaN	ALDH2
Phenylethylamine Degradation I	TiO2_NM105	1.49	0.333	NaN	ALDH2
Inosine-5'-phosphate Biosynthesis II	GrapheneOxide	1.49	0.333	NaN	PAICS
Inosine-5'-phosphate Biosynthesis II	Mn2O3	1.49	0.333	NaN	PAICS
Inosine-5'-phosphate Biosynthesis II	PigmentBlue	1.49	0.333	NaN	PAICS
Inosine-5'-phosphate Biosynthesis II	PigmentGreen	1.49	0.333	NaN	PAICS
Inosine-5'-phosphate Biosynthesis II	SiO2_15_Amino	1.49	0.333	NaN	PAICS
Inosine-5'-phosphate Biosynthesis II	SiO2_15_Phospho	1.49	0.333	NaN	PAICS
Inosine-5'-phosphate Biosynthesis II	SiO2_15_Unmod	1.49	0.333	NaN	PAICS
Inosine-5'-phosphate Biosynthesis II	SiO2_40	1.49	0.333	NaN	PAICS
Inosine-5'-phosphate Biosynthesis II	SiO2_7_Hydrphil	1.49	0.333	NaN	PAICS
Inosine-5'-phosphate Biosynthesis II	SiO2_7_TMS2	1.49	0.333	NaN	PAICS
Inosine-5'-phosphate Biosynthesis II	SiO2_7_TMS3	1.49	0.333	NaN	PAICS
Inosine-5'-phosphate Biosynthesis II	TiO2_NM105	1.49	0.333	NaN	PAICS
Glutamate Degradation II	GrapheneOxide	1.49	0.333	NaN	GOT1
Glutamate Degradation II	Mn2O3	1.49	0.333	NaN	GOT1
Glutamate Degradation II	PigmentBlue	1.49	0.333	NaN	GOT1
Glutamate Degradation II	PigmentGreen	1.49	0.333	NaN	GOT1
Glutamate Degradation II	SiO2_15_Amino	1.49	0.333	NaN	GOT1
Glutamate Degradation II	SiO2_15_Phospho	1.49	0.333	NaN	GOT1
Glutamate Degradation II	SiO2_15_Unmod	1.49	0.333	NaN	GOT1
Glutamate Degradation II	SiO2_40	1.49	0.333	NaN	GOT1
Glutamate Degradation II	SiO2_7_Hydrphil	1.49	0.333	NaN	GOT1
Glutamate Degradation II	SiO2_7_TMS2	1.49	0.333	NaN	GOT1
Glutamate Degradation II	SiO2_7_TMS3	1.49	0.333	NaN	GOT1
Glutamate Degradation II	TiO2_NM105	1.49	0.333	NaN	GOT1
Aspartate Biosynthesis	GrapheneOxide	1.49	0.333	NaN	GOT1
Aspartate Biosynthesis	Mn2O3	1.49	0.333	NaN	GOT1
Aspartate Biosynthesis	PigmentBlue	1.49	0.333	NaN	GOT1
Aspartate Biosynthesis	PigmentGreen	1.49	0.333	NaN	GOT1
Aspartate Biosynthesis	SiO2_15_Amino	1.49	0.333	NaN	GOT1
Aspartate Biosynthesis	SiO2_15_Phospho	1.49	0.333	NaN	GOT1
Aspartate Biosynthesis	SiO2_15_Unmod	1.49	0.333	NaN	GOT1
Aspartate Biosynthesis	SiO2_40	1.49	0.333	NaN	GOT1
Aspartate Biosynthesis	SiO2_7_Hydrphil	1.49	0.333	NaN	GOT1
Aspartate Biosynthesis	SiO2_7_TMS2	1.49	0.333	NaN	GOT1
Aspartate Biosynthesis	SiO2_7_TMS3	1.49	0.333	NaN	GOT1
Aspartate Biosynthesis	TiO2_NM105	1.49	0.333	NaN	GOT1
ERK5 Signaling	GrapheneOxide	1.42	0.0441	NaN	YWHAH,YWHAE,YWHAZ
ERK5 Signaling	Mn2O3	1.42	0.0441	NaN	YWHAH,YWHAE,YWHAZ
ERK5 Signaling	PigmentBlue	1.42	0.0441	NaN	YWHAH,YWHAE,YWHAZ
ERK5 Signaling	PigmentGreen	1.42	0.0441	NaN	YWHAH,YWHAE,YWHAZ
ERK5 Signaling	SiO2_15_Amino	1.42	0.0441	NaN	YWHAH,YWHAE,YWHAZ
ERK5 Signaling	SiO2_15_Phospho	1.42	0.0441	NaN	YWHAH,YWHAE,YWHAZ
ERK5 Signaling	SiO2_15_Unmod	1.42	0.0441	NaN	YWHAH,YWHAE,YWHAZ
ERK5 Signaling	SiO2_40	1.42	0.0441	NaN	YWHAH,YWHAE,YWHAZ
ERK5 Signaling	SiO2_7_Hydrphil	1.42	0.0441	NaN	YWHAH,YWHAE,YWHAZ
ERK5 Signaling	SiO2_7_TMS2	1.42	0.0441	NaN	YWHAH,YWHAE,YWHAZ
ERK5 Signaling	SiO2_7_TMS3	1.42	0.0441	NaN	YWHAH,YWHAE,YWHAZ
ERK5 Signaling	TiO2_NM105	1.42	0.0441	NaN	YWHAH,YWHAE,YWHAZ
Pyruvate Fermentation to Lactate	GrapheneOxide	1.37	0.25	NaN	Ldha/RGD1562690
Pyruvate Fermentation to Lactate	Mn2O3	1.37	0.25	NaN	Ldha/RGD1562690
Pyruvate Fermentation to Lactate	PigmentBlue	1.37	0.25	NaN	Ldha/RGD1562690
Pyruvate Fermentation to Lactate	PigmentGreen	1.37	0.25	NaN	Ldha/RGD1562690
Pyruvate Fermentation to Lactate	SiO2_15_Amino	1.37	0.25	NaN	Ldha/RGD1562690
Pyruvate Fermentation to Lactate	SiO2_15_Phospho	1.37	0.25	NaN	Ldha/RGD1562690
Pyruvate Fermentation to Lactate	SiO2_15_Unmod	1.37	0.25	NaN	Ldha/RGD1562690
Pyruvate Fermentation to Lactate	SiO2_40	1.37	0.25	NaN	Ldha/RGD1562690
Pyruvate Fermentation to Lactate	SiO2_7_Hydrphil	1.37	0.25	NaN	Ldha/RGD1562690
Pyruvate Fermentation to Lactate	SiO2_7_TMS2	1.37	0.25	NaN	Ldha/RGD1562690
Pyruvate Fermentation to Lactate	SiO2_7_TMS3	1.37	0.25	NaN	Ldha/RGD1562690
Pyruvate Fermentation to Lactate	TiO2_NM105	1.37	0.25	NaN	Ldha/RGD1562690
L-cysteine Degradation I	GrapheneOxide	1.37	0.25	NaN	GOT1
L-cysteine Degradation I	Mn2O3	1.37	0.25	NaN	GOT1
L-cysteine Degradation I	PigmentBlue	1.37	0.25	NaN	GOT1
L-cysteine Degradation I	PigmentGreen	1.37	0.25	NaN	GOT1
L-cysteine Degradation I	SiO2_15_Amino	1.37	0.25	NaN	GOT1
L-cysteine Degradation I	SiO2_15_Phospho	1.37	0.25	NaN	GOT1
L-cysteine Degradation I	SiO2_15_Unmod	1.37	0.25	NaN	GOT1
L-cysteine Degradation I	SiO2_40	1.37	0.25	NaN	GOT1
L-cysteine Degradation I	SiO2_7_Hydrphil	1.37	0.25	NaN	GOT1
L-cysteine Degradation I	SiO2_7_TMS2	1.37	0.25	NaN	GOT1
L-cysteine Degradation I	SiO2_7_TMS3	1.37	0.25	NaN	GOT1
L-cysteine Degradation I	TiO2_NM105	1.37	0.25	NaN	GOT1
Dopamine Degradation	GrapheneOxide	1.35	0.0645	NaN	ALDH2,ALDH7A1
Dopamine Degradation	Mn2O3	1.35	0.0645	NaN	ALDH2,ALDH7A1
Dopamine Degradation	PigmentBlue	1.35	0.0645	NaN	ALDH2,ALDH7A1
Dopamine Degradation	PigmentGreen	1.35	0.0645	NaN	ALDH2,ALDH7A1
Dopamine Degradation	SiO2_15_Amino	1.35	0.0645	NaN	ALDH2,ALDH7A1
Dopamine Degradation	SiO2_15_Phospho	1.35	0.0645	NaN	ALDH2,ALDH7A1
Dopamine Degradation	SiO2_15_Unmod	1.35	0.0645	NaN	ALDH2,ALDH7A1
Dopamine Degradation	SiO2_40	1.35	0.0645	NaN	ALDH2,ALDH7A1
Dopamine Degradation	SiO2_7_Hydrphil	1.35	0.0645	NaN	ALDH2,ALDH7A1
Dopamine Degradation	SiO2_7_TMS2	1.35	0.0645	NaN	ALDH2,ALDH7A1
Dopamine Degradation	SiO2_7_TMS3	1.35	0.0645	NaN	ALDH2,ALDH7A1
Dopamine Degradation	TiO2_NM105	1.35	0.0645	NaN	ALDH2,ALDH7A1
PPARÎ±/RXRÎ± Activation	GrapheneOxide	1.35	0.0281	-0.447	HSP90B1,ACADL,HSP90AB1,PRKAR2A,HSP90AA1
PPARÎ±/RXRÎ± Activation	Mn2O3	1.35	0.0281	0.447	HSP90B1,ACADL,HSP90AB1,PRKAR2A,HSP90AA1
PPARÎ±/RXRÎ± Activation	PigmentBlue	1.35	0.0281	-0.447	HSP90B1,ACADL,HSP90AB1,PRKAR2A,HSP90AA1
PPARÎ±/RXRÎ± Activation	PigmentGreen	1.35	0.0281	1.342	HSP90B1,ACADL,HSP90AB1,PRKAR2A,HSP90AA1
PPARÎ±/RXRÎ± Activation	SiO2_15_Amino	1.35	0.0281	0.447	HSP90B1,ACADL,HSP90AB1,PRKAR2A,HSP90AA1
PPARÎ±/RXRÎ± Activation	SiO2_15_Phospho	1.35	0.0281	0.447	HSP90B1,ACADL,HSP90AB1,PRKAR2A,HSP90AA1
PPARÎ±/RXRÎ± Activation	SiO2_15_Unmod	1.35	0.0281	0.447	HSP90B1,ACADL,HSP90AB1,PRKAR2A,HSP90AA1
PPARÎ±/RXRÎ± Activation	SiO2_40	1.35	0.0281	-0.447	HSP90B1,ACADL,HSP90AB1,PRKAR2A,HSP90AA1
PPARÎ±/RXRÎ± Activation	SiO2_7_Hydrphil	1.35	0.0281	1.342	HSP90B1,ACADL,HSP90AB1,PRKAR2A,HSP90AA1
PPARÎ±/RXRÎ± Activation	SiO2_7_TMS2	1.35	0.0281	-1.342	HSP90B1,ACADL,HSP90AB1,PRKAR2A,HSP90AA1
PPARÎ±/RXRÎ± Activation	SiO2_7_TMS3	1.35	0.0281	-0.447	HSP90B1,ACADL,HSP90AB1,PRKAR2A,HSP90AA1
PPARÎ±/RXRÎ± Activation	TiO2_NM105	1.35	0.0281	-0.447	HSP90B1,ACADL,HSP90AB1,PRKAR2A,HSP90AA1
Signaling by Rho Family GTPases	GrapheneOxide	1.32	0.0249	2.449	RHOA,EZR,SEPT11,IQGAP1,ARPC4,MSN
Signaling by Rho Family GTPases	Mn2O3	1.32	0.0249	-2.449	RHOA,EZR,SEPT11,IQGAP1,ARPC4,MSN
Signaling by Rho Family GTPases	PigmentBlue	1.32	0.0249	1.633	RHOA,EZR,SEPT11,IQGAP1,ARPC4,MSN
Signaling by Rho Family GTPases	PigmentGreen	1.32	0.0249	-2.449	RHOA,EZR,SEPT11,IQGAP1,ARPC4,MSN
Signaling by Rho Family GTPases	SiO2_15_Amino	1.32	0.0249	-0.816	RHOA,EZR,SEPT11,IQGAP1,ARPC4,MSN
Signaling by Rho Family GTPases	SiO2_15_Phospho	1.32	0.0249	-1.633	RHOA,EZR,SEPT11,IQGAP1,ARPC4,MSN
Signaling by Rho Family GTPases	SiO2_15_Unmod	1.32	0.0249	-1.633	RHOA,EZR,SEPT11,IQGAP1,ARPC4,MSN
Signaling by Rho Family GTPases	SiO2_40	1.32	0.0249	2.449	RHOA,EZR,SEPT11,IQGAP1,ARPC4,MSN
Signaling by Rho Family GTPases	SiO2_7_Hydrphil	1.32	0.0249	-2.449	RHOA,EZR,SEPT11,IQGAP1,ARPC4,MSN
Signaling by Rho Family GTPases	SiO2_7_TMS2	1.32	0.0249	0	RHOA,EZR,SEPT11,IQGAP1,ARPC4,MSN
Signaling by Rho Family GTPases	SiO2_7_TMS3	1.32	0.0249	1.633	RHOA,EZR,SEPT11,IQGAP1,ARPC4,MSN
Signaling by Rho Family GTPases	TiO2_NM105	1.32	0.0249	0	RHOA,EZR,SEPT11,IQGAP1,ARPC4,MSN
Myc Mediated Apoptosis Signaling	GrapheneOxide	1.32	0.04	NaN	YWHAH,YWHAE,YWHAZ
Myc Mediated Apoptosis Signaling	Mn2O3	1.32	0.04	NaN	YWHAH,YWHAE,YWHAZ
Myc Mediated Apoptosis Signaling	PigmentBlue	1.32	0.04	NaN	YWHAH,YWHAE,YWHAZ
Myc Mediated Apoptosis Signaling	PigmentGreen	1.32	0.04	NaN	YWHAH,YWHAE,YWHAZ
Myc Mediated Apoptosis Signaling	SiO2_15_Amino	1.32	0.04	NaN	YWHAH,YWHAE,YWHAZ
Myc Mediated Apoptosis Signaling	SiO2_15_Phospho	1.32	0.04	NaN	YWHAH,YWHAE,YWHAZ
Myc Mediated Apoptosis Signaling	SiO2_15_Unmod	1.32	0.04	NaN	YWHAH,YWHAE,YWHAZ
Myc Mediated Apoptosis Signaling	SiO2_40	1.32	0.04	NaN	YWHAH,YWHAE,YWHAZ
Myc Mediated Apoptosis Signaling	SiO2_7_Hydrphil	1.32	0.04	NaN	YWHAH,YWHAE,YWHAZ
Myc Mediated Apoptosis Signaling	SiO2_7_TMS2	1.32	0.04	NaN	YWHAH,YWHAE,YWHAZ
Myc Mediated Apoptosis Signaling	SiO2_7_TMS3	1.32	0.04	NaN	YWHAH,YWHAE,YWHAZ
Myc Mediated Apoptosis Signaling	TiO2_NM105	1.32	0.04	NaN	YWHAH,YWHAE,YWHAZ
Protein Kinase A Signaling	GrapheneOxide	1.31	0.0216	2.646	CAMK2D,YWHAH,YWHAE,FLNA,RHOA,PPP3R1,PRKAR2A,YWHAZ
Protein Kinase A Signaling	Mn2O3	1.31	0.0216	-1.134	CAMK2D,YWHAH,YWHAE,FLNA,RHOA,PPP3R1,PRKAR2A,YWHAZ
Protein Kinase A Signaling	PigmentBlue	1.31	0.0216	2.646	CAMK2D,YWHAH,YWHAE,FLNA,RHOA,PPP3R1,PRKAR2A,YWHAZ
Protein Kinase A Signaling	PigmentGreen	1.31	0.0216	-1.134	CAMK2D,YWHAH,YWHAE,FLNA,RHOA,PPP3R1,PRKAR2A,YWHAZ
Protein Kinase A Signaling	SiO2_15_Amino	1.31	0.0216	-2.646	CAMK2D,YWHAH,YWHAE,FLNA,RHOA,PPP3R1,PRKAR2A,YWHAZ
Protein Kinase A Signaling	SiO2_15_Phospho	1.31	0.0216	-2.646	CAMK2D,YWHAH,YWHAE,FLNA,RHOA,PPP3R1,PRKAR2A,YWHAZ
Protein Kinase A Signaling	SiO2_15_Unmod	1.31	0.0216	-2.646	CAMK2D,YWHAH,YWHAE,FLNA,RHOA,PPP3R1,PRKAR2A,YWHAZ
Protein Kinase A Signaling	SiO2_40	1.31	0.0216	2.646	CAMK2D,YWHAH,YWHAE,FLNA,RHOA,PPP3R1,PRKAR2A,YWHAZ
Protein Kinase A Signaling	SiO2_7_Hydrphil	1.31	0.0216	-1.134	CAMK2D,YWHAH,YWHAE,FLNA,RHOA,PPP3R1,PRKAR2A,YWHAZ
Protein Kinase A Signaling	SiO2_7_TMS2	1.31	0.0216	0.378	CAMK2D,YWHAH,YWHAE,FLNA,RHOA,PPP3R1,PRKAR2A,YWHAZ
Protein Kinase A Signaling	SiO2_7_TMS3	1.31	0.0216	2.646	CAMK2D,YWHAH,YWHAE,FLNA,RHOA,PPP3R1,PRKAR2A,YWHAZ
Protein Kinase A Signaling	TiO2_NM105	1.31	0.0216	0.378	CAMK2D,YWHAH,YWHAE,FLNA,RHOA,PPP3R1,PRKAR2A,YWHAZ
Ethanol Degradation II	GrapheneOxide	1.3	0.0606	NaN	ALDH2,ALDH7A1
Ethanol Degradation II	Mn2O3	1.3	0.0606	NaN	ALDH2,ALDH7A1
Ethanol Degradation II	PigmentBlue	1.3	0.0606	NaN	ALDH2,ALDH7A1
Ethanol Degradation II	PigmentGreen	1.3	0.0606	NaN	ALDH2,ALDH7A1
Ethanol Degradation II	SiO2_15_Amino	1.3	0.0606	NaN	ALDH2,ALDH7A1
Ethanol Degradation II	SiO2_15_Phospho	1.3	0.0606	NaN	ALDH2,ALDH7A1
Ethanol Degradation II	SiO2_15_Unmod	1.3	0.0606	NaN	ALDH2,ALDH7A1
Ethanol Degradation II	SiO2_40	1.3	0.0606	NaN	ALDH2,ALDH7A1
Ethanol Degradation II	SiO2_7_Hydrphil	1.3	0.0606	NaN	ALDH2,ALDH7A1
Ethanol Degradation II	SiO2_7_TMS2	1.3	0.0606	NaN	ALDH2,ALDH7A1
Ethanol Degradation II	SiO2_7_TMS3	1.3	0.0606	NaN	ALDH2,ALDH7A1
Ethanol Degradation II	TiO2_NM105	1.3	0.0606	NaN	ALDH2,ALDH7A1
Serine Biosynthesis	GrapheneOxide	1.27	0.2	NaN	PHGDH
Serine Biosynthesis	Mn2O3	1.27	0.2	NaN	PHGDH
Serine Biosynthesis	PigmentBlue	1.27	0.2	NaN	PHGDH
Serine Biosynthesis	PigmentGreen	1.27	0.2	NaN	PHGDH
Serine Biosynthesis	SiO2_15_Amino	1.27	0.2	NaN	PHGDH
Serine Biosynthesis	SiO2_15_Phospho	1.27	0.2	NaN	PHGDH
Serine Biosynthesis	SiO2_15_Unmod	1.27	0.2	NaN	PHGDH
Serine Biosynthesis	SiO2_40	1.27	0.2	NaN	PHGDH
Serine Biosynthesis	SiO2_7_Hydrphil	1.27	0.2	NaN	PHGDH
Serine Biosynthesis	SiO2_7_TMS2	1.27	0.2	NaN	PHGDH
Serine Biosynthesis	SiO2_7_TMS3	1.27	0.2	NaN	PHGDH
Serine Biosynthesis	TiO2_NM105	1.27	0.2	NaN	PHGDH
Lysine Degradation II	GrapheneOxide	1.27	0.2	NaN	ALDH7A1
Lysine Degradation II	Mn2O3	1.27	0.2	NaN	ALDH7A1
Lysine Degradation II	PigmentBlue	1.27	0.2	NaN	ALDH7A1
Lysine Degradation II	PigmentGreen	1.27	0.2	NaN	ALDH7A1
Lysine Degradation II	SiO2_15_Amino	1.27	0.2	NaN	ALDH7A1
Lysine Degradation II	SiO2_15_Phospho	1.27	0.2	NaN	ALDH7A1
Lysine Degradation II	SiO2_15_Unmod	1.27	0.2	NaN	ALDH7A1
Lysine Degradation II	SiO2_40	1.27	0.2	NaN	ALDH7A1
Lysine Degradation II	SiO2_7_Hydrphil	1.27	0.2	NaN	ALDH7A1
Lysine Degradation II	SiO2_7_TMS2	1.27	0.2	NaN	ALDH7A1
Lysine Degradation II	SiO2_7_TMS3	1.27	0.2	NaN	ALDH7A1
Lysine Degradation II	TiO2_NM105	1.27	0.2	NaN	ALDH7A1
Lysine Degradation V	GrapheneOxide	1.27	0.2	NaN	ALDH7A1
Lysine Degradation V	Mn2O3	1.27	0.2	NaN	ALDH7A1
Lysine Degradation V	PigmentBlue	1.27	0.2	NaN	ALDH7A1
Lysine Degradation V	PigmentGreen	1.27	0.2	NaN	ALDH7A1
Lysine Degradation V	SiO2_15_Amino	1.27	0.2	NaN	ALDH7A1
Lysine Degradation V	SiO2_15_Phospho	1.27	0.2	NaN	ALDH7A1
Lysine Degradation V	SiO2_15_Unmod	1.27	0.2	NaN	ALDH7A1
Lysine Degradation V	SiO2_40	1.27	0.2	NaN	ALDH7A1
Lysine Degradation V	SiO2_7_Hydrphil	1.27	0.2	NaN	ALDH7A1
Lysine Degradation V	SiO2_7_TMS2	1.27	0.2	NaN	ALDH7A1
Lysine Degradation V	SiO2_7_TMS3	1.27	0.2	NaN	ALDH7A1
Lysine Degradation V	TiO2_NM105	1.27	0.2	NaN	ALDH7A1
NRF2-mediated Oxidative Stress Response	GrapheneOxide	1.25	0.0263	2	PRDX1,PPIB,NQO1,VCP,CCT7
NRF2-mediated Oxidative Stress Response	Mn2O3	1.25	0.0263	0	PRDX1,PPIB,VCP,NQO1,CCT7
NRF2-mediated Oxidative Stress Response	PigmentBlue	1.25	0.0263	2	PRDX1,PPIB,NQO1,VCP,CCT7
NRF2-mediated Oxidative Stress Response	PigmentGreen	1.25	0.0263	0	PRDX1,PPIB,VCP,NQO1,CCT7
NRF2-mediated Oxidative Stress Response	SiO2_15_Amino	1.25	0.0263	-2	PRDX1,PPIB,NQO1,VCP,CCT7
NRF2-mediated Oxidative Stress Response	SiO2_15_Phospho	1.25	0.0263	-2	PRDX1,PPIB,NQO1,VCP,CCT7
NRF2-mediated Oxidative Stress Response	SiO2_15_Unmod	1.25	0.0263	-2	PRDX1,PPIB,VCP,NQO1,CCT7
NRF2-mediated Oxidative Stress Response	SiO2_40	1.25	0.0263	2	PRDX1,PPIB,NQO1,VCP,CCT7
NRF2-mediated Oxidative Stress Response	SiO2_7_Hydrphil	1.25	0.0263	-2	PRDX1,PPIB,NQO1,VCP,CCT7
NRF2-mediated Oxidative Stress Response	SiO2_7_TMS2	1.25	0.0263	2	PRDX1,PPIB,NQO1,VCP,CCT7
NRF2-mediated Oxidative Stress Response	SiO2_7_TMS3	1.25	0.0263	1	PRDX1,PPIB,NQO1,VCP,CCT7
NRF2-mediated Oxidative Stress Response	TiO2_NM105	1.25	0.0263	1	PRDX1,PPIB,VCP,NQO1,CCT7
Noradrenaline and Adrenaline Degradation	GrapheneOxide	1.24	0.0556	NaN	ALDH2,ALDH7A1
Noradrenaline and Adrenaline Degradation	Mn2O3	1.24	0.0556	NaN	ALDH2,ALDH7A1
Noradrenaline and Adrenaline Degradation	PigmentBlue	1.24	0.0556	NaN	ALDH2,ALDH7A1
Noradrenaline and Adrenaline Degradation	PigmentGreen	1.24	0.0556	NaN	ALDH2,ALDH7A1
Noradrenaline and Adrenaline Degradation	SiO2_15_Amino	1.24	0.0556	NaN	ALDH2,ALDH7A1
Noradrenaline and Adrenaline Degradation	SiO2_15_Phospho	1.24	0.0556	NaN	ALDH2,ALDH7A1
Noradrenaline and Adrenaline Degradation	SiO2_15_Unmod	1.24	0.0556	NaN	ALDH2,ALDH7A1
Noradrenaline and Adrenaline Degradation	SiO2_40	1.24	0.0556	NaN	ALDH2,ALDH7A1
Noradrenaline and Adrenaline Degradation	SiO2_7_Hydrphil	1.24	0.0556	NaN	ALDH2,ALDH7A1
Noradrenaline and Adrenaline Degradation	SiO2_7_TMS2	1.24	0.0556	NaN	ALDH2,ALDH7A1
Noradrenaline and Adrenaline Degradation	SiO2_7_TMS3	1.24	0.0556	NaN	ALDH2,ALDH7A1
Noradrenaline and Adrenaline Degradation	TiO2_NM105	1.24	0.0556	NaN	ALDH2,ALDH7A1
HIPPO signaling	GrapheneOxide	1.24	0.037	NaN	YWHAH,YWHAE,YWHAZ
HIPPO signaling	Mn2O3	1.24	0.037	NaN	YWHAH,YWHAE,YWHAZ
HIPPO signaling	PigmentBlue	1.24	0.037	NaN	YWHAH,YWHAE,YWHAZ
HIPPO signaling	PigmentGreen	1.24	0.037	NaN	YWHAH,YWHAE,YWHAZ
HIPPO signaling	SiO2_15_Amino	1.24	0.037	NaN	YWHAH,YWHAE,YWHAZ
HIPPO signaling	SiO2_15_Phospho	1.24	0.037	NaN	YWHAH,YWHAE,YWHAZ
HIPPO signaling	SiO2_15_Unmod	1.24	0.037	NaN	YWHAH,YWHAE,YWHAZ
HIPPO signaling	SiO2_40	1.24	0.037	NaN	YWHAH,YWHAE,YWHAZ
HIPPO signaling	SiO2_7_Hydrphil	1.24	0.037	NaN	YWHAH,YWHAE,YWHAZ
HIPPO signaling	SiO2_7_TMS2	1.24	0.037	NaN	YWHAH,YWHAE,YWHAZ
HIPPO signaling	SiO2_7_TMS3	1.24	0.037	NaN	YWHAH,YWHAE,YWHAZ
HIPPO signaling	TiO2_NM105	1.24	0.037	NaN	YWHAH,YWHAE,YWHAZ
Gap Junction Signaling	GrapheneOxide	1.23	0.0259	NaN	TUBA1A,PPP3R1,PRKAR2A,CAV1,TUBB
Gap Junction Signaling	Mn2O3	1.23	0.0259	NaN	TUBA1A,PPP3R1,PRKAR2A,CAV1,TUBB
Gap Junction Signaling	PigmentBlue	1.23	0.0259	NaN	TUBA1A,PPP3R1,PRKAR2A,CAV1,TUBB
Gap Junction Signaling	PigmentGreen	1.23	0.0259	NaN	TUBA1A,PPP3R1,PRKAR2A,CAV1,TUBB
Gap Junction Signaling	SiO2_15_Amino	1.23	0.0259	NaN	TUBA1A,PPP3R1,PRKAR2A,CAV1,TUBB
Gap Junction Signaling	SiO2_15_Phospho	1.23	0.0259	NaN	TUBA1A,PPP3R1,PRKAR2A,CAV1,TUBB
Gap Junction Signaling	SiO2_15_Unmod	1.23	0.0259	NaN	TUBA1A,PPP3R1,PRKAR2A,CAV1,TUBB
Gap Junction Signaling	SiO2_40	1.23	0.0259	NaN	TUBA1A,PPP3R1,PRKAR2A,CAV1,TUBB
Gap Junction Signaling	SiO2_7_Hydrphil	1.23	0.0259	NaN	TUBA1A,PPP3R1,PRKAR2A,CAV1,TUBB
Gap Junction Signaling	SiO2_7_TMS2	1.23	0.0259	NaN	TUBA1A,PPP3R1,PRKAR2A,CAV1,TUBB
Gap Junction Signaling	SiO2_7_TMS3	1.23	0.0259	NaN	TUBA1A,PPP3R1,PRKAR2A,CAV1,TUBB
Gap Junction Signaling	TiO2_NM105	1.23	0.0259	NaN	TUBA1A,PPP3R1,PRKAR2A,CAV1,TUBB
Regulation of Actin-based Motility by Rho	GrapheneOxide	1.22	0.0366	NaN	RHOA,ARHGDIA,ARPC4
Regulation of Actin-based Motility by Rho	Mn2O3	1.22	0.0366	NaN	RHOA,ARHGDIA,ARPC4
Regulation of Actin-based Motility by Rho	PigmentBlue	1.22	0.0366	NaN	RHOA,ARHGDIA,ARPC4
Regulation of Actin-based Motility by Rho	PigmentGreen	1.22	0.0366	NaN	RHOA,ARHGDIA,ARPC4
Regulation of Actin-based Motility by Rho	SiO2_15_Amino	1.22	0.0366	NaN	RHOA,ARHGDIA,ARPC4
Regulation of Actin-based Motility by Rho	SiO2_15_Phospho	1.22	0.0366	NaN	RHOA,ARHGDIA,ARPC4
Regulation of Actin-based Motility by Rho	SiO2_15_Unmod	1.22	0.0366	NaN	RHOA,ARHGDIA,ARPC4
Regulation of Actin-based Motility by Rho	SiO2_40	1.22	0.0366	NaN	RHOA,ARHGDIA,ARPC4
Regulation of Actin-based Motility by Rho	SiO2_7_Hydrphil	1.22	0.0366	NaN	RHOA,ARHGDIA,ARPC4
Regulation of Actin-based Motility by Rho	SiO2_7_TMS2	1.22	0.0366	NaN	RHOA,ARHGDIA,ARPC4
Regulation of Actin-based Motility by Rho	SiO2_7_TMS3	1.22	0.0366	NaN	RHOA,ARHGDIA,ARPC4
Regulation of Actin-based Motility by Rho	TiO2_NM105	1.22	0.0366	NaN	RHOA,ARHGDIA,ARPC4
Acetyl-CoA Biosynthesis I (Pyruvate Dehydrogenase Complex)	GrapheneOxide	1.2	0.167	NaN	PDHA1
Acetyl-CoA Biosynthesis I (Pyruvate Dehydrogenase Complex)	Mn2O3	1.2	0.167	NaN	PDHA1
Acetyl-CoA Biosynthesis I (Pyruvate Dehydrogenase Complex)	PigmentBlue	1.2	0.167	NaN	PDHA1
Acetyl-CoA Biosynthesis I (Pyruvate Dehydrogenase Complex)	PigmentGreen	1.2	0.167	NaN	PDHA1
Acetyl-CoA Biosynthesis I (Pyruvate Dehydrogenase Complex)	SiO2_15_Amino	1.2	0.167	NaN	PDHA1
Acetyl-CoA Biosynthesis I (Pyruvate Dehydrogenase Complex)	SiO2_15_Phospho	1.2	0.167	NaN	PDHA1
Acetyl-CoA Biosynthesis I (Pyruvate Dehydrogenase Complex)	SiO2_15_Unmod	1.2	0.167	NaN	PDHA1
Acetyl-CoA Biosynthesis I (Pyruvate Dehydrogenase Complex)	SiO2_40	1.2	0.167	NaN	PDHA1
Acetyl-CoA Biosynthesis I (Pyruvate Dehydrogenase Complex)	SiO2_7_Hydrphil	1.2	0.167	NaN	PDHA1
Acetyl-CoA Biosynthesis I (Pyruvate Dehydrogenase Complex)	SiO2_7_TMS2	1.2	0.167	NaN	PDHA1
Acetyl-CoA Biosynthesis I (Pyruvate Dehydrogenase Complex)	SiO2_7_TMS3	1.2	0.167	NaN	PDHA1
Acetyl-CoA Biosynthesis I (Pyruvate Dehydrogenase Complex)	TiO2_NM105	1.2	0.167	NaN	PDHA1
GDP-mannose Biosynthesis	GrapheneOxide	1.2	0.167	NaN	GPI
GDP-mannose Biosynthesis	Mn2O3	1.2	0.167	NaN	GPI
GDP-mannose Biosynthesis	PigmentBlue	1.2	0.167	NaN	GPI
GDP-mannose Biosynthesis	PigmentGreen	1.2	0.167	NaN	GPI
GDP-mannose Biosynthesis	SiO2_15_Amino	1.2	0.167	NaN	GPI
GDP-mannose Biosynthesis	SiO2_15_Phospho	1.2	0.167	NaN	GPI
GDP-mannose Biosynthesis	SiO2_15_Unmod	1.2	0.167	NaN	GPI
GDP-mannose Biosynthesis	SiO2_40	1.2	0.167	NaN	GPI
GDP-mannose Biosynthesis	SiO2_7_Hydrphil	1.2	0.167	NaN	GPI
GDP-mannose Biosynthesis	SiO2_7_TMS2	1.2	0.167	NaN	GPI
GDP-mannose Biosynthesis	SiO2_7_TMS3	1.2	0.167	NaN	GPI
GDP-mannose Biosynthesis	TiO2_NM105	1.2	0.167	NaN	GPI
Leukocyte Extravasation Signaling	GrapheneOxide	1.17	0.025	2	RHOA,EZR,ACTN4,VCL,MSN
Leukocyte Extravasation Signaling	Mn2O3	1.17	0.025	-2	RHOA,EZR,ACTN4,VCL,MSN
Leukocyte Extravasation Signaling	PigmentBlue	1.17	0.025	2	RHOA,EZR,ACTN4,VCL,MSN
Leukocyte Extravasation Signaling	PigmentGreen	1.17	0.025	-2	RHOA,EZR,ACTN4,VCL,MSN
Leukocyte Extravasation Signaling	SiO2_15_Amino	1.17	0.025	-2	RHOA,EZR,ACTN4,VCL,MSN
Leukocyte Extravasation Signaling	SiO2_15_Phospho	1.17	0.025	-2	RHOA,EZR,ACTN4,VCL,MSN
Leukocyte Extravasation Signaling	SiO2_15_Unmod	1.17	0.025	-1	RHOA,EZR,ACTN4,VCL,MSN
Leukocyte Extravasation Signaling	SiO2_40	1.17	0.025	2	RHOA,EZR,ACTN4,VCL,MSN
Leukocyte Extravasation Signaling	SiO2_7_Hydrphil	1.17	0.025	-2	RHOA,EZR,ACTN4,VCL,MSN
Leukocyte Extravasation Signaling	SiO2_7_TMS2	1.17	0.025	-1	RHOA,EZR,ACTN4,VCL,MSN
Leukocyte Extravasation Signaling	SiO2_7_TMS3	1.17	0.025	2	RHOA,EZR,ACTN4,VCL,MSN
Leukocyte Extravasation Signaling	TiO2_NM105	1.17	0.025	1	RHOA,EZR,ACTN4,VCL,MSN
Breast Cancer Regulation by Stathmin1	GrapheneOxide	1.17	0.025	NaN	CAMK2D,TUBA1A,RHOA,PRKAR2A,TUBB
Breast Cancer Regulation by Stathmin1	Mn2O3	1.17	0.025	NaN	CAMK2D,TUBA1A,RHOA,PRKAR2A,TUBB
Breast Cancer Regulation by Stathmin1	PigmentBlue	1.17	0.025	NaN	CAMK2D,TUBA1A,RHOA,PRKAR2A,TUBB
Breast Cancer Regulation by Stathmin1	PigmentGreen	1.17	0.025	NaN	CAMK2D,TUBA1A,RHOA,PRKAR2A,TUBB
Breast Cancer Regulation by Stathmin1	SiO2_15_Amino	1.17	0.025	NaN	CAMK2D,TUBA1A,RHOA,PRKAR2A,TUBB
Breast Cancer Regulation by Stathmin1	SiO2_15_Phospho	1.17	0.025	NaN	CAMK2D,TUBA1A,RHOA,PRKAR2A,TUBB
Breast Cancer Regulation by Stathmin1	SiO2_15_Unmod	1.17	0.025	NaN	CAMK2D,TUBA1A,RHOA,PRKAR2A,TUBB
Breast Cancer Regulation by Stathmin1	SiO2_40	1.17	0.025	NaN	CAMK2D,TUBA1A,RHOA,PRKAR2A,TUBB
Breast Cancer Regulation by Stathmin1	SiO2_7_Hydrphil	1.17	0.025	NaN	CAMK2D,TUBA1A,RHOA,PRKAR2A,TUBB
Breast Cancer Regulation by Stathmin1	SiO2_7_TMS2	1.17	0.025	NaN	CAMK2D,TUBA1A,RHOA,PRKAR2A,TUBB
Breast Cancer Regulation by Stathmin1	SiO2_7_TMS3	1.17	0.025	NaN	CAMK2D,TUBA1A,RHOA,PRKAR2A,TUBB
Breast Cancer Regulation by Stathmin1	TiO2_NM105	1.17	0.025	NaN	CAMK2D,TUBA1A,RHOA,PRKAR2A,TUBB
Neuregulin Signaling	GrapheneOxide	1.14	0.0337	NaN	HSP90B1,HSP90AB1,HSP90AA1
Neuregulin Signaling	Mn2O3	1.14	0.0337	NaN	HSP90B1,HSP90AB1,HSP90AA1
Neuregulin Signaling	PigmentBlue	1.14	0.0337	NaN	HSP90B1,HSP90AB1,HSP90AA1
Neuregulin Signaling	PigmentGreen	1.14	0.0337	NaN	HSP90B1,HSP90AB1,HSP90AA1
Neuregulin Signaling	SiO2_15_Amino	1.14	0.0337	NaN	HSP90B1,HSP90AB1,HSP90AA1
Neuregulin Signaling	SiO2_15_Phospho	1.14	0.0337	NaN	HSP90B1,HSP90AB1,HSP90AA1
Neuregulin Signaling	SiO2_15_Unmod	1.14	0.0337	NaN	HSP90B1,HSP90AB1,HSP90AA1
Neuregulin Signaling	SiO2_40	1.14	0.0337	NaN	HSP90B1,HSP90AB1,HSP90AA1
Neuregulin Signaling	SiO2_7_Hydrphil	1.14	0.0337	NaN	HSP90B1,HSP90AB1,HSP90AA1
Neuregulin Signaling	SiO2_7_TMS2	1.14	0.0337	NaN	HSP90B1,HSP90AB1,HSP90AA1
Neuregulin Signaling	SiO2_7_TMS3	1.14	0.0337	NaN	HSP90B1,HSP90AB1,HSP90AA1
Neuregulin Signaling	TiO2_NM105	1.14	0.0337	NaN	HSP90B1,HSP90AB1,HSP90AA1
Superpathway of Serine and Glycine Biosynthesis I	GrapheneOxide	1.13	0.143	NaN	PHGDH
Superpathway of Serine and Glycine Biosynthesis I	Mn2O3	1.13	0.143	NaN	PHGDH
Superpathway of Serine and Glycine Biosynthesis I	PigmentBlue	1.13	0.143	NaN	PHGDH
Superpathway of Serine and Glycine Biosynthesis I	PigmentGreen	1.13	0.143	NaN	PHGDH
Superpathway of Serine and Glycine Biosynthesis I	SiO2_15_Amino	1.13	0.143	NaN	PHGDH
Superpathway of Serine and Glycine Biosynthesis I	SiO2_15_Phospho	1.13	0.143	NaN	PHGDH
Superpathway of Serine and Glycine Biosynthesis I	SiO2_15_Unmod	1.13	0.143	NaN	PHGDH
Superpathway of Serine and Glycine Biosynthesis I	SiO2_40	1.13	0.143	NaN	PHGDH
Superpathway of Serine and Glycine Biosynthesis I	SiO2_7_Hydrphil	1.13	0.143	NaN	PHGDH
Superpathway of Serine and Glycine Biosynthesis I	SiO2_7_TMS2	1.13	0.143	NaN	PHGDH
Superpathway of Serine and Glycine Biosynthesis I	SiO2_7_TMS3	1.13	0.143	NaN	PHGDH
Superpathway of Serine and Glycine Biosynthesis I	TiO2_NM105	1.13	0.143	NaN	PHGDH
FcÎ³ Receptor-mediated Phagocytosis in Macrophages and Monocytes	GrapheneOxide	1.12	0.033	NaN	EZR,RAB11A,ARPC4
FcÎ³ Receptor-mediated Phagocytosis in Macrophages and Monocytes	Mn2O3	1.12	0.033	NaN	EZR,RAB11A,ARPC4
FcÎ³ Receptor-mediated Phagocytosis in Macrophages and Monocytes	PigmentBlue	1.12	0.033	NaN	EZR,RAB11A,ARPC4
FcÎ³ Receptor-mediated Phagocytosis in Macrophages and Monocytes	PigmentGreen	1.12	0.033	NaN	EZR,RAB11A,ARPC4
FcÎ³ Receptor-mediated Phagocytosis in Macrophages and Monocytes	SiO2_15_Amino	1.12	0.033	NaN	EZR,RAB11A,ARPC4
FcÎ³ Receptor-mediated Phagocytosis in Macrophages and Monocytes	SiO2_15_Phospho	1.12	0.033	NaN	EZR,RAB11A,ARPC4
FcÎ³ Receptor-mediated Phagocytosis in Macrophages and Monocytes	SiO2_15_Unmod	1.12	0.033	NaN	EZR,RAB11A,ARPC4
FcÎ³ Receptor-mediated Phagocytosis in Macrophages and Monocytes	SiO2_40	1.12	0.033	NaN	EZR,RAB11A,ARPC4
FcÎ³ Receptor-mediated Phagocytosis in Macrophages and Monocytes	SiO2_7_Hydrphil	1.12	0.033	NaN	EZR,RAB11A,ARPC4
FcÎ³ Receptor-mediated Phagocytosis in Macrophages and Monocytes	SiO2_7_TMS2	1.12	0.033	NaN	EZR,RAB11A,ARPC4
FcÎ³ Receptor-mediated Phagocytosis in Macrophages and Monocytes	SiO2_7_TMS3	1.12	0.033	NaN	EZR,RAB11A,ARPC4
FcÎ³ Receptor-mediated Phagocytosis in Macrophages and Monocytes	TiO2_NM105	1.12	0.033	NaN	EZR,RAB11A,ARPC4
Apoptosis Signaling	GrapheneOxide	1.12	0.033	NaN	CAPN2,SPTAN1,PARP1
Apoptosis Signaling	Mn2O3	1.12	0.033	NaN	CAPN2,SPTAN1,PARP1
Apoptosis Signaling	PigmentBlue	1.12	0.033	NaN	CAPN2,SPTAN1,PARP1
Apoptosis Signaling	PigmentGreen	1.12	0.033	NaN	CAPN2,SPTAN1,PARP1
Apoptosis Signaling	SiO2_15_Amino	1.12	0.033	NaN	CAPN2,SPTAN1,PARP1
Apoptosis Signaling	SiO2_15_Phospho	1.12	0.033	NaN	CAPN2,SPTAN1,PARP1
Apoptosis Signaling	SiO2_15_Unmod	1.12	0.033	NaN	CAPN2,SPTAN1,PARP1
Apoptosis Signaling	SiO2_40	1.12	0.033	NaN	CAPN2,SPTAN1,PARP1
Apoptosis Signaling	SiO2_7_Hydrphil	1.12	0.033	NaN	CAPN2,SPTAN1,PARP1
Apoptosis Signaling	SiO2_7_TMS2	1.12	0.033	NaN	CAPN2,SPTAN1,PARP1
Apoptosis Signaling	SiO2_7_TMS3	1.12	0.033	NaN	CAPN2,SPTAN1,PARP1
Apoptosis Signaling	TiO2_NM105	1.12	0.033	NaN	CAPN2,SPTAN1,PARP1
AMPK Signaling	GrapheneOxide	1.1	0.0238	2.236	RAB2A,PRKAR2A,RAB7A,RAB11A,RAB6A
AMPK Signaling	Mn2O3	1.1	0.0238	1.342	RAB2A,PRKAR2A,RAB7A,RAB11A,RAB6A
AMPK Signaling	PigmentBlue	1.1	0.0238	2.236	RAB2A,PRKAR2A,RAB7A,RAB11A,RAB6A
AMPK Signaling	PigmentGreen	1.1	0.0238	0.447	RAB2A,PRKAR2A,RAB7A,RAB11A,RAB6A
AMPK Signaling	SiO2_15_Amino	1.1	0.0238	-2.236	RAB2A,PRKAR2A,RAB7A,RAB11A,RAB6A
AMPK Signaling	SiO2_15_Phospho	1.1	0.0238	-2.236	RAB2A,PRKAR2A,RAB7A,RAB11A,RAB6A
AMPK Signaling	SiO2_15_Unmod	1.1	0.0238	-2.236	RAB2A,PRKAR2A,RAB7A,RAB11A,RAB6A
AMPK Signaling	SiO2_40	1.1	0.0238	1.342	RAB2A,PRKAR2A,RAB7A,RAB11A,RAB6A
AMPK Signaling	SiO2_7_Hydrphil	1.1	0.0238	-1.342	RAB2A,PRKAR2A,RAB7A,RAB11A,RAB6A
AMPK Signaling	SiO2_7_TMS2	1.1	0.0238	1.342	RAB2A,PRKAR2A,RAB7A,RAB11A,RAB6A
AMPK Signaling	SiO2_7_TMS3	1.1	0.0238	1.342	RAB2A,PRKAR2A,RAB7A,RAB11A,RAB6A
AMPK Signaling	TiO2_NM105	1.1	0.0238	1.342	RAB2A,PRKAR2A,RAB7A,RAB11A,RAB6A
nNOS Signaling in Neurons	GrapheneOxide	1.07	0.0444	NaN	PPP3R1,CAPN2
nNOS Signaling in Neurons	Mn2O3	1.07	0.0444	NaN	PPP3R1,CAPN2
nNOS Signaling in Neurons	PigmentBlue	1.07	0.0444	NaN	PPP3R1,CAPN2
nNOS Signaling in Neurons	PigmentGreen	1.07	0.0444	NaN	PPP3R1,CAPN2
nNOS Signaling in Neurons	SiO2_15_Amino	1.07	0.0444	NaN	PPP3R1,CAPN2
nNOS Signaling in Neurons	SiO2_15_Phospho	1.07	0.0444	NaN	PPP3R1,CAPN2
nNOS Signaling in Neurons	SiO2_15_Unmod	1.07	0.0444	NaN	PPP3R1,CAPN2
nNOS Signaling in Neurons	SiO2_40	1.07	0.0444	NaN	PPP3R1,CAPN2
nNOS Signaling in Neurons	SiO2_7_Hydrphil	1.07	0.0444	NaN	PPP3R1,CAPN2
nNOS Signaling in Neurons	SiO2_7_TMS2	1.07	0.0444	NaN	PPP3R1,CAPN2
nNOS Signaling in Neurons	SiO2_7_TMS3	1.07	0.0444	NaN	PPP3R1,CAPN2
nNOS Signaling in Neurons	TiO2_NM105	1.07	0.0444	NaN	PPP3R1,CAPN2
PPAR Signaling	GrapheneOxide	1.05	0.0309	NaN	HSP90B1,HSP90AB1,HSP90AA1
PPAR Signaling	Mn2O3	1.05	0.0309	NaN	HSP90B1,HSP90AB1,HSP90AA1
PPAR Signaling	PigmentBlue	1.05	0.0309	NaN	HSP90B1,HSP90AB1,HSP90AA1
PPAR Signaling	PigmentGreen	1.05	0.0309	NaN	HSP90B1,HSP90AB1,HSP90AA1
PPAR Signaling	SiO2_15_Amino	1.05	0.0309	NaN	HSP90B1,HSP90AB1,HSP90AA1
PPAR Signaling	SiO2_15_Phospho	1.05	0.0309	NaN	HSP90B1,HSP90AB1,HSP90AA1
PPAR Signaling	SiO2_15_Unmod	1.05	0.0309	NaN	HSP90B1,HSP90AB1,HSP90AA1
PPAR Signaling	SiO2_40	1.05	0.0309	NaN	HSP90B1,HSP90AB1,HSP90AA1
PPAR Signaling	SiO2_7_Hydrphil	1.05	0.0309	NaN	HSP90B1,HSP90AB1,HSP90AA1
PPAR Signaling	SiO2_7_TMS2	1.05	0.0309	NaN	HSP90B1,HSP90AB1,HSP90AA1
PPAR Signaling	SiO2_7_TMS3	1.05	0.0309	NaN	HSP90B1,HSP90AB1,HSP90AA1
PPAR Signaling	TiO2_NM105	1.05	0.0309	NaN	HSP90B1,HSP90AB1,HSP90AA1
Prostate Cancer Signaling	GrapheneOxide	1.03	0.0303	NaN	HSP90B1,HSP90AB1,HSP90AA1
Prostate Cancer Signaling	Mn2O3	1.03	0.0303	NaN	HSP90B1,HSP90AB1,HSP90AA1
Prostate Cancer Signaling	PigmentBlue	1.03	0.0303	NaN	HSP90B1,HSP90AB1,HSP90AA1
Prostate Cancer Signaling	PigmentGreen	1.03	0.0303	NaN	HSP90B1,HSP90AB1,HSP90AA1
Prostate Cancer Signaling	SiO2_15_Amino	1.03	0.0303	NaN	HSP90B1,HSP90AB1,HSP90AA1
Prostate Cancer Signaling	SiO2_15_Phospho	1.03	0.0303	NaN	HSP90B1,HSP90AB1,HSP90AA1
Prostate Cancer Signaling	SiO2_15_Unmod	1.03	0.0303	NaN	HSP90B1,HSP90AB1,HSP90AA1
Prostate Cancer Signaling	SiO2_40	1.03	0.0303	NaN	HSP90B1,HSP90AB1,HSP90AA1
Prostate Cancer Signaling	SiO2_7_Hydrphil	1.03	0.0303	NaN	HSP90B1,HSP90AB1,HSP90AA1
Prostate Cancer Signaling	SiO2_7_TMS2	1.03	0.0303	NaN	HSP90B1,HSP90AB1,HSP90AA1
Prostate Cancer Signaling	SiO2_7_TMS3	1.03	0.0303	NaN	HSP90B1,HSP90AB1,HSP90AA1
Prostate Cancer Signaling	TiO2_NM105	1.03	0.0303	NaN	HSP90B1,HSP90AB1,HSP90AA1
Prostanoid Biosynthesis	GrapheneOxide	1.03	0.111	NaN	PTGIS
Prostanoid Biosynthesis	Mn2O3	1.03	0.111	NaN	PTGIS
Prostanoid Biosynthesis	PigmentBlue	1.03	0.111	NaN	PTGIS
Prostanoid Biosynthesis	PigmentGreen	1.03	0.111	NaN	PTGIS
Prostanoid Biosynthesis	SiO2_15_Amino	1.03	0.111	NaN	PTGIS
Prostanoid Biosynthesis	SiO2_15_Phospho	1.03	0.111	NaN	PTGIS
Prostanoid Biosynthesis	SiO2_15_Unmod	1.03	0.111	NaN	PTGIS
Prostanoid Biosynthesis	SiO2_40	1.03	0.111	NaN	PTGIS
Prostanoid Biosynthesis	SiO2_7_Hydrphil	1.03	0.111	NaN	PTGIS
Prostanoid Biosynthesis	SiO2_7_TMS2	1.03	0.111	NaN	PTGIS
Prostanoid Biosynthesis	SiO2_7_TMS3	1.03	0.111	NaN	PTGIS
Prostanoid Biosynthesis	TiO2_NM105	1.03	0.111	NaN	PTGIS
Amyloid Processing	GrapheneOxide	1.02	0.0417	NaN	PRKAR2A,CAPN2
Amyloid Processing	Mn2O3	1.02	0.0417	NaN	PRKAR2A,CAPN2
Amyloid Processing	PigmentBlue	1.02	0.0417	NaN	PRKAR2A,CAPN2
Amyloid Processing	PigmentGreen	1.02	0.0417	NaN	PRKAR2A,CAPN2
Amyloid Processing	SiO2_15_Amino	1.02	0.0417	NaN	PRKAR2A,CAPN2
Amyloid Processing	SiO2_15_Phospho	1.02	0.0417	NaN	PRKAR2A,CAPN2
Amyloid Processing	SiO2_15_Unmod	1.02	0.0417	NaN	PRKAR2A,CAPN2
Amyloid Processing	SiO2_40	1.02	0.0417	NaN	PRKAR2A,CAPN2
Amyloid Processing	SiO2_7_Hydrphil	1.02	0.0417	NaN	PRKAR2A,CAPN2
Amyloid Processing	SiO2_7_TMS2	1.02	0.0417	NaN	PRKAR2A,CAPN2
Amyloid Processing	SiO2_7_TMS3	1.02	0.0417	NaN	PRKAR2A,CAPN2
Amyloid Processing	TiO2_NM105	1.02	0.0417	NaN	PRKAR2A,CAPN2
Neuroprotective Role of THOP1 in Alzheimer's Disease	GrapheneOxide	0.983	0.0288	NaN	YWHAE,PRKAR2A,HTRA1
Neuroprotective Role of THOP1 in Alzheimer's Disease	Mn2O3	0.983	0.0288	NaN	YWHAE,PRKAR2A,HTRA1
Neuroprotective Role of THOP1 in Alzheimer's Disease	PigmentBlue	0.983	0.0288	NaN	YWHAE,PRKAR2A,HTRA1
Neuroprotective Role of THOP1 in Alzheimer's Disease	PigmentGreen	0.983	0.0288	NaN	YWHAE,PRKAR2A,HTRA1
Neuroprotective Role of THOP1 in Alzheimer's Disease	SiO2_15_Amino	0.983	0.0288	NaN	YWHAE,PRKAR2A,HTRA1
Neuroprotective Role of THOP1 in Alzheimer's Disease	SiO2_15_Phospho	0.983	0.0288	NaN	YWHAE,PRKAR2A,HTRA1
Neuroprotective Role of THOP1 in Alzheimer's Disease	SiO2_15_Unmod	0.983	0.0288	NaN	YWHAE,PRKAR2A,HTRA1
Neuroprotective Role of THOP1 in Alzheimer's Disease	SiO2_40	0.983	0.0288	NaN	YWHAE,PRKAR2A,HTRA1
Neuroprotective Role of THOP1 in Alzheimer's Disease	SiO2_7_Hydrphil	0.983	0.0288	NaN	YWHAE,PRKAR2A,HTRA1
Neuroprotective Role of THOP1 in Alzheimer's Disease	SiO2_7_TMS2	0.983	0.0288	NaN	YWHAE,PRKAR2A,HTRA1
Neuroprotective Role of THOP1 in Alzheimer's Disease	SiO2_7_TMS3	0.983	0.0288	NaN	YWHAE,PRKAR2A,HTRA1
Neuroprotective Role of THOP1 in Alzheimer's Disease	TiO2_NM105	0.983	0.0288	NaN	YWHAE,PRKAR2A,HTRA1
VEGF Signaling	GrapheneOxide	0.974	0.0286	NaN	YWHAE,ACTN4,VCL
VEGF Signaling	Mn2O3	0.974	0.0286	NaN	YWHAE,ACTN4,VCL
VEGF Signaling	PigmentBlue	0.974	0.0286	NaN	YWHAE,ACTN4,VCL
VEGF Signaling	PigmentGreen	0.974	0.0286	NaN	YWHAE,ACTN4,VCL
VEGF Signaling	SiO2_15_Amino	0.974	0.0286	NaN	YWHAE,ACTN4,VCL
VEGF Signaling	SiO2_15_Phospho	0.974	0.0286	NaN	YWHAE,ACTN4,VCL
VEGF Signaling	SiO2_15_Unmod	0.974	0.0286	NaN	YWHAE,ACTN4,VCL
VEGF Signaling	SiO2_40	0.974	0.0286	NaN	YWHAE,ACTN4,VCL
VEGF Signaling	SiO2_7_Hydrphil	0.974	0.0286	NaN	YWHAE,ACTN4,VCL
VEGF Signaling	SiO2_7_TMS2	0.974	0.0286	NaN	YWHAE,ACTN4,VCL
VEGF Signaling	SiO2_7_TMS3	0.974	0.0286	NaN	YWHAE,ACTN4,VCL
VEGF Signaling	TiO2_NM105	0.974	0.0286	NaN	YWHAE,ACTN4,VCL
UDP-N-acetyl-D-galactosamine Biosynthesis II	GrapheneOxide	0.946	0.0909	NaN	GPI
UDP-N-acetyl-D-galactosamine Biosynthesis II	Mn2O3	0.946	0.0909	NaN	GPI
UDP-N-acetyl-D-galactosamine Biosynthesis II	PigmentBlue	0.946	0.0909	NaN	GPI
UDP-N-acetyl-D-galactosamine Biosynthesis II	PigmentGreen	0.946	0.0909	NaN	GPI
UDP-N-acetyl-D-galactosamine Biosynthesis II	SiO2_15_Amino	0.946	0.0909	NaN	GPI
UDP-N-acetyl-D-galactosamine Biosynthesis II	SiO2_15_Phospho	0.946	0.0909	NaN	GPI
UDP-N-acetyl-D-galactosamine Biosynthesis II	SiO2_15_Unmod	0.946	0.0909	NaN	GPI
UDP-N-acetyl-D-galactosamine Biosynthesis II	SiO2_40	0.946	0.0909	NaN	GPI
UDP-N-acetyl-D-galactosamine Biosynthesis II	SiO2_7_Hydrphil	0.946	0.0909	NaN	GPI
UDP-N-acetyl-D-galactosamine Biosynthesis II	SiO2_7_TMS2	0.946	0.0909	NaN	GPI
UDP-N-acetyl-D-galactosamine Biosynthesis II	SiO2_7_TMS3	0.946	0.0909	NaN	GPI
UDP-N-acetyl-D-galactosamine Biosynthesis II	TiO2_NM105	0.946	0.0909	NaN	GPI
Virus Entry via Endocytic Pathways	GrapheneOxide	0.929	0.0273	NaN	FLNA,AP2B1,CAV1
Virus Entry via Endocytic Pathways	Mn2O3	0.929	0.0273	NaN	FLNA,AP2B1,CAV1
Virus Entry via Endocytic Pathways	PigmentBlue	0.929	0.0273	NaN	FLNA,AP2B1,CAV1
Virus Entry via Endocytic Pathways	PigmentGreen	0.929	0.0273	NaN	FLNA,AP2B1,CAV1
Virus Entry via Endocytic Pathways	SiO2_15_Amino	0.929	0.0273	NaN	FLNA,AP2B1,CAV1
Virus Entry via Endocytic Pathways	SiO2_15_Phospho	0.929	0.0273	NaN	FLNA,AP2B1,CAV1
Virus Entry via Endocytic Pathways	SiO2_15_Unmod	0.929	0.0273	NaN	FLNA,AP2B1,CAV1
Virus Entry via Endocytic Pathways	SiO2_40	0.929	0.0273	NaN	FLNA,AP2B1,CAV1
Virus Entry via Endocytic Pathways	SiO2_7_Hydrphil	0.929	0.0273	NaN	FLNA,AP2B1,CAV1
Virus Entry via Endocytic Pathways	SiO2_7_TMS2	0.929	0.0273	NaN	FLNA,AP2B1,CAV1
Virus Entry via Endocytic Pathways	SiO2_7_TMS3	0.929	0.0273	NaN	FLNA,AP2B1,CAV1
Virus Entry via Endocytic Pathways	TiO2_NM105	0.929	0.0273	NaN	FLNA,AP2B1,CAV1
Actin Nucleation by ARP-WASP Complex	GrapheneOxide	0.921	0.0364	NaN	RHOA,ARPC4
Actin Nucleation by ARP-WASP Complex	Mn2O3	0.921	0.0364	NaN	RHOA,ARPC4
Actin Nucleation by ARP-WASP Complex	PigmentBlue	0.921	0.0364	NaN	RHOA,ARPC4
Actin Nucleation by ARP-WASP Complex	PigmentGreen	0.921	0.0364	NaN	RHOA,ARPC4
Actin Nucleation by ARP-WASP Complex	SiO2_15_Amino	0.921	0.0364	NaN	RHOA,ARPC4
Actin Nucleation by ARP-WASP Complex	SiO2_15_Phospho	0.921	0.0364	NaN	RHOA,ARPC4
Actin Nucleation by ARP-WASP Complex	SiO2_15_Unmod	0.921	0.0364	NaN	RHOA,ARPC4
Actin Nucleation by ARP-WASP Complex	SiO2_40	0.921	0.0364	NaN	RHOA,ARPC4
Actin Nucleation by ARP-WASP Complex	SiO2_7_Hydrphil	0.921	0.0364	NaN	RHOA,ARPC4
Actin Nucleation by ARP-WASP Complex	SiO2_7_TMS2	0.921	0.0364	NaN	RHOA,ARPC4
Actin Nucleation by ARP-WASP Complex	SiO2_7_TMS3	0.921	0.0364	NaN	RHOA,ARPC4
Actin Nucleation by ARP-WASP Complex	TiO2_NM105	0.921	0.0364	NaN	RHOA,ARPC4
Telomerase Signaling	GrapheneOxide	0.912	0.0268	NaN	HSP90B1,HSP90AB1,HSP90AA1
Telomerase Signaling	Mn2O3	0.912	0.0268	NaN	HSP90B1,HSP90AB1,HSP90AA1
Telomerase Signaling	PigmentBlue	0.912	0.0268	NaN	HSP90B1,HSP90AB1,HSP90AA1
Telomerase Signaling	PigmentGreen	0.912	0.0268	NaN	HSP90B1,HSP90AB1,HSP90AA1
Telomerase Signaling	SiO2_15_Amino	0.912	0.0268	NaN	HSP90B1,HSP90AB1,HSP90AA1
Telomerase Signaling	SiO2_15_Phospho	0.912	0.0268	NaN	HSP90B1,HSP90AB1,HSP90AA1
Telomerase Signaling	SiO2_15_Unmod	0.912	0.0268	NaN	HSP90B1,HSP90AB1,HSP90AA1
Telomerase Signaling	SiO2_40	0.912	0.0268	NaN	HSP90B1,HSP90AB1,HSP90AA1
Telomerase Signaling	SiO2_7_Hydrphil	0.912	0.0268	NaN	HSP90B1,HSP90AB1,HSP90AA1
Telomerase Signaling	SiO2_7_TMS2	0.912	0.0268	NaN	HSP90B1,HSP90AB1,HSP90AA1
Telomerase Signaling	SiO2_7_TMS3	0.912	0.0268	NaN	HSP90B1,HSP90AB1,HSP90AA1
Telomerase Signaling	TiO2_NM105	0.912	0.0268	NaN	HSP90B1,HSP90AB1,HSP90AA1
BER pathway	GrapheneOxide	0.911	0.0833	NaN	PARP1
BER pathway	Mn2O3	0.911	0.0833	NaN	PARP1
BER pathway	PigmentBlue	0.911	0.0833	NaN	PARP1
BER pathway	PigmentGreen	0.911	0.0833	NaN	PARP1
BER pathway	SiO2_15_Amino	0.911	0.0833	NaN	PARP1
BER pathway	SiO2_15_Phospho	0.911	0.0833	NaN	PARP1
BER pathway	SiO2_15_Unmod	0.911	0.0833	NaN	PARP1
BER pathway	SiO2_40	0.911	0.0833	NaN	PARP1
BER pathway	SiO2_7_Hydrphil	0.911	0.0833	NaN	PARP1
BER pathway	SiO2_7_TMS2	0.911	0.0833	NaN	PARP1
BER pathway	SiO2_7_TMS3	0.911	0.0833	NaN	PARP1
BER pathway	TiO2_NM105	0.911	0.0833	NaN	PARP1
Paxillin Signaling	GrapheneOxide	0.887	0.0261	NaN	ITGAV,ACTN4,VCL
Paxillin Signaling	Mn2O3	0.887	0.0261	NaN	ITGAV,ACTN4,VCL
Paxillin Signaling	PigmentBlue	0.887	0.0261	NaN	ITGAV,ACTN4,VCL
Paxillin Signaling	PigmentGreen	0.887	0.0261	NaN	ITGAV,ACTN4,VCL
Paxillin Signaling	SiO2_15_Amino	0.887	0.0261	NaN	ITGAV,ACTN4,VCL
Paxillin Signaling	SiO2_15_Phospho	0.887	0.0261	NaN	ITGAV,ACTN4,VCL
Paxillin Signaling	SiO2_15_Unmod	0.887	0.0261	NaN	ITGAV,ACTN4,VCL
Paxillin Signaling	SiO2_40	0.887	0.0261	NaN	ITGAV,ACTN4,VCL
Paxillin Signaling	SiO2_7_Hydrphil	0.887	0.0261	NaN	ITGAV,ACTN4,VCL
Paxillin Signaling	SiO2_7_TMS2	0.887	0.0261	NaN	ITGAV,ACTN4,VCL
Paxillin Signaling	SiO2_7_TMS3	0.887	0.0261	NaN	ITGAV,ACTN4,VCL
Paxillin Signaling	TiO2_NM105	0.887	0.0261	NaN	ITGAV,ACTN4,VCL
HIF1Î± Signaling	GrapheneOxide	0.879	0.0259	NaN	HSP90AA1,ELOC,Ldha/RGD1562690
HIF1Î± Signaling	Mn2O3	0.879	0.0259	NaN	HSP90AA1,ELOC,Ldha/RGD1562690
HIF1Î± Signaling	PigmentBlue	0.879	0.0259	NaN	HSP90AA1,ELOC,Ldha/RGD1562690
HIF1Î± Signaling	PigmentGreen	0.879	0.0259	NaN	HSP90AA1,ELOC,Ldha/RGD1562690
HIF1Î± Signaling	SiO2_15_Amino	0.879	0.0259	NaN	HSP90AA1,ELOC,Ldha/RGD1562690
HIF1Î± Signaling	SiO2_15_Phospho	0.879	0.0259	NaN	HSP90AA1,ELOC,Ldha/RGD1562690
HIF1Î± Signaling	SiO2_15_Unmod	0.879	0.0259	NaN	HSP90AA1,ELOC,Ldha/RGD1562690
HIF1Î± Signaling	SiO2_40	0.879	0.0259	NaN	HSP90AA1,ELOC,Ldha/RGD1562690
HIF1Î± Signaling	SiO2_7_Hydrphil	0.879	0.0259	NaN	HSP90AA1,ELOC,Ldha/RGD1562690
HIF1Î± Signaling	SiO2_7_TMS2	0.879	0.0259	NaN	HSP90AA1,ELOC,Ldha/RGD1562690
HIF1Î± Signaling	SiO2_7_TMS3	0.879	0.0259	NaN	HSP90AA1,ELOC,Ldha/RGD1562690
HIF1Î± Signaling	TiO2_NM105	0.879	0.0259	NaN	HSP90AA1,ELOC,Ldha/RGD1562690
ILK Signaling	GrapheneOxide	0.865	0.022	0	FLNA,RHOA,ACTN4,VCL
ILK Signaling	Mn2O3	0.865	0.022	0	FLNA,RHOA,ACTN4,VCL
ILK Signaling	PigmentBlue	0.865	0.022	0	FLNA,RHOA,ACTN4,VCL
ILK Signaling	PigmentGreen	0.865	0.022	0	FLNA,RHOA,ACTN4,VCL
ILK Signaling	SiO2_15_Amino	0.865	0.022	0	FLNA,RHOA,ACTN4,VCL
ILK Signaling	SiO2_15_Phospho	0.865	0.022	0	FLNA,RHOA,ACTN4,VCL
ILK Signaling	SiO2_15_Unmod	0.865	0.022	0	FLNA,RHOA,ACTN4,VCL
ILK Signaling	SiO2_40	0.865	0.022	0	FLNA,RHOA,ACTN4,VCL
ILK Signaling	SiO2_7_Hydrphil	0.865	0.022	0	FLNA,RHOA,ACTN4,VCL
ILK Signaling	SiO2_7_TMS2	0.865	0.022	-1	FLNA,RHOA,ACTN4,VCL
ILK Signaling	SiO2_7_TMS3	0.865	0.022	0	FLNA,RHOA,ACTN4,VCL
ILK Signaling	TiO2_NM105	0.865	0.022	0	FLNA,RHOA,ACTN4,VCL
DNA Double-Strand Break Repair by Non-Homologous End Joining	GrapheneOxide	0.849	0.0714	NaN	PARP1
DNA Double-Strand Break Repair by Non-Homologous End Joining	Mn2O3	0.849	0.0714	NaN	PARP1
DNA Double-Strand Break Repair by Non-Homologous End Joining	PigmentBlue	0.849	0.0714	NaN	PARP1
DNA Double-Strand Break Repair by Non-Homologous End Joining	PigmentGreen	0.849	0.0714	NaN	PARP1
DNA Double-Strand Break Repair by Non-Homologous End Joining	SiO2_15_Amino	0.849	0.0714	NaN	PARP1
DNA Double-Strand Break Repair by Non-Homologous End Joining	SiO2_15_Phospho	0.849	0.0714	NaN	PARP1
DNA Double-Strand Break Repair by Non-Homologous End Joining	SiO2_15_Unmod	0.849	0.0714	NaN	PARP1
DNA Double-Strand Break Repair by Non-Homologous End Joining	SiO2_40	0.849	0.0714	NaN	PARP1
DNA Double-Strand Break Repair by Non-Homologous End Joining	SiO2_7_Hydrphil	0.849	0.0714	NaN	PARP1
DNA Double-Strand Break Repair by Non-Homologous End Joining	SiO2_7_TMS2	0.849	0.0714	NaN	PARP1
DNA Double-Strand Break Repair by Non-Homologous End Joining	SiO2_7_TMS3	0.849	0.0714	NaN	PARP1
DNA Double-Strand Break Repair by Non-Homologous End Joining	TiO2_NM105	0.849	0.0714	NaN	PARP1
Colanic Acid Building Blocks Biosynthesis	GrapheneOxide	0.849	0.0714	NaN	GPI
Colanic Acid Building Blocks Biosynthesis	Mn2O3	0.849	0.0714	NaN	GPI
Colanic Acid Building Blocks Biosynthesis	PigmentBlue	0.849	0.0714	NaN	GPI
Colanic Acid Building Blocks Biosynthesis	PigmentGreen	0.849	0.0714	NaN	GPI
Colanic Acid Building Blocks Biosynthesis	SiO2_15_Amino	0.849	0.0714	NaN	GPI
Colanic Acid Building Blocks Biosynthesis	SiO2_15_Phospho	0.849	0.0714	NaN	GPI
Colanic Acid Building Blocks Biosynthesis	SiO2_15_Unmod	0.849	0.0714	NaN	GPI
Colanic Acid Building Blocks Biosynthesis	SiO2_40	0.849	0.0714	NaN	GPI
Colanic Acid Building Blocks Biosynthesis	SiO2_7_Hydrphil	0.849	0.0714	NaN	GPI
Colanic Acid Building Blocks Biosynthesis	SiO2_7_TMS2	0.849	0.0714	NaN	GPI
Colanic Acid Building Blocks Biosynthesis	SiO2_7_TMS3	0.849	0.0714	NaN	GPI
Colanic Acid Building Blocks Biosynthesis	TiO2_NM105	0.849	0.0714	NaN	GPI
Synaptic Long Term Potentiation	GrapheneOxide	0.848	0.025	NaN	CAMK2D,PPP3R1,PRKAR2A
Synaptic Long Term Potentiation	Mn2O3	0.848	0.025	NaN	CAMK2D,PPP3R1,PRKAR2A
Synaptic Long Term Potentiation	PigmentBlue	0.848	0.025	NaN	CAMK2D,PPP3R1,PRKAR2A
Synaptic Long Term Potentiation	PigmentGreen	0.848	0.025	NaN	CAMK2D,PPP3R1,PRKAR2A
Synaptic Long Term Potentiation	SiO2_15_Amino	0.848	0.025	NaN	CAMK2D,PPP3R1,PRKAR2A
Synaptic Long Term Potentiation	SiO2_15_Phospho	0.848	0.025	NaN	CAMK2D,PPP3R1,PRKAR2A
Synaptic Long Term Potentiation	SiO2_15_Unmod	0.848	0.025	NaN	CAMK2D,PPP3R1,PRKAR2A
Synaptic Long Term Potentiation	SiO2_40	0.848	0.025	NaN	CAMK2D,PPP3R1,PRKAR2A
Synaptic Long Term Potentiation	SiO2_7_Hydrphil	0.848	0.025	NaN	CAMK2D,PPP3R1,PRKAR2A
Synaptic Long Term Potentiation	SiO2_7_TMS2	0.848	0.025	NaN	CAMK2D,PPP3R1,PRKAR2A
Synaptic Long Term Potentiation	SiO2_7_TMS3	0.848	0.025	NaN	CAMK2D,PPP3R1,PRKAR2A
Synaptic Long Term Potentiation	TiO2_NM105	0.848	0.025	NaN	CAMK2D,PPP3R1,PRKAR2A
Rac Signaling	GrapheneOxide	0.848	0.025	NaN	RHOA,IQGAP1,ARPC4
Rac Signaling	Mn2O3	0.848	0.025	NaN	RHOA,IQGAP1,ARPC4
Rac Signaling	PigmentBlue	0.848	0.025	NaN	RHOA,IQGAP1,ARPC4
Rac Signaling	PigmentGreen	0.848	0.025	NaN	RHOA,IQGAP1,ARPC4
Rac Signaling	SiO2_15_Amino	0.848	0.025	NaN	RHOA,IQGAP1,ARPC4
Rac Signaling	SiO2_15_Phospho	0.848	0.025	NaN	RHOA,IQGAP1,ARPC4
Rac Signaling	SiO2_15_Unmod	0.848	0.025	NaN	RHOA,IQGAP1,ARPC4
Rac Signaling	SiO2_40	0.848	0.025	NaN	RHOA,IQGAP1,ARPC4
Rac Signaling	SiO2_7_Hydrphil	0.848	0.025	NaN	RHOA,IQGAP1,ARPC4
Rac Signaling	SiO2_7_TMS2	0.848	0.025	NaN	RHOA,IQGAP1,ARPC4
Rac Signaling	SiO2_7_TMS3	0.848	0.025	NaN	RHOA,IQGAP1,ARPC4
Rac Signaling	TiO2_NM105	0.848	0.025	NaN	RHOA,IQGAP1,ARPC4
Netrin Signaling	GrapheneOxide	0.826	0.0317	NaN	PPP3R1,PRKAR2A
Netrin Signaling	Mn2O3	0.826	0.0317	NaN	PPP3R1,PRKAR2A
Netrin Signaling	PigmentBlue	0.826	0.0317	NaN	PPP3R1,PRKAR2A
Netrin Signaling	PigmentGreen	0.826	0.0317	NaN	PPP3R1,PRKAR2A
Netrin Signaling	SiO2_15_Amino	0.826	0.0317	NaN	PPP3R1,PRKAR2A
Netrin Signaling	SiO2_15_Phospho	0.826	0.0317	NaN	PPP3R1,PRKAR2A
Netrin Signaling	SiO2_15_Unmod	0.826	0.0317	NaN	PPP3R1,PRKAR2A
Netrin Signaling	SiO2_40	0.826	0.0317	NaN	PPP3R1,PRKAR2A
Netrin Signaling	SiO2_7_Hydrphil	0.826	0.0317	NaN	PPP3R1,PRKAR2A
Netrin Signaling	SiO2_7_TMS2	0.826	0.0317	NaN	PPP3R1,PRKAR2A
Netrin Signaling	SiO2_7_TMS3	0.826	0.0317	NaN	PPP3R1,PRKAR2A
Netrin Signaling	TiO2_NM105	0.826	0.0317	NaN	PPP3R1,PRKAR2A
Estrogen Receptor Signaling	GrapheneOxide	0.818	0.0242	NaN	DDX5,THRAP3,HNRNPD
Estrogen Receptor Signaling	Mn2O3	0.818	0.0242	NaN	DDX5,THRAP3,HNRNPD
Estrogen Receptor Signaling	PigmentBlue	0.818	0.0242	NaN	DDX5,THRAP3,HNRNPD
Estrogen Receptor Signaling	PigmentGreen	0.818	0.0242	NaN	DDX5,THRAP3,HNRNPD
Estrogen Receptor Signaling	SiO2_15_Amino	0.818	0.0242	NaN	DDX5,THRAP3,HNRNPD
Estrogen Receptor Signaling	SiO2_15_Phospho	0.818	0.0242	NaN	DDX5,THRAP3,HNRNPD
Estrogen Receptor Signaling	SiO2_15_Unmod	0.818	0.0242	NaN	DDX5,THRAP3,HNRNPD
Estrogen Receptor Signaling	SiO2_40	0.818	0.0242	NaN	DDX5,THRAP3,HNRNPD
Estrogen Receptor Signaling	SiO2_7_Hydrphil	0.818	0.0242	NaN	DDX5,THRAP3,HNRNPD
Estrogen Receptor Signaling	SiO2_7_TMS2	0.818	0.0242	NaN	DDX5,THRAP3,HNRNPD
Estrogen Receptor Signaling	SiO2_7_TMS3	0.818	0.0242	NaN	DDX5,THRAP3,HNRNPD
Estrogen Receptor Signaling	TiO2_NM105	0.818	0.0242	NaN	DDX5,THRAP3,HNRNPD
Calcium Signaling	GrapheneOxide	0.806	0.0208	2	CAMK2D,PPP3R1,PRKAR2A,ATP2A2
Calcium Signaling	Mn2O3	0.806	0.0208	0	CAMK2D,PPP3R1,PRKAR2A,ATP2A2
Calcium Signaling	PigmentBlue	0.806	0.0208	2	CAMK2D,PPP3R1,PRKAR2A,ATP2A2
Calcium Signaling	PigmentGreen	0.806	0.0208	-1	CAMK2D,PPP3R1,PRKAR2A,ATP2A2
Calcium Signaling	SiO2_15_Amino	0.806	0.0208	-2	CAMK2D,PPP3R1,PRKAR2A,ATP2A2
Calcium Signaling	SiO2_15_Phospho	0.806	0.0208	-2	CAMK2D,PPP3R1,PRKAR2A,ATP2A2
Calcium Signaling	SiO2_15_Unmod	0.806	0.0208	-2	CAMK2D,PPP3R1,PRKAR2A,ATP2A2
Calcium Signaling	SiO2_40	0.806	0.0208	1	CAMK2D,PPP3R1,PRKAR2A,ATP2A2
Calcium Signaling	SiO2_7_Hydrphil	0.806	0.0208	-1	CAMK2D,PPP3R1,PRKAR2A,ATP2A2
Calcium Signaling	SiO2_7_TMS2	0.806	0.0208	1	CAMK2D,PPP3R1,PRKAR2A,ATP2A2
Calcium Signaling	SiO2_7_TMS3	0.806	0.0208	2	CAMK2D,PPP3R1,PRKAR2A,ATP2A2
Calcium Signaling	TiO2_NM105	0.806	0.0208	-1	CAMK2D,PPP3R1,PRKAR2A,ATP2A2
RAN Signaling	GrapheneOxide	0.795	0.0625	NaN	RAN
RAN Signaling	Mn2O3	0.795	0.0625	NaN	RAN
RAN Signaling	PigmentBlue	0.795	0.0625	NaN	RAN
RAN Signaling	PigmentGreen	0.795	0.0625	NaN	RAN
RAN Signaling	SiO2_15_Amino	0.795	0.0625	NaN	RAN
RAN Signaling	SiO2_15_Phospho	0.795	0.0625	NaN	RAN
RAN Signaling	SiO2_15_Unmod	0.795	0.0625	NaN	RAN
RAN Signaling	SiO2_40	0.795	0.0625	NaN	RAN
RAN Signaling	SiO2_7_Hydrphil	0.795	0.0625	NaN	RAN
RAN Signaling	SiO2_7_TMS2	0.795	0.0625	NaN	RAN
RAN Signaling	SiO2_7_TMS3	0.795	0.0625	NaN	RAN
RAN Signaling	TiO2_NM105	0.795	0.0625	NaN	RAN
Granzyme B Signaling	GrapheneOxide	0.795	0.0625	NaN	PARP1
Granzyme B Signaling	Mn2O3	0.795	0.0625	NaN	PARP1
Granzyme B Signaling	PigmentBlue	0.795	0.0625	NaN	PARP1
Granzyme B Signaling	PigmentGreen	0.795	0.0625	NaN	PARP1
Granzyme B Signaling	SiO2_15_Amino	0.795	0.0625	NaN	PARP1
Granzyme B Signaling	SiO2_15_Phospho	0.795	0.0625	NaN	PARP1
Granzyme B Signaling	SiO2_15_Unmod	0.795	0.0625	NaN	PARP1
Granzyme B Signaling	SiO2_40	0.795	0.0625	NaN	PARP1
Granzyme B Signaling	SiO2_7_Hydrphil	0.795	0.0625	NaN	PARP1
Granzyme B Signaling	SiO2_7_TMS2	0.795	0.0625	NaN	PARP1
Granzyme B Signaling	SiO2_7_TMS3	0.795	0.0625	NaN	PARP1
Granzyme B Signaling	TiO2_NM105	0.795	0.0625	NaN	PARP1
Methylglyoxal Degradation III	GrapheneOxide	0.795	0.0625	NaN	AKR1B10
Methylglyoxal Degradation III	Mn2O3	0.795	0.0625	NaN	AKR1B10
Methylglyoxal Degradation III	PigmentBlue	0.795	0.0625	NaN	AKR1B10
Methylglyoxal Degradation III	PigmentGreen	0.795	0.0625	NaN	AKR1B10
Methylglyoxal Degradation III	SiO2_15_Amino	0.795	0.0625	NaN	AKR1B10
Methylglyoxal Degradation III	SiO2_15_Phospho	0.795	0.0625	NaN	AKR1B10
Methylglyoxal Degradation III	SiO2_15_Unmod	0.795	0.0625	NaN	AKR1B10
Methylglyoxal Degradation III	SiO2_40	0.795	0.0625	NaN	AKR1B10
Methylglyoxal Degradation III	SiO2_7_Hydrphil	0.795	0.0625	NaN	AKR1B10
Methylglyoxal Degradation III	SiO2_7_TMS2	0.795	0.0625	NaN	AKR1B10
Methylglyoxal Degradation III	SiO2_7_TMS3	0.795	0.0625	NaN	AKR1B10
Methylglyoxal Degradation III	TiO2_NM105	0.795	0.0625	NaN	AKR1B10
IL-8 Signaling	GrapheneOxide	0.789	0.0205	2	RHOA,ITGAV,IQGAP1,CSTB
IL-8 Signaling	Mn2O3	0.789	0.0205	-1	RHOA,ITGAV,IQGAP1,CSTB
IL-8 Signaling	PigmentBlue	0.789	0.0205	2	RHOA,ITGAV,IQGAP1,CSTB
IL-8 Signaling	PigmentGreen	0.789	0.0205	-1	RHOA,ITGAV,IQGAP1,CSTB
IL-8 Signaling	SiO2_15_Amino	0.789	0.0205	-1	RHOA,ITGAV,IQGAP1,CSTB
IL-8 Signaling	SiO2_15_Phospho	0.789	0.0205	-2	RHOA,ITGAV,IQGAP1,CSTB
IL-8 Signaling	SiO2_15_Unmod	0.789	0.0205	-2	RHOA,ITGAV,IQGAP1,CSTB
IL-8 Signaling	SiO2_40	0.789	0.0205	1	RHOA,ITGAV,IQGAP1,CSTB
IL-8 Signaling	SiO2_7_Hydrphil	0.789	0.0205	-2	RHOA,ITGAV,IQGAP1,CSTB
IL-8 Signaling	SiO2_7_TMS2	0.789	0.0205	1	RHOA,ITGAV,IQGAP1,CSTB
IL-8 Signaling	SiO2_7_TMS3	0.789	0.0205	2	RHOA,ITGAV,IQGAP1,CSTB
IL-8 Signaling	TiO2_NM105	0.789	0.0205	0	RHOA,ITGAV,IQGAP1,CSTB
Melatonin Signaling	GrapheneOxide	0.784	0.0299	NaN	CAMK2D,PRKAR2A
Melatonin Signaling	Mn2O3	0.784	0.0299	NaN	CAMK2D,PRKAR2A
Melatonin Signaling	PigmentBlue	0.784	0.0299	NaN	CAMK2D,PRKAR2A
Melatonin Signaling	PigmentGreen	0.784	0.0299	NaN	CAMK2D,PRKAR2A
Melatonin Signaling	SiO2_15_Amino	0.784	0.0299	NaN	CAMK2D,PRKAR2A
Melatonin Signaling	SiO2_15_Phospho	0.784	0.0299	NaN	CAMK2D,PRKAR2A
Melatonin Signaling	SiO2_15_Unmod	0.784	0.0299	NaN	CAMK2D,PRKAR2A
Melatonin Signaling	SiO2_40	0.784	0.0299	NaN	CAMK2D,PRKAR2A
Melatonin Signaling	SiO2_7_Hydrphil	0.784	0.0299	NaN	CAMK2D,PRKAR2A
Melatonin Signaling	SiO2_7_TMS2	0.784	0.0299	NaN	CAMK2D,PRKAR2A
Melatonin Signaling	SiO2_7_TMS3	0.784	0.0299	NaN	CAMK2D,PRKAR2A
Melatonin Signaling	TiO2_NM105	0.784	0.0299	NaN	CAMK2D,PRKAR2A
Serotonin Degradation	GrapheneOxide	0.784	0.0299	NaN	ALDH2,ALDH7A1
Serotonin Degradation	Mn2O3	0.784	0.0299	NaN	ALDH2,ALDH7A1
Serotonin Degradation	PigmentBlue	0.784	0.0299	NaN	ALDH2,ALDH7A1
Serotonin Degradation	PigmentGreen	0.784	0.0299	NaN	ALDH2,ALDH7A1
Serotonin Degradation	SiO2_15_Amino	0.784	0.0299	NaN	ALDH2,ALDH7A1
Serotonin Degradation	SiO2_15_Phospho	0.784	0.0299	NaN	ALDH2,ALDH7A1
Serotonin Degradation	SiO2_15_Unmod	0.784	0.0299	NaN	ALDH2,ALDH7A1
Serotonin Degradation	SiO2_40	0.784	0.0299	NaN	ALDH2,ALDH7A1
Serotonin Degradation	SiO2_7_Hydrphil	0.784	0.0299	NaN	ALDH2,ALDH7A1
Serotonin Degradation	SiO2_7_TMS2	0.784	0.0299	NaN	ALDH2,ALDH7A1
Serotonin Degradation	SiO2_7_TMS3	0.784	0.0299	NaN	ALDH2,ALDH7A1
Serotonin Degradation	TiO2_NM105	0.784	0.0299	NaN	ALDH2,ALDH7A1
Crosstalk between Dendritic Cells and Natural Killer Cells	GrapheneOxide	0.774	0.0294	NaN	CAMK2D,FSCN1
Crosstalk between Dendritic Cells and Natural Killer Cells	Mn2O3	0.774	0.0294	NaN	CAMK2D,FSCN1
Crosstalk between Dendritic Cells and Natural Killer Cells	PigmentBlue	0.774	0.0294	NaN	CAMK2D,FSCN1
Crosstalk between Dendritic Cells and Natural Killer Cells	PigmentGreen	0.774	0.0294	NaN	CAMK2D,FSCN1
Crosstalk between Dendritic Cells and Natural Killer Cells	SiO2_15_Amino	0.774	0.0294	NaN	CAMK2D,FSCN1
Crosstalk between Dendritic Cells and Natural Killer Cells	SiO2_15_Phospho	0.774	0.0294	NaN	CAMK2D,FSCN1
Crosstalk between Dendritic Cells and Natural Killer Cells	SiO2_15_Unmod	0.774	0.0294	NaN	CAMK2D,FSCN1
Crosstalk between Dendritic Cells and Natural Killer Cells	SiO2_40	0.774	0.0294	NaN	CAMK2D,FSCN1
Crosstalk between Dendritic Cells and Natural Killer Cells	SiO2_7_Hydrphil	0.774	0.0294	NaN	CAMK2D,FSCN1
Crosstalk between Dendritic Cells and Natural Killer Cells	SiO2_7_TMS2	0.774	0.0294	NaN	CAMK2D,FSCN1
Crosstalk between Dendritic Cells and Natural Killer Cells	SiO2_7_TMS3	0.774	0.0294	NaN	CAMK2D,FSCN1
Crosstalk between Dendritic Cells and Natural Killer Cells	TiO2_NM105	0.774	0.0294	NaN	CAMK2D,FSCN1
p70S6K Signaling	GrapheneOxide	0.748	0.0224	NaN	YWHAH,YWHAE,YWHAZ
p70S6K Signaling	Mn2O3	0.748	0.0224	NaN	YWHAH,YWHAE,YWHAZ
p70S6K Signaling	PigmentBlue	0.748	0.0224	NaN	YWHAH,YWHAE,YWHAZ
p70S6K Signaling	PigmentGreen	0.748	0.0224	NaN	YWHAH,YWHAE,YWHAZ
p70S6K Signaling	SiO2_15_Amino	0.748	0.0224	NaN	YWHAH,YWHAE,YWHAZ
p70S6K Signaling	SiO2_15_Phospho	0.748	0.0224	NaN	YWHAH,YWHAE,YWHAZ
p70S6K Signaling	SiO2_15_Unmod	0.748	0.0224	NaN	YWHAH,YWHAE,YWHAZ
p70S6K Signaling	SiO2_40	0.748	0.0224	NaN	YWHAH,YWHAE,YWHAZ
p70S6K Signaling	SiO2_7_Hydrphil	0.748	0.0224	NaN	YWHAH,YWHAE,YWHAZ
p70S6K Signaling	SiO2_7_TMS2	0.748	0.0224	NaN	YWHAH,YWHAE,YWHAZ
p70S6K Signaling	SiO2_7_TMS3	0.748	0.0224	NaN	YWHAH,YWHAE,YWHAZ
p70S6K Signaling	TiO2_NM105	0.748	0.0224	NaN	YWHAH,YWHAE,YWHAZ
Chemokine Signaling	GrapheneOxide	0.745	0.0282	NaN	CAMK2D,RHOA
Chemokine Signaling	Mn2O3	0.745	0.0282	NaN	CAMK2D,RHOA
Chemokine Signaling	PigmentBlue	0.745	0.0282	NaN	CAMK2D,RHOA
Chemokine Signaling	PigmentGreen	0.745	0.0282	NaN	CAMK2D,RHOA
Chemokine Signaling	SiO2_15_Amino	0.745	0.0282	NaN	CAMK2D,RHOA
Chemokine Signaling	SiO2_15_Phospho	0.745	0.0282	NaN	CAMK2D,RHOA
Chemokine Signaling	SiO2_15_Unmod	0.745	0.0282	NaN	CAMK2D,RHOA
Chemokine Signaling	SiO2_40	0.745	0.0282	NaN	CAMK2D,RHOA
Chemokine Signaling	SiO2_7_Hydrphil	0.745	0.0282	NaN	CAMK2D,RHOA
Chemokine Signaling	SiO2_7_TMS2	0.745	0.0282	NaN	CAMK2D,RHOA
Chemokine Signaling	SiO2_7_TMS3	0.745	0.0282	NaN	CAMK2D,RHOA
Chemokine Signaling	TiO2_NM105	0.745	0.0282	NaN	CAMK2D,RHOA
Glioma Invasiveness Signaling	GrapheneOxide	0.726	0.0274	NaN	RHOA,ITGAV
Glioma Invasiveness Signaling	Mn2O3	0.726	0.0274	NaN	RHOA,ITGAV
Glioma Invasiveness Signaling	PigmentBlue	0.726	0.0274	NaN	RHOA,ITGAV
Glioma Invasiveness Signaling	PigmentGreen	0.726	0.0274	NaN	RHOA,ITGAV
Glioma Invasiveness Signaling	SiO2_15_Amino	0.726	0.0274	NaN	RHOA,ITGAV
Glioma Invasiveness Signaling	SiO2_15_Phospho	0.726	0.0274	NaN	RHOA,ITGAV
Glioma Invasiveness Signaling	SiO2_15_Unmod	0.726	0.0274	NaN	RHOA,ITGAV
Glioma Invasiveness Signaling	SiO2_40	0.726	0.0274	NaN	RHOA,ITGAV
Glioma Invasiveness Signaling	SiO2_7_Hydrphil	0.726	0.0274	NaN	RHOA,ITGAV
Glioma Invasiveness Signaling	SiO2_7_TMS2	0.726	0.0274	NaN	RHOA,ITGAV
Glioma Invasiveness Signaling	SiO2_7_TMS3	0.726	0.0274	NaN	RHOA,ITGAV
Glioma Invasiveness Signaling	TiO2_NM105	0.726	0.0274	NaN	RHOA,ITGAV
Endoplasmic Reticulum Stress Pathway	GrapheneOxide	0.707	0.05	NaN	HSP90B1
Endoplasmic Reticulum Stress Pathway	Mn2O3	0.707	0.05	NaN	HSP90B1
Endoplasmic Reticulum Stress Pathway	PigmentBlue	0.707	0.05	NaN	HSP90B1
Endoplasmic Reticulum Stress Pathway	PigmentGreen	0.707	0.05	NaN	HSP90B1
Endoplasmic Reticulum Stress Pathway	SiO2_15_Amino	0.707	0.05	NaN	HSP90B1
Endoplasmic Reticulum Stress Pathway	SiO2_15_Phospho	0.707	0.05	NaN	HSP90B1
Endoplasmic Reticulum Stress Pathway	SiO2_15_Unmod	0.707	0.05	NaN	HSP90B1
Endoplasmic Reticulum Stress Pathway	SiO2_40	0.707	0.05	NaN	HSP90B1
Endoplasmic Reticulum Stress Pathway	SiO2_7_Hydrphil	0.707	0.05	NaN	HSP90B1
Endoplasmic Reticulum Stress Pathway	SiO2_7_TMS2	0.707	0.05	NaN	HSP90B1
Endoplasmic Reticulum Stress Pathway	SiO2_7_TMS3	0.707	0.05	NaN	HSP90B1
Endoplasmic Reticulum Stress Pathway	TiO2_NM105	0.707	0.05	NaN	HSP90B1
Maturity Onset Diabetes of Young (MODY) Signaling	GrapheneOxide	0.688	0.0476	NaN	GAPDH
Maturity Onset Diabetes of Young (MODY) Signaling	Mn2O3	0.688	0.0476	NaN	GAPDH
Maturity Onset Diabetes of Young (MODY) Signaling	PigmentBlue	0.688	0.0476	NaN	GAPDH
Maturity Onset Diabetes of Young (MODY) Signaling	PigmentGreen	0.688	0.0476	NaN	GAPDH
Maturity Onset Diabetes of Young (MODY) Signaling	SiO2_15_Amino	0.688	0.0476	NaN	GAPDH
Maturity Onset Diabetes of Young (MODY) Signaling	SiO2_15_Phospho	0.688	0.0476	NaN	GAPDH
Maturity Onset Diabetes of Young (MODY) Signaling	SiO2_15_Unmod	0.688	0.0476	NaN	GAPDH
Maturity Onset Diabetes of Young (MODY) Signaling	SiO2_40	0.688	0.0476	NaN	GAPDH
Maturity Onset Diabetes of Young (MODY) Signaling	SiO2_7_Hydrphil	0.688	0.0476	NaN	GAPDH
Maturity Onset Diabetes of Young (MODY) Signaling	SiO2_7_TMS2	0.688	0.0476	NaN	GAPDH
Maturity Onset Diabetes of Young (MODY) Signaling	SiO2_7_TMS3	0.688	0.0476	NaN	GAPDH
Maturity Onset Diabetes of Young (MODY) Signaling	TiO2_NM105	0.688	0.0476	NaN	GAPDH
GM-CSF Signaling	GrapheneOxide	0.683	0.0256	NaN	CAMK2D,PPP3R1
GM-CSF Signaling	Mn2O3	0.683	0.0256	NaN	CAMK2D,PPP3R1
GM-CSF Signaling	PigmentBlue	0.683	0.0256	NaN	CAMK2D,PPP3R1
GM-CSF Signaling	PigmentGreen	0.683	0.0256	NaN	CAMK2D,PPP3R1
GM-CSF Signaling	SiO2_15_Amino	0.683	0.0256	NaN	CAMK2D,PPP3R1
GM-CSF Signaling	SiO2_15_Phospho	0.683	0.0256	NaN	CAMK2D,PPP3R1
GM-CSF Signaling	SiO2_15_Unmod	0.683	0.0256	NaN	CAMK2D,PPP3R1
GM-CSF Signaling	SiO2_40	0.683	0.0256	NaN	CAMK2D,PPP3R1
GM-CSF Signaling	SiO2_7_Hydrphil	0.683	0.0256	NaN	CAMK2D,PPP3R1
GM-CSF Signaling	SiO2_7_TMS2	0.683	0.0256	NaN	CAMK2D,PPP3R1
GM-CSF Signaling	SiO2_7_TMS3	0.683	0.0256	NaN	CAMK2D,PPP3R1
GM-CSF Signaling	TiO2_NM105	0.683	0.0256	NaN	CAMK2D,PPP3R1
Granulocyte Adhesion and Diapedesis	GrapheneOxide	0.663	0.0203	NaN	EZR,MSN,GLG1
Granulocyte Adhesion and Diapedesis	Mn2O3	0.663	0.0203	NaN	EZR,MSN,GLG1
Granulocyte Adhesion and Diapedesis	PigmentBlue	0.663	0.0203	NaN	EZR,MSN,GLG1
Granulocyte Adhesion and Diapedesis	PigmentGreen	0.663	0.0203	NaN	EZR,MSN,GLG1
Granulocyte Adhesion and Diapedesis	SiO2_15_Amino	0.663	0.0203	NaN	EZR,MSN,GLG1
Granulocyte Adhesion and Diapedesis	SiO2_15_Phospho	0.663	0.0203	NaN	EZR,MSN,GLG1
Granulocyte Adhesion and Diapedesis	SiO2_15_Unmod	0.663	0.0203	NaN	EZR,MSN,GLG1
Granulocyte Adhesion and Diapedesis	SiO2_40	0.663	0.0203	NaN	EZR,MSN,GLG1
Granulocyte Adhesion and Diapedesis	SiO2_7_Hydrphil	0.663	0.0203	NaN	EZR,MSN,GLG1
Granulocyte Adhesion and Diapedesis	SiO2_7_TMS2	0.663	0.0203	NaN	EZR,MSN,GLG1
Granulocyte Adhesion and Diapedesis	SiO2_7_TMS3	0.663	0.0203	NaN	EZR,MSN,GLG1
Granulocyte Adhesion and Diapedesis	TiO2_NM105	0.663	0.0203	NaN	EZR,MSN,GLG1
Glutathione Redox Reactions I	GrapheneOxide	0.653	0.0435	NaN	GPX7
Glutathione Redox Reactions I	Mn2O3	0.653	0.0435	NaN	GPX7
Glutathione Redox Reactions I	PigmentBlue	0.653	0.0435	NaN	GPX7
Glutathione Redox Reactions I	PigmentGreen	0.653	0.0435	NaN	GPX7
Glutathione Redox Reactions I	SiO2_15_Amino	0.653	0.0435	NaN	GPX7
Glutathione Redox Reactions I	SiO2_15_Phospho	0.653	0.0435	NaN	GPX7
Glutathione Redox Reactions I	SiO2_15_Unmod	0.653	0.0435	NaN	GPX7
Glutathione Redox Reactions I	SiO2_40	0.653	0.0435	NaN	GPX7
Glutathione Redox Reactions I	SiO2_7_Hydrphil	0.653	0.0435	NaN	GPX7
Glutathione Redox Reactions I	SiO2_7_TMS2	0.653	0.0435	NaN	GPX7
Glutathione Redox Reactions I	SiO2_7_TMS3	0.653	0.0435	NaN	GPX7
Glutathione Redox Reactions I	TiO2_NM105	0.653	0.0435	NaN	GPX7
Antigen Presentation Pathway	GrapheneOxide	0.653	0.0435	NaN	CANX
Antigen Presentation Pathway	Mn2O3	0.653	0.0435	NaN	CANX
Antigen Presentation Pathway	PigmentBlue	0.653	0.0435	NaN	CANX
Antigen Presentation Pathway	PigmentGreen	0.653	0.0435	NaN	CANX
Antigen Presentation Pathway	SiO2_15_Amino	0.653	0.0435	NaN	CANX
Antigen Presentation Pathway	SiO2_15_Phospho	0.653	0.0435	NaN	CANX
Antigen Presentation Pathway	SiO2_15_Unmod	0.653	0.0435	NaN	CANX
Antigen Presentation Pathway	SiO2_40	0.653	0.0435	NaN	CANX
Antigen Presentation Pathway	SiO2_7_Hydrphil	0.653	0.0435	NaN	CANX
Antigen Presentation Pathway	SiO2_7_TMS2	0.653	0.0435	NaN	CANX
Antigen Presentation Pathway	SiO2_7_TMS3	0.653	0.0435	NaN	CANX
Antigen Presentation Pathway	TiO2_NM105	0.653	0.0435	NaN	CANX
Macropinocytosis Signaling	GrapheneOxide	0.628	0.0235	NaN	RHOA,ACTN4
Macropinocytosis Signaling	Mn2O3	0.628	0.0235	NaN	RHOA,ACTN4
Macropinocytosis Signaling	PigmentBlue	0.628	0.0235	NaN	RHOA,ACTN4
Macropinocytosis Signaling	PigmentGreen	0.628	0.0235	NaN	RHOA,ACTN4
Macropinocytosis Signaling	SiO2_15_Amino	0.628	0.0235	NaN	RHOA,ACTN4
Macropinocytosis Signaling	SiO2_15_Phospho	0.628	0.0235	NaN	RHOA,ACTN4
Macropinocytosis Signaling	SiO2_15_Unmod	0.628	0.0235	NaN	RHOA,ACTN4
Macropinocytosis Signaling	SiO2_40	0.628	0.0235	NaN	RHOA,ACTN4
Macropinocytosis Signaling	SiO2_7_Hydrphil	0.628	0.0235	NaN	RHOA,ACTN4
Macropinocytosis Signaling	SiO2_7_TMS2	0.628	0.0235	NaN	RHOA,ACTN4
Macropinocytosis Signaling	SiO2_7_TMS3	0.628	0.0235	NaN	RHOA,ACTN4
Macropinocytosis Signaling	TiO2_NM105	0.628	0.0235	NaN	RHOA,ACTN4
Dopamine-DARPP32 Feedback in cAMP Signaling	GrapheneOxide	0.614	0.0191	NaN	PPP3R1,PRKAR2A,ATP2A2
Dopamine-DARPP32 Feedback in cAMP Signaling	Mn2O3	0.614	0.0191	NaN	PPP3R1,PRKAR2A,ATP2A2
Dopamine-DARPP32 Feedback in cAMP Signaling	PigmentBlue	0.614	0.0191	NaN	PPP3R1,PRKAR2A,ATP2A2
Dopamine-DARPP32 Feedback in cAMP Signaling	PigmentGreen	0.614	0.0191	NaN	PPP3R1,PRKAR2A,ATP2A2
Dopamine-DARPP32 Feedback in cAMP Signaling	SiO2_15_Amino	0.614	0.0191	NaN	PPP3R1,PRKAR2A,ATP2A2
Dopamine-DARPP32 Feedback in cAMP Signaling	SiO2_15_Phospho	0.614	0.0191	NaN	PPP3R1,PRKAR2A,ATP2A2
Dopamine-DARPP32 Feedback in cAMP Signaling	SiO2_15_Unmod	0.614	0.0191	NaN	PPP3R1,PRKAR2A,ATP2A2
Dopamine-DARPP32 Feedback in cAMP Signaling	SiO2_40	0.614	0.0191	NaN	PPP3R1,PRKAR2A,ATP2A2
Dopamine-DARPP32 Feedback in cAMP Signaling	SiO2_7_Hydrphil	0.614	0.0191	NaN	PPP3R1,PRKAR2A,ATP2A2
Dopamine-DARPP32 Feedback in cAMP Signaling	SiO2_7_TMS2	0.614	0.0191	NaN	PPP3R1,PRKAR2A,ATP2A2
Dopamine-DARPP32 Feedback in cAMP Signaling	SiO2_7_TMS3	0.614	0.0191	NaN	PPP3R1,PRKAR2A,ATP2A2
Dopamine-DARPP32 Feedback in cAMP Signaling	TiO2_NM105	0.614	0.0191	NaN	PPP3R1,PRKAR2A,ATP2A2
Agranulocyte Adhesion and Diapedesis	GrapheneOxide	0.614	0.0191	NaN	EZR,MSN,GLG1
Agranulocyte Adhesion and Diapedesis	Mn2O3	0.614	0.0191	NaN	EZR,MSN,GLG1
Agranulocyte Adhesion and Diapedesis	PigmentBlue	0.614	0.0191	NaN	EZR,MSN,GLG1
Agranulocyte Adhesion and Diapedesis	PigmentGreen	0.614	0.0191	NaN	EZR,MSN,GLG1
Agranulocyte Adhesion and Diapedesis	SiO2_15_Amino	0.614	0.0191	NaN	EZR,MSN,GLG1
Agranulocyte Adhesion and Diapedesis	SiO2_15_Phospho	0.614	0.0191	NaN	EZR,MSN,GLG1
Agranulocyte Adhesion and Diapedesis	SiO2_15_Unmod	0.614	0.0191	NaN	EZR,MSN,GLG1
Agranulocyte Adhesion and Diapedesis	SiO2_40	0.614	0.0191	NaN	EZR,MSN,GLG1
Agranulocyte Adhesion and Diapedesis	SiO2_7_Hydrphil	0.614	0.0191	NaN	EZR,MSN,GLG1
Agranulocyte Adhesion and Diapedesis	SiO2_7_TMS2	0.614	0.0191	NaN	EZR,MSN,GLG1
Agranulocyte Adhesion and Diapedesis	SiO2_7_TMS3	0.614	0.0191	NaN	EZR,MSN,GLG1
Agranulocyte Adhesion and Diapedesis	TiO2_NM105	0.614	0.0191	NaN	EZR,MSN,GLG1
Death Receptor Signaling	GrapheneOxide	0.613	0.023	NaN	SPTAN1,PARP1
Death Receptor Signaling	Mn2O3	0.613	0.023	NaN	SPTAN1,PARP1
Death Receptor Signaling	PigmentBlue	0.613	0.023	NaN	SPTAN1,PARP1
Death Receptor Signaling	PigmentGreen	0.613	0.023	NaN	SPTAN1,PARP1
Death Receptor Signaling	SiO2_15_Amino	0.613	0.023	NaN	SPTAN1,PARP1
Death Receptor Signaling	SiO2_15_Phospho	0.613	0.023	NaN	SPTAN1,PARP1
Death Receptor Signaling	SiO2_15_Unmod	0.613	0.023	NaN	SPTAN1,PARP1
Death Receptor Signaling	SiO2_40	0.613	0.023	NaN	SPTAN1,PARP1
Death Receptor Signaling	SiO2_7_Hydrphil	0.613	0.023	NaN	SPTAN1,PARP1
Death Receptor Signaling	SiO2_7_TMS2	0.613	0.023	NaN	SPTAN1,PARP1
Death Receptor Signaling	SiO2_7_TMS3	0.613	0.023	NaN	SPTAN1,PARP1
Death Receptor Signaling	TiO2_NM105	0.613	0.023	NaN	SPTAN1,PARP1
Sonic Hedgehog Signaling	GrapheneOxide	0.607	0.0385	NaN	PRKAR2A
Sonic Hedgehog Signaling	Mn2O3	0.607	0.0385	NaN	PRKAR2A
Sonic Hedgehog Signaling	PigmentBlue	0.607	0.0385	NaN	PRKAR2A
Sonic Hedgehog Signaling	PigmentGreen	0.607	0.0385	NaN	PRKAR2A
Sonic Hedgehog Signaling	SiO2_15_Amino	0.607	0.0385	NaN	PRKAR2A
Sonic Hedgehog Signaling	SiO2_15_Phospho	0.607	0.0385	NaN	PRKAR2A
Sonic Hedgehog Signaling	SiO2_15_Unmod	0.607	0.0385	NaN	PRKAR2A
Sonic Hedgehog Signaling	SiO2_40	0.607	0.0385	NaN	PRKAR2A
Sonic Hedgehog Signaling	SiO2_7_Hydrphil	0.607	0.0385	NaN	PRKAR2A
Sonic Hedgehog Signaling	SiO2_7_TMS2	0.607	0.0385	NaN	PRKAR2A
Sonic Hedgehog Signaling	SiO2_7_TMS3	0.607	0.0385	NaN	PRKAR2A
Sonic Hedgehog Signaling	TiO2_NM105	0.607	0.0385	NaN	PRKAR2A
Opioid Signaling Pathway	GrapheneOxide	0.603	0.0171	2	CAMK2D,AP2B1,PPP3R1,PRKAR2A
Opioid Signaling Pathway	Mn2O3	0.603	0.0171	-1	CAMK2D,AP2B1,PPP3R1,PRKAR2A
Opioid Signaling Pathway	PigmentBlue	0.603	0.0171	2	CAMK2D,AP2B1,PPP3R1,PRKAR2A
Opioid Signaling Pathway	PigmentGreen	0.603	0.0171	-1	CAMK2D,AP2B1,PPP3R1,PRKAR2A
Opioid Signaling Pathway	SiO2_15_Amino	0.603	0.0171	-2	CAMK2D,AP2B1,PPP3R1,PRKAR2A
Opioid Signaling Pathway	SiO2_15_Phospho	0.603	0.0171	-2	CAMK2D,AP2B1,PPP3R1,PRKAR2A
Opioid Signaling Pathway	SiO2_15_Unmod	0.603	0.0171	-2	CAMK2D,AP2B1,PPP3R1,PRKAR2A
Opioid Signaling Pathway	SiO2_40	0.603	0.0171	2	CAMK2D,AP2B1,PPP3R1,PRKAR2A
Opioid Signaling Pathway	SiO2_7_Hydrphil	0.603	0.0171	-1	CAMK2D,AP2B1,PPP3R1,PRKAR2A
Opioid Signaling Pathway	SiO2_7_TMS2	0.603	0.0171	1	CAMK2D,AP2B1,PPP3R1,PRKAR2A
Opioid Signaling Pathway	SiO2_7_TMS3	0.603	0.0171	2	CAMK2D,AP2B1,PPP3R1,PRKAR2A
Opioid Signaling Pathway	TiO2_NM105	0.603	0.0171	-1	CAMK2D,AP2B1,PPP3R1,PRKAR2A
Retinoate Biosynthesis I	GrapheneOxide	0.542	0.0323	NaN	AKR1B10
Retinoate Biosynthesis I	Mn2O3	0.542	0.0323	NaN	AKR1B10
Retinoate Biosynthesis I	PigmentBlue	0.542	0.0323	NaN	AKR1B10
Retinoate Biosynthesis I	PigmentGreen	0.542	0.0323	NaN	AKR1B10
Retinoate Biosynthesis I	SiO2_15_Amino	0.542	0.0323	NaN	AKR1B10
Retinoate Biosynthesis I	SiO2_15_Phospho	0.542	0.0323	NaN	AKR1B10
Retinoate Biosynthesis I	SiO2_15_Unmod	0.542	0.0323	NaN	AKR1B10
Retinoate Biosynthesis I	SiO2_40	0.542	0.0323	NaN	AKR1B10
Retinoate Biosynthesis I	SiO2_7_Hydrphil	0.542	0.0323	NaN	AKR1B10
Retinoate Biosynthesis I	SiO2_7_TMS2	0.542	0.0323	NaN	AKR1B10
Retinoate Biosynthesis I	SiO2_7_TMS3	0.542	0.0323	NaN	AKR1B10
Retinoate Biosynthesis I	TiO2_NM105	0.542	0.0323	NaN	AKR1B10
Nucleotide Excision Repair Pathway	GrapheneOxide	0.53	0.0312	NaN	RAD23B
Nucleotide Excision Repair Pathway	Mn2O3	0.53	0.0312	NaN	RAD23B
Nucleotide Excision Repair Pathway	PigmentBlue	0.53	0.0312	NaN	RAD23B
Nucleotide Excision Repair Pathway	PigmentGreen	0.53	0.0312	NaN	RAD23B
Nucleotide Excision Repair Pathway	SiO2_15_Amino	0.53	0.0312	NaN	RAD23B
Nucleotide Excision Repair Pathway	SiO2_15_Phospho	0.53	0.0312	NaN	RAD23B
Nucleotide Excision Repair Pathway	SiO2_15_Unmod	0.53	0.0312	NaN	RAD23B
Nucleotide Excision Repair Pathway	SiO2_40	0.53	0.0312	NaN	RAD23B
Nucleotide Excision Repair Pathway	SiO2_7_Hydrphil	0.53	0.0312	NaN	RAD23B
Nucleotide Excision Repair Pathway	SiO2_7_TMS2	0.53	0.0312	NaN	RAD23B
Nucleotide Excision Repair Pathway	SiO2_7_TMS3	0.53	0.0312	NaN	RAD23B
Nucleotide Excision Repair Pathway	TiO2_NM105	0.53	0.0312	NaN	RAD23B
DNA Methylation and Transcriptional Repression Signaling	GrapheneOxide	0.519	0.0303	NaN	RBBP7
DNA Methylation and Transcriptional Repression Signaling	Mn2O3	0.519	0.0303	NaN	RBBP7
DNA Methylation and Transcriptional Repression Signaling	PigmentBlue	0.519	0.0303	NaN	RBBP7
DNA Methylation and Transcriptional Repression Signaling	PigmentGreen	0.519	0.0303	NaN	RBBP7
DNA Methylation and Transcriptional Repression Signaling	SiO2_15_Amino	0.519	0.0303	NaN	RBBP7
DNA Methylation and Transcriptional Repression Signaling	SiO2_15_Phospho	0.519	0.0303	NaN	RBBP7
DNA Methylation and Transcriptional Repression Signaling	SiO2_15_Unmod	0.519	0.0303	NaN	RBBP7
DNA Methylation and Transcriptional Repression Signaling	SiO2_40	0.519	0.0303	NaN	RBBP7
DNA Methylation and Transcriptional Repression Signaling	SiO2_7_Hydrphil	0.519	0.0303	NaN	RBBP7
DNA Methylation and Transcriptional Repression Signaling	SiO2_7_TMS2	0.519	0.0303	NaN	RBBP7
DNA Methylation and Transcriptional Repression Signaling	SiO2_7_TMS3	0.519	0.0303	NaN	RBBP7
DNA Methylation and Transcriptional Repression Signaling	TiO2_NM105	0.519	0.0303	NaN	RBBP7
FAK Signaling	GrapheneOxide	0.506	0.0192	NaN	CAPN2,VCL
FAK Signaling	Mn2O3	0.506	0.0192	NaN	CAPN2,VCL
FAK Signaling	PigmentBlue	0.506	0.0192	NaN	CAPN2,VCL
FAK Signaling	PigmentGreen	0.506	0.0192	NaN	CAPN2,VCL
FAK Signaling	SiO2_15_Amino	0.506	0.0192	NaN	CAPN2,VCL
FAK Signaling	SiO2_15_Phospho	0.506	0.0192	NaN	CAPN2,VCL
FAK Signaling	SiO2_15_Unmod	0.506	0.0192	NaN	CAPN2,VCL
FAK Signaling	SiO2_40	0.506	0.0192	NaN	CAPN2,VCL
FAK Signaling	SiO2_7_Hydrphil	0.506	0.0192	NaN	CAPN2,VCL
FAK Signaling	SiO2_7_TMS2	0.506	0.0192	NaN	CAPN2,VCL
FAK Signaling	SiO2_7_TMS3	0.506	0.0192	NaN	CAPN2,VCL
FAK Signaling	TiO2_NM105	0.506	0.0192	NaN	CAPN2,VCL
Superpathway of Methionine Degradation	GrapheneOxide	0.498	0.0286	NaN	GOT1
Superpathway of Methionine Degradation	Mn2O3	0.498	0.0286	NaN	GOT1
Superpathway of Methionine Degradation	PigmentBlue	0.498	0.0286	NaN	GOT1
Superpathway of Methionine Degradation	PigmentGreen	0.498	0.0286	NaN	GOT1
Superpathway of Methionine Degradation	SiO2_15_Amino	0.498	0.0286	NaN	GOT1
Superpathway of Methionine Degradation	SiO2_15_Phospho	0.498	0.0286	NaN	GOT1
Superpathway of Methionine Degradation	SiO2_15_Unmod	0.498	0.0286	NaN	GOT1
Superpathway of Methionine Degradation	SiO2_40	0.498	0.0286	NaN	GOT1
Superpathway of Methionine Degradation	SiO2_7_Hydrphil	0.498	0.0286	NaN	GOT1
Superpathway of Methionine Degradation	SiO2_7_TMS2	0.498	0.0286	NaN	GOT1
Superpathway of Methionine Degradation	SiO2_7_TMS3	0.498	0.0286	NaN	GOT1
Superpathway of Methionine Degradation	TiO2_NM105	0.498	0.0286	NaN	GOT1
Axonal Guidance Signaling	GrapheneOxide	0.473	0.0138	NaN	TUBA1A,RHOA,PPP3R1,PRKAR2A,TUBB,ARPC4
Axonal Guidance Signaling	Mn2O3	0.473	0.0138	NaN	TUBA1A,RHOA,PPP3R1,PRKAR2A,TUBB,ARPC4
Axonal Guidance Signaling	PigmentBlue	0.473	0.0138	NaN	TUBA1A,RHOA,PPP3R1,PRKAR2A,TUBB,ARPC4
Axonal Guidance Signaling	PigmentGreen	0.473	0.0138	NaN	TUBA1A,RHOA,PPP3R1,PRKAR2A,TUBB,ARPC4
Axonal Guidance Signaling	SiO2_15_Amino	0.473	0.0138	NaN	TUBA1A,RHOA,PPP3R1,PRKAR2A,TUBB,ARPC4
Axonal Guidance Signaling	SiO2_15_Phospho	0.473	0.0138	NaN	TUBA1A,RHOA,PPP3R1,PRKAR2A,TUBB,ARPC4
Axonal Guidance Signaling	SiO2_15_Unmod	0.473	0.0138	NaN	TUBA1A,RHOA,PPP3R1,PRKAR2A,TUBB,ARPC4
Axonal Guidance Signaling	SiO2_40	0.473	0.0138	NaN	TUBA1A,RHOA,PPP3R1,PRKAR2A,TUBB,ARPC4
Axonal Guidance Signaling	SiO2_7_Hydrphil	0.473	0.0138	NaN	TUBA1A,RHOA,PPP3R1,PRKAR2A,TUBB,ARPC4
Axonal Guidance Signaling	SiO2_7_TMS2	0.473	0.0138	NaN	TUBA1A,RHOA,PPP3R1,PRKAR2A,TUBB,ARPC4
Axonal Guidance Signaling	SiO2_7_TMS3	0.473	0.0138	NaN	TUBA1A,RHOA,PPP3R1,PRKAR2A,TUBB,ARPC4
Axonal Guidance Signaling	TiO2_NM105	0.473	0.0138	NaN	TUBA1A,RHOA,PPP3R1,PRKAR2A,TUBB,ARPC4
Mechanisms of Viral Exit from Host Cells	GrapheneOxide	0.469	0.0263	NaN	PDCD6IP
Mechanisms of Viral Exit from Host Cells	Mn2O3	0.469	0.0263	NaN	PDCD6IP
Mechanisms of Viral Exit from Host Cells	PigmentBlue	0.469	0.0263	NaN	PDCD6IP
Mechanisms of Viral Exit from Host Cells	PigmentGreen	0.469	0.0263	NaN	PDCD6IP
Mechanisms of Viral Exit from Host Cells	SiO2_15_Amino	0.469	0.0263	NaN	PDCD6IP
Mechanisms of Viral Exit from Host Cells	SiO2_15_Phospho	0.469	0.0263	NaN	PDCD6IP
Mechanisms of Viral Exit from Host Cells	SiO2_15_Unmod	0.469	0.0263	NaN	PDCD6IP
Mechanisms of Viral Exit from Host Cells	SiO2_40	0.469	0.0263	NaN	PDCD6IP
Mechanisms of Viral Exit from Host Cells	SiO2_7_Hydrphil	0.469	0.0263	NaN	PDCD6IP
Mechanisms of Viral Exit from Host Cells	SiO2_7_TMS2	0.469	0.0263	NaN	PDCD6IP
Mechanisms of Viral Exit from Host Cells	SiO2_7_TMS3	0.469	0.0263	NaN	PDCD6IP
Mechanisms of Viral Exit from Host Cells	TiO2_NM105	0.469	0.0263	NaN	PDCD6IP
ERK/MAPK Signaling	GrapheneOxide	0.464	0.0157	NaN	YWHAH,PRKAR2A,YWHAZ
ERK/MAPK Signaling	Mn2O3	0.464	0.0157	NaN	YWHAH,PRKAR2A,YWHAZ
ERK/MAPK Signaling	PigmentBlue	0.464	0.0157	NaN	YWHAH,PRKAR2A,YWHAZ
ERK/MAPK Signaling	PigmentGreen	0.464	0.0157	NaN	YWHAH,PRKAR2A,YWHAZ
ERK/MAPK Signaling	SiO2_15_Amino	0.464	0.0157	NaN	YWHAH,PRKAR2A,YWHAZ
ERK/MAPK Signaling	SiO2_15_Phospho	0.464	0.0157	NaN	YWHAH,PRKAR2A,YWHAZ
ERK/MAPK Signaling	SiO2_15_Unmod	0.464	0.0157	NaN	YWHAH,PRKAR2A,YWHAZ
ERK/MAPK Signaling	SiO2_40	0.464	0.0157	NaN	YWHAH,PRKAR2A,YWHAZ
ERK/MAPK Signaling	SiO2_7_Hydrphil	0.464	0.0157	NaN	YWHAH,PRKAR2A,YWHAZ
ERK/MAPK Signaling	SiO2_7_TMS2	0.464	0.0157	NaN	YWHAH,PRKAR2A,YWHAZ
ERK/MAPK Signaling	SiO2_7_TMS3	0.464	0.0157	NaN	YWHAH,PRKAR2A,YWHAZ
ERK/MAPK Signaling	TiO2_NM105	0.464	0.0157	NaN	YWHAH,PRKAR2A,YWHAZ
Neuropathic Pain Signaling In Dorsal Horn Neurons	GrapheneOxide	0.464	0.0179	NaN	CAMK2D,PRKAR2A
Neuropathic Pain Signaling In Dorsal Horn Neurons	Mn2O3	0.464	0.0179	NaN	CAMK2D,PRKAR2A
Neuropathic Pain Signaling In Dorsal Horn Neurons	PigmentBlue	0.464	0.0179	NaN	CAMK2D,PRKAR2A
Neuropathic Pain Signaling In Dorsal Horn Neurons	PigmentGreen	0.464	0.0179	NaN	CAMK2D,PRKAR2A
Neuropathic Pain Signaling In Dorsal Horn Neurons	SiO2_15_Amino	0.464	0.0179	NaN	CAMK2D,PRKAR2A
Neuropathic Pain Signaling In Dorsal Horn Neurons	SiO2_15_Phospho	0.464	0.0179	NaN	CAMK2D,PRKAR2A
Neuropathic Pain Signaling In Dorsal Horn Neurons	SiO2_15_Unmod	0.464	0.0179	NaN	CAMK2D,PRKAR2A
Neuropathic Pain Signaling In Dorsal Horn Neurons	SiO2_40	0.464	0.0179	NaN	CAMK2D,PRKAR2A
Neuropathic Pain Signaling In Dorsal Horn Neurons	SiO2_7_Hydrphil	0.464	0.0179	NaN	CAMK2D,PRKAR2A
Neuropathic Pain Signaling In Dorsal Horn Neurons	SiO2_7_TMS2	0.464	0.0179	NaN	CAMK2D,PRKAR2A
Neuropathic Pain Signaling In Dorsal Horn Neurons	SiO2_7_TMS3	0.464	0.0179	NaN	CAMK2D,PRKAR2A
Neuropathic Pain Signaling In Dorsal Horn Neurons	TiO2_NM105	0.464	0.0179	NaN	CAMK2D,PRKAR2A
iCOS-iCOSL Signaling in T Helper Cells	GrapheneOxide	0.459	0.0177	NaN	CAMK2D,PPP3R1
iCOS-iCOSL Signaling in T Helper Cells	Mn2O3	0.459	0.0177	NaN	CAMK2D,PPP3R1
iCOS-iCOSL Signaling in T Helper Cells	PigmentBlue	0.459	0.0177	NaN	CAMK2D,PPP3R1
iCOS-iCOSL Signaling in T Helper Cells	PigmentGreen	0.459	0.0177	NaN	CAMK2D,PPP3R1
iCOS-iCOSL Signaling in T Helper Cells	SiO2_15_Amino	0.459	0.0177	NaN	CAMK2D,PPP3R1
iCOS-iCOSL Signaling in T Helper Cells	SiO2_15_Phospho	0.459	0.0177	NaN	CAMK2D,PPP3R1
iCOS-iCOSL Signaling in T Helper Cells	SiO2_15_Unmod	0.459	0.0177	NaN	CAMK2D,PPP3R1
iCOS-iCOSL Signaling in T Helper Cells	SiO2_40	0.459	0.0177	NaN	CAMK2D,PPP3R1
iCOS-iCOSL Signaling in T Helper Cells	SiO2_7_Hydrphil	0.459	0.0177	NaN	CAMK2D,PPP3R1
iCOS-iCOSL Signaling in T Helper Cells	SiO2_7_TMS2	0.459	0.0177	NaN	CAMK2D,PPP3R1
iCOS-iCOSL Signaling in T Helper Cells	SiO2_7_TMS3	0.459	0.0177	NaN	CAMK2D,PPP3R1
iCOS-iCOSL Signaling in T Helper Cells	TiO2_NM105	0.459	0.0177	NaN	CAMK2D,PPP3R1
G Beta Gamma Signaling	GrapheneOxide	0.444	0.0172	NaN	PRKAR2A,CAV1
G Beta Gamma Signaling	Mn2O3	0.444	0.0172	NaN	PRKAR2A,CAV1
G Beta Gamma Signaling	PigmentBlue	0.444	0.0172	NaN	PRKAR2A,CAV1
G Beta Gamma Signaling	PigmentGreen	0.444	0.0172	NaN	PRKAR2A,CAV1
G Beta Gamma Signaling	SiO2_15_Amino	0.444	0.0172	NaN	PRKAR2A,CAV1
G Beta Gamma Signaling	SiO2_15_Phospho	0.444	0.0172	NaN	PRKAR2A,CAV1
G Beta Gamma Signaling	SiO2_15_Unmod	0.444	0.0172	NaN	PRKAR2A,CAV1
G Beta Gamma Signaling	SiO2_40	0.444	0.0172	NaN	PRKAR2A,CAV1
G Beta Gamma Signaling	SiO2_7_Hydrphil	0.444	0.0172	NaN	PRKAR2A,CAV1
G Beta Gamma Signaling	SiO2_7_TMS2	0.444	0.0172	NaN	PRKAR2A,CAV1
G Beta Gamma Signaling	SiO2_7_TMS3	0.444	0.0172	NaN	PRKAR2A,CAV1
G Beta Gamma Signaling	TiO2_NM105	0.444	0.0172	NaN	PRKAR2A,CAV1
Osteoarthritis Pathway	GrapheneOxide	0.442	0.0152	NaN	ANXA5,ANXA2,HTRA1
Osteoarthritis Pathway	Mn2O3	0.442	0.0152	NaN	ANXA5,ANXA2,HTRA1
Osteoarthritis Pathway	PigmentBlue	0.442	0.0152	NaN	ANXA5,ANXA2,HTRA1
Osteoarthritis Pathway	PigmentGreen	0.442	0.0152	NaN	ANXA5,ANXA2,HTRA1
Osteoarthritis Pathway	SiO2_15_Amino	0.442	0.0152	NaN	ANXA5,ANXA2,HTRA1
Osteoarthritis Pathway	SiO2_15_Phospho	0.442	0.0152	NaN	ANXA5,ANXA2,HTRA1
Osteoarthritis Pathway	SiO2_15_Unmod	0.442	0.0152	NaN	ANXA5,ANXA2,HTRA1
Osteoarthritis Pathway	SiO2_40	0.442	0.0152	NaN	ANXA5,ANXA2,HTRA1
Osteoarthritis Pathway	SiO2_7_Hydrphil	0.442	0.0152	NaN	ANXA5,ANXA2,HTRA1
Osteoarthritis Pathway	SiO2_7_TMS2	0.442	0.0152	NaN	ANXA5,ANXA2,HTRA1
Osteoarthritis Pathway	SiO2_7_TMS3	0.442	0.0152	NaN	ANXA5,ANXA2,HTRA1
Osteoarthritis Pathway	TiO2_NM105	0.442	0.0152	NaN	ANXA5,ANXA2,HTRA1
GÎ±i Signaling	GrapheneOxide	0.44	0.0171	NaN	PRKAR2A,CAV1
GÎ±i Signaling	Mn2O3	0.44	0.0171	NaN	PRKAR2A,CAV1
GÎ±i Signaling	PigmentBlue	0.44	0.0171	NaN	PRKAR2A,CAV1
GÎ±i Signaling	PigmentGreen	0.44	0.0171	NaN	PRKAR2A,CAV1
GÎ±i Signaling	SiO2_15_Amino	0.44	0.0171	NaN	PRKAR2A,CAV1
GÎ±i Signaling	SiO2_15_Phospho	0.44	0.0171	NaN	PRKAR2A,CAV1
GÎ±i Signaling	SiO2_15_Unmod	0.44	0.0171	NaN	PRKAR2A,CAV1
GÎ±i Signaling	SiO2_40	0.44	0.0171	NaN	PRKAR2A,CAV1
GÎ±i Signaling	SiO2_7_Hydrphil	0.44	0.0171	NaN	PRKAR2A,CAV1
GÎ±i Signaling	SiO2_7_TMS2	0.44	0.0171	NaN	PRKAR2A,CAV1
GÎ±i Signaling	SiO2_7_TMS3	0.44	0.0171	NaN	PRKAR2A,CAV1
GÎ±i Signaling	TiO2_NM105	0.44	0.0171	NaN	PRKAR2A,CAV1
Phagosome Formation	GrapheneOxide	0.44	0.0171	NaN	MRC2,RHOA
Phagosome Formation	Mn2O3	0.44	0.0171	NaN	MRC2,RHOA
Phagosome Formation	PigmentBlue	0.44	0.0171	NaN	MRC2,RHOA
Phagosome Formation	PigmentGreen	0.44	0.0171	NaN	MRC2,RHOA
Phagosome Formation	SiO2_15_Amino	0.44	0.0171	NaN	MRC2,RHOA
Phagosome Formation	SiO2_15_Phospho	0.44	0.0171	NaN	MRC2,RHOA
Phagosome Formation	SiO2_15_Unmod	0.44	0.0171	NaN	MRC2,RHOA
Phagosome Formation	SiO2_40	0.44	0.0171	NaN	MRC2,RHOA
Phagosome Formation	SiO2_7_Hydrphil	0.44	0.0171	NaN	MRC2,RHOA
Phagosome Formation	SiO2_7_TMS2	0.44	0.0171	NaN	MRC2,RHOA
Phagosome Formation	SiO2_7_TMS3	0.44	0.0171	NaN	MRC2,RHOA
Phagosome Formation	TiO2_NM105	0.44	0.0171	NaN	MRC2,RHOA
Pyrimidine Ribonucleotides Interconversion	GrapheneOxide	0.426	0.0233	NaN	ANXA1
Pyrimidine Ribonucleotides Interconversion	Mn2O3	0.426	0.0233	NaN	ANXA1
Pyrimidine Ribonucleotides Interconversion	PigmentBlue	0.426	0.0233	NaN	ANXA1
Pyrimidine Ribonucleotides Interconversion	PigmentGreen	0.426	0.0233	NaN	ANXA1
Pyrimidine Ribonucleotides Interconversion	SiO2_15_Amino	0.426	0.0233	NaN	ANXA1
Pyrimidine Ribonucleotides Interconversion	SiO2_15_Phospho	0.426	0.0233	NaN	ANXA1
Pyrimidine Ribonucleotides Interconversion	SiO2_15_Unmod	0.426	0.0233	NaN	ANXA1
Pyrimidine Ribonucleotides Interconversion	SiO2_40	0.426	0.0233	NaN	ANXA1
Pyrimidine Ribonucleotides Interconversion	SiO2_7_Hydrphil	0.426	0.0233	NaN	ANXA1
Pyrimidine Ribonucleotides Interconversion	SiO2_7_TMS2	0.426	0.0233	NaN	ANXA1
Pyrimidine Ribonucleotides Interconversion	SiO2_7_TMS3	0.426	0.0233	NaN	ANXA1
Pyrimidine Ribonucleotides Interconversion	TiO2_NM105	0.426	0.0233	NaN	ANXA1
CD28 Signaling in T Helper Cells	GrapheneOxide	0.422	0.0165	NaN	PPP3R1,ARPC4
CD28 Signaling in T Helper Cells	Mn2O3	0.422	0.0165	NaN	PPP3R1,ARPC4
CD28 Signaling in T Helper Cells	PigmentBlue	0.422	0.0165	NaN	PPP3R1,ARPC4
CD28 Signaling in T Helper Cells	PigmentGreen	0.422	0.0165	NaN	PPP3R1,ARPC4
CD28 Signaling in T Helper Cells	SiO2_15_Amino	0.422	0.0165	NaN	PPP3R1,ARPC4
CD28 Signaling in T Helper Cells	SiO2_15_Phospho	0.422	0.0165	NaN	PPP3R1,ARPC4
CD28 Signaling in T Helper Cells	SiO2_15_Unmod	0.422	0.0165	NaN	PPP3R1,ARPC4
CD28 Signaling in T Helper Cells	SiO2_40	0.422	0.0165	NaN	PPP3R1,ARPC4
CD28 Signaling in T Helper Cells	SiO2_7_Hydrphil	0.422	0.0165	NaN	PPP3R1,ARPC4
CD28 Signaling in T Helper Cells	SiO2_7_TMS2	0.422	0.0165	NaN	PPP3R1,ARPC4
CD28 Signaling in T Helper Cells	SiO2_7_TMS3	0.422	0.0165	NaN	PPP3R1,ARPC4
CD28 Signaling in T Helper Cells	TiO2_NM105	0.422	0.0165	NaN	PPP3R1,ARPC4
Role of Oct4 in Mammalian Embryonic Stem Cell Pluripotency	GrapheneOxide	0.411	0.0222	NaN	PARP1
Role of Oct4 in Mammalian Embryonic Stem Cell Pluripotency	Mn2O3	0.411	0.0222	NaN	PARP1
Role of Oct4 in Mammalian Embryonic Stem Cell Pluripotency	PigmentBlue	0.411	0.0222	NaN	PARP1
Role of Oct4 in Mammalian Embryonic Stem Cell Pluripotency	PigmentGreen	0.411	0.0222	NaN	PARP1
Role of Oct4 in Mammalian Embryonic Stem Cell Pluripotency	SiO2_15_Amino	0.411	0.0222	NaN	PARP1
Role of Oct4 in Mammalian Embryonic Stem Cell Pluripotency	SiO2_15_Phospho	0.411	0.0222	NaN	PARP1
Role of Oct4 in Mammalian Embryonic Stem Cell Pluripotency	SiO2_15_Unmod	0.411	0.0222	NaN	PARP1
Role of Oct4 in Mammalian Embryonic Stem Cell Pluripotency	SiO2_40	0.411	0.0222	NaN	PARP1
Role of Oct4 in Mammalian Embryonic Stem Cell Pluripotency	SiO2_7_Hydrphil	0.411	0.0222	NaN	PARP1
Role of Oct4 in Mammalian Embryonic Stem Cell Pluripotency	SiO2_7_TMS2	0.411	0.0222	NaN	PARP1
Role of Oct4 in Mammalian Embryonic Stem Cell Pluripotency	SiO2_7_TMS3	0.411	0.0222	NaN	PARP1
Role of Oct4 in Mammalian Embryonic Stem Cell Pluripotency	TiO2_NM105	0.411	0.0222	NaN	PARP1
Retinoic acid Mediated Apoptosis Signaling	GrapheneOxide	0.411	0.0222	NaN	PARP1
Retinoic acid Mediated Apoptosis Signaling	Mn2O3	0.411	0.0222	NaN	PARP1
Retinoic acid Mediated Apoptosis Signaling	PigmentBlue	0.411	0.0222	NaN	PARP1
Retinoic acid Mediated Apoptosis Signaling	PigmentGreen	0.411	0.0222	NaN	PARP1
Retinoic acid Mediated Apoptosis Signaling	SiO2_15_Amino	0.411	0.0222	NaN	PARP1
Retinoic acid Mediated Apoptosis Signaling	SiO2_15_Phospho	0.411	0.0222	NaN	PARP1
Retinoic acid Mediated Apoptosis Signaling	SiO2_15_Unmod	0.411	0.0222	NaN	PARP1
Retinoic acid Mediated Apoptosis Signaling	SiO2_40	0.411	0.0222	NaN	PARP1
Retinoic acid Mediated Apoptosis Signaling	SiO2_7_Hydrphil	0.411	0.0222	NaN	PARP1
Retinoic acid Mediated Apoptosis Signaling	SiO2_7_TMS2	0.411	0.0222	NaN	PARP1
Retinoic acid Mediated Apoptosis Signaling	SiO2_7_TMS3	0.411	0.0222	NaN	PARP1
Retinoic acid Mediated Apoptosis Signaling	TiO2_NM105	0.411	0.0222	NaN	PARP1
Pyrimidine Ribonucleotides De Novo Biosynthesis	GrapheneOxide	0.411	0.0222	NaN	ANXA1
Pyrimidine Ribonucleotides De Novo Biosynthesis	Mn2O3	0.411	0.0222	NaN	ANXA1
Pyrimidine Ribonucleotides De Novo Biosynthesis	PigmentBlue	0.411	0.0222	NaN	ANXA1
Pyrimidine Ribonucleotides De Novo Biosynthesis	PigmentGreen	0.411	0.0222	NaN	ANXA1
Pyrimidine Ribonucleotides De Novo Biosynthesis	SiO2_15_Amino	0.411	0.0222	NaN	ANXA1
Pyrimidine Ribonucleotides De Novo Biosynthesis	SiO2_15_Phospho	0.411	0.0222	NaN	ANXA1
Pyrimidine Ribonucleotides De Novo Biosynthesis	SiO2_15_Unmod	0.411	0.0222	NaN	ANXA1
Pyrimidine Ribonucleotides De Novo Biosynthesis	SiO2_40	0.411	0.0222	NaN	ANXA1
Pyrimidine Ribonucleotides De Novo Biosynthesis	SiO2_7_Hydrphil	0.411	0.0222	NaN	ANXA1
Pyrimidine Ribonucleotides De Novo Biosynthesis	SiO2_7_TMS2	0.411	0.0222	NaN	ANXA1
Pyrimidine Ribonucleotides De Novo Biosynthesis	SiO2_7_TMS3	0.411	0.0222	NaN	ANXA1
Pyrimidine Ribonucleotides De Novo Biosynthesis	TiO2_NM105	0.411	0.0222	NaN	ANXA1
fMLP Signaling in Neutrophils	GrapheneOxide	0.404	0.016	NaN	PPP3R1,ARPC4
fMLP Signaling in Neutrophils	Mn2O3	0.404	0.016	NaN	PPP3R1,ARPC4
fMLP Signaling in Neutrophils	PigmentBlue	0.404	0.016	NaN	PPP3R1,ARPC4
fMLP Signaling in Neutrophils	PigmentGreen	0.404	0.016	NaN	PPP3R1,ARPC4
fMLP Signaling in Neutrophils	SiO2_15_Amino	0.404	0.016	NaN	PPP3R1,ARPC4
fMLP Signaling in Neutrophils	SiO2_15_Phospho	0.404	0.016	NaN	PPP3R1,ARPC4
fMLP Signaling in Neutrophils	SiO2_15_Unmod	0.404	0.016	NaN	PPP3R1,ARPC4
fMLP Signaling in Neutrophils	SiO2_40	0.404	0.016	NaN	PPP3R1,ARPC4
fMLP Signaling in Neutrophils	SiO2_7_Hydrphil	0.404	0.016	NaN	PPP3R1,ARPC4
fMLP Signaling in Neutrophils	SiO2_7_TMS2	0.404	0.016	NaN	PPP3R1,ARPC4
fMLP Signaling in Neutrophils	SiO2_7_TMS3	0.404	0.016	NaN	PPP3R1,ARPC4
fMLP Signaling in Neutrophils	TiO2_NM105	0.404	0.016	NaN	PPP3R1,ARPC4
Cdc42 Signaling	GrapheneOxide	0.392	0.0156	NaN	IQGAP1,ARPC4
Cdc42 Signaling	Mn2O3	0.392	0.0156	NaN	IQGAP1,ARPC4
Cdc42 Signaling	PigmentBlue	0.392	0.0156	NaN	IQGAP1,ARPC4
Cdc42 Signaling	PigmentGreen	0.392	0.0156	NaN	IQGAP1,ARPC4
Cdc42 Signaling	SiO2_15_Amino	0.392	0.0156	NaN	IQGAP1,ARPC4
Cdc42 Signaling	SiO2_15_Phospho	0.392	0.0156	NaN	IQGAP1,ARPC4
Cdc42 Signaling	SiO2_15_Unmod	0.392	0.0156	NaN	IQGAP1,ARPC4
Cdc42 Signaling	SiO2_40	0.392	0.0156	NaN	IQGAP1,ARPC4
Cdc42 Signaling	SiO2_7_Hydrphil	0.392	0.0156	NaN	IQGAP1,ARPC4
Cdc42 Signaling	SiO2_7_TMS2	0.392	0.0156	NaN	IQGAP1,ARPC4
Cdc42 Signaling	SiO2_7_TMS3	0.392	0.0156	NaN	IQGAP1,ARPC4
Cdc42 Signaling	TiO2_NM105	0.392	0.0156	NaN	IQGAP1,ARPC4
Nur77 Signaling in T Lymphocytes	GrapheneOxide	0.389	0.0208	NaN	PPP3R1
Nur77 Signaling in T Lymphocytes	Mn2O3	0.389	0.0208	NaN	PPP3R1
Nur77 Signaling in T Lymphocytes	PigmentBlue	0.389	0.0208	NaN	PPP3R1
Nur77 Signaling in T Lymphocytes	PigmentGreen	0.389	0.0208	NaN	PPP3R1
Nur77 Signaling in T Lymphocytes	SiO2_15_Amino	0.389	0.0208	NaN	PPP3R1
Nur77 Signaling in T Lymphocytes	SiO2_15_Phospho	0.389	0.0208	NaN	PPP3R1
Nur77 Signaling in T Lymphocytes	SiO2_15_Unmod	0.389	0.0208	NaN	PPP3R1
Nur77 Signaling in T Lymphocytes	SiO2_40	0.389	0.0208	NaN	PPP3R1
Nur77 Signaling in T Lymphocytes	SiO2_7_Hydrphil	0.389	0.0208	NaN	PPP3R1
Nur77 Signaling in T Lymphocytes	SiO2_7_TMS2	0.389	0.0208	NaN	PPP3R1
Nur77 Signaling in T Lymphocytes	SiO2_7_TMS3	0.389	0.0208	NaN	PPP3R1
Nur77 Signaling in T Lymphocytes	TiO2_NM105	0.389	0.0208	NaN	PPP3R1
Iron homeostasis signaling pathway	GrapheneOxide	0.388	0.0155	NaN	ATP6V1E1,ACO2
Iron homeostasis signaling pathway	Mn2O3	0.388	0.0155	NaN	ATP6V1E1,ACO2
Iron homeostasis signaling pathway	PigmentBlue	0.388	0.0155	NaN	ATP6V1E1,ACO2
Iron homeostasis signaling pathway	PigmentGreen	0.388	0.0155	NaN	ATP6V1E1,ACO2
Iron homeostasis signaling pathway	SiO2_15_Amino	0.388	0.0155	NaN	ATP6V1E1,ACO2
Iron homeostasis signaling pathway	SiO2_15_Phospho	0.388	0.0155	NaN	ATP6V1E1,ACO2
Iron homeostasis signaling pathway	SiO2_15_Unmod	0.388	0.0155	NaN	ATP6V1E1,ACO2
Iron homeostasis signaling pathway	SiO2_40	0.388	0.0155	NaN	ATP6V1E1,ACO2
Iron homeostasis signaling pathway	SiO2_7_Hydrphil	0.388	0.0155	NaN	ATP6V1E1,ACO2
Iron homeostasis signaling pathway	SiO2_7_TMS2	0.388	0.0155	NaN	ATP6V1E1,ACO2
Iron homeostasis signaling pathway	SiO2_7_TMS3	0.388	0.0155	NaN	ATP6V1E1,ACO2
Iron homeostasis signaling pathway	TiO2_NM105	0.388	0.0155	NaN	ATP6V1E1,ACO2
HMGB1 Signaling	GrapheneOxide	0.384	0.0154	NaN	RHOA,RBBP7
HMGB1 Signaling	Mn2O3	0.384	0.0154	NaN	RHOA,RBBP7
HMGB1 Signaling	PigmentBlue	0.384	0.0154	NaN	RHOA,RBBP7
HMGB1 Signaling	PigmentGreen	0.384	0.0154	NaN	RHOA,RBBP7
HMGB1 Signaling	SiO2_15_Amino	0.384	0.0154	NaN	RHOA,RBBP7
HMGB1 Signaling	SiO2_15_Phospho	0.384	0.0154	NaN	RHOA,RBBP7
HMGB1 Signaling	SiO2_15_Unmod	0.384	0.0154	NaN	RHOA,RBBP7
HMGB1 Signaling	SiO2_40	0.384	0.0154	NaN	RHOA,RBBP7
HMGB1 Signaling	SiO2_7_Hydrphil	0.384	0.0154	NaN	RHOA,RBBP7
HMGB1 Signaling	SiO2_7_TMS2	0.384	0.0154	NaN	RHOA,RBBP7
HMGB1 Signaling	SiO2_7_TMS3	0.384	0.0154	NaN	RHOA,RBBP7
HMGB1 Signaling	TiO2_NM105	0.384	0.0154	NaN	RHOA,RBBP7
Phototransduction Pathway	GrapheneOxide	0.382	0.0204	NaN	PRKAR2A
Phototransduction Pathway	Mn2O3	0.382	0.0204	NaN	PRKAR2A
Phototransduction Pathway	PigmentBlue	0.382	0.0204	NaN	PRKAR2A
Phototransduction Pathway	PigmentGreen	0.382	0.0204	NaN	PRKAR2A
Phototransduction Pathway	SiO2_15_Amino	0.382	0.0204	NaN	PRKAR2A
Phototransduction Pathway	SiO2_15_Phospho	0.382	0.0204	NaN	PRKAR2A
Phototransduction Pathway	SiO2_15_Unmod	0.382	0.0204	NaN	PRKAR2A
Phototransduction Pathway	SiO2_40	0.382	0.0204	NaN	PRKAR2A
Phototransduction Pathway	SiO2_7_Hydrphil	0.382	0.0204	NaN	PRKAR2A
Phototransduction Pathway	SiO2_7_TMS2	0.382	0.0204	NaN	PRKAR2A
Phototransduction Pathway	SiO2_7_TMS3	0.382	0.0204	NaN	PRKAR2A
Phototransduction Pathway	TiO2_NM105	0.382	0.0204	NaN	PRKAR2A
Androgen Signaling	GrapheneOxide	0.38	0.0153	NaN	PRKAR2A,HSP90AA1
Androgen Signaling	Mn2O3	0.38	0.0153	NaN	PRKAR2A,HSP90AA1
Androgen Signaling	PigmentBlue	0.38	0.0153	NaN	PRKAR2A,HSP90AA1
Androgen Signaling	PigmentGreen	0.38	0.0153	NaN	PRKAR2A,HSP90AA1
Androgen Signaling	SiO2_15_Amino	0.38	0.0153	NaN	PRKAR2A,HSP90AA1
Androgen Signaling	SiO2_15_Phospho	0.38	0.0153	NaN	PRKAR2A,HSP90AA1
Androgen Signaling	SiO2_15_Unmod	0.38	0.0153	NaN	PRKAR2A,HSP90AA1
Androgen Signaling	SiO2_40	0.38	0.0153	NaN	PRKAR2A,HSP90AA1
Androgen Signaling	SiO2_7_Hydrphil	0.38	0.0153	NaN	PRKAR2A,HSP90AA1
Androgen Signaling	SiO2_7_TMS2	0.38	0.0153	NaN	PRKAR2A,HSP90AA1
Androgen Signaling	SiO2_7_TMS3	0.38	0.0153	NaN	PRKAR2A,HSP90AA1
Androgen Signaling	TiO2_NM105	0.38	0.0153	NaN	PRKAR2A,HSP90AA1
PI3K Signaling in B Lymphocytes	GrapheneOxide	0.376	0.0152	NaN	CAMK2D,PPP3R1
PI3K Signaling in B Lymphocytes	Mn2O3	0.376	0.0152	NaN	CAMK2D,PPP3R1
PI3K Signaling in B Lymphocytes	PigmentBlue	0.376	0.0152	NaN	CAMK2D,PPP3R1
PI3K Signaling in B Lymphocytes	PigmentGreen	0.376	0.0152	NaN	CAMK2D,PPP3R1
PI3K Signaling in B Lymphocytes	SiO2_15_Amino	0.376	0.0152	NaN	CAMK2D,PPP3R1
PI3K Signaling in B Lymphocytes	SiO2_15_Phospho	0.376	0.0152	NaN	CAMK2D,PPP3R1
PI3K Signaling in B Lymphocytes	SiO2_15_Unmod	0.376	0.0152	NaN	CAMK2D,PPP3R1
PI3K Signaling in B Lymphocytes	SiO2_40	0.376	0.0152	NaN	CAMK2D,PPP3R1
PI3K Signaling in B Lymphocytes	SiO2_7_Hydrphil	0.376	0.0152	NaN	CAMK2D,PPP3R1
PI3K Signaling in B Lymphocytes	SiO2_7_TMS2	0.376	0.0152	NaN	CAMK2D,PPP3R1
PI3K Signaling in B Lymphocytes	SiO2_7_TMS3	0.376	0.0152	NaN	CAMK2D,PPP3R1
PI3K Signaling in B Lymphocytes	TiO2_NM105	0.376	0.0152	NaN	CAMK2D,PPP3R1
Activation of IRF by Cytosolic Pattern Recognition Receptors	GrapheneOxide	0.376	0.02	NaN	PPIB
Activation of IRF by Cytosolic Pattern Recognition Receptors	Mn2O3	0.376	0.02	NaN	PPIB
Activation of IRF by Cytosolic Pattern Recognition Receptors	PigmentBlue	0.376	0.02	NaN	PPIB
Activation of IRF by Cytosolic Pattern Recognition Receptors	PigmentGreen	0.376	0.02	NaN	PPIB
Activation of IRF by Cytosolic Pattern Recognition Receptors	SiO2_15_Amino	0.376	0.02	NaN	PPIB
Activation of IRF by Cytosolic Pattern Recognition Receptors	SiO2_15_Phospho	0.376	0.02	NaN	PPIB
Activation of IRF by Cytosolic Pattern Recognition Receptors	SiO2_15_Unmod	0.376	0.02	NaN	PPIB
Activation of IRF by Cytosolic Pattern Recognition Receptors	SiO2_40	0.376	0.02	NaN	PPIB
Activation of IRF by Cytosolic Pattern Recognition Receptors	SiO2_7_Hydrphil	0.376	0.02	NaN	PPIB
Activation of IRF by Cytosolic Pattern Recognition Receptors	SiO2_7_TMS2	0.376	0.02	NaN	PPIB
Activation of IRF by Cytosolic Pattern Recognition Receptors	SiO2_7_TMS3	0.376	0.02	NaN	PPIB
Activation of IRF by Cytosolic Pattern Recognition Receptors	TiO2_NM105	0.376	0.02	NaN	PPIB
Role of NFAT in Cardiac Hypertrophy	GrapheneOxide	0.374	0.0138	NaN	CAMK2D,PPP3R1,PRKAR2A
Role of NFAT in Cardiac Hypertrophy	Mn2O3	0.374	0.0138	NaN	CAMK2D,PPP3R1,PRKAR2A
Role of NFAT in Cardiac Hypertrophy	PigmentBlue	0.374	0.0138	NaN	CAMK2D,PPP3R1,PRKAR2A
Role of NFAT in Cardiac Hypertrophy	PigmentGreen	0.374	0.0138	NaN	CAMK2D,PPP3R1,PRKAR2A
Role of NFAT in Cardiac Hypertrophy	SiO2_15_Amino	0.374	0.0138	NaN	CAMK2D,PPP3R1,PRKAR2A
Role of NFAT in Cardiac Hypertrophy	SiO2_15_Phospho	0.374	0.0138	NaN	CAMK2D,PPP3R1,PRKAR2A
Role of NFAT in Cardiac Hypertrophy	SiO2_15_Unmod	0.374	0.0138	NaN	CAMK2D,PPP3R1,PRKAR2A
Role of NFAT in Cardiac Hypertrophy	SiO2_40	0.374	0.0138	NaN	CAMK2D,PPP3R1,PRKAR2A
Role of NFAT in Cardiac Hypertrophy	SiO2_7_Hydrphil	0.374	0.0138	NaN	CAMK2D,PPP3R1,PRKAR2A
Role of NFAT in Cardiac Hypertrophy	SiO2_7_TMS2	0.374	0.0138	NaN	CAMK2D,PPP3R1,PRKAR2A
Role of NFAT in Cardiac Hypertrophy	SiO2_7_TMS3	0.374	0.0138	NaN	CAMK2D,PPP3R1,PRKAR2A
Role of NFAT in Cardiac Hypertrophy	TiO2_NM105	0.374	0.0138	NaN	CAMK2D,PPP3R1,PRKAR2A
cAMP-mediated signaling	GrapheneOxide	0.374	0.0138	NaN	CAMK2D,PPP3R1,PRKAR2A
cAMP-mediated signaling	Mn2O3	0.374	0.0138	NaN	CAMK2D,PPP3R1,PRKAR2A
cAMP-mediated signaling	PigmentBlue	0.374	0.0138	NaN	CAMK2D,PPP3R1,PRKAR2A
cAMP-mediated signaling	PigmentGreen	0.374	0.0138	NaN	CAMK2D,PPP3R1,PRKAR2A
cAMP-mediated signaling	SiO2_15_Amino	0.374	0.0138	NaN	CAMK2D,PPP3R1,PRKAR2A
cAMP-mediated signaling	SiO2_15_Phospho	0.374	0.0138	NaN	CAMK2D,PPP3R1,PRKAR2A
cAMP-mediated signaling	SiO2_15_Unmod	0.374	0.0138	NaN	CAMK2D,PPP3R1,PRKAR2A
cAMP-mediated signaling	SiO2_40	0.374	0.0138	NaN	CAMK2D,PPP3R1,PRKAR2A
cAMP-mediated signaling	SiO2_7_Hydrphil	0.374	0.0138	NaN	CAMK2D,PPP3R1,PRKAR2A
cAMP-mediated signaling	SiO2_7_TMS2	0.374	0.0138	NaN	CAMK2D,PPP3R1,PRKAR2A
cAMP-mediated signaling	SiO2_7_TMS3	0.374	0.0138	NaN	CAMK2D,PPP3R1,PRKAR2A
cAMP-mediated signaling	TiO2_NM105	0.374	0.0138	NaN	CAMK2D,PPP3R1,PRKAR2A
Corticotropin Releasing Hormone Signaling	GrapheneOxide	0.372	0.015	NaN	PRKAR2A,KRT1
Corticotropin Releasing Hormone Signaling	Mn2O3	0.372	0.015	NaN	PRKAR2A,KRT1
Corticotropin Releasing Hormone Signaling	PigmentBlue	0.372	0.015	NaN	PRKAR2A,KRT1
Corticotropin Releasing Hormone Signaling	PigmentGreen	0.372	0.015	NaN	PRKAR2A,KRT1
Corticotropin Releasing Hormone Signaling	SiO2_15_Amino	0.372	0.015	NaN	PRKAR2A,KRT1
Corticotropin Releasing Hormone Signaling	SiO2_15_Phospho	0.372	0.015	NaN	PRKAR2A,KRT1
Corticotropin Releasing Hormone Signaling	SiO2_15_Unmod	0.372	0.015	NaN	PRKAR2A,KRT1
Corticotropin Releasing Hormone Signaling	SiO2_40	0.372	0.015	NaN	PRKAR2A,KRT1
Corticotropin Releasing Hormone Signaling	SiO2_7_Hydrphil	0.372	0.015	NaN	PRKAR2A,KRT1
Corticotropin Releasing Hormone Signaling	SiO2_7_TMS2	0.372	0.015	NaN	PRKAR2A,KRT1
Corticotropin Releasing Hormone Signaling	SiO2_7_TMS3	0.372	0.015	NaN	PRKAR2A,KRT1
Corticotropin Releasing Hormone Signaling	TiO2_NM105	0.372	0.015	NaN	PRKAR2A,KRT1
Cardiac Î²-adrenergic Signaling	GrapheneOxide	0.372	0.015	NaN	PRKAR2A,ATP2A2
Cardiac Î²-adrenergic Signaling	Mn2O3	0.372	0.015	NaN	PRKAR2A,ATP2A2
Cardiac Î²-adrenergic Signaling	PigmentBlue	0.372	0.015	NaN	PRKAR2A,ATP2A2
Cardiac Î²-adrenergic Signaling	PigmentGreen	0.372	0.015	NaN	PRKAR2A,ATP2A2
Cardiac Î²-adrenergic Signaling	SiO2_15_Amino	0.372	0.015	NaN	PRKAR2A,ATP2A2
Cardiac Î²-adrenergic Signaling	SiO2_15_Phospho	0.372	0.015	NaN	PRKAR2A,ATP2A2
Cardiac Î²-adrenergic Signaling	SiO2_15_Unmod	0.372	0.015	NaN	PRKAR2A,ATP2A2
Cardiac Î²-adrenergic Signaling	SiO2_40	0.372	0.015	NaN	PRKAR2A,ATP2A2
Cardiac Î²-adrenergic Signaling	SiO2_7_Hydrphil	0.372	0.015	NaN	PRKAR2A,ATP2A2
Cardiac Î²-adrenergic Signaling	SiO2_7_TMS2	0.372	0.015	NaN	PRKAR2A,ATP2A2
Cardiac Î²-adrenergic Signaling	SiO2_7_TMS3	0.372	0.015	NaN	PRKAR2A,ATP2A2
Cardiac Î²-adrenergic Signaling	TiO2_NM105	0.372	0.015	NaN	PRKAR2A,ATP2A2
Semaphorin Signaling in Neurons	GrapheneOxide	0.369	0.0196	NaN	RHOA
Semaphorin Signaling in Neurons	Mn2O3	0.369	0.0196	NaN	RHOA
Semaphorin Signaling in Neurons	PigmentBlue	0.369	0.0196	NaN	RHOA
Semaphorin Signaling in Neurons	PigmentGreen	0.369	0.0196	NaN	RHOA
Semaphorin Signaling in Neurons	SiO2_15_Amino	0.369	0.0196	NaN	RHOA
Semaphorin Signaling in Neurons	SiO2_15_Phospho	0.369	0.0196	NaN	RHOA
Semaphorin Signaling in Neurons	SiO2_15_Unmod	0.369	0.0196	NaN	RHOA
Semaphorin Signaling in Neurons	SiO2_40	0.369	0.0196	NaN	RHOA
Semaphorin Signaling in Neurons	SiO2_7_Hydrphil	0.369	0.0196	NaN	RHOA
Semaphorin Signaling in Neurons	SiO2_7_TMS2	0.369	0.0196	NaN	RHOA
Semaphorin Signaling in Neurons	SiO2_7_TMS3	0.369	0.0196	NaN	RHOA
Semaphorin Signaling in Neurons	TiO2_NM105	0.369	0.0196	NaN	RHOA
Cardiac Hypertrophy Signaling	GrapheneOxide	0.338	0.013	NaN	RHOA,PPP3R1,PRKAR2A
Cardiac Hypertrophy Signaling	Mn2O3	0.338	0.013	NaN	RHOA,PPP3R1,PRKAR2A
Cardiac Hypertrophy Signaling	PigmentBlue	0.338	0.013	NaN	RHOA,PPP3R1,PRKAR2A
Cardiac Hypertrophy Signaling	PigmentGreen	0.338	0.013	NaN	RHOA,PPP3R1,PRKAR2A
Cardiac Hypertrophy Signaling	SiO2_15_Amino	0.338	0.013	NaN	RHOA,PPP3R1,PRKAR2A
Cardiac Hypertrophy Signaling	SiO2_15_Phospho	0.338	0.013	NaN	RHOA,PPP3R1,PRKAR2A
Cardiac Hypertrophy Signaling	SiO2_15_Unmod	0.338	0.013	NaN	RHOA,PPP3R1,PRKAR2A
Cardiac Hypertrophy Signaling	SiO2_40	0.338	0.013	NaN	RHOA,PPP3R1,PRKAR2A
Cardiac Hypertrophy Signaling	SiO2_7_Hydrphil	0.338	0.013	NaN	RHOA,PPP3R1,PRKAR2A
Cardiac Hypertrophy Signaling	SiO2_7_TMS2	0.338	0.013	NaN	RHOA,PPP3R1,PRKAR2A
Cardiac Hypertrophy Signaling	SiO2_7_TMS3	0.338	0.013	NaN	RHOA,PPP3R1,PRKAR2A
Cardiac Hypertrophy Signaling	TiO2_NM105	0.338	0.013	NaN	RHOA,PPP3R1,PRKAR2A
Induction of Apoptosis by HIV1	GrapheneOxide	0.328	0.0172	NaN	SLC25A4
Induction of Apoptosis by HIV1	Mn2O3	0.328	0.0172	NaN	SLC25A4
Induction of Apoptosis by HIV1	PigmentBlue	0.328	0.0172	NaN	SLC25A4
Induction of Apoptosis by HIV1	PigmentGreen	0.328	0.0172	NaN	SLC25A4
Induction of Apoptosis by HIV1	SiO2_15_Amino	0.328	0.0172	NaN	SLC25A4
Induction of Apoptosis by HIV1	SiO2_15_Phospho	0.328	0.0172	NaN	SLC25A4
Induction of Apoptosis by HIV1	SiO2_15_Unmod	0.328	0.0172	NaN	SLC25A4
Induction of Apoptosis by HIV1	SiO2_40	0.328	0.0172	NaN	SLC25A4
Induction of Apoptosis by HIV1	SiO2_7_Hydrphil	0.328	0.0172	NaN	SLC25A4
Induction of Apoptosis by HIV1	SiO2_7_TMS2	0.328	0.0172	NaN	SLC25A4
Induction of Apoptosis by HIV1	SiO2_7_TMS3	0.328	0.0172	NaN	SLC25A4
Induction of Apoptosis by HIV1	TiO2_NM105	0.328	0.0172	NaN	SLC25A4
Huntington's Disease Signaling	GrapheneOxide	0.325	0.0127	NaN	HSPA8,ATP5F1A,CAPN2
Huntington's Disease Signaling	Mn2O3	0.325	0.0127	NaN	HSPA8,ATP5F1A,CAPN2
Huntington's Disease Signaling	PigmentBlue	0.325	0.0127	NaN	HSPA8,ATP5F1A,CAPN2
Huntington's Disease Signaling	PigmentGreen	0.325	0.0127	NaN	HSPA8,ATP5F1A,CAPN2
Huntington's Disease Signaling	SiO2_15_Amino	0.325	0.0127	NaN	HSPA8,ATP5F1A,CAPN2
Huntington's Disease Signaling	SiO2_15_Phospho	0.325	0.0127	NaN	HSPA8,ATP5F1A,CAPN2
Huntington's Disease Signaling	SiO2_15_Unmod	0.325	0.0127	NaN	HSPA8,ATP5F1A,CAPN2
[truncated: 893 more rows]

## Sheet: brown
Ingenuity Canonical Pathways	AnalysisName	-log(p-value)	Ratio	z-score	Molecules
EIF2 Signaling	GrapheneOxide	5.95	0.0583	NaN	RPS28,EIF3G,RPLP1,HNRNPA1,EIF3A,EIF3J,RPS21,RPL37,RPS12,EIF4G1,PPP1CA,EIF1AY
EIF2 Signaling	Mn2O3	5.95	0.0583	NaN	RPS28,EIF3G,RPLP1,HNRNPA1,EIF3A,EIF3J,RPS21,RPL37,RPS12,EIF4G1,PPP1CA,EIF1AY
EIF2 Signaling	PigmentBlue	5.95	0.0583	NaN	RPS28,EIF3G,RPLP1,HNRNPA1,EIF3A,EIF3J,RPS21,RPL37,RPS12,EIF4G1,PPP1CA,EIF1AY
EIF2 Signaling	PigmentGreen	5.95	0.0583	NaN	RPS28,EIF3G,RPLP1,HNRNPA1,EIF3A,EIF3J,RPS21,RPL37,RPS12,EIF4G1,PPP1CA,EIF1AY
EIF2 Signaling	SiO2_15_Amino	5.95	0.0583	NaN	RPS28,EIF3G,RPLP1,HNRNPA1,EIF3A,EIF3J,RPS21,RPL37,RPS12,EIF4G1,PPP1CA,EIF1AY
EIF2 Signaling	SiO2_15_Phospho	5.95	0.0583	NaN	RPS28,EIF3G,RPLP1,HNRNPA1,EIF3A,EIF3J,RPS21,RPL37,RPS12,EIF4G1,PPP1CA,EIF1AY
EIF2 Signaling	SiO2_15_Unmod	5.95	0.0583	NaN	RPS28,EIF3G,RPLP1,HNRNPA1,EIF3A,EIF3J,RPS21,RPL37,RPS12,EIF4G1,PPP1CA,EIF1AY
EIF2 Signaling	SiO2_40	5.95	0.0583	NaN	RPS28,EIF3G,RPLP1,HNRNPA1,EIF3A,EIF3J,RPS21,RPL37,RPS12,EIF4G1,PPP1CA,EIF1AY
EIF2 Signaling	SiO2_7_Hydrophil	5.95	0.0583	NaN	RPS28,EIF3G,RPLP1,HNRNPA1,EIF3A,EIF3J,RPS21,RPL37,RPS12,EIF4G1,PPP1CA,EIF1AY
EIF2 Signaling	SiO2_7_TMS2	5.95	0.0583	NaN	RPS28,EIF3G,RPLP1,HNRNPA1,EIF3A,EIF3J,RPS21,RPL37,RPS12,EIF4G1,PPP1CA,EIF1AY
EIF2 Signaling	SiO2_7_TMS3	5.95	0.0583	NaN	RPS28,EIF3G,RPLP1,HNRNPA1,EIF3A,EIF3J,RPS21,RPL37,RPS12,EIF4G1,PPP1CA,EIF1AY
EIF2 Signaling	TiO2_NM105	5.95	0.0583	NaN	RPS28,EIF3G,RPLP1,HNRNPA1,EIF3A,EIF3J,RPS21,RPL37,RPS12,EIF4G1,PPP1CA,EIF1AY
Regulation of eIF4 and p70S6K Signaling	GrapheneOxide	4.67	0.0596	NaN	RPS28,EIF3G,EIF3A,EIF3J,RPS21,RPS12,EIF4G1,EIF1AY,EIF4EBP1
Regulation of eIF4 and p70S6K Signaling	Mn2O3	4.67	0.0596	NaN	RPS28,EIF3G,EIF3A,EIF3J,RPS21,RPS12,EIF4G1,EIF1AY,EIF4EBP1
Regulation of eIF4 and p70S6K Signaling	PigmentBlue	4.67	0.0596	NaN	RPS28,EIF3G,EIF3A,EIF3J,RPS21,RPS12,EIF4G1,EIF1AY,EIF4EBP1
Regulation of eIF4 and p70S6K Signaling	PigmentGreen	4.67	0.0596	NaN	RPS28,EIF3G,EIF3A,EIF3J,RPS21,RPS12,EIF4G1,EIF1AY,EIF4EBP1
Regulation of eIF4 and p70S6K Signaling	SiO2_15_Amino	4.67	0.0596	NaN	RPS28,EIF3G,EIF3A,EIF3J,RPS21,RPS12,EIF4G1,EIF1AY,EIF4EBP1
Regulation of eIF4 and p70S6K Signaling	SiO2_15_Phospho	4.67	0.0596	NaN	RPS28,EIF3G,EIF3A,EIF3J,RPS21,RPS12,EIF4G1,EIF1AY,EIF4EBP1
Regulation of eIF4 and p70S6K Signaling	SiO2_15_Unmod	4.67	0.0596	NaN	RPS28,EIF3G,EIF3A,EIF3J,RPS21,RPS12,EIF4G1,EIF1AY,EIF4EBP1
Regulation of eIF4 and p70S6K Signaling	SiO2_40	4.67	0.0596	NaN	RPS28,EIF3G,EIF3A,EIF3J,RPS21,RPS12,EIF4G1,EIF1AY,EIF4EBP1
Regulation of eIF4 and p70S6K Signaling	SiO2_7_Hydrophil	4.67	0.0596	NaN	RPS28,EIF3G,EIF3A,EIF3J,RPS21,RPS12,EIF4G1,EIF1AY,EIF4EBP1
Regulation of eIF4 and p70S6K Signaling	SiO2_7_TMS2	4.67	0.0596	NaN	RPS28,EIF3G,EIF3A,EIF3J,RPS21,RPS12,EIF4G1,EIF1AY,EIF4EBP1
Regulation of eIF4 and p70S6K Signaling	SiO2_7_TMS3	4.67	0.0596	NaN	RPS28,EIF3G,EIF3A,EIF3J,RPS21,RPS12,EIF4G1,EIF1AY,EIF4EBP1
Regulation of eIF4 and p70S6K Signaling	TiO2_NM105	4.67	0.0596	NaN	RPS28,EIF3G,EIF3A,EIF3J,RPS21,RPS12,EIF4G1,EIF1AY,EIF4EBP1
mTOR Signaling	GrapheneOxide	3.86	0.0469	NaN	RPS28,EIF3G,EIF3A,EIF3J,RPS21,RPS12,EIF4G1,EIF4EBP1,EIF4B
mTOR Signaling	Mn2O3	3.86	0.0469	NaN	RPS28,EIF3G,EIF3A,EIF3J,RPS21,RPS12,EIF4G1,EIF4EBP1,EIF4B
mTOR Signaling	PigmentBlue	3.86	0.0469	NaN	RPS28,EIF3G,EIF3A,EIF3J,RPS21,RPS12,EIF4G1,EIF4EBP1,EIF4B
mTOR Signaling	PigmentGreen	3.86	0.0469	NaN	RPS28,EIF3G,EIF3A,EIF3J,RPS21,RPS12,EIF4G1,EIF4EBP1,EIF4B
mTOR Signaling	SiO2_15_Amino	3.86	0.0469	NaN	RPS28,EIF3G,EIF3A,EIF3J,RPS21,RPS12,EIF4G1,EIF4EBP1,EIF4B
mTOR Signaling	SiO2_15_Phospho	3.86	0.0469	NaN	RPS28,EIF3G,EIF3A,EIF3J,RPS21,RPS12,EIF4G1,EIF4EBP1,EIF4B
mTOR Signaling	SiO2_15_Unmod	3.86	0.0469	NaN	RPS28,EIF3G,EIF3A,EIF3J,RPS21,RPS12,EIF4G1,EIF4EBP1,EIF4B
mTOR Signaling	SiO2_40	3.86	0.0469	NaN	RPS28,EIF3G,EIF3A,EIF3J,RPS21,RPS12,EIF4G1,EIF4EBP1,EIF4B
mTOR Signaling	SiO2_7_Hydrophil	3.86	0.0469	NaN	RPS28,EIF3G,EIF3A,EIF3J,RPS21,RPS12,EIF4G1,EIF4EBP1,EIF4B
mTOR Signaling	SiO2_7_TMS2	3.86	0.0469	NaN	RPS28,EIF3G,EIF3A,EIF3J,RPS21,RPS12,EIF4G1,EIF4EBP1,EIF4B
mTOR Signaling	SiO2_7_TMS3	3.86	0.0469	NaN	RPS28,EIF3G,EIF3A,EIF3J,RPS21,RPS12,EIF4G1,EIF4EBP1,EIF4B
mTOR Signaling	TiO2_NM105	3.86	0.0469	NaN	RPS28,EIF3G,EIF3A,EIF3J,RPS21,RPS12,EIF4G1,EIF4EBP1,EIF4B
Protein Ubiquitination Pathway	GrapheneOxide	3.07	0.0366	NaN	PSMB4,DNAJC9,PSMC6,HSPE1,PSMD9,UBE2K,SUGT1,HSPD1,DNAJB1
Protein Ubiquitination Pathway	Mn2O3	3.07	0.0366	NaN	PSMB4,DNAJC9,PSMC6,HSPE1,PSMD9,UBE2K,SUGT1,HSPD1,DNAJB1
Protein Ubiquitination Pathway	PigmentBlue	3.07	0.0366	NaN	PSMB4,DNAJC9,PSMC6,HSPE1,PSMD9,UBE2K,SUGT1,HSPD1,DNAJB1
Protein Ubiquitination Pathway	PigmentGreen	3.07	0.0366	NaN	PSMB4,DNAJC9,PSMC6,HSPE1,PSMD9,UBE2K,SUGT1,HSPD1,DNAJB1
Protein Ubiquitination Pathway	SiO2_15_Amino	3.07	0.0366	NaN	PSMB4,DNAJC9,PSMC6,HSPE1,PSMD9,UBE2K,SUGT1,HSPD1,DNAJB1
Protein Ubiquitination Pathway	SiO2_15_Phospho	3.07	0.0366	NaN	PSMB4,DNAJC9,PSMC6,HSPE1,PSMD9,UBE2K,SUGT1,HSPD1,DNAJB1
Protein Ubiquitination Pathway	SiO2_15_Unmod	3.07	0.0366	NaN	PSMB4,DNAJC9,PSMC6,HSPE1,PSMD9,UBE2K,SUGT1,HSPD1,DNAJB1
Protein Ubiquitination Pathway	SiO2_40	3.07	0.0366	NaN	PSMB4,DNAJC9,PSMC6,HSPE1,PSMD9,UBE2K,SUGT1,HSPD1,DNAJB1
Protein Ubiquitination Pathway	SiO2_7_Hydrophil	3.07	0.0366	NaN	PSMB4,DNAJC9,PSMC6,HSPE1,PSMD9,UBE2K,SUGT1,HSPD1,DNAJB1
Protein Ubiquitination Pathway	SiO2_7_TMS2	3.07	0.0366	NaN	PSMB4,DNAJC9,PSMC6,HSPE1,PSMD9,UBE2K,SUGT1,HSPD1,DNAJB1
Protein Ubiquitination Pathway	SiO2_7_TMS3	3.07	0.0366	NaN	PSMB4,DNAJC9,PSMC6,HSPE1,PSMD9,UBE2K,SUGT1,HSPD1,DNAJB1
Protein Ubiquitination Pathway	TiO2_NM105	3.07	0.0366	NaN	PSMB4,DNAJC9,PSMC6,HSPE1,PSMD9,UBE2K,SUGT1,HSPD1,DNAJB1
Mitochondrial Dysfunction	GrapheneOxide	2.33	0.0387	NaN	ATP5F1C,PRDX3,PRDX5,CAT,COX5A,Atp5e
Mitochondrial Dysfunction	Mn2O3	2.33	0.0387	NaN	ATP5F1C,PRDX3,PRDX5,CAT,COX5A,Atp5e
Mitochondrial Dysfunction	PigmentBlue	2.33	0.0387	NaN	ATP5F1C,PRDX3,PRDX5,CAT,COX5A,Atp5e
Mitochondrial Dysfunction	PigmentGreen	2.33	0.0387	NaN	ATP5F1C,PRDX3,PRDX5,CAT,COX5A,Atp5e
Mitochondrial Dysfunction	SiO2_15_Amino	2.33	0.0387	NaN	ATP5F1C,PRDX3,PRDX5,CAT,COX5A,Atp5e
Mitochondrial Dysfunction	SiO2_15_Phospho	2.33	0.0387	NaN	ATP5F1C,PRDX3,PRDX5,CAT,COX5A,Atp5e
Mitochondrial Dysfunction	SiO2_15_Unmod	2.33	0.0387	NaN	ATP5F1C,PRDX3,PRDX5,CAT,COX5A,Atp5e
Mitochondrial Dysfunction	SiO2_40	2.33	0.0387	NaN	ATP5F1C,PRDX3,PRDX5,CAT,COX5A,Atp5e
Mitochondrial Dysfunction	SiO2_7_Hydrophil	2.33	0.0387	NaN	ATP5F1C,PRDX3,PRDX5,CAT,COX5A,Atp5e
Mitochondrial Dysfunction	SiO2_7_TMS2	2.33	0.0387	NaN	ATP5F1C,PRDX3,PRDX5,CAT,COX5A,Atp5e
Mitochondrial Dysfunction	SiO2_7_TMS3	2.33	0.0387	NaN	ATP5F1C,PRDX3,PRDX5,CAT,COX5A,Atp5e
Mitochondrial Dysfunction	TiO2_NM105	2.33	0.0387	NaN	ATP5F1C,PRDX3,PRDX5,CAT,COX5A,Atp5e
Granzyme A Signaling	GrapheneOxide	2.29	0.182	NaN	SET,Hist1h1e
Granzyme A Signaling	Mn2O3	2.29	0.182	NaN	SET,Hist1h1e
Granzyme A Signaling	PigmentBlue	2.29	0.182	NaN	SET,Hist1h1e
Granzyme A Signaling	PigmentGreen	2.29	0.182	NaN	SET,Hist1h1e
Granzyme A Signaling	SiO2_15_Amino	2.29	0.182	NaN	SET,Hist1h1e
Granzyme A Signaling	SiO2_15_Phospho	2.29	0.182	NaN	SET,Hist1h1e
Granzyme A Signaling	SiO2_15_Unmod	2.29	0.182	NaN	SET,Hist1h1e
Granzyme A Signaling	SiO2_40	2.29	0.182	NaN	SET,Hist1h1e
Granzyme A Signaling	SiO2_7_Hydrophil	2.29	0.182	NaN	SET,Hist1h1e
Granzyme A Signaling	SiO2_7_TMS2	2.29	0.182	NaN	SET,Hist1h1e
Granzyme A Signaling	SiO2_7_TMS3	2.29	0.182	NaN	SET,Hist1h1e
Granzyme A Signaling	TiO2_NM105	2.29	0.182	NaN	SET,Hist1h1e
Telomere Extension by Telomerase	GrapheneOxide	2.02	0.133	NaN	HNRNPA1,HNRNPA2B1
Telomere Extension by Telomerase	Mn2O3	2.02	0.133	NaN	HNRNPA1,HNRNPA2B1
Telomere Extension by Telomerase	PigmentBlue	2.02	0.133	NaN	HNRNPA1,HNRNPA2B1
Telomere Extension by Telomerase	PigmentGreen	2.02	0.133	NaN	HNRNPA1,HNRNPA2B1
Telomere Extension by Telomerase	SiO2_15_Amino	2.02	0.133	NaN	HNRNPA1,HNRNPA2B1
Telomere Extension by Telomerase	SiO2_15_Phospho	2.02	0.133	NaN	HNRNPA1,HNRNPA2B1
Telomere Extension by Telomerase	SiO2_15_Unmod	2.02	0.133	NaN	HNRNPA1,HNRNPA2B1
Telomere Extension by Telomerase	SiO2_40	2.02	0.133	NaN	HNRNPA1,HNRNPA2B1
Telomere Extension by Telomerase	SiO2_7_Hydrophil	2.02	0.133	NaN	HNRNPA1,HNRNPA2B1
Telomere Extension by Telomerase	SiO2_7_TMS2	2.02	0.133	NaN	HNRNPA1,HNRNPA2B1
Telomere Extension by Telomerase	SiO2_7_TMS3	2.02	0.133	NaN	HNRNPA1,HNRNPA2B1
Telomere Extension by Telomerase	TiO2_NM105	2.02	0.133	NaN	HNRNPA1,HNRNPA2B1
Tumoricidal Function of Hepatic Natural Killer Cells	GrapheneOxide	1.66	0.087	NaN	M6PR,ICAM1
Tumoricidal Function of Hepatic Natural Killer Cells	Mn2O3	1.66	0.087	NaN	M6PR,ICAM1
Tumoricidal Function of Hepatic Natural Killer Cells	PigmentBlue	1.66	0.087	NaN	M6PR,ICAM1
Tumoricidal Function of Hepatic Natural Killer Cells	PigmentGreen	1.66	0.087	NaN	M6PR,ICAM1
Tumoricidal Function of Hepatic Natural Killer Cells	SiO2_15_Amino	1.66	0.087	NaN	M6PR,ICAM1
Tumoricidal Function of Hepatic Natural Killer Cells	SiO2_15_Phospho	1.66	0.087	NaN	M6PR,ICAM1
Tumoricidal Function of Hepatic Natural Killer Cells	SiO2_15_Unmod	1.66	0.087	NaN	M6PR,ICAM1
Tumoricidal Function of Hepatic Natural Killer Cells	SiO2_40	1.66	0.087	NaN	M6PR,ICAM1
Tumoricidal Function of Hepatic Natural Killer Cells	SiO2_7_Hydrophil	1.66	0.087	NaN	M6PR,ICAM1
Tumoricidal Function of Hepatic Natural Killer Cells	SiO2_7_TMS2	1.66	0.087	NaN	M6PR,ICAM1
Tumoricidal Function of Hepatic Natural Killer Cells	SiO2_7_TMS3	1.66	0.087	NaN	M6PR,ICAM1
Tumoricidal Function of Hepatic Natural Killer Cells	TiO2_NM105	1.66	0.087	NaN	M6PR,ICAM1
Aldosterone Signaling in Epithelial Cells	GrapheneOxide	1.63	0.0309	NaN	DNAJC9,HSPE1,HSPD1,DNAJB1,AHCY
Aldosterone Signaling in Epithelial Cells	Mn2O3	1.63	0.0309	NaN	DNAJC9,HSPE1,HSPD1,DNAJB1,AHCY
Aldosterone Signaling in Epithelial Cells	PigmentBlue	1.63	0.0309	NaN	DNAJC9,HSPE1,HSPD1,DNAJB1,AHCY
Aldosterone Signaling in Epithelial Cells	PigmentGreen	1.63	0.0309	NaN	DNAJC9,HSPE1,HSPD1,DNAJB1,AHCY
Aldosterone Signaling in Epithelial Cells	SiO2_15_Amino	1.63	0.0309	NaN	DNAJC9,HSPE1,HSPD1,DNAJB1,AHCY
Aldosterone Signaling in Epithelial Cells	SiO2_15_Phospho	1.63	0.0309	NaN	DNAJC9,HSPE1,HSPD1,DNAJB1,AHCY
Aldosterone Signaling in Epithelial Cells	SiO2_15_Unmod	1.63	0.0309	NaN	DNAJC9,HSPE1,HSPD1,DNAJB1,AHCY
Aldosterone Signaling in Epithelial Cells	SiO2_40	1.63	0.0309	NaN	DNAJC9,HSPE1,HSPD1,DNAJB1,AHCY
Aldosterone Signaling in Epithelial Cells	SiO2_7_Hydrophil	1.63	0.0309	NaN	DNAJC9,HSPE1,HSPD1,DNAJB1,AHCY
Aldosterone Signaling in Epithelial Cells	SiO2_7_TMS2	1.63	0.0309	NaN	DNAJC9,HSPE1,HSPD1,DNAJB1,AHCY
Aldosterone Signaling in Epithelial Cells	SiO2_7_TMS3	1.63	0.0309	NaN	DNAJC9,HSPE1,HSPD1,DNAJB1,AHCY
Aldosterone Signaling in Epithelial Cells	TiO2_NM105	1.63	0.0309	NaN	DNAJC9,HSPE1,HSPD1,DNAJB1,AHCY
Hypusine Biosynthesis	GrapheneOxide	1.53	0.333	NaN	EIF5A
Hypusine Biosynthesis	Mn2O3	1.53	0.333	NaN	EIF5A
Hypusine Biosynthesis	PigmentBlue	1.53	0.333	NaN	EIF5A
Hypusine Biosynthesis	PigmentGreen	1.53	0.333	NaN	EIF5A
Hypusine Biosynthesis	SiO2_15_Amino	1.53	0.333	NaN	EIF5A
Hypusine Biosynthesis	SiO2_15_Phospho	1.53	0.333	NaN	EIF5A
Hypusine Biosynthesis	SiO2_15_Unmod	1.53	0.333	NaN	EIF5A
Hypusine Biosynthesis	SiO2_40	1.53	0.333	NaN	EIF5A
Hypusine Biosynthesis	SiO2_7_Hydrophil	1.53	0.333	NaN	EIF5A
Hypusine Biosynthesis	SiO2_7_TMS2	1.53	0.333	NaN	EIF5A
Hypusine Biosynthesis	SiO2_7_TMS3	1.53	0.333	NaN	EIF5A
Hypusine Biosynthesis	TiO2_NM105	1.53	0.333	NaN	EIF5A
2-ketoglutarate Dehydrogenase Complex	GrapheneOxide	1.31	0.2	NaN	DLST
2-ketoglutarate Dehydrogenase Complex	Mn2O3	1.31	0.2	NaN	DLST
2-ketoglutarate Dehydrogenase Complex	PigmentBlue	1.31	0.2	NaN	DLST
2-ketoglutarate Dehydrogenase Complex	PigmentGreen	1.31	0.2	NaN	DLST
2-ketoglutarate Dehydrogenase Complex	SiO2_15_Amino	1.31	0.2	NaN	DLST
2-ketoglutarate Dehydrogenase Complex	SiO2_15_Phospho	1.31	0.2	NaN	DLST
2-ketoglutarate Dehydrogenase Complex	SiO2_15_Unmod	1.31	0.2	NaN	DLST
2-ketoglutarate Dehydrogenase Complex	SiO2_40	1.31	0.2	NaN	DLST
2-ketoglutarate Dehydrogenase Complex	SiO2_7_Hydrophil	1.31	0.2	NaN	DLST
2-ketoglutarate Dehydrogenase Complex	SiO2_7_TMS2	1.31	0.2	NaN	DLST
2-ketoglutarate Dehydrogenase Complex	SiO2_7_TMS3	1.31	0.2	NaN	DLST
2-ketoglutarate Dehydrogenase Complex	TiO2_NM105	1.31	0.2	NaN	DLST
tRNA Charging	GrapheneOxide	1.24	0.0513	NaN	DARS,SARS
tRNA Charging	Mn2O3	1.24	0.0513	NaN	DARS,SARS
tRNA Charging	PigmentBlue	1.24	0.0513	NaN	DARS,SARS
tRNA Charging	PigmentGreen	1.24	0.0513	NaN	DARS,SARS
tRNA Charging	SiO2_15_Amino	1.24	0.0513	NaN	DARS,SARS
tRNA Charging	SiO2_15_Phospho	1.24	0.0513	NaN	DARS,SARS
tRNA Charging	SiO2_15_Unmod	1.24	0.0513	NaN	DARS,SARS
tRNA Charging	SiO2_40	1.24	0.0513	NaN	DARS,SARS
tRNA Charging	SiO2_7_Hydrophil	1.24	0.0513	NaN	DARS,SARS
tRNA Charging	SiO2_7_TMS2	1.24	0.0513	NaN	DARS,SARS
tRNA Charging	SiO2_7_TMS3	1.24	0.0513	NaN	DARS,SARS
tRNA Charging	TiO2_NM105	1.24	0.0513	NaN	DARS,SARS
Acetyl-CoA Biosynthesis I (Pyruvate Dehydrogenase Complex)	GrapheneOxide	1.23	0.167	NaN	DLAT
Acetyl-CoA Biosynthesis I (Pyruvate Dehydrogenase Complex)	Mn2O3	1.23	0.167	NaN	DLAT
Acetyl-CoA Biosynthesis I (Pyruvate Dehydrogenase Complex)	PigmentBlue	1.23	0.167	NaN	DLAT
Acetyl-CoA Biosynthesis I (Pyruvate Dehydrogenase Complex)	PigmentGreen	1.23	0.167	NaN	DLAT
Acetyl-CoA Biosynthesis I (Pyruvate Dehydrogenase Complex)	SiO2_15_Amino	1.23	0.167	NaN	DLAT
Acetyl-CoA Biosynthesis I (Pyruvate Dehydrogenase Complex)	SiO2_15_Phospho	1.23	0.167	NaN	DLAT
Acetyl-CoA Biosynthesis I (Pyruvate Dehydrogenase Complex)	SiO2_15_Unmod	1.23	0.167	NaN	DLAT
Acetyl-CoA Biosynthesis I (Pyruvate Dehydrogenase Complex)	SiO2_40	1.23	0.167	NaN	DLAT
Acetyl-CoA Biosynthesis I (Pyruvate Dehydrogenase Complex)	SiO2_7_Hydrophil	1.23	0.167	NaN	DLAT
Acetyl-CoA Biosynthesis I (Pyruvate Dehydrogenase Complex)	SiO2_7_TMS2	1.23	0.167	NaN	DLAT
Acetyl-CoA Biosynthesis I (Pyruvate Dehydrogenase Complex)	SiO2_7_TMS3	1.23	0.167	NaN	DLAT
Acetyl-CoA Biosynthesis I (Pyruvate Dehydrogenase Complex)	TiO2_NM105	1.23	0.167	NaN	DLAT
Selenocysteine Biosynthesis II (Archaea and Eukaryotes)	GrapheneOxide	1.23	0.167	NaN	SARS
Selenocysteine Biosynthesis II (Archaea and Eukaryotes)	Mn2O3	1.23	0.167	NaN	SARS
Selenocysteine Biosynthesis II (Archaea and Eukaryotes)	PigmentBlue	1.23	0.167	NaN	SARS
Selenocysteine Biosynthesis II (Archaea and Eukaryotes)	PigmentGreen	1.23	0.167	NaN	SARS
Selenocysteine Biosynthesis II (Archaea and Eukaryotes)	SiO2_15_Amino	1.23	0.167	NaN	SARS
Selenocysteine Biosynthesis II (Archaea and Eukaryotes)	SiO2_15_Phospho	1.23	0.167	NaN	SARS
Selenocysteine Biosynthesis II (Archaea and Eukaryotes)	SiO2_15_Unmod	1.23	0.167	NaN	SARS
Selenocysteine Biosynthesis II (Archaea and Eukaryotes)	SiO2_40	1.23	0.167	NaN	SARS
Selenocysteine Biosynthesis II (Archaea and Eukaryotes)	SiO2_7_Hydrophil	1.23	0.167	NaN	SARS
Selenocysteine Biosynthesis II (Archaea and Eukaryotes)	SiO2_7_TMS2	1.23	0.167	NaN	SARS
Selenocysteine Biosynthesis II (Archaea and Eukaryotes)	SiO2_7_TMS3	1.23	0.167	NaN	SARS
Selenocysteine Biosynthesis II (Archaea and Eukaryotes)	TiO2_NM105	1.23	0.167	NaN	SARS
AMPK Signaling	GrapheneOxide	1.22	0.0238	NaN	SMARCE1,AK2,PPM1G,PRKAR1A,EIF4EBP1
AMPK Signaling	Mn2O3	1.22	0.0238	NaN	SMARCE1,AK2,PPM1G,PRKAR1A,EIF4EBP1
AMPK Signaling	PigmentBlue	1.22	0.0238	NaN	SMARCE1,AK2,PPM1G,PRKAR1A,EIF4EBP1
AMPK Signaling	PigmentGreen	1.22	0.0238	NaN	SMARCE1,AK2,PPM1G,PRKAR1A,EIF4EBP1
AMPK Signaling	SiO2_15_Amino	1.22	0.0238	NaN	SMARCE1,AK2,PPM1G,PRKAR1A,EIF4EBP1
AMPK Signaling	SiO2_15_Phospho	1.22	0.0238	NaN	SMARCE1,AK2,PPM1G,PRKAR1A,EIF4EBP1
AMPK Signaling	SiO2_15_Unmod	1.22	0.0238	NaN	SMARCE1,AK2,PPM1G,PRKAR1A,EIF4EBP1
AMPK Signaling	SiO2_40	1.22	0.0238	NaN	SMARCE1,AK2,PPM1G,PRKAR1A,EIF4EBP1
AMPK Signaling	SiO2_7_Hydrophil	1.22	0.0238	NaN	SMARCE1,AK2,PPM1G,PRKAR1A,EIF4EBP1
AMPK Signaling	SiO2_7_TMS2	1.22	0.0238	NaN	SMARCE1,AK2,PPM1G,PRKAR1A,EIF4EBP1
AMPK Signaling	SiO2_7_TMS3	1.22	0.0238	NaN	SMARCE1,AK2,PPM1G,PRKAR1A,EIF4EBP1
AMPK Signaling	TiO2_NM105	1.22	0.0238	NaN	SMARCE1,AK2,PPM1G,PRKAR1A,EIF4EBP1
Pyrimidine Ribonucleotides Interconversion	GrapheneOxide	1.16	0.0465	NaN	HNRNPA1,CMPK1
Pyrimidine Ribonucleotides Interconversion	Mn2O3	1.16	0.0465	NaN	HNRNPA1,CMPK1
Pyrimidine Ribonucleotides Interconversion	PigmentBlue	1.16	0.0465	NaN	HNRNPA1,CMPK1
Pyrimidine Ribonucleotides Interconversion	PigmentGreen	1.16	0.0465	NaN	HNRNPA1,CMPK1
Pyrimidine Ribonucleotides Interconversion	SiO2_15_Amino	1.16	0.0465	NaN	HNRNPA1,CMPK1
Pyrimidine Ribonucleotides Interconversion	SiO2_15_Phospho	1.16	0.0465	NaN	HNRNPA1,CMPK1
Pyrimidine Ribonucleotides Interconversion	SiO2_15_Unmod	1.16	0.0465	NaN	HNRNPA1,CMPK1
Pyrimidine Ribonucleotides Interconversion	SiO2_40	1.16	0.0465	NaN	HNRNPA1,CMPK1
Pyrimidine Ribonucleotides Interconversion	SiO2_7_Hydrophil	1.16	0.0465	NaN	HNRNPA1,CMPK1
Pyrimidine Ribonucleotides Interconversion	SiO2_7_TMS2	1.16	0.0465	NaN	HNRNPA1,CMPK1
Pyrimidine Ribonucleotides Interconversion	SiO2_7_TMS3	1.16	0.0465	NaN	HNRNPA1,CMPK1
Pyrimidine Ribonucleotides Interconversion	TiO2_NM105	1.16	0.0465	NaN	HNRNPA1,CMPK1
Oxidative Phosphorylation	GrapheneOxide	1.14	0.0312	NaN	ATP5F1C,COX5A,Atp5e
Oxidative Phosphorylation	Mn2O3	1.14	0.0312	NaN	ATP5F1C,COX5A,Atp5e
Oxidative Phosphorylation	PigmentBlue	1.14	0.0312	NaN	ATP5F1C,COX5A,Atp5e
Oxidative Phosphorylation	PigmentGreen	1.14	0.0312	NaN	ATP5F1C,COX5A,Atp5e
Oxidative Phosphorylation	SiO2_15_Amino	1.14	0.0312	NaN	ATP5F1C,COX5A,Atp5e
Oxidative Phosphorylation	SiO2_15_Phospho	1.14	0.0312	NaN	ATP5F1C,COX5A,Atp5e
Oxidative Phosphorylation	SiO2_15_Unmod	1.14	0.0312	NaN	ATP5F1C,COX5A,Atp5e
Oxidative Phosphorylation	SiO2_40	1.14	0.0312	NaN	ATP5F1C,COX5A,Atp5e
Oxidative Phosphorylation	SiO2_7_Hydrophil	1.14	0.0312	NaN	ATP5F1C,COX5A,Atp5e
Oxidative Phosphorylation	SiO2_7_TMS2	1.14	0.0312	NaN	ATP5F1C,COX5A,Atp5e
Oxidative Phosphorylation	SiO2_7_TMS3	1.14	0.0312	NaN	ATP5F1C,COX5A,Atp5e
Oxidative Phosphorylation	TiO2_NM105	1.14	0.0312	NaN	ATP5F1C,COX5A,Atp5e
Pyrimidine Ribonucleotides De Novo Biosynthesis	GrapheneOxide	1.13	0.0444	NaN	HNRNPA1,CMPK1
Pyrimidine Ribonucleotides De Novo Biosynthesis	Mn2O3	1.13	0.0444	NaN	HNRNPA1,CMPK1
Pyrimidine Ribonucleotides De Novo Biosynthesis	PigmentBlue	1.13	0.0444	NaN	HNRNPA1,CMPK1
Pyrimidine Ribonucleotides De Novo Biosynthesis	PigmentGreen	1.13	0.0444	NaN	HNRNPA1,CMPK1
Pyrimidine Ribonucleotides De Novo Biosynthesis	SiO2_15_Amino	1.13	0.0444	NaN	HNRNPA1,CMPK1
Pyrimidine Ribonucleotides De Novo Biosynthesis	SiO2_15_Phospho	1.13	0.0444	NaN	HNRNPA1,CMPK1
Pyrimidine Ribonucleotides De Novo Biosynthesis	SiO2_15_Unmod	1.13	0.0444	NaN	HNRNPA1,CMPK1
Pyrimidine Ribonucleotides De Novo Biosynthesis	SiO2_40	1.13	0.0444	NaN	HNRNPA1,CMPK1
Pyrimidine Ribonucleotides De Novo Biosynthesis	SiO2_7_Hydrophil	1.13	0.0444	NaN	HNRNPA1,CMPK1
Pyrimidine Ribonucleotides De Novo Biosynthesis	SiO2_7_TMS2	1.13	0.0444	NaN	HNRNPA1,CMPK1
Pyrimidine Ribonucleotides De Novo Biosynthesis	SiO2_7_TMS3	1.13	0.0444	NaN	HNRNPA1,CMPK1
Pyrimidine Ribonucleotides De Novo Biosynthesis	TiO2_NM105	1.13	0.0444	NaN	HNRNPA1,CMPK1
Superoxide Radicals Degradation	GrapheneOxide	1.11	0.125	NaN	CAT
Superoxide Radicals Degradation	Mn2O3	1.11	0.125	NaN	CAT
Superoxide Radicals Degradation	PigmentBlue	1.11	0.125	NaN	CAT
Superoxide Radicals Degradation	PigmentGreen	1.11	0.125	NaN	CAT
Superoxide Radicals Degradation	SiO2_15_Amino	1.11	0.125	NaN	CAT
Superoxide Radicals Degradation	SiO2_15_Phospho	1.11	0.125	NaN	CAT
Superoxide Radicals Degradation	SiO2_15_Unmod	1.11	0.125	NaN	CAT
Superoxide Radicals Degradation	SiO2_40	1.11	0.125	NaN	CAT
Superoxide Radicals Degradation	SiO2_7_Hydrophil	1.11	0.125	NaN	CAT
Superoxide Radicals Degradation	SiO2_7_TMS2	1.11	0.125	NaN	CAT
Superoxide Radicals Degradation	SiO2_7_TMS3	1.11	0.125	NaN	CAT
Superoxide Radicals Degradation	TiO2_NM105	1.11	0.125	NaN	CAT
Amyloid Processing	GrapheneOxide	1.08	0.0417	NaN	CAPNS1,PRKAR1A
Amyloid Processing	Mn2O3	1.08	0.0417	NaN	CAPNS1,PRKAR1A
Amyloid Processing	PigmentBlue	1.08	0.0417	NaN	CAPNS1,PRKAR1A
Amyloid Processing	PigmentGreen	1.08	0.0417	NaN	CAPNS1,PRKAR1A
Amyloid Processing	SiO2_15_Amino	1.08	0.0417	NaN	CAPNS1,PRKAR1A
Amyloid Processing	SiO2_15_Phospho	1.08	0.0417	NaN	CAPNS1,PRKAR1A
Amyloid Processing	SiO2_15_Unmod	1.08	0.0417	NaN	CAPNS1,PRKAR1A
Amyloid Processing	SiO2_40	1.08	0.0417	NaN	CAPNS1,PRKAR1A
Amyloid Processing	SiO2_7_Hydrophil	1.08	0.0417	NaN	CAPNS1,PRKAR1A
Amyloid Processing	SiO2_7_TMS2	1.08	0.0417	NaN	CAPNS1,PRKAR1A
Amyloid Processing	SiO2_7_TMS3	1.08	0.0417	NaN	CAPNS1,PRKAR1A
Amyloid Processing	TiO2_NM105	1.08	0.0417	NaN	CAPNS1,PRKAR1A
Activation of IRF by Cytosolic Pattern Recognition Receptors	GrapheneOxide	1.05	0.04	NaN	MAVS,PIN1
Activation of IRF by Cytosolic Pattern Recognition Receptors	Mn2O3	1.05	0.04	NaN	MAVS,PIN1
Activation of IRF by Cytosolic Pattern Recognition Receptors	PigmentBlue	1.05	0.04	NaN	MAVS,PIN1
Activation of IRF by Cytosolic Pattern Recognition Receptors	PigmentGreen	1.05	0.04	NaN	MAVS,PIN1
Activation of IRF by Cytosolic Pattern Recognition Receptors	SiO2_15_Amino	1.05	0.04	NaN	MAVS,PIN1
Activation of IRF by Cytosolic Pattern Recognition Receptors	SiO2_15_Phospho	1.05	0.04	NaN	MAVS,PIN1
Activation of IRF by Cytosolic Pattern Recognition Receptors	SiO2_15_Unmod	1.05	0.04	NaN	MAVS,PIN1
Activation of IRF by Cytosolic Pattern Recognition Receptors	SiO2_40	1.05	0.04	NaN	MAVS,PIN1
Activation of IRF by Cytosolic Pattern Recognition Receptors	SiO2_7_Hydrophil	1.05	0.04	NaN	MAVS,PIN1
Activation of IRF by Cytosolic Pattern Recognition Receptors	SiO2_7_TMS2	1.05	0.04	NaN	MAVS,PIN1
Activation of IRF by Cytosolic Pattern Recognition Receptors	SiO2_7_TMS3	1.05	0.04	NaN	MAVS,PIN1
Activation of IRF by Cytosolic Pattern Recognition Receptors	TiO2_NM105	1.05	0.04	NaN	MAVS,PIN1
Systemic Lupus Erythematosus Signaling	GrapheneOxide	1	0.0229	NaN	HNRNPA2B1,SF3B4,LSM7,SNU13
Systemic Lupus Erythematosus Signaling	Mn2O3	1	0.0229	NaN	HNRNPA2B1,SF3B4,LSM7,SNU13
Systemic Lupus Erythematosus Signaling	PigmentBlue	1	0.0229	NaN	HNRNPA2B1,SF3B4,LSM7,SNU13
Systemic Lupus Erythematosus Signaling	PigmentGreen	1	0.0229	NaN	HNRNPA2B1,SF3B4,LSM7,SNU13
Systemic Lupus Erythematosus Signaling	SiO2_15_Amino	1	0.0229	NaN	HNRNPA2B1,SF3B4,LSM7,SNU13
Systemic Lupus Erythematosus Signaling	SiO2_15_Phospho	1	0.0229	NaN	HNRNPA2B1,SF3B4,LSM7,SNU13
Systemic Lupus Erythematosus Signaling	SiO2_15_Unmod	1	0.0229	NaN	HNRNPA2B1,SF3B4,LSM7,SNU13
Systemic Lupus Erythematosus Signaling	SiO2_40	1	0.0229	NaN	HNRNPA2B1,SF3B4,LSM7,SNU13
Systemic Lupus Erythematosus Signaling	SiO2_7_Hydrophil	1	0.0229	NaN	HNRNPA2B1,SF3B4,LSM7,SNU13
Systemic Lupus Erythematosus Signaling	SiO2_7_TMS2	1	0.0229	NaN	HNRNPA2B1,SF3B4,LSM7,SNU13
Systemic Lupus Erythematosus Signaling	SiO2_7_TMS3	1	0.0229	NaN	HNRNPA2B1,SF3B4,LSM7,SNU13
Systemic Lupus Erythematosus Signaling	TiO2_NM105	1	0.0229	NaN	HNRNPA2B1,SF3B4,LSM7,SNU13
NAD Phosphorylation and Dephosphorylation	GrapheneOxide	0.98	0.0909	NaN	Acp1/LOC102549052
NAD Phosphorylation and Dephosphorylation	Mn2O3	0.98	0.0909	NaN	Acp1/LOC102549052
NAD Phosphorylation and Dephosphorylation	PigmentBlue	0.98	0.0909	NaN	Acp1/LOC102549052
NAD Phosphorylation and Dephosphorylation	PigmentGreen	0.98	0.0909	NaN	Acp1/LOC102549052
NAD Phosphorylation and Dephosphorylation	SiO2_15_Amino	0.98	0.0909	NaN	Acp1/LOC102549052
NAD Phosphorylation and Dephosphorylation	SiO2_15_Phospho	0.98	0.0909	NaN	Acp1/LOC102549052
NAD Phosphorylation and Dephosphorylation	SiO2_15_Unmod	0.98	0.0909	NaN	Acp1/LOC102549052
NAD Phosphorylation and Dephosphorylation	SiO2_40	0.98	0.0909	NaN	Acp1/LOC102549052
NAD Phosphorylation and Dephosphorylation	SiO2_7_Hydrophil	0.98	0.0909	NaN	Acp1/LOC102549052
NAD Phosphorylation and Dephosphorylation	SiO2_7_TMS2	0.98	0.0909	NaN	Acp1/LOC102549052
NAD Phosphorylation and Dephosphorylation	SiO2_7_TMS3	0.98	0.0909	NaN	Acp1/LOC102549052
NAD Phosphorylation and Dephosphorylation	TiO2_NM105	0.98	0.0909	NaN	Acp1/LOC102549052
RhoA Signaling	GrapheneOxide	0.948	0.0256	NaN	CFL1,Ppp1r12a,CDC42EP1
RhoA Signaling	Mn2O3	0.948	0.0256	NaN	CFL1,Ppp1r12a,CDC42EP1
RhoA Signaling	PigmentBlue	0.948	0.0256	NaN	CFL1,Ppp1r12a,CDC42EP1
RhoA Signaling	PigmentGreen	0.948	0.0256	NaN	CFL1,Ppp1r12a,CDC42EP1
RhoA Signaling	SiO2_15_Amino	0.948	0.0256	NaN	CFL1,Ppp1r12a,CDC42EP1
RhoA Signaling	SiO2_15_Phospho	0.948	0.0256	NaN	CFL1,Ppp1r12a,CDC42EP1
RhoA Signaling	SiO2_15_Unmod	0.948	0.0256	NaN	CFL1,Ppp1r12a,CDC42EP1
RhoA Signaling	SiO2_40	0.948	0.0256	NaN	CFL1,Ppp1r12a,CDC42EP1
RhoA Signaling	SiO2_7_Hydrophil	0.948	0.0256	NaN	CFL1,Ppp1r12a,CDC42EP1
RhoA Signaling	SiO2_7_TMS2	0.948	0.0256	NaN	CFL1,Ppp1r12a,CDC42EP1
RhoA Signaling	SiO2_7_TMS3	0.948	0.0256	NaN	CFL1,Ppp1r12a,CDC42EP1
RhoA Signaling	TiO2_NM105	0.948	0.0256	NaN	CFL1,Ppp1r12a,CDC42EP1
Cleavage and Polyadenylation of Pre-mRNA	GrapheneOxide	0.944	0.0833	NaN	CSTF2
Cleavage and Polyadenylation of Pre-mRNA	Mn2O3	0.944	0.0833	NaN	CSTF2
Cleavage and Polyadenylation of Pre-mRNA	PigmentBlue	0.944	0.0833	NaN	CSTF2
Cleavage and Polyadenylation of Pre-mRNA	PigmentGreen	0.944	0.0833	NaN	CSTF2
Cleavage and Polyadenylation of Pre-mRNA	SiO2_15_Amino	0.944	0.0833	NaN	CSTF2
Cleavage and Polyadenylation of Pre-mRNA	SiO2_15_Phospho	0.944	0.0833	NaN	CSTF2
Cleavage and Polyadenylation of Pre-mRNA	SiO2_15_Unmod	0.944	0.0833	NaN	CSTF2
Cleavage and Polyadenylation of Pre-mRNA	SiO2_40	0.944	0.0833	NaN	CSTF2
Cleavage and Polyadenylation of Pre-mRNA	SiO2_7_Hydrophil	0.944	0.0833	NaN	CSTF2
Cleavage and Polyadenylation of Pre-mRNA	SiO2_7_TMS2	0.944	0.0833	NaN	CSTF2
Cleavage and Polyadenylation of Pre-mRNA	SiO2_7_TMS3	0.944	0.0833	NaN	CSTF2
Cleavage and Polyadenylation of Pre-mRNA	TiO2_NM105	0.944	0.0833	NaN	CSTF2
NRF2-mediated Oxidative Stress Response	GrapheneOxide	0.909	0.0211	NaN	DNAJC9,CAT,UBE2K,DNAJB1
NRF2-mediated Oxidative Stress Response	Mn2O3	0.909	0.0211	NaN	DNAJC9,CAT,UBE2K,DNAJB1
NRF2-mediated Oxidative Stress Response	PigmentBlue	0.909	0.0211	NaN	DNAJC9,CAT,UBE2K,DNAJB1
NRF2-mediated Oxidative Stress Response	PigmentGreen	0.909	0.0211	NaN	DNAJC9,CAT,UBE2K,DNAJB1
NRF2-mediated Oxidative Stress Response	SiO2_15_Amino	0.909	0.0211	NaN	DNAJC9,CAT,UBE2K,DNAJB1
NRF2-mediated Oxidative Stress Response	SiO2_15_Phospho	0.909	0.0211	NaN	DNAJC9,CAT,UBE2K,DNAJB1
NRF2-mediated Oxidative Stress Response	SiO2_15_Unmod	0.909	0.0211	NaN	DNAJC9,CAT,UBE2K,DNAJB1
NRF2-mediated Oxidative Stress Response	SiO2_40	0.909	0.0211	NaN	DNAJC9,CAT,UBE2K,DNAJB1
NRF2-mediated Oxidative Stress Response	SiO2_7_Hydrophil	0.909	0.0211	NaN	DNAJC9,CAT,UBE2K,DNAJB1
NRF2-mediated Oxidative Stress Response	SiO2_7_TMS2	0.909	0.0211	NaN	DNAJC9,CAT,UBE2K,DNAJB1
NRF2-mediated Oxidative Stress Response	SiO2_7_TMS3	0.909	0.0211	NaN	DNAJC9,CAT,UBE2K,DNAJB1
NRF2-mediated Oxidative Stress Response	TiO2_NM105	0.909	0.0211	NaN	DNAJC9,CAT,UBE2K,DNAJB1
ERK/MAPK Signaling	GrapheneOxide	0.903	0.0209	NaN	YWHAB,PPP1CA,PRKAR1A,EIF4EBP1
ERK/MAPK Signaling	Mn2O3	0.903	0.0209	NaN	YWHAB,PPP1CA,PRKAR1A,EIF4EBP1
ERK/MAPK Signaling	PigmentBlue	0.903	0.0209	NaN	YWHAB,PPP1CA,PRKAR1A,EIF4EBP1
ERK/MAPK Signaling	PigmentGreen	0.903	0.0209	NaN	YWHAB,PPP1CA,PRKAR1A,EIF4EBP1
ERK/MAPK Signaling	SiO2_15_Amino	0.903	0.0209	NaN	YWHAB,PPP1CA,PRKAR1A,EIF4EBP1
ERK/MAPK Signaling	SiO2_15_Phospho	0.903	0.0209	NaN	YWHAB,PPP1CA,PRKAR1A,EIF4EBP1
ERK/MAPK Signaling	SiO2_15_Unmod	0.903	0.0209	NaN	YWHAB,PPP1CA,PRKAR1A,EIF4EBP1
ERK/MAPK Signaling	SiO2_40	0.903	0.0209	NaN	YWHAB,PPP1CA,PRKAR1A,EIF4EBP1
ERK/MAPK Signaling	SiO2_7_Hydrophil	0.903	0.0209	NaN	YWHAB,PPP1CA,PRKAR1A,EIF4EBP1
ERK/MAPK Signaling	SiO2_7_TMS2	0.903	0.0209	NaN	YWHAB,PPP1CA,PRKAR1A,EIF4EBP1
ERK/MAPK Signaling	SiO2_7_TMS3	0.903	0.0209	NaN	YWHAB,PPP1CA,PRKAR1A,EIF4EBP1
ERK/MAPK Signaling	TiO2_NM105	0.903	0.0209	NaN	YWHAB,PPP1CA,PRKAR1A,EIF4EBP1
Sirtuin Signaling Pathway	GrapheneOxide	0.9	0.0189	NaN	ATP5F1C,TIMM8A,Hist1h1e,TIMM13,TIMM10
Sirtuin Signaling Pathway	Mn2O3	0.9	0.0189	NaN	ATP5F1C,TIMM8A,Hist1h1e,TIMM13,TIMM10
Sirtuin Signaling Pathway	PigmentBlue	0.9	0.0189	NaN	ATP5F1C,TIMM8A,Hist1h1e,TIMM13,TIMM10
Sirtuin Signaling Pathway	PigmentGreen	0.9	0.0189	NaN	ATP5F1C,TIMM8A,Hist1h1e,TIMM13,TIMM10
Sirtuin Signaling Pathway	SiO2_15_Amino	0.9	0.0189	NaN	ATP5F1C,TIMM8A,Hist1h1e,TIMM13,TIMM10
Sirtuin Signaling Pathway	SiO2_15_Phospho	0.9	0.0189	NaN	ATP5F1C,TIMM8A,Hist1h1e,TIMM13,TIMM10
Sirtuin Signaling Pathway	SiO2_15_Unmod	0.9	0.0189	NaN	ATP5F1C,TIMM8A,Hist1h1e,TIMM13,TIMM10
Sirtuin Signaling Pathway	SiO2_40	0.9	0.0189	NaN	ATP5F1C,TIMM8A,Hist1h1e,TIMM13,TIMM10
Sirtuin Signaling Pathway	SiO2_7_Hydrophil	0.9	0.0189	NaN	ATP5F1C,TIMM8A,Hist1h1e,TIMM13,TIMM10
Sirtuin Signaling Pathway	SiO2_7_TMS2	0.9	0.0189	NaN	ATP5F1C,TIMM8A,Hist1h1e,TIMM13,TIMM10
Sirtuin Signaling Pathway	SiO2_7_TMS3	0.9	0.0189	NaN	ATP5F1C,TIMM8A,Hist1h1e,TIMM13,TIMM10
Sirtuin Signaling Pathway	TiO2_NM105	0.9	0.0189	NaN	ATP5F1C,TIMM8A,Hist1h1e,TIMM13,TIMM10
Clathrin-mediated Endocytosis Signaling	GrapheneOxide	0.885	0.0206	NaN	CD2AP,TF,CLTB,TFRC
Clathrin-mediated Endocytosis Signaling	Mn2O3	0.885	0.0206	NaN	CD2AP,TF,CLTB,TFRC
Clathrin-mediated Endocytosis Signaling	PigmentBlue	0.885	0.0206	NaN	CD2AP,TF,CLTB,TFRC
Clathrin-mediated Endocytosis Signaling	PigmentGreen	0.885	0.0206	NaN	CD2AP,TF,CLTB,TFRC
Clathrin-mediated Endocytosis Signaling	SiO2_15_Amino	0.885	0.0206	NaN	CD2AP,TF,CLTB,TFRC
Clathrin-mediated Endocytosis Signaling	SiO2_15_Phospho	0.885	0.0206	NaN	CD2AP,TF,CLTB,TFRC
Clathrin-mediated Endocytosis Signaling	SiO2_15_Unmod	0.885	0.0206	NaN	CD2AP,TF,CLTB,TFRC
Clathrin-mediated Endocytosis Signaling	SiO2_40	0.885	0.0206	NaN	CD2AP,TF,CLTB,TFRC
Clathrin-mediated Endocytosis Signaling	SiO2_7_Hydrophil	0.885	0.0206	NaN	CD2AP,TF,CLTB,TFRC
Clathrin-mediated Endocytosis Signaling	SiO2_7_TMS2	0.885	0.0206	NaN	CD2AP,TF,CLTB,TFRC
Clathrin-mediated Endocytosis Signaling	SiO2_7_TMS3	0.885	0.0206	NaN	CD2AP,TF,CLTB,TFRC
Clathrin-mediated Endocytosis Signaling	TiO2_NM105	0.885	0.0206	NaN	CD2AP,TF,CLTB,TFRC
PXR/RXR Activation	GrapheneOxide	0.883	0.0317	NaN	NR3C1,PRKAR1A
PXR/RXR Activation	Mn2O3	0.883	0.0317	NaN	NR3C1,PRKAR1A
PXR/RXR Activation	PigmentBlue	0.883	0.0317	NaN	NR3C1,PRKAR1A
PXR/RXR Activation	PigmentGreen	0.883	0.0317	NaN	NR3C1,PRKAR1A
PXR/RXR Activation	SiO2_15_Amino	0.883	0.0317	NaN	NR3C1,PRKAR1A
PXR/RXR Activation	SiO2_15_Phospho	0.883	0.0317	NaN	NR3C1,PRKAR1A
PXR/RXR Activation	SiO2_15_Unmod	0.883	0.0317	NaN	NR3C1,PRKAR1A
PXR/RXR Activation	SiO2_40	0.883	0.0317	NaN	NR3C1,PRKAR1A
PXR/RXR Activation	SiO2_7_Hydrophil	0.883	0.0317	NaN	NR3C1,PRKAR1A
PXR/RXR Activation	SiO2_7_TMS2	0.883	0.0317	NaN	NR3C1,PRKAR1A
PXR/RXR Activation	SiO2_7_TMS3	0.883	0.0317	NaN	NR3C1,PRKAR1A
PXR/RXR Activation	TiO2_NM105	0.883	0.0317	NaN	NR3C1,PRKAR1A
Netrin Signaling	GrapheneOxide	0.883	0.0317	NaN	PRKAR1A,ENAH
Netrin Signaling	Mn2O3	0.883	0.0317	NaN	PRKAR1A,ENAH
Netrin Signaling	PigmentBlue	0.883	0.0317	NaN	PRKAR1A,ENAH
Netrin Signaling	PigmentGreen	0.883	0.0317	NaN	PRKAR1A,ENAH
Netrin Signaling	SiO2_15_Amino	0.883	0.0317	NaN	PRKAR1A,ENAH
Netrin Signaling	SiO2_15_Phospho	0.883	0.0317	NaN	PRKAR1A,ENAH
Netrin Signaling	SiO2_15_Unmod	0.883	0.0317	NaN	PRKAR1A,ENAH
Netrin Signaling	SiO2_40	0.883	0.0317	NaN	PRKAR1A,ENAH
Netrin Signaling	SiO2_7_Hydrophil	0.883	0.0317	NaN	PRKAR1A,ENAH
Netrin Signaling	SiO2_7_TMS2	0.883	0.0317	NaN	PRKAR1A,ENAH
Netrin Signaling	SiO2_7_TMS3	0.883	0.0317	NaN	PRKAR1A,ENAH
Netrin Signaling	TiO2_NM105	0.883	0.0317	NaN	PRKAR1A,ENAH
Iron homeostasis signaling pathway	GrapheneOxide	0.856	0.0233	NaN	TF,ATP6V1F,TFRC
Iron homeostasis signaling pathway	Mn2O3	0.856	0.0233	NaN	TF,ATP6V1F,TFRC
Iron homeostasis signaling pathway	PigmentBlue	0.856	0.0233	NaN	TF,ATP6V1F,TFRC
Iron homeostasis signaling pathway	PigmentGreen	0.856	0.0233	NaN	TF,ATP6V1F,TFRC
Iron homeostasis signaling pathway	SiO2_15_Amino	0.856	0.0233	NaN	TF,ATP6V1F,TFRC
Iron homeostasis signaling pathway	SiO2_15_Phospho	0.856	0.0233	NaN	TF,ATP6V1F,TFRC
Iron homeostasis signaling pathway	SiO2_15_Unmod	0.856	0.0233	NaN	TF,ATP6V1F,TFRC
Iron homeostasis signaling pathway	SiO2_40	0.856	0.0233	NaN	TF,ATP6V1F,TFRC
Iron homeostasis signaling pathway	SiO2_7_Hydrophil	0.856	0.0233	NaN	TF,ATP6V1F,TFRC
Iron homeostasis signaling pathway	SiO2_7_TMS2	0.856	0.0233	NaN	TF,ATP6V1F,TFRC
Iron homeostasis signaling pathway	SiO2_7_TMS3	0.856	0.0233	NaN	TF,ATP6V1F,TFRC
Iron homeostasis signaling pathway	TiO2_NM105	0.856	0.0233	NaN	TF,ATP6V1F,TFRC
Mismatch Repair in Eukaryotes	GrapheneOxide	0.854	0.0667	NaN	MSH6
Mismatch Repair in Eukaryotes	Mn2O3	0.854	0.0667	NaN	MSH6
Mismatch Repair in Eukaryotes	PigmentBlue	0.854	0.0667	NaN	MSH6
Mismatch Repair in Eukaryotes	PigmentGreen	0.854	0.0667	NaN	MSH6
Mismatch Repair in Eukaryotes	SiO2_15_Amino	0.854	0.0667	NaN	MSH6
Mismatch Repair in Eukaryotes	SiO2_15_Phospho	0.854	0.0667	NaN	MSH6
Mismatch Repair in Eukaryotes	SiO2_15_Unmod	0.854	0.0667	NaN	MSH6
Mismatch Repair in Eukaryotes	SiO2_40	0.854	0.0667	NaN	MSH6
Mismatch Repair in Eukaryotes	SiO2_7_Hydrophil	0.854	0.0667	NaN	MSH6
Mismatch Repair in Eukaryotes	SiO2_7_TMS2	0.854	0.0667	NaN	MSH6
Mismatch Repair in Eukaryotes	SiO2_7_TMS3	0.854	0.0667	NaN	MSH6
Mismatch Repair in Eukaryotes	TiO2_NM105	0.854	0.0667	NaN	MSH6
Phagosome Maturation	GrapheneOxide	0.842	0.0229	NaN	M6PR,ATP6V1F,PRDX5
Phagosome Maturation	Mn2O3	0.842	0.0229	NaN	M6PR,ATP6V1F,PRDX5
Phagosome Maturation	PigmentBlue	0.842	0.0229	NaN	M6PR,ATP6V1F,PRDX5
Phagosome Maturation	PigmentGreen	0.842	0.0229	NaN	M6PR,ATP6V1F,PRDX5
Phagosome Maturation	SiO2_15_Amino	0.842	0.0229	NaN	M6PR,ATP6V1F,PRDX5
Phagosome Maturation	SiO2_15_Phospho	0.842	0.0229	NaN	M6PR,ATP6V1F,PRDX5
Phagosome Maturation	SiO2_15_Unmod	0.842	0.0229	NaN	M6PR,ATP6V1F,PRDX5
Phagosome Maturation	SiO2_40	0.842	0.0229	NaN	M6PR,ATP6V1F,PRDX5
Phagosome Maturation	SiO2_7_Hydrophil	0.842	0.0229	NaN	M6PR,ATP6V1F,PRDX5
Phagosome Maturation	SiO2_7_TMS2	0.842	0.0229	NaN	M6PR,ATP6V1F,PRDX5
Phagosome Maturation	SiO2_7_TMS3	0.842	0.0229	NaN	M6PR,ATP6V1F,PRDX5
Phagosome Maturation	TiO2_NM105	0.842	0.0229	NaN	M6PR,ATP6V1F,PRDX5
RAN Signaling	GrapheneOxide	0.828	0.0625	NaN	RANBP1
RAN Signaling	Mn2O3	0.828	0.0625	NaN	RANBP1
RAN Signaling	PigmentBlue	0.828	0.0625	NaN	RANBP1
RAN Signaling	PigmentGreen	0.828	0.0625	NaN	RANBP1
RAN Signaling	SiO2_15_Amino	0.828	0.0625	NaN	RANBP1
RAN Signaling	SiO2_15_Phospho	0.828	0.0625	NaN	RANBP1
RAN Signaling	SiO2_15_Unmod	0.828	0.0625	NaN	RANBP1
RAN Signaling	SiO2_40	0.828	0.0625	NaN	RANBP1
RAN Signaling	SiO2_7_Hydrophil	0.828	0.0625	NaN	RANBP1
RAN Signaling	SiO2_7_TMS2	0.828	0.0625	NaN	RANBP1
RAN Signaling	SiO2_7_TMS3	0.828	0.0625	NaN	RANBP1
RAN Signaling	TiO2_NM105	0.828	0.0625	NaN	RANBP1
Integrin Signaling	GrapheneOxide	0.802	0.0191	NaN	PARVA,CAPNS1,Ppp1r12a,ZYX
Integrin Signaling	Mn2O3	0.802	0.0191	NaN	PARVA,CAPNS1,Ppp1r12a,ZYX
Integrin Signaling	PigmentBlue	0.802	0.0191	NaN	PARVA,CAPNS1,Ppp1r12a,ZYX
Integrin Signaling	PigmentGreen	0.802	0.0191	NaN	PARVA,CAPNS1,Ppp1r12a,ZYX
Integrin Signaling	SiO2_15_Amino	0.802	0.0191	NaN	PARVA,CAPNS1,Ppp1r12a,ZYX
Integrin Signaling	SiO2_15_Phospho	0.802	0.0191	NaN	PARVA,CAPNS1,Ppp1r12a,ZYX
Integrin Signaling	SiO2_15_Unmod	0.802	0.0191	NaN	PARVA,CAPNS1,Ppp1r12a,ZYX
Integrin Signaling	SiO2_40	0.802	0.0191	NaN	PARVA,CAPNS1,Ppp1r12a,ZYX
Integrin Signaling	SiO2_7_Hydrophil	0.802	0.0191	NaN	PARVA,CAPNS1,Ppp1r12a,ZYX
Integrin Signaling	SiO2_7_TMS2	0.802	0.0191	NaN	PARVA,CAPNS1,Ppp1r12a,ZYX
Integrin Signaling	SiO2_7_TMS3	0.802	0.0191	NaN	PARVA,CAPNS1,Ppp1r12a,ZYX
Integrin Signaling	TiO2_NM105	0.802	0.0191	NaN	PARVA,CAPNS1,Ppp1r12a,ZYX
Ephrin B Signaling	GrapheneOxide	0.8	0.0282	NaN	CFL1,HNRNPK
Ephrin B Signaling	Mn2O3	0.8	0.0282	NaN	CFL1,HNRNPK
Ephrin B Signaling	PigmentBlue	0.8	0.0282	NaN	CFL1,HNRNPK
Ephrin B Signaling	PigmentGreen	0.8	0.0282	NaN	CFL1,HNRNPK
Ephrin B Signaling	SiO2_15_Amino	0.8	0.0282	NaN	CFL1,HNRNPK
Ephrin B Signaling	SiO2_15_Phospho	0.8	0.0282	NaN	CFL1,HNRNPK
Ephrin B Signaling	SiO2_15_Unmod	0.8	0.0282	NaN	CFL1,HNRNPK
Ephrin B Signaling	SiO2_40	0.8	0.0282	NaN	CFL1,HNRNPK
Ephrin B Signaling	SiO2_7_Hydrophil	0.8	0.0282	NaN	CFL1,HNRNPK
Ephrin B Signaling	SiO2_7_TMS2	0.8	0.0282	NaN	CFL1,HNRNPK
Ephrin B Signaling	SiO2_7_TMS3	0.8	0.0282	NaN	CFL1,HNRNPK
Ephrin B Signaling	TiO2_NM105	0.8	0.0282	NaN	CFL1,HNRNPK
Chemokine Signaling	GrapheneOxide	0.8	0.0282	NaN	CFL1,Ppp1r12a
Chemokine Signaling	Mn2O3	0.8	0.0282	NaN	CFL1,Ppp1r12a
Chemokine Signaling	PigmentBlue	0.8	0.0282	NaN	CFL1,Ppp1r12a
Chemokine Signaling	PigmentGreen	0.8	0.0282	NaN	CFL1,Ppp1r12a
Chemokine Signaling	SiO2_15_Amino	0.8	0.0282	NaN	CFL1,Ppp1r12a
Chemokine Signaling	SiO2_15_Phospho	0.8	0.0282	NaN	CFL1,Ppp1r12a
Chemokine Signaling	SiO2_15_Unmod	0.8	0.0282	NaN	CFL1,Ppp1r12a
Chemokine Signaling	SiO2_40	0.8	0.0282	NaN	CFL1,Ppp1r12a
Chemokine Signaling	SiO2_7_Hydrophil	0.8	0.0282	NaN	CFL1,Ppp1r12a
Chemokine Signaling	SiO2_7_TMS2	0.8	0.0282	NaN	CFL1,Ppp1r12a
Chemokine Signaling	SiO2_7_TMS3	0.8	0.0282	NaN	CFL1,Ppp1r12a
Chemokine Signaling	TiO2_NM105	0.8	0.0282	NaN	CFL1,Ppp1r12a
Dopamine Receptor Signaling	GrapheneOxide	0.79	0.0278	NaN	PPP1CA,PRKAR1A
Dopamine Receptor Signaling	Mn2O3	0.79	0.0278	NaN	PPP1CA,PRKAR1A
Dopamine Receptor Signaling	PigmentBlue	0.79	0.0278	NaN	PPP1CA,PRKAR1A
Dopamine Receptor Signaling	PigmentGreen	0.79	0.0278	NaN	PPP1CA,PRKAR1A
Dopamine Receptor Signaling	SiO2_15_Amino	0.79	0.0278	NaN	PPP1CA,PRKAR1A
Dopamine Receptor Signaling	SiO2_15_Phospho	0.79	0.0278	NaN	PPP1CA,PRKAR1A
Dopamine Receptor Signaling	SiO2_15_Unmod	0.79	0.0278	NaN	PPP1CA,PRKAR1A
Dopamine Receptor Signaling	SiO2_40	0.79	0.0278	NaN	PPP1CA,PRKAR1A
Dopamine Receptor Signaling	SiO2_7_Hydrophil	0.79	0.0278	NaN	PPP1CA,PRKAR1A
Dopamine Receptor Signaling	SiO2_7_TMS2	0.79	0.0278	NaN	PPP1CA,PRKAR1A
Dopamine Receptor Signaling	SiO2_7_TMS3	0.79	0.0278	NaN	PPP1CA,PRKAR1A
Dopamine Receptor Signaling	TiO2_NM105	0.79	0.0278	NaN	PPP1CA,PRKAR1A
Insulin Receptor Signaling	GrapheneOxide	0.782	0.0214	NaN	PPP1CA,PRKAR1A,EIF4EBP1
Insulin Receptor Signaling	Mn2O3	0.782	0.0214	NaN	PPP1CA,PRKAR1A,EIF4EBP1
Insulin Receptor Signaling	PigmentBlue	0.782	0.0214	NaN	PPP1CA,PRKAR1A,EIF4EBP1
Insulin Receptor Signaling	PigmentGreen	0.782	0.0214	NaN	PPP1CA,PRKAR1A,EIF4EBP1
Insulin Receptor Signaling	SiO2_15_Amino	0.782	0.0214	NaN	PPP1CA,PRKAR1A,EIF4EBP1
Insulin Receptor Signaling	SiO2_15_Phospho	0.782	0.0214	NaN	PPP1CA,PRKAR1A,EIF4EBP1
Insulin Receptor Signaling	SiO2_15_Unmod	0.782	0.0214	NaN	PPP1CA,PRKAR1A,EIF4EBP1
Insulin Receptor Signaling	SiO2_40	0.782	0.0214	NaN	PPP1CA,PRKAR1A,EIF4EBP1
Insulin Receptor Signaling	SiO2_7_Hydrophil	0.782	0.0214	NaN	PPP1CA,PRKAR1A,EIF4EBP1
Insulin Receptor Signaling	SiO2_7_TMS2	0.782	0.0214	NaN	PPP1CA,PRKAR1A,EIF4EBP1
Insulin Receptor Signaling	SiO2_7_TMS3	0.782	0.0214	NaN	PPP1CA,PRKAR1A,EIF4EBP1
Insulin Receptor Signaling	TiO2_NM105	0.782	0.0214	NaN	PPP1CA,PRKAR1A,EIF4EBP1
Hereditary Breast Cancer Signaling	GrapheneOxide	0.776	0.0213	NaN	NPM1,SMARCE1,MSH6
Hereditary Breast Cancer Signaling	Mn2O3	0.776	0.0213	NaN	NPM1,SMARCE1,MSH6
Hereditary Breast Cancer Signaling	PigmentBlue	0.776	0.0213	NaN	NPM1,SMARCE1,MSH6
Hereditary Breast Cancer Signaling	PigmentGreen	0.776	0.0213	NaN	NPM1,SMARCE1,MSH6
Hereditary Breast Cancer Signaling	SiO2_15_Amino	0.776	0.0213	NaN	NPM1,SMARCE1,MSH6
Hereditary Breast Cancer Signaling	SiO2_15_Phospho	0.776	0.0213	NaN	NPM1,SMARCE1,MSH6
Hereditary Breast Cancer Signaling	SiO2_15_Unmod	0.776	0.0213	NaN	NPM1,SMARCE1,MSH6
Hereditary Breast Cancer Signaling	SiO2_40	0.776	0.0213	NaN	NPM1,SMARCE1,MSH6
Hereditary Breast Cancer Signaling	SiO2_7_Hydrophil	0.776	0.0213	NaN	NPM1,SMARCE1,MSH6
Hereditary Breast Cancer Signaling	SiO2_7_TMS2	0.776	0.0213	NaN	NPM1,SMARCE1,MSH6
Hereditary Breast Cancer Signaling	SiO2_7_TMS3	0.776	0.0213	NaN	NPM1,SMARCE1,MSH6
Hereditary Breast Cancer Signaling	TiO2_NM105	0.776	0.0213	NaN	NPM1,SMARCE1,MSH6
Methionine Degradation I (to Homocysteine)	GrapheneOxide	0.739	0.05	NaN	AHCY
Methionine Degradation I (to Homocysteine)	Mn2O3	0.739	0.05	NaN	AHCY
Methionine Degradation I (to Homocysteine)	PigmentBlue	0.739	0.05	NaN	AHCY
Methionine Degradation I (to Homocysteine)	PigmentGreen	0.739	0.05	NaN	AHCY
Methionine Degradation I (to Homocysteine)	SiO2_15_Amino	0.739	0.05	NaN	AHCY
Methionine Degradation I (to Homocysteine)	SiO2_15_Phospho	0.739	0.05	NaN	AHCY
Methionine Degradation I (to Homocysteine)	SiO2_15_Unmod	0.739	0.05	NaN	AHCY
Methionine Degradation I (to Homocysteine)	SiO2_40	0.739	0.05	NaN	AHCY
Methionine Degradation I (to Homocysteine)	SiO2_7_Hydrophil	0.739	0.05	NaN	AHCY
Methionine Degradation I (to Homocysteine)	SiO2_7_TMS2	0.739	0.05	NaN	AHCY
Methionine Degradation I (to Homocysteine)	SiO2_7_TMS3	0.739	0.05	NaN	AHCY
Methionine Degradation I (to Homocysteine)	TiO2_NM105	0.739	0.05	NaN	AHCY
Role of BRCA1 in DNA Damage Response	GrapheneOxide	0.736	0.0256	NaN	SMARCE1,MSH6
Role of BRCA1 in DNA Damage Response	Mn2O3	0.736	0.0256	NaN	SMARCE1,MSH6
Role of BRCA1 in DNA Damage Response	PigmentBlue	0.736	0.0256	NaN	SMARCE1,MSH6
Role of BRCA1 in DNA Damage Response	PigmentGreen	0.736	0.0256	NaN	SMARCE1,MSH6
Role of BRCA1 in DNA Damage Response	SiO2_15_Amino	0.736	0.0256	NaN	SMARCE1,MSH6
Role of BRCA1 in DNA Damage Response	SiO2_15_Phospho	0.736	0.0256	NaN	SMARCE1,MSH6
Role of BRCA1 in DNA Damage Response	SiO2_15_Unmod	0.736	0.0256	NaN	SMARCE1,MSH6
Role of BRCA1 in DNA Damage Response	SiO2_40	0.736	0.0256	NaN	SMARCE1,MSH6
Role of BRCA1 in DNA Damage Response	SiO2_7_Hydrophil	0.736	0.0256	NaN	SMARCE1,MSH6
Role of BRCA1 in DNA Damage Response	SiO2_7_TMS2	0.736	0.0256	NaN	SMARCE1,MSH6
Role of BRCA1 in DNA Damage Response	SiO2_7_TMS3	0.736	0.0256	NaN	SMARCE1,MSH6
Role of BRCA1 in DNA Damage Response	TiO2_NM105	0.736	0.0256	NaN	SMARCE1,MSH6
HIPPO signaling	GrapheneOxide	0.711	0.0247	NaN	YWHAB,PPP1CA
HIPPO signaling	Mn2O3	0.711	0.0247	NaN	YWHAB,PPP1CA
HIPPO signaling	PigmentBlue	0.711	0.0247	NaN	YWHAB,PPP1CA
HIPPO signaling	PigmentGreen	0.711	0.0247	NaN	YWHAB,PPP1CA
HIPPO signaling	SiO2_15_Amino	0.711	0.0247	NaN	YWHAB,PPP1CA
HIPPO signaling	SiO2_15_Phospho	0.711	0.0247	NaN	YWHAB,PPP1CA
HIPPO signaling	SiO2_15_Unmod	0.711	0.0247	NaN	YWHAB,PPP1CA
HIPPO signaling	SiO2_40	0.711	0.0247	NaN	YWHAB,PPP1CA
HIPPO signaling	SiO2_7_Hydrophil	0.711	0.0247	NaN	YWHAB,PPP1CA
HIPPO signaling	SiO2_7_TMS2	0.711	0.0247	NaN	YWHAB,PPP1CA
HIPPO signaling	SiO2_7_TMS3	0.711	0.0247	NaN	YWHAB,PPP1CA
HIPPO signaling	TiO2_NM105	0.711	0.0247	NaN	YWHAB,PPP1CA
Regulation of Actin-based Motility by Rho	GrapheneOxide	0.703	0.0244	NaN	CFL1,Ppp1r12a
Regulation of Actin-based Motility by Rho	Mn2O3	0.703	0.0244	NaN	CFL1,Ppp1r12a
Regulation of Actin-based Motility by Rho	PigmentBlue	0.703	0.0244	NaN	CFL1,Ppp1r12a
Regulation of Actin-based Motility by Rho	PigmentGreen	0.703	0.0244	NaN	CFL1,Ppp1r12a
Regulation of Actin-based Motility by Rho	SiO2_15_Amino	0.703	0.0244	NaN	CFL1,Ppp1r12a
Regulation of Actin-based Motility by Rho	SiO2_15_Phospho	0.703	0.0244	NaN	CFL1,Ppp1r12a
Regulation of Actin-based Motility by Rho	SiO2_15_Unmod	0.703	0.0244	NaN	CFL1,Ppp1r12a
Regulation of Actin-based Motility by Rho	SiO2_40	0.703	0.0244	NaN	CFL1,Ppp1r12a
Regulation of Actin-based Motility by Rho	SiO2_7_Hydrophil	0.703	0.0244	NaN	CFL1,Ppp1r12a
Regulation of Actin-based Motility by Rho	SiO2_7_TMS2	0.703	0.0244	NaN	CFL1,Ppp1r12a
Regulation of Actin-based Motility by Rho	SiO2_7_TMS3	0.703	0.0244	NaN	CFL1,Ppp1r12a
Regulation of Actin-based Motility by Rho	TiO2_NM105	0.703	0.0244	NaN	CFL1,Ppp1r12a
NAD Salvage Pathway II	GrapheneOxide	0.702	0.0455	NaN	Acp1/LOC102549052
NAD Salvage Pathway II	Mn2O3	0.702	0.0455	NaN	Acp1/LOC102549052
NAD Salvage Pathway II	PigmentBlue	0.702	0.0455	NaN	Acp1/LOC102549052
NAD Salvage Pathway II	PigmentGreen	0.702	0.0455	NaN	Acp1/LOC102549052
NAD Salvage Pathway II	SiO2_15_Amino	0.702	0.0455	NaN	Acp1/LOC102549052
NAD Salvage Pathway II	SiO2_15_Phospho	0.702	0.0455	NaN	Acp1/LOC102549052
NAD Salvage Pathway II	SiO2_15_Unmod	0.702	0.0455	NaN	Acp1/LOC102549052
NAD Salvage Pathway II	SiO2_40	0.702	0.0455	NaN	Acp1/LOC102549052
NAD Salvage Pathway II	SiO2_7_Hydrophil	0.702	0.0455	NaN	Acp1/LOC102549052
NAD Salvage Pathway II	SiO2_7_TMS2	0.702	0.0455	NaN	Acp1/LOC102549052
NAD Salvage Pathway II	SiO2_7_TMS3	0.702	0.0455	NaN	Acp1/LOC102549052
NAD Salvage Pathway II	TiO2_NM105	0.702	0.0455	NaN	Acp1/LOC102549052
Pyrimidine Deoxyribonucleotides De Novo Biosynthesis I	GrapheneOxide	0.702	0.0455	NaN	CMPK1
Pyrimidine Deoxyribonucleotides De Novo Biosynthesis I	Mn2O3	0.702	0.0455	NaN	CMPK1
Pyrimidine Deoxyribonucleotides De Novo Biosynthesis I	PigmentBlue	0.702	0.0455	NaN	CMPK1
Pyrimidine Deoxyribonucleotides De Novo Biosynthesis I	PigmentGreen	0.702	0.0455	NaN	CMPK1
Pyrimidine Deoxyribonucleotides De Novo Biosynthesis I	SiO2_15_Amino	0.702	0.0455	NaN	CMPK1
Pyrimidine Deoxyribonucleotides De Novo Biosynthesis I	SiO2_15_Phospho	0.702	0.0455	NaN	CMPK1
Pyrimidine Deoxyribonucleotides De Novo Biosynthesis I	SiO2_15_Unmod	0.702	0.0455	NaN	CMPK1
Pyrimidine Deoxyribonucleotides De Novo Biosynthesis I	SiO2_40	0.702	0.0455	NaN	CMPK1
Pyrimidine Deoxyribonucleotides De Novo Biosynthesis I	SiO2_7_Hydrophil	0.702	0.0455	NaN	CMPK1
Pyrimidine Deoxyribonucleotides De Novo Biosynthesis I	SiO2_7_TMS2	0.702	0.0455	NaN	CMPK1
Pyrimidine Deoxyribonucleotides De Novo Biosynthesis I	SiO2_7_TMS3	0.702	0.0455	NaN	CMPK1
Pyrimidine Deoxyribonucleotides De Novo Biosynthesis I	TiO2_NM105	0.702	0.0455	NaN	CMPK1
Cysteine Biosynthesis III (mammalia)	GrapheneOxide	0.702	0.0455	NaN	AHCY
Cysteine Biosynthesis III (mammalia)	Mn2O3	0.702	0.0455	NaN	AHCY
Cysteine Biosynthesis III (mammalia)	PigmentBlue	0.702	0.0455	NaN	AHCY
Cysteine Biosynthesis III (mammalia)	PigmentGreen	0.702	0.0455	NaN	AHCY
Cysteine Biosynthesis III (mammalia)	SiO2_15_Amino	0.702	0.0455	NaN	AHCY
Cysteine Biosynthesis III (mammalia)	SiO2_15_Phospho	0.702	0.0455	NaN	AHCY
Cysteine Biosynthesis III (mammalia)	SiO2_15_Unmod	0.702	0.0455	NaN	AHCY
Cysteine Biosynthesis III (mammalia)	SiO2_40	0.702	0.0455	NaN	AHCY
Cysteine Biosynthesis III (mammalia)	SiO2_7_Hydrophil	0.702	0.0455	NaN	AHCY
Cysteine Biosynthesis III (mammalia)	SiO2_7_TMS2	0.702	0.0455	NaN	AHCY
Cysteine Biosynthesis III (mammalia)	SiO2_7_TMS3	0.702	0.0455	NaN	AHCY
Cysteine Biosynthesis III (mammalia)	TiO2_NM105	0.702	0.0455	NaN	AHCY
TCA Cycle II (Eukaryotic)	GrapheneOxide	0.685	0.0435	NaN	DLST
TCA Cycle II (Eukaryotic)	Mn2O3	0.685	0.0435	NaN	DLST
TCA Cycle II (Eukaryotic)	PigmentBlue	0.685	0.0435	NaN	DLST
TCA Cycle II (Eukaryotic)	PigmentGreen	0.685	0.0435	NaN	DLST
TCA Cycle II (Eukaryotic)	SiO2_15_Amino	0.685	0.0435	NaN	DLST
TCA Cycle II (Eukaryotic)	SiO2_15_Phospho	0.685	0.0435	NaN	DLST
TCA Cycle II (Eukaryotic)	SiO2_15_Unmod	0.685	0.0435	NaN	DLST
TCA Cycle II (Eukaryotic)	SiO2_40	0.685	0.0435	NaN	DLST
TCA Cycle II (Eukaryotic)	SiO2_7_Hydrophil	0.685	0.0435	NaN	DLST
TCA Cycle II (Eukaryotic)	SiO2_7_TMS2	0.685	0.0435	NaN	DLST
TCA Cycle II (Eukaryotic)	SiO2_7_TMS3	0.685	0.0435	NaN	DLST
TCA Cycle II (Eukaryotic)	TiO2_NM105	0.685	0.0435	NaN	DLST
Tight Junction Signaling	GrapheneOxide	0.682	0.0191	NaN	YBX3,CSTF2,PRKAR1A
Tight Junction Signaling	Mn2O3	0.682	0.0191	NaN	YBX3,CSTF2,PRKAR1A
Tight Junction Signaling	PigmentBlue	0.682	0.0191	NaN	YBX3,CSTF2,PRKAR1A
Tight Junction Signaling	PigmentGreen	0.682	0.0191	NaN	YBX3,CSTF2,PRKAR1A
Tight Junction Signaling	SiO2_15_Amino	0.682	0.0191	NaN	YBX3,CSTF2,PRKAR1A
Tight Junction Signaling	SiO2_15_Phospho	0.682	0.0191	NaN	YBX3,CSTF2,PRKAR1A
Tight Junction Signaling	SiO2_15_Unmod	0.682	0.0191	NaN	YBX3,CSTF2,PRKAR1A
Tight Junction Signaling	SiO2_40	0.682	0.0191	NaN	YBX3,CSTF2,PRKAR1A
Tight Junction Signaling	SiO2_7_Hydrophil	0.682	0.0191	NaN	YBX3,CSTF2,PRKAR1A
Tight Junction Signaling	SiO2_7_TMS2	0.682	0.0191	NaN	YBX3,CSTF2,PRKAR1A
Tight Junction Signaling	SiO2_7_TMS3	0.682	0.0191	NaN	YBX3,CSTF2,PRKAR1A
Tight Junction Signaling	TiO2_NM105	0.682	0.0191	NaN	YBX3,CSTF2,PRKAR1A
Huntington's Disease Signaling	GrapheneOxide	0.675	0.0169	NaN	ATP5F1C,CAPNS1,CLTB,DNAJB1
Huntington's Disease Signaling	Mn2O3	0.675	0.0169	NaN	ATP5F1C,CAPNS1,CLTB,DNAJB1
Huntington's Disease Signaling	PigmentBlue	0.675	0.0169	NaN	ATP5F1C,CAPNS1,CLTB,DNAJB1
Huntington's Disease Signaling	PigmentGreen	0.675	0.0169	NaN	ATP5F1C,CAPNS1,CLTB,DNAJB1
Huntington's Disease Signaling	SiO2_15_Amino	0.675	0.0169	NaN	ATP5F1C,CAPNS1,CLTB,DNAJB1
Huntington's Disease Signaling	SiO2_15_Phospho	0.675	0.0169	NaN	ATP5F1C,CAPNS1,CLTB,DNAJB1
Huntington's Disease Signaling	SiO2_15_Unmod	0.675	0.0169	NaN	ATP5F1C,CAPNS1,CLTB,DNAJB1
Huntington's Disease Signaling	SiO2_40	0.675	0.0169	NaN	ATP5F1C,CAPNS1,CLTB,DNAJB1
Huntington's Disease Signaling	SiO2_7_Hydrophil	0.675	0.0169	NaN	ATP5F1C,CAPNS1,CLTB,DNAJB1
Huntington's Disease Signaling	SiO2_7_TMS2	0.675	0.0169	NaN	ATP5F1C,CAPNS1,CLTB,DNAJB1
Huntington's Disease Signaling	SiO2_7_TMS3	0.675	0.0169	NaN	ATP5F1C,CAPNS1,CLTB,DNAJB1
Huntington's Disease Signaling	TiO2_NM105	0.675	0.0169	NaN	ATP5F1C,CAPNS1,CLTB,DNAJB1
Ethanol Degradation IV	GrapheneOxide	0.669	0.0417	NaN	CAT
Ethanol Degradation IV	Mn2O3	0.669	0.0417	NaN	CAT
Ethanol Degradation IV	PigmentBlue	0.669	0.0417	NaN	CAT
Ethanol Degradation IV	PigmentGreen	0.669	0.0417	NaN	CAT
Ethanol Degradation IV	SiO2_15_Amino	0.669	0.0417	NaN	CAT
Ethanol Degradation IV	SiO2_15_Phospho	0.669	0.0417	NaN	CAT
Ethanol Degradation IV	SiO2_15_Unmod	0.669	0.0417	NaN	CAT
Ethanol Degradation IV	SiO2_40	0.669	0.0417	NaN	CAT
Ethanol Degradation IV	SiO2_7_Hydrophil	0.669	0.0417	NaN	CAT
Ethanol Degradation IV	SiO2_7_TMS2	0.669	0.0417	NaN	CAT
Ethanol Degradation IV	SiO2_7_TMS3	0.669	0.0417	NaN	CAT
Ethanol Degradation IV	TiO2_NM105	0.669	0.0417	NaN	CAT
IL-4 Signaling	GrapheneOxide	0.651	0.0225	NaN	HMGA1,NR3C1
IL-4 Signaling	Mn2O3	0.651	0.0225	NaN	HMGA1,NR3C1
IL-4 Signaling	PigmentBlue	0.651	0.0225	NaN	HMGA1,NR3C1
IL-4 Signaling	PigmentGreen	0.651	0.0225	NaN	HMGA1,NR3C1
IL-4 Signaling	SiO2_15_Amino	0.651	0.0225	NaN	HMGA1,NR3C1
IL-4 Signaling	SiO2_15_Phospho	0.651	0.0225	NaN	HMGA1,NR3C1
IL-4 Signaling	SiO2_15_Unmod	0.651	0.0225	NaN	HMGA1,NR3C1
IL-4 Signaling	SiO2_40	0.651	0.0225	NaN	HMGA1,NR3C1
IL-4 Signaling	SiO2_7_Hydrophil	0.651	0.0225	NaN	HMGA1,NR3C1
IL-4 Signaling	SiO2_7_TMS2	0.651	0.0225	NaN	HMGA1,NR3C1
IL-4 Signaling	SiO2_7_TMS3	0.651	0.0225	NaN	HMGA1,NR3C1
IL-4 Signaling	TiO2_NM105	0.651	0.0225	NaN	HMGA1,NR3C1
Sumoylation Pathway	GrapheneOxide	0.651	0.0225	NaN	NR3C1,UBA2
Sumoylation Pathway	Mn2O3	0.651	0.0225	NaN	NR3C1,UBA2
Sumoylation Pathway	PigmentBlue	0.651	0.0225	NaN	NR3C1,UBA2
Sumoylation Pathway	PigmentGreen	0.651	0.0225	NaN	NR3C1,UBA2
Sumoylation Pathway	SiO2_15_Amino	0.651	0.0225	NaN	NR3C1,UBA2
Sumoylation Pathway	SiO2_15_Phospho	0.651	0.0225	NaN	NR3C1,UBA2
Sumoylation Pathway	SiO2_15_Unmod	0.651	0.0225	NaN	NR3C1,UBA2
Sumoylation Pathway	SiO2_40	0.651	0.0225	NaN	NR3C1,UBA2
Sumoylation Pathway	SiO2_7_Hydrophil	0.651	0.0225	NaN	NR3C1,UBA2
Sumoylation Pathway	SiO2_7_TMS2	0.651	0.0225	NaN	NR3C1,UBA2
Sumoylation Pathway	SiO2_7_TMS3	0.651	0.0225	NaN	NR3C1,UBA2
Sumoylation Pathway	TiO2_NM105	0.651	0.0225	NaN	NR3C1,UBA2
Acute Phase Response Signaling	GrapheneOxide	0.646	0.0183	NaN	TF,NR3C1,HNRNPK
Acute Phase Response Signaling	Mn2O3	0.646	0.0183	NaN	TF,NR3C1,HNRNPK
Acute Phase Response Signaling	PigmentBlue	0.646	0.0183	NaN	TF,NR3C1,HNRNPK
Acute Phase Response Signaling	PigmentGreen	0.646	0.0183	NaN	TF,NR3C1,HNRNPK
Acute Phase Response Signaling	SiO2_15_Amino	0.646	0.0183	NaN	TF,NR3C1,HNRNPK
Acute Phase Response Signaling	SiO2_15_Phospho	0.646	0.0183	NaN	TF,NR3C1,HNRNPK
Acute Phase Response Signaling	SiO2_15_Unmod	0.646	0.0183	NaN	TF,NR3C1,HNRNPK
Acute Phase Response Signaling	SiO2_40	0.646	0.0183	NaN	TF,NR3C1,HNRNPK
Acute Phase Response Signaling	SiO2_7_Hydrophil	0.646	0.0183	NaN	TF,NR3C1,HNRNPK
Acute Phase Response Signaling	SiO2_7_TMS2	0.646	0.0183	NaN	TF,NR3C1,HNRNPK
Acute Phase Response Signaling	SiO2_7_TMS3	0.646	0.0183	NaN	TF,NR3C1,HNRNPK
Acute Phase Response Signaling	TiO2_NM105	0.646	0.0183	NaN	TF,NR3C1,HNRNPK
Sonic Hedgehog Signaling	GrapheneOxide	0.638	0.0385	NaN	PRKAR1A
Sonic Hedgehog Signaling	Mn2O3	0.638	0.0385	NaN	PRKAR1A
Sonic Hedgehog Signaling	PigmentBlue	0.638	0.0385	NaN	PRKAR1A
Sonic Hedgehog Signaling	PigmentGreen	0.638	0.0385	NaN	PRKAR1A
Sonic Hedgehog Signaling	SiO2_15_Amino	0.638	0.0385	NaN	PRKAR1A
Sonic Hedgehog Signaling	SiO2_15_Phospho	0.638	0.0385	NaN	PRKAR1A
Sonic Hedgehog Signaling	SiO2_15_Unmod	0.638	0.0385	NaN	PRKAR1A
Sonic Hedgehog Signaling	SiO2_40	0.638	0.0385	NaN	PRKAR1A
Sonic Hedgehog Signaling	SiO2_7_Hydrophil	0.638	0.0385	NaN	PRKAR1A
Sonic Hedgehog Signaling	SiO2_7_TMS2	0.638	0.0385	NaN	PRKAR1A
Sonic Hedgehog Signaling	SiO2_7_TMS3	0.638	0.0385	NaN	PRKAR1A
Sonic Hedgehog Signaling	TiO2_NM105	0.638	0.0385	NaN	PRKAR1A
Role of RIG1-like Receptors in Antiviral Innate Immunity	GrapheneOxide	0.584	0.0333	NaN	MAVS
Role of RIG1-like Receptors in Antiviral Innate Immunity	Mn2O3	0.584	0.0333	NaN	MAVS
Role of RIG1-like Receptors in Antiviral Innate Immunity	PigmentBlue	0.584	0.0333	NaN	MAVS
Role of RIG1-like Receptors in Antiviral Innate Immunity	PigmentGreen	0.584	0.0333	NaN	MAVS
Role of RIG1-like Receptors in Antiviral Innate Immunity	SiO2_15_Amino	0.584	0.0333	NaN	MAVS
Role of RIG1-like Receptors in Antiviral Innate Immunity	SiO2_15_Phospho	0.584	0.0333	NaN	MAVS
Role of RIG1-like Receptors in Antiviral Innate Immunity	SiO2_15_Unmod	0.584	0.0333	NaN	MAVS
Role of RIG1-like Receptors in Antiviral Innate Immunity	SiO2_40	0.584	0.0333	NaN	MAVS
Role of RIG1-like Receptors in Antiviral Innate Immunity	SiO2_7_Hydrophil	0.584	0.0333	NaN	MAVS
Role of RIG1-like Receptors in Antiviral Innate Immunity	SiO2_7_TMS2	0.584	0.0333	NaN	MAVS
Role of RIG1-like Receptors in Antiviral Innate Immunity	SiO2_7_TMS3	0.584	0.0333	NaN	MAVS
Role of RIG1-like Receptors in Antiviral Innate Immunity	TiO2_NM105	0.584	0.0333	NaN	MAVS
CDK5 Signaling	GrapheneOxide	0.584	0.0202	NaN	PPP1CA,PRKAR1A
CDK5 Signaling	Mn2O3	0.584	0.0202	NaN	PPP1CA,PRKAR1A
CDK5 Signaling	PigmentBlue	0.584	0.0202	NaN	PPP1CA,PRKAR1A
CDK5 Signaling	PigmentGreen	0.584	0.0202	NaN	PPP1CA,PRKAR1A
CDK5 Signaling	SiO2_15_Amino	0.584	0.0202	NaN	PPP1CA,PRKAR1A
CDK5 Signaling	SiO2_15_Phospho	0.584	0.0202	NaN	PPP1CA,PRKAR1A
CDK5 Signaling	SiO2_15_Unmod	0.584	0.0202	NaN	PPP1CA,PRKAR1A
CDK5 Signaling	SiO2_40	0.584	0.0202	NaN	PPP1CA,PRKAR1A
CDK5 Signaling	SiO2_7_Hydrophil	0.584	0.0202	NaN	PPP1CA,PRKAR1A
CDK5 Signaling	SiO2_7_TMS2	0.584	0.0202	NaN	PPP1CA,PRKAR1A
CDK5 Signaling	SiO2_7_TMS3	0.584	0.0202	NaN	PPP1CA,PRKAR1A
CDK5 Signaling	TiO2_NM105	0.584	0.0202	NaN	PPP1CA,PRKAR1A
MIF-mediated Glucocorticoid Regulation	GrapheneOxide	0.572	0.0323	NaN	NR3C1
MIF-mediated Glucocorticoid Regulation	Mn2O3	0.572	0.0323	NaN	NR3C1
MIF-mediated Glucocorticoid Regulation	PigmentBlue	0.572	0.0323	NaN	NR3C1
MIF-mediated Glucocorticoid Regulation	PigmentGreen	0.572	0.0323	NaN	NR3C1
MIF-mediated Glucocorticoid Regulation	SiO2_15_Amino	0.572	0.0323	NaN	NR3C1
MIF-mediated Glucocorticoid Regulation	SiO2_15_Phospho	0.572	0.0323	NaN	NR3C1
MIF-mediated Glucocorticoid Regulation	SiO2_15_Unmod	0.572	0.0323	NaN	NR3C1
MIF-mediated Glucocorticoid Regulation	SiO2_40	0.572	0.0323	NaN	NR3C1
MIF-mediated Glucocorticoid Regulation	SiO2_7_Hydrophil	0.572	0.0323	NaN	NR3C1
MIF-mediated Glucocorticoid Regulation	SiO2_7_TMS2	0.572	0.0323	NaN	NR3C1
MIF-mediated Glucocorticoid Regulation	SiO2_7_TMS3	0.572	0.0323	NaN	NR3C1
MIF-mediated Glucocorticoid Regulation	TiO2_NM105	0.572	0.0323	NaN	NR3C1
Complement System	GrapheneOxide	0.538	0.0294	NaN	C1QBP
Complement System	Mn2O3	0.538	0.0294	NaN	C1QBP
Complement System	PigmentBlue	0.538	0.0294	NaN	C1QBP
Complement System	PigmentGreen	0.538	0.0294	NaN	C1QBP
Complement System	SiO2_15_Amino	0.538	0.0294	NaN	C1QBP
Complement System	SiO2_15_Phospho	0.538	0.0294	NaN	C1QBP
Complement System	SiO2_15_Unmod	0.538	0.0294	NaN	C1QBP
Complement System	SiO2_40	0.538	0.0294	NaN	C1QBP
Complement System	SiO2_7_Hydrophil	0.538	0.0294	NaN	C1QBP
Complement System	SiO2_7_TMS2	0.538	0.0294	NaN	C1QBP
Complement System	SiO2_7_TMS3	0.538	0.0294	NaN	C1QBP
Complement System	TiO2_NM105	0.538	0.0294	NaN	C1QBP
Amyotrophic Lateral Sclerosis Signaling	GrapheneOxide	0.537	0.0187	NaN	CAPNS1,CAT
Amyotrophic Lateral Sclerosis Signaling	Mn2O3	0.537	0.0187	NaN	CAPNS1,CAT
Amyotrophic Lateral Sclerosis Signaling	PigmentBlue	0.537	0.0187	NaN	CAPNS1,CAT
Amyotrophic Lateral Sclerosis Signaling	PigmentGreen	0.537	0.0187	NaN	CAPNS1,CAT
Amyotrophic Lateral Sclerosis Signaling	SiO2_15_Amino	0.537	0.0187	NaN	CAPNS1,CAT
Amyotrophic Lateral Sclerosis Signaling	SiO2_15_Phospho	0.537	0.0187	NaN	CAPNS1,CAT
Amyotrophic Lateral Sclerosis Signaling	SiO2_15_Unmod	0.537	0.0187	NaN	CAPNS1,CAT
Amyotrophic Lateral Sclerosis Signaling	SiO2_40	0.537	0.0187	NaN	CAPNS1,CAT
Amyotrophic Lateral Sclerosis Signaling	SiO2_7_Hydrophil	0.537	0.0187	NaN	CAPNS1,CAT
Amyotrophic Lateral Sclerosis Signaling	SiO2_7_TMS2	0.537	0.0187	NaN	CAPNS1,CAT
Amyotrophic Lateral Sclerosis Signaling	SiO2_7_TMS3	0.537	0.0187	NaN	CAPNS1,CAT
Amyotrophic Lateral Sclerosis Signaling	TiO2_NM105	0.537	0.0187	NaN	CAPNS1,CAT
IGF-1 Signaling	GrapheneOxide	0.532	0.0185	NaN	YWHAB,PRKAR1A
IGF-1 Signaling	Mn2O3	0.532	0.0185	NaN	YWHAB,PRKAR1A
IGF-1 Signaling	PigmentBlue	0.532	0.0185	NaN	YWHAB,PRKAR1A
IGF-1 Signaling	PigmentGreen	0.532	0.0185	NaN	YWHAB,PRKAR1A
IGF-1 Signaling	SiO2_15_Amino	0.532	0.0185	NaN	YWHAB,PRKAR1A
IGF-1 Signaling	SiO2_15_Phospho	0.532	0.0185	NaN	YWHAB,PRKAR1A
IGF-1 Signaling	SiO2_15_Unmod	0.532	0.0185	NaN	YWHAB,PRKAR1A
IGF-1 Signaling	SiO2_40	0.532	0.0185	NaN	YWHAB,PRKAR1A
IGF-1 Signaling	SiO2_7_Hydrophil	0.532	0.0185	NaN	YWHAB,PRKAR1A
IGF-1 Signaling	SiO2_7_TMS2	0.532	0.0185	NaN	YWHAB,PRKAR1A
IGF-1 Signaling	SiO2_7_TMS3	0.532	0.0185	NaN	YWHAB,PRKAR1A
IGF-1 Signaling	TiO2_NM105	0.532	0.0185	NaN	YWHAB,PRKAR1A
Superpathway of Methionine Degradation	GrapheneOxide	0.528	0.0286	NaN	AHCY
Superpathway of Methionine Degradation	Mn2O3	0.528	0.0286	NaN	AHCY
Superpathway of Methionine Degradation	PigmentBlue	0.528	0.0286	NaN	AHCY
Superpathway of Methionine Degradation	PigmentGreen	0.528	0.0286	NaN	AHCY
Superpathway of Methionine Degradation	SiO2_15_Amino	0.528	0.0286	NaN	AHCY
Superpathway of Methionine Degradation	SiO2_15_Phospho	0.528	0.0286	NaN	AHCY
Superpathway of Methionine Degradation	SiO2_15_Unmod	0.528	0.0286	NaN	AHCY
Superpathway of Methionine Degradation	SiO2_40	0.528	0.0286	NaN	AHCY
Superpathway of Methionine Degradation	SiO2_7_Hydrophil	0.528	0.0286	NaN	AHCY
Superpathway of Methionine Degradation	SiO2_7_TMS2	0.528	0.0286	NaN	AHCY
Superpathway of Methionine Degradation	SiO2_7_TMS3	0.528	0.0286	NaN	AHCY
Superpathway of Methionine Degradation	TiO2_NM105	0.528	0.0286	NaN	AHCY
Virus Entry via Endocytic Pathways	GrapheneOxide	0.521	0.0182	NaN	CLTB,TFRC
Virus Entry via Endocytic Pathways	Mn2O3	0.521	0.0182	NaN	CLTB,TFRC
Virus Entry via Endocytic Pathways	PigmentBlue	0.521	0.0182	NaN	CLTB,TFRC
Virus Entry via Endocytic Pathways	PigmentGreen	0.521	0.0182	NaN	CLTB,TFRC
Virus Entry via Endocytic Pathways	SiO2_15_Amino	0.521	0.0182	NaN	CLTB,TFRC
Virus Entry via Endocytic Pathways	SiO2_15_Phospho	0.521	0.0182	NaN	CLTB,TFRC
Virus Entry via Endocytic Pathways	SiO2_15_Unmod	0.521	0.0182	NaN	CLTB,TFRC
Virus Entry via Endocytic Pathways	SiO2_40	0.521	0.0182	NaN	CLTB,TFRC
Virus Entry via Endocytic Pathways	SiO2_7_Hydrophil	0.521	0.0182	NaN	CLTB,TFRC
Virus Entry via Endocytic Pathways	SiO2_7_TMS2	0.521	0.0182	NaN	CLTB,TFRC
Virus Entry via Endocytic Pathways	SiO2_7_TMS3	0.521	0.0182	NaN	CLTB,TFRC
Virus Entry via Endocytic Pathways	TiO2_NM105	0.521	0.0182	NaN	CLTB,TFRC
Calcium Signaling	GrapheneOxide	0.521	0.0156	NaN	Tpm1,PRKAR1A,Tpm3
Calcium Signaling	Mn2O3	0.521	0.0156	NaN	Tpm1,PRKAR1A,Tpm3
Calcium Signaling	PigmentBlue	0.521	0.0156	NaN	Tpm1,PRKAR1A,Tpm3
Calcium Signaling	PigmentGreen	0.521	0.0156	NaN	Tpm1,PRKAR1A,Tpm3
Calcium Signaling	SiO2_15_Amino	0.521	0.0156	NaN	Tpm1,PRKAR1A,Tpm3
Calcium Signaling	SiO2_15_Phospho	0.521	0.0156	NaN	Tpm1,PRKAR1A,Tpm3
Calcium Signaling	SiO2_15_Unmod	0.521	0.0156	NaN	Tpm1,PRKAR1A,Tpm3
Calcium Signaling	SiO2_40	0.521	0.0156	NaN	Tpm1,PRKAR1A,Tpm3
Calcium Signaling	SiO2_7_Hydrophil	0.521	0.0156	NaN	Tpm1,PRKAR1A,Tpm3
Calcium Signaling	SiO2_7_TMS2	0.521	0.0156	NaN	Tpm1,PRKAR1A,Tpm3
Calcium Signaling	SiO2_7_TMS3	0.521	0.0156	NaN	Tpm1,PRKAR1A,Tpm3
Calcium Signaling	TiO2_NM105	0.521	0.0156	NaN	Tpm1,PRKAR1A,Tpm3
Protein Kinase A Signaling	GrapheneOxide	0.506	0.0135	-0.447	Hist1h1e,YWHAB,Acp1/LOC102549052,PPP1CA,PRKAR1A
Protein Kinase A Signaling	Mn2O3	0.506	0.0135	-1.342	Hist1h1e,YWHAB,Acp1/LOC102549052,PPP1CA,PRKAR1A
Protein Kinase A Signaling	PigmentBlue	0.506	0.0135	0.447	Hist1h1e,YWHAB,Acp1/LOC102549052,PPP1CA,PRKAR1A
Protein Kinase A Signaling	PigmentGreen	0.506	0.0135	0.447	Hist1h1e,YWHAB,Acp1/LOC102549052,PPP1CA,PRKAR1A
Protein Kinase A Signaling	SiO2_15_Amino	0.506	0.0135	0.447	Hist1h1e,YWHAB,Acp1/LOC102549052,PPP1CA,PRKAR1A
Protein Kinase A Signaling	SiO2_15_Phospho	0.506	0.0135	0.447	Hist1h1e,YWHAB,Acp1/LOC102549052,PPP1CA,PRKAR1A
Protein Kinase A Signaling	SiO2_15_Unmod	0.506	0.0135	0.447	Hist1h1e,YWHAB,Acp1/LOC102549052,PPP1CA,PRKAR1A
Protein Kinase A Signaling	SiO2_40	0.506	0.0135	-1.342	Hist1h1e,YWHAB,Acp1/LOC102549052,PPP1CA,PRKAR1A
Protein Kinase A Signaling	SiO2_7_Hydrophil	0.506	0.0135	0.447	Hist1h1e,YWHAB,Acp1/LOC102549052,PPP1CA,PRKAR1A
Protein Kinase A Signaling	SiO2_7_TMS2	0.506	0.0135	-0.447	Hist1h1e,YWHAB,Acp1/LOC102549052,PPP1CA,PRKAR1A
Protein Kinase A Signaling	SiO2_7_TMS3	0.506	0.0135	-0.447	Hist1h1e,YWHAB,Acp1/LOC102549052,PPP1CA,PRKAR1A
Protein Kinase A Signaling	TiO2_NM105	0.506	0.0135	-1.342	Hist1h1e,YWHAB,Acp1/LOC102549052,PPP1CA,PRKAR1A
Synaptic Long Term Potentiation	GrapheneOxide	0.471	0.0167	NaN	PPP1CA,PRKAR1A
Synaptic Long Term Potentiation	Mn2O3	0.471	0.0167	NaN	PPP1CA,PRKAR1A
Synaptic Long Term Potentiation	PigmentBlue	0.471	0.0167	NaN	PPP1CA,PRKAR1A
Synaptic Long Term Potentiation	PigmentGreen	0.471	0.0167	NaN	PPP1CA,PRKAR1A
Synaptic Long Term Potentiation	SiO2_15_Amino	0.471	0.0167	NaN	PPP1CA,PRKAR1A
Synaptic Long Term Potentiation	SiO2_15_Phospho	0.471	0.0167	NaN	PPP1CA,PRKAR1A
Synaptic Long Term Potentiation	SiO2_15_Unmod	0.471	0.0167	NaN	PPP1CA,PRKAR1A
Synaptic Long Term Potentiation	SiO2_40	0.471	0.0167	NaN	PPP1CA,PRKAR1A
Synaptic Long Term Potentiation	SiO2_7_Hydrophil	0.471	0.0167	NaN	PPP1CA,PRKAR1A
Synaptic Long Term Potentiation	SiO2_7_TMS2	0.471	0.0167	NaN	PPP1CA,PRKAR1A
Synaptic Long Term Potentiation	SiO2_7_TMS3	0.471	0.0167	NaN	PPP1CA,PRKAR1A
Synaptic Long Term Potentiation	TiO2_NM105	0.471	0.0167	NaN	PPP1CA,PRKAR1A
Role of p14/p19ARF in Tumor Suppression	GrapheneOxide	0.463	0.0238	NaN	NPM1
Role of p14/p19ARF in Tumor Suppression	Mn2O3	0.463	0.0238	NaN	NPM1
Role of p14/p19ARF in Tumor Suppression	PigmentBlue	0.463	0.0238	NaN	NPM1
Role of p14/p19ARF in Tumor Suppression	PigmentGreen	0.463	0.0238	NaN	NPM1
Role of p14/p19ARF in Tumor Suppression	SiO2_15_Amino	0.463	0.0238	NaN	NPM1
Role of p14/p19ARF in Tumor Suppression	SiO2_15_Phospho	0.463	0.0238	NaN	NPM1
Role of p14/p19ARF in Tumor Suppression	SiO2_15_Unmod	0.463	0.0238	NaN	NPM1
Role of p14/p19ARF in Tumor Suppression	SiO2_40	0.463	0.0238	NaN	NPM1
Role of p14/p19ARF in Tumor Suppression	SiO2_7_Hydrophil	0.463	0.0238	NaN	NPM1
Role of p14/p19ARF in Tumor Suppression	SiO2_7_TMS2	0.463	0.0238	NaN	NPM1
Role of p14/p19ARF in Tumor Suppression	SiO2_7_TMS3	0.463	0.0238	NaN	NPM1
Role of p14/p19ARF in Tumor Suppression	TiO2_NM105	0.463	0.0238	NaN	NPM1
Cellular Effects of Sildenafil (Viagra)	GrapheneOxide	0.457	0.0163	NaN	Ppp1r12a,PRKAR1A
Cellular Effects of Sildenafil (Viagra)	Mn2O3	0.457	0.0163	NaN	Ppp1r12a,PRKAR1A
Cellular Effects of Sildenafil (Viagra)	PigmentBlue	0.457	0.0163	NaN	Ppp1r12a,PRKAR1A
Cellular Effects of Sildenafil (Viagra)	PigmentGreen	0.457	0.0163	NaN	Ppp1r12a,PRKAR1A
Cellular Effects of Sildenafil (Viagra)	SiO2_15_Amino	0.457	0.0163	NaN	Ppp1r12a,PRKAR1A
Cellular Effects of Sildenafil (Viagra)	SiO2_15_Phospho	0.457	0.0163	NaN	Ppp1r12a,PRKAR1A
Cellular Effects of Sildenafil (Viagra)	SiO2_15_Unmod	0.457	0.0163	NaN	Ppp1r12a,PRKAR1A
Cellular Effects of Sildenafil (Viagra)	SiO2_40	0.457	0.0163	NaN	Ppp1r12a,PRKAR1A
Cellular Effects of Sildenafil (Viagra)	SiO2_7_Hydrophil	0.457	0.0163	NaN	Ppp1r12a,PRKAR1A
Cellular Effects of Sildenafil (Viagra)	SiO2_7_TMS2	0.457	0.0163	NaN	Ppp1r12a,PRKAR1A
Cellular Effects of Sildenafil (Viagra)	SiO2_7_TMS3	0.457	0.0163	NaN	Ppp1r12a,PRKAR1A
Cellular Effects of Sildenafil (Viagra)	TiO2_NM105	0.457	0.0163	NaN	Ppp1r12a,PRKAR1A
PI3K/AKT Signaling	GrapheneOxide	0.453	0.0161	NaN	YWHAB,EIF4EBP1
PI3K/AKT Signaling	Mn2O3	0.453	0.0161	NaN	YWHAB,EIF4EBP1
PI3K/AKT Signaling	PigmentBlue	0.453	0.0161	NaN	YWHAB,EIF4EBP1
PI3K/AKT Signaling	PigmentGreen	0.453	0.0161	NaN	YWHAB,EIF4EBP1
PI3K/AKT Signaling	SiO2_15_Amino	0.453	0.0161	NaN	YWHAB,EIF4EBP1
PI3K/AKT Signaling	SiO2_15_Phospho	0.453	0.0161	NaN	YWHAB,EIF4EBP1
PI3K/AKT Signaling	SiO2_15_Unmod	0.453	0.0161	NaN	YWHAB,EIF4EBP1
PI3K/AKT Signaling	SiO2_40	0.453	0.0161	NaN	YWHAB,EIF4EBP1
PI3K/AKT Signaling	SiO2_7_Hydrophil	0.453	0.0161	NaN	YWHAB,EIF4EBP1
PI3K/AKT Signaling	SiO2_7_TMS2	0.453	0.0161	NaN	YWHAB,EIF4EBP1
PI3K/AKT Signaling	SiO2_7_TMS3	0.453	0.0161	NaN	YWHAB,EIF4EBP1
PI3K/AKT Signaling	TiO2_NM105	0.453	0.0161	NaN	YWHAB,EIF4EBP1
iNOS Signaling	GrapheneOxide	0.446	0.0227	NaN	HMGA1
iNOS Signaling	Mn2O3	0.446	0.0227	NaN	HMGA1
iNOS Signaling	PigmentBlue	0.446	0.0227	NaN	HMGA1
iNOS Signaling	PigmentGreen	0.446	0.0227	NaN	HMGA1
iNOS Signaling	SiO2_15_Amino	0.446	0.0227	NaN	HMGA1
iNOS Signaling	SiO2_15_Phospho	0.446	0.0227	NaN	HMGA1
iNOS Signaling	SiO2_15_Unmod	0.446	0.0227	NaN	HMGA1
iNOS Signaling	SiO2_40	0.446	0.0227	NaN	HMGA1
iNOS Signaling	SiO2_7_Hydrophil	0.446	0.0227	NaN	HMGA1
iNOS Signaling	SiO2_7_TMS2	0.446	0.0227	NaN	HMGA1
iNOS Signaling	SiO2_7_TMS3	0.446	0.0227	NaN	HMGA1
iNOS Signaling	TiO2_NM105	0.446	0.0227	NaN	HMGA1
CCR3 Signaling in Eosinophils	GrapheneOxide	0.44	0.0157	NaN	CFL1,Ppp1r12a
CCR3 Signaling in Eosinophils	Mn2O3	0.44	0.0157	NaN	CFL1,Ppp1r12a
CCR3 Signaling in Eosinophils	PigmentBlue	0.44	0.0157	NaN	CFL1,Ppp1r12a
CCR3 Signaling in Eosinophils	PigmentGreen	0.44	0.0157	NaN	CFL1,Ppp1r12a
CCR3 Signaling in Eosinophils	SiO2_15_Amino	0.44	0.0157	NaN	CFL1,Ppp1r12a
CCR3 Signaling in Eosinophils	SiO2_15_Phospho	0.44	0.0157	NaN	CFL1,Ppp1r12a
CCR3 Signaling in Eosinophils	SiO2_15_Unmod	0.44	0.0157	NaN	CFL1,Ppp1r12a
CCR3 Signaling in Eosinophils	SiO2_40	0.44	0.0157	NaN	CFL1,Ppp1r12a
CCR3 Signaling in Eosinophils	SiO2_7_Hydrophil	0.44	0.0157	NaN	CFL1,Ppp1r12a
CCR3 Signaling in Eosinophils	SiO2_7_TMS2	0.44	0.0157	NaN	CFL1,Ppp1r12a
CCR3 Signaling in Eosinophils	SiO2_7_TMS3	0.44	0.0157	NaN	CFL1,Ppp1r12a
CCR3 Signaling in Eosinophils	TiO2_NM105	0.44	0.0157	NaN	CFL1,Ppp1r12a
nNOS Signaling in Neurons	GrapheneOxide	0.439	0.0222	NaN	CAPNS1
nNOS Signaling in Neurons	Mn2O3	0.439	0.0222	NaN	CAPNS1
nNOS Signaling in Neurons	PigmentBlue	0.439	0.0222	NaN	CAPNS1
nNOS Signaling in Neurons	PigmentGreen	0.439	0.0222	NaN	CAPNS1
nNOS Signaling in Neurons	SiO2_15_Amino	0.439	0.0222	NaN	CAPNS1
nNOS Signaling in Neurons	SiO2_15_Phospho	0.439	0.0222	NaN	CAPNS1
nNOS Signaling in Neurons	SiO2_15_Unmod	0.439	0.0222	NaN	CAPNS1
nNOS Signaling in Neurons	SiO2_40	0.439	0.0222	NaN	CAPNS1
nNOS Signaling in Neurons	SiO2_7_Hydrophil	0.439	0.0222	NaN	CAPNS1
nNOS Signaling in Neurons	SiO2_7_TMS2	0.439	0.0222	NaN	CAPNS1
nNOS Signaling in Neurons	SiO2_7_TMS3	0.439	0.0222	NaN	CAPNS1
nNOS Signaling in Neurons	TiO2_NM105	0.439	0.0222	NaN	CAPNS1
Cdc42 Signaling	GrapheneOxide	0.435	0.0156	NaN	CFL1,Ppp1r12a
Cdc42 Signaling	Mn2O3	0.435	0.0156	NaN	CFL1,Ppp1r12a
Cdc42 Signaling	PigmentBlue	0.435	0.0156	NaN	CFL1,Ppp1r12a
Cdc42 Signaling	PigmentGreen	0.435	0.0156	NaN	CFL1,Ppp1r12a
Cdc42 Signaling	SiO2_15_Amino	0.435	0.0156	NaN	CFL1,Ppp1r12a
Cdc42 Signaling	SiO2_15_Phospho	0.435	0.0156	NaN	CFL1,Ppp1r12a
Cdc42 Signaling	SiO2_15_Unmod	0.435	0.0156	NaN	CFL1,Ppp1r12a
Cdc42 Signaling	SiO2_40	0.435	0.0156	NaN	CFL1,Ppp1r12a
Cdc42 Signaling	SiO2_7_Hydrophil	0.435	0.0156	NaN	CFL1,Ppp1r12a
Cdc42 Signaling	SiO2_7_TMS2	0.435	0.0156	NaN	CFL1,Ppp1r12a
Cdc42 Signaling	SiO2_7_TMS3	0.435	0.0156	NaN	CFL1,Ppp1r12a
Cdc42 Signaling	TiO2_NM105	0.435	0.0156	NaN	CFL1,Ppp1r12a
Androgen Signaling	GrapheneOxide	0.423	0.0153	NaN	DNAJB1,PRKAR1A
Androgen Signaling	Mn2O3	0.423	0.0153	NaN	DNAJB1,PRKAR1A
Androgen Signaling	PigmentBlue	0.423	0.0153	NaN	DNAJB1,PRKAR1A
Androgen Signaling	PigmentGreen	0.423	0.0153	NaN	DNAJB1,PRKAR1A
Androgen Signaling	SiO2_15_Amino	0.423	0.0153	NaN	DNAJB1,PRKAR1A
Androgen Signaling	SiO2_15_Phospho	0.423	0.0153	NaN	DNAJB1,PRKAR1A
Androgen Signaling	SiO2_15_Unmod	0.423	0.0153	NaN	DNAJB1,PRKAR1A
Androgen Signaling	SiO2_40	0.423	0.0153	NaN	DNAJB1,PRKAR1A
Androgen Signaling	SiO2_7_Hydrophil	0.423	0.0153	NaN	DNAJB1,PRKAR1A
Androgen Signaling	SiO2_7_TMS2	0.423	0.0153	NaN	DNAJB1,PRKAR1A
Androgen Signaling	SiO2_7_TMS3	0.423	0.0153	NaN	DNAJB1,PRKAR1A
Androgen Signaling	TiO2_NM105	0.423	0.0153	NaN	DNAJB1,PRKAR1A
Transcriptional Regulatory Network in Embryonic Stem Cells	GrapheneOxide	0.417	0.0208	NaN	SET
Transcriptional Regulatory Network in Embryonic Stem Cells	Mn2O3	0.417	0.0208	NaN	SET
Transcriptional Regulatory Network in Embryonic Stem Cells	PigmentBlue	0.417	0.0208	NaN	SET
Transcriptional Regulatory Network in Embryonic Stem Cells	PigmentGreen	0.417	0.0208	NaN	SET
Transcriptional Regulatory Network in Embryonic Stem Cells	SiO2_15_Amino	0.417	0.0208	NaN	SET
Transcriptional Regulatory Network in Embryonic Stem Cells	SiO2_15_Phospho	0.417	0.0208	NaN	SET
Transcriptional Regulatory Network in Embryonic Stem Cells	SiO2_15_Unmod	0.417	0.0208	NaN	SET
Transcriptional Regulatory Network in Embryonic Stem Cells	SiO2_40	0.417	0.0208	NaN	SET
Transcriptional Regulatory Network in Embryonic Stem Cells	SiO2_7_Hydrophil	0.417	0.0208	NaN	SET
Transcriptional Regulatory Network in Embryonic Stem Cells	SiO2_7_TMS2	0.417	0.0208	NaN	SET
Transcriptional Regulatory Network in Embryonic Stem Cells	SiO2_7_TMS3	0.417	0.0208	NaN	SET
Transcriptional Regulatory Network in Embryonic Stem Cells	TiO2_NM105	0.417	0.0208	NaN	SET
Cardiac Î²-adrenergic Signaling	GrapheneOxide	0.415	0.015	NaN	PPP1CA,PRKAR1A
Cardiac Î²-adrenergic Signaling	Mn2O3	0.415	0.015	NaN	PPP1CA,PRKAR1A
Cardiac Î²-adrenergic Signaling	PigmentBlue	0.415	0.015	NaN	PPP1CA,PRKAR1A
Cardiac Î²-adrenergic Signaling	PigmentGreen	0.415	0.015	NaN	PPP1CA,PRKAR1A
Cardiac Î²-adrenergic Signaling	SiO2_15_Amino	0.415	0.015	NaN	PPP1CA,PRKAR1A
Cardiac Î²-adrenergic Signaling	SiO2_15_Phospho	0.415	0.015	NaN	PPP1CA,PRKAR1A
Cardiac Î²-adrenergic Signaling	SiO2_15_Unmod	0.415	0.015	NaN	PPP1CA,PRKAR1A
Cardiac Î²-adrenergic Signaling	SiO2_40	0.415	0.015	NaN	PPP1CA,PRKAR1A
Cardiac Î²-adrenergic Signaling	SiO2_7_Hydrophil	0.415	0.015	NaN	PPP1CA,PRKAR1A
Cardiac Î²-adrenergic Signaling	SiO2_7_TMS2	0.415	0.015	NaN	PPP1CA,PRKAR1A
Cardiac Î²-adrenergic Signaling	SiO2_7_TMS3	0.415	0.015	NaN	PPP1CA,PRKAR1A
Cardiac Î²-adrenergic Signaling	TiO2_NM105	0.415	0.015	NaN	PPP1CA,PRKAR1A
Phototransduction Pathway	GrapheneOxide	0.41	0.0204	NaN	PRKAR1A
Phototransduction Pathway	Mn2O3	0.41	0.0204	NaN	PRKAR1A
Phototransduction Pathway	PigmentBlue	0.41	0.0204	NaN	PRKAR1A
Phototransduction Pathway	PigmentGreen	0.41	0.0204	NaN	PRKAR1A
Phototransduction Pathway	SiO2_15_Amino	0.41	0.0204	NaN	PRKAR1A
Phototransduction Pathway	SiO2_15_Phospho	0.41	0.0204	NaN	PRKAR1A
Phototransduction Pathway	SiO2_15_Unmod	0.41	0.0204	NaN	PRKAR1A
Phototransduction Pathway	SiO2_40	0.41	0.0204	NaN	PRKAR1A
Phototransduction Pathway	SiO2_7_Hydrophil	0.41	0.0204	NaN	PRKAR1A
Phototransduction Pathway	SiO2_7_TMS2	0.41	0.0204	NaN	PRKAR1A
Phototransduction Pathway	SiO2_7_TMS3	0.41	0.0204	NaN	PRKAR1A
Phototransduction Pathway	TiO2_NM105	0.41	0.0204	NaN	PRKAR1A
D-myo-inositol (1,4,5,6)-Tetrakisphosphate Biosynthesis	GrapheneOxide	0.407	0.0148	NaN	SET,PPP1CA
D-myo-inositol (1,4,5,6)-Tetrakisphosphate Biosynthesis	Mn2O3	0.407	0.0148	NaN	SET,PPP1CA
D-myo-inositol (1,4,5,6)-Tetrakisphosphate Biosynthesis	PigmentBlue	0.407	0.0148	NaN	SET,PPP1CA
D-myo-inositol (1,4,5,6)-Tetrakisphosphate Biosynthesis	PigmentGreen	0.407	0.0148	NaN	SET,PPP1CA
D-myo-inositol (1,4,5,6)-Tetrakisphosphate Biosynthesis	SiO2_15_Amino	0.407	0.0148	NaN	SET,PPP1CA
D-myo-inositol (1,4,5,6)-Tetrakisphosphate Biosynthesis	SiO2_15_Phospho	0.407	0.0148	NaN	SET,PPP1CA
D-myo-inositol (1,4,5,6)-Tetrakisphosphate Biosynthesis	SiO2_15_Unmod	0.407	0.0148	NaN	SET,PPP1CA
D-myo-inositol (1,4,5,6)-Tetrakisphosphate Biosynthesis	SiO2_40	0.407	0.0148	NaN	SET,PPP1CA
D-myo-inositol (1,4,5,6)-Tetrakisphosphate Biosynthesis	SiO2_7_Hydrophil	0.407	0.0148	NaN	SET,PPP1CA
D-myo-inositol (1,4,5,6)-Tetrakisphosphate Biosynthesis	SiO2_7_TMS2	0.407	0.0148	NaN	SET,PPP1CA
D-myo-inositol (1,4,5,6)-Tetrakisphosphate Biosynthesis	SiO2_7_TMS3	0.407	0.0148	NaN	SET,PPP1CA
D-myo-inositol (1,4,5,6)-Tetrakisphosphate Biosynthesis	TiO2_NM105	0.407	0.0148	NaN	SET,PPP1CA
D-myo-inositol (3,4,5,6)-tetrakisphosphate Biosynthesis	GrapheneOxide	0.407	0.0148	NaN	SET,PPP1CA
D-myo-inositol (3,4,5,6)-tetrakisphosphate Biosynthesis	Mn2O3	0.407	0.0148	NaN	SET,PPP1CA
D-myo-inositol (3,4,5,6)-tetrakisphosphate Biosynthesis	PigmentBlue	0.407	0.0148	NaN	SET,PPP1CA
D-myo-inositol (3,4,5,6)-tetrakisphosphate Biosynthesis	PigmentGreen	0.407	0.0148	NaN	SET,PPP1CA
D-myo-inositol (3,4,5,6)-tetrakisphosphate Biosynthesis	SiO2_15_Amino	0.407	0.0148	NaN	SET,PPP1CA
D-myo-inositol (3,4,5,6)-tetrakisphosphate Biosynthesis	SiO2_15_Phospho	0.407	0.0148	NaN	SET,PPP1CA
D-myo-inositol (3,4,5,6)-tetrakisphosphate Biosynthesis	SiO2_15_Unmod	0.407	0.0148	NaN	SET,PPP1CA
D-myo-inositol (3,4,5,6)-tetrakisphosphate Biosynthesis	SiO2_40	0.407	0.0148	NaN	SET,PPP1CA
D-myo-inositol (3,4,5,6)-tetrakisphosphate Biosynthesis	SiO2_7_Hydrophil	0.407	0.0148	NaN	SET,PPP1CA
D-myo-inositol (3,4,5,6)-tetrakisphosphate Biosynthesis	SiO2_7_TMS2	0.407	0.0148	NaN	SET,PPP1CA
D-myo-inositol (3,4,5,6)-tetrakisphosphate Biosynthesis	SiO2_7_TMS3	0.407	0.0148	NaN	SET,PPP1CA
D-myo-inositol (3,4,5,6)-tetrakisphosphate Biosynthesis	TiO2_NM105	0.407	0.0148	NaN	SET,PPP1CA
Cell Cycle: G2/M DNA Damage Checkpoint Regulation	GrapheneOxide	0.403	0.02	NaN	YWHAB
Cell Cycle: G2/M DNA Damage Checkpoint Regulation	Mn2O3	0.403	0.02	NaN	YWHAB
Cell Cycle: G2/M DNA Damage Checkpoint Regulation	PigmentBlue	0.403	0.02	NaN	YWHAB
Cell Cycle: G2/M DNA Damage Checkpoint Regulation	PigmentGreen	0.403	0.02	NaN	YWHAB
Cell Cycle: G2/M DNA Damage Checkpoint Regulation	SiO2_15_Amino	0.403	0.02	NaN	YWHAB
Cell Cycle: G2/M DNA Damage Checkpoint Regulation	SiO2_15_Phospho	0.403	0.02	NaN	YWHAB
Cell Cycle: G2/M DNA Damage Checkpoint Regulation	SiO2_15_Unmod	0.403	0.02	NaN	YWHAB
Cell Cycle: G2/M DNA Damage Checkpoint Regulation	SiO2_40	0.403	0.02	NaN	YWHAB
Cell Cycle: G2/M DNA Damage Checkpoint Regulation	SiO2_7_Hydrophil	0.403	0.02	NaN	YWHAB
Cell Cycle: G2/M DNA Damage Checkpoint Regulation	SiO2_7_TMS2	0.403	0.02	NaN	YWHAB
Cell Cycle: G2/M DNA Damage Checkpoint Regulation	SiO2_7_TMS3	0.403	0.02	NaN	YWHAB
Cell Cycle: G2/M DNA Damage Checkpoint Regulation	TiO2_NM105	0.403	0.02	NaN	YWHAB
Semaphorin Signaling in Neurons	GrapheneOxide	0.396	0.0196	NaN	CFL1
Semaphorin Signaling in Neurons	Mn2O3	0.396	0.0196	NaN	CFL1
Semaphorin Signaling in Neurons	PigmentBlue	0.396	0.0196	NaN	CFL1
Semaphorin Signaling in Neurons	PigmentGreen	0.396	0.0196	NaN	CFL1
Semaphorin Signaling in Neurons	SiO2_15_Amino	0.396	0.0196	NaN	CFL1
Semaphorin Signaling in Neurons	SiO2_15_Phospho	0.396	0.0196	NaN	CFL1
Semaphorin Signaling in Neurons	SiO2_15_Unmod	0.396	0.0196	NaN	CFL1
Semaphorin Signaling in Neurons	SiO2_40	0.396	0.0196	NaN	CFL1
Semaphorin Signaling in Neurons	SiO2_7_Hydrophil	0.396	0.0196	NaN	CFL1
Semaphorin Signaling in Neurons	SiO2_7_TMS2	0.396	0.0196	NaN	CFL1
Semaphorin Signaling in Neurons	SiO2_7_TMS3	0.396	0.0196	NaN	CFL1
Semaphorin Signaling in Neurons	TiO2_NM105	0.396	0.0196	NaN	CFL1
Epithelial Adherens Junction Signaling	GrapheneOxide	0.392	0.0144	NaN	LMO7,ZYX
Epithelial Adherens Junction Signaling	Mn2O3	0.392	0.0144	NaN	LMO7,ZYX
Epithelial Adherens Junction Signaling	PigmentBlue	0.392	0.0144	NaN	LMO7,ZYX
Epithelial Adherens Junction Signaling	PigmentGreen	0.392	0.0144	NaN	LMO7,ZYX
Epithelial Adherens Junction Signaling	SiO2_15_Amino	0.392	0.0144	NaN	LMO7,ZYX
Epithelial Adherens Junction Signaling	SiO2_15_Phospho	0.392	0.0144	NaN	LMO7,ZYX
Epithelial Adherens Junction Signaling	SiO2_15_Unmod	0.392	0.0144	NaN	LMO7,ZYX
Epithelial Adherens Junction Signaling	SiO2_40	0.392	0.0144	NaN	LMO7,ZYX
Epithelial Adherens Junction Signaling	SiO2_7_Hydrophil	0.392	0.0144	NaN	LMO7,ZYX
Epithelial Adherens Junction Signaling	SiO2_7_TMS2	0.392	0.0144	NaN	LMO7,ZYX
Epithelial Adherens Junction Signaling	SiO2_7_TMS3	0.392	0.0144	NaN	LMO7,ZYX
Epithelial Adherens Junction Signaling	TiO2_NM105	0.392	0.0144	NaN	LMO7,ZYX
Glutamate Receptor Signaling	GrapheneOxide	0.371	0.0182	NaN	HOMER3
Glutamate Receptor Signaling	Mn2O3	0.371	0.0182	NaN	HOMER3
Glutamate Receptor Signaling	PigmentBlue	0.371	0.0182	NaN	HOMER3
Glutamate Receptor Signaling	PigmentGreen	0.371	0.0182	NaN	HOMER3
Glutamate Receptor Signaling	SiO2_15_Amino	0.371	0.0182	NaN	HOMER3
Glutamate Receptor Signaling	SiO2_15_Phospho	0.371	0.0182	NaN	HOMER3
Glutamate Receptor Signaling	SiO2_15_Unmod	0.371	0.0182	NaN	HOMER3
Glutamate Receptor Signaling	SiO2_40	0.371	0.0182	NaN	HOMER3
Glutamate Receptor Signaling	SiO2_7_Hydrophil	0.371	0.0182	NaN	HOMER3
Glutamate Receptor Signaling	SiO2_7_TMS2	0.371	0.0182	NaN	HOMER3
Glutamate Receptor Signaling	SiO2_7_TMS3	0.371	0.0182	NaN	HOMER3
Glutamate Receptor Signaling	TiO2_NM105	0.371	0.0182	NaN	HOMER3
Ovarian Cancer Signaling	GrapheneOxide	0.366	0.0137	NaN	MSH6,PRKAR1A
Ovarian Cancer Signaling	Mn2O3	0.366	0.0137	NaN	MSH6,PRKAR1A
Ovarian Cancer Signaling	PigmentBlue	0.366	0.0137	NaN	MSH6,PRKAR1A
Ovarian Cancer Signaling	PigmentGreen	0.366	0.0137	NaN	MSH6,PRKAR1A
Ovarian Cancer Signaling	SiO2_15_Amino	0.366	0.0137	NaN	MSH6,PRKAR1A
Ovarian Cancer Signaling	SiO2_15_Phospho	0.366	0.0137	NaN	MSH6,PRKAR1A
Ovarian Cancer Signaling	SiO2_15_Unmod	0.366	0.0137	NaN	MSH6,PRKAR1A
Ovarian Cancer Signaling	SiO2_40	0.366	0.0137	NaN	MSH6,PRKAR1A
Ovarian Cancer Signaling	SiO2_7_Hydrophil	0.366	0.0137	NaN	MSH6,PRKAR1A
Ovarian Cancer Signaling	SiO2_7_TMS2	0.366	0.0137	NaN	MSH6,PRKAR1A
Ovarian Cancer Signaling	SiO2_7_TMS3	0.366	0.0137	NaN	MSH6,PRKAR1A
Ovarian Cancer Signaling	TiO2_NM105	0.366	0.0137	NaN	MSH6,PRKAR1A
3-phosphoinositide Degradation	GrapheneOxide	0.356	0.0134	NaN	SET,PPP1CA
3-phosphoinositide Degradation	Mn2O3	0.356	0.0134	NaN	SET,PPP1CA
3-phosphoinositide Degradation	PigmentBlue	0.356	0.0134	NaN	SET,PPP1CA
3-phosphoinositide Degradation	PigmentGreen	0.356	0.0134	NaN	SET,PPP1CA
3-phosphoinositide Degradation	SiO2_15_Amino	0.356	0.0134	NaN	SET,PPP1CA
3-phosphoinositide Degradation	SiO2_15_Phospho	0.356	0.0134	NaN	SET,PPP1CA
3-phosphoinositide Degradation	SiO2_15_Unmod	0.356	0.0134	NaN	SET,PPP1CA
3-phosphoinositide Degradation	SiO2_40	0.356	0.0134	NaN	SET,PPP1CA
3-phosphoinositide Degradation	SiO2_7_Hydrophil	0.356	0.0134	NaN	SET,PPP1CA
3-phosphoinositide Degradation	SiO2_7_TMS2	0.356	0.0134	NaN	SET,PPP1CA
3-phosphoinositide Degradation	SiO2_7_TMS3	0.356	0.0134	NaN	SET,PPP1CA
3-phosphoinositide Degradation	TiO2_NM105	0.356	0.0134	NaN	SET,PPP1CA
Ephrin A Signaling	GrapheneOxide	0.349	0.0169	NaN	CFL1
Ephrin A Signaling	Mn2O3	0.349	0.0169	NaN	CFL1
Ephrin A Signaling	PigmentBlue	0.349	0.0169	NaN	CFL1
Ephrin A Signaling	PigmentGreen	0.349	0.0169	NaN	CFL1
Ephrin A Signaling	SiO2_15_Amino	0.349	0.0169	NaN	CFL1
Ephrin A Signaling	SiO2_15_Phospho	0.349	0.0169	NaN	CFL1
Ephrin A Signaling	SiO2_15_Unmod	0.349	0.0169	NaN	CFL1
Ephrin A Signaling	SiO2_40	0.349	0.0169	NaN	CFL1
Ephrin A Signaling	SiO2_7_Hydrophil	0.349	0.0169	NaN	CFL1
Ephrin A Signaling	SiO2_7_TMS2	0.349	0.0169	NaN	CFL1
Ephrin A Signaling	SiO2_7_TMS3	0.349	0.0169	NaN	CFL1
Ephrin A Signaling	TiO2_NM105	0.349	0.0169	NaN	CFL1
Regulation of Cellular Mechanics by Calpain Protease	GrapheneOxide	0.343	0.0167	NaN	CAPNS1
Regulation of Cellular Mechanics by Calpain Protease	Mn2O3	0.343	0.0167	NaN	CAPNS1
Regulation of Cellular Mechanics by Calpain Protease	PigmentBlue	0.343	0.0167	NaN	CAPNS1
Regulation of Cellular Mechanics by Calpain Protease	PigmentGreen	0.343	0.0167	NaN	CAPNS1
Regulation of Cellular Mechanics by Calpain Protease	SiO2_15_Amino	0.343	0.0167	NaN	CAPNS1
Regulation of Cellular Mechanics by Calpain Protease	SiO2_15_Phospho	0.343	0.0167	NaN	CAPNS1
Regulation of Cellular Mechanics by Calpain Protease	SiO2_15_Unmod	0.343	0.0167	NaN	CAPNS1
Regulation of Cellular Mechanics by Calpain Protease	SiO2_40	0.343	0.0167	NaN	CAPNS1
Regulation of Cellular Mechanics by Calpain Protease	SiO2_7_Hydrophil	0.343	0.0167	NaN	CAPNS1
Regulation of Cellular Mechanics by Calpain Protease	SiO2_7_TMS2	0.343	0.0167	NaN	CAPNS1
Regulation of Cellular Mechanics by Calpain Protease	SiO2_7_TMS3	0.343	0.0167	NaN	CAPNS1
Regulation of Cellular Mechanics by Calpain Protease	TiO2_NM105	0.343	0.0167	NaN	CAPNS1
D-myo-inositol-5-phosphate Metabolism	GrapheneOxide	0.343	0.0131	NaN	SET,PPP1CA
D-myo-inositol-5-phosphate Metabolism	Mn2O3	0.343	0.0131	NaN	SET,PPP1CA
D-myo-inositol-5-phosphate Metabolism	PigmentBlue	0.343	0.0131	NaN	SET,PPP1CA
D-myo-inositol-5-phosphate Metabolism	PigmentGreen	0.343	0.0131	NaN	SET,PPP1CA
D-myo-inositol-5-phosphate Metabolism	SiO2_15_Amino	0.343	0.0131	NaN	SET,PPP1CA
D-myo-inositol-5-phosphate Metabolism	SiO2_15_Phospho	0.343	0.0131	NaN	SET,PPP1CA
D-myo-inositol-5-phosphate Metabolism	SiO2_15_Unmod	0.343	0.0131	NaN	SET,PPP1CA
D-myo-inositol-5-phosphate Metabolism	SiO2_40	0.343	0.0131	NaN	SET,PPP1CA
D-myo-inositol-5-phosphate Metabolism	SiO2_7_Hydrophil	0.343	0.0131	NaN	SET,PPP1CA
D-myo-inositol-5-phosphate Metabolism	SiO2_7_TMS2	0.343	0.0131	NaN	SET,PPP1CA
D-myo-inositol-5-phosphate Metabolism	SiO2_7_TMS3	0.343	0.0131	NaN	SET,PPP1CA
D-myo-inositol-5-phosphate Metabolism	TiO2_NM105	0.343	0.0131	NaN	SET,PPP1CA
Remodeling of Epithelial Adherens Junctions	GrapheneOxide	0.333	0.0161	NaN	ZYX
Remodeling of Epithelial Adherens Junctions	Mn2O3	0.333	0.0161	NaN	ZYX
Remodeling of Epithelial Adherens Junctions	PigmentBlue	0.333	0.0161	NaN	ZYX
Remodeling of Epithelial Adherens Junctions	PigmentGreen	0.333	0.0161	NaN	ZYX
Remodeling of Epithelial Adherens Junctions	SiO2_15_Amino	0.333	0.0161	NaN	ZYX
Remodeling of Epithelial Adherens Junctions	SiO2_15_Phospho	0.333	0.0161	NaN	ZYX
Remodeling of Epithelial Adherens Junctions	SiO2_15_Unmod	0.333	0.0161	NaN	ZYX
Remodeling of Epithelial Adherens Junctions	SiO2_40	0.333	0.0161	NaN	ZYX
Remodeling of Epithelial Adherens Junctions	SiO2_7_Hydrophil	0.333	0.0161	NaN	ZYX
Remodeling of Epithelial Adherens Junctions	SiO2_7_TMS2	0.333	0.0161	NaN	ZYX
Remodeling of Epithelial Adherens Junctions	SiO2_7_TMS3	0.333	0.0161	NaN	ZYX
Remodeling of Epithelial Adherens Junctions	TiO2_NM105	0.333	0.0161	NaN	ZYX
Dopamine-DARPP32 Feedback in cAMP Signaling	GrapheneOxide	0.331	0.0127	NaN	PPP1CA,PRKAR1A
Dopamine-DARPP32 Feedback in cAMP Signaling	Mn2O3	0.331	0.0127	NaN	PPP1CA,PRKAR1A
Dopamine-DARPP32 Feedback in cAMP Signaling	PigmentBlue	0.331	0.0127	NaN	PPP1CA,PRKAR1A
Dopamine-DARPP32 Feedback in cAMP Signaling	PigmentGreen	0.331	0.0127	NaN	PPP1CA,PRKAR1A
Dopamine-DARPP32 Feedback in cAMP Signaling	SiO2_15_Amino	0.331	0.0127	NaN	PPP1CA,PRKAR1A
Dopamine-DARPP32 Feedback in cAMP Signaling	SiO2_15_Phospho	0.331	0.0127	NaN	PPP1CA,PRKAR1A
Dopamine-DARPP32 Feedback in cAMP Signaling	SiO2_15_Unmod	0.331	0.0127	NaN	PPP1CA,PRKAR1A
Dopamine-DARPP32 Feedback in cAMP Signaling	SiO2_40	0.331	0.0127	NaN	PPP1CA,PRKAR1A
Dopamine-DARPP32 Feedback in cAMP Signaling	SiO2_7_Hydrophil	0.331	0.0127	NaN	PPP1CA,PRKAR1A
Dopamine-DARPP32 Feedback in cAMP Signaling	SiO2_7_TMS2	0.331	0.0127	NaN	PPP1CA,PRKAR1A
Dopamine-DARPP32 Feedback in cAMP Signaling	SiO2_7_TMS3	0.331	0.0127	NaN	PPP1CA,PRKAR1A
Dopamine-DARPP32 Feedback in cAMP Signaling	TiO2_NM105	0.331	0.0127	NaN	PPP1CA,PRKAR1A
UVB-Induced MAPK Signaling	GrapheneOxide	0.328	0.0159	NaN	EIF4EBP1
UVB-Induced MAPK Signaling	Mn2O3	0.328	0.0159	NaN	EIF4EBP1
UVB-Induced MAPK Signaling	PigmentBlue	0.328	0.0159	NaN	EIF4EBP1
UVB-Induced MAPK Signaling	PigmentGreen	0.328	0.0159	NaN	EIF4EBP1
UVB-Induced MAPK Signaling	SiO2_15_Amino	0.328	0.0159	NaN	EIF4EBP1
UVB-Induced MAPK Signaling	SiO2_15_Phospho	0.328	0.0159	NaN	EIF4EBP1
UVB-Induced MAPK Signaling	SiO2_15_Unmod	0.328	0.0159	NaN	EIF4EBP1
UVB-Induced MAPK Signaling	SiO2_40	0.328	0.0159	NaN	EIF4EBP1
UVB-Induced MAPK Signaling	SiO2_7_Hydrophil	0.328	0.0159	NaN	EIF4EBP1
UVB-Induced MAPK Signaling	SiO2_7_TMS2	0.328	0.0159	NaN	EIF4EBP1
UVB-Induced MAPK Signaling	SiO2_7_TMS3	0.328	0.0159	NaN	EIF4EBP1
UVB-Induced MAPK Signaling	TiO2_NM105	0.328	0.0159	NaN	EIF4EBP1
Melatonin Signaling	GrapheneOxide	0.309	0.0149	NaN	PRKAR1A
Melatonin Signaling	Mn2O3	0.309	0.0149	NaN	PRKAR1A
Melatonin Signaling	PigmentBlue	0.309	0.0149	NaN	PRKAR1A
Melatonin Signaling	PigmentGreen	0.309	0.0149	NaN	PRKAR1A
Melatonin Signaling	SiO2_15_Amino	0.309	0.0149	NaN	PRKAR1A
Melatonin Signaling	SiO2_15_Phospho	0.309	0.0149	NaN	PRKAR1A
Melatonin Signaling	SiO2_15_Unmod	0.309	0.0149	NaN	PRKAR1A
Melatonin Signaling	SiO2_40	0.309	0.0149	NaN	PRKAR1A
Melatonin Signaling	SiO2_7_Hydrophil	0.309	0.0149	NaN	PRKAR1A
Melatonin Signaling	SiO2_7_TMS2	0.309	0.0149	NaN	PRKAR1A
Melatonin Signaling	SiO2_7_TMS3	0.309	0.0149	NaN	PRKAR1A
Melatonin Signaling	TiO2_NM105	0.309	0.0149	NaN	PRKAR1A
TREM1 Signaling	GrapheneOxide	0.305	0.0147	NaN	ICAM1
TREM1 Signaling	Mn2O3	0.305	0.0147	NaN	ICAM1
TREM1 Signaling	PigmentBlue	0.305	0.0147	NaN	ICAM1
TREM1 Signaling	PigmentGreen	0.305	0.0147	NaN	ICAM1
TREM1 Signaling	SiO2_15_Amino	0.305	0.0147	NaN	ICAM1
TREM1 Signaling	SiO2_15_Phospho	0.305	0.0147	NaN	ICAM1
TREM1 Signaling	SiO2_15_Unmod	0.305	0.0147	NaN	ICAM1
TREM1 Signaling	SiO2_40	0.305	0.0147	NaN	ICAM1
TREM1 Signaling	SiO2_7_Hydrophil	0.305	0.0147	NaN	ICAM1
TREM1 Signaling	SiO2_7_TMS2	0.305	0.0147	NaN	ICAM1
TREM1 Signaling	SiO2_7_TMS3	0.305	0.0147	NaN	ICAM1
TREM1 Signaling	TiO2_NM105	0.305	0.0147	NaN	ICAM1
ERK5 Signaling	GrapheneOxide	0.305	0.0147	NaN	YWHAB
ERK5 Signaling	Mn2O3	0.305	0.0147	NaN	YWHAB
ERK5 Signaling	PigmentBlue	0.305	0.0147	NaN	YWHAB
ERK5 Signaling	PigmentGreen	0.305	0.0147	NaN	YWHAB
ERK5 Signaling	SiO2_15_Amino	0.305	0.0147	NaN	YWHAB
ERK5 Signaling	SiO2_15_Phospho	0.305	0.0147	NaN	YWHAB
ERK5 Signaling	SiO2_15_Unmod	0.305	0.0147	NaN	YWHAB
ERK5 Signaling	SiO2_40	0.305	0.0147	NaN	YWHAB
ERK5 Signaling	SiO2_7_Hydrophil	0.305	0.0147	NaN	YWHAB
ERK5 Signaling	SiO2_7_TMS2	0.305	0.0147	NaN	YWHAB
ERK5 Signaling	SiO2_7_TMS3	0.305	0.0147	NaN	YWHAB
ERK5 Signaling	TiO2_NM105	0.305	0.0147	NaN	YWHAB
GPCR-Mediated Integration of Enteroendocrine Signaling Exemplified by an L Cell	GrapheneOxide	0.305	0.0147	NaN	PRKAR1A
GPCR-Mediated Integration of Enteroendocrine Signaling Exemplified by an L Cell	Mn2O3	0.305	0.0147	NaN	PRKAR1A
GPCR-Mediated Integration of Enteroendocrine Signaling Exemplified by an L Cell	PigmentBlue	0.305	0.0147	NaN	PRKAR1A
GPCR-Mediated Integration of Enteroendocrine Signaling Exemplified by an L Cell	PigmentGreen	0.305	0.0147	NaN	PRKAR1A
GPCR-Mediated Integration of Enteroendocrine Signaling Exemplified by an L Cell	SiO2_15_Amino	0.305	0.0147	NaN	PRKAR1A
GPCR-Mediated Integration of Enteroendocrine Signaling Exemplified by an L Cell	SiO2_15_Phospho	0.305	0.0147	NaN	PRKAR1A
GPCR-Mediated Integration of Enteroendocrine Signaling Exemplified by an L Cell	SiO2_15_Unmod	0.305	0.0147	NaN	PRKAR1A
GPCR-Mediated Integration of Enteroendocrine Signaling Exemplified by an L Cell	SiO2_40	0.305	0.0147	NaN	PRKAR1A
GPCR-Mediated Integration of Enteroendocrine Signaling Exemplified by an L Cell	SiO2_7_Hydrophil	0.305	0.0147	NaN	PRKAR1A
GPCR-Mediated Integration of Enteroendocrine Signaling Exemplified by an L Cell	SiO2_7_TMS2	0.305	0.0147	NaN	PRKAR1A
GPCR-Mediated Integration of Enteroendocrine Signaling Exemplified by an L Cell	SiO2_7_TMS3	0.305	0.0147	NaN	PRKAR1A
GPCR-Mediated Integration of Enteroendocrine Signaling Exemplified by an L Cell	TiO2_NM105	0.305	0.0147	NaN	PRKAR1A
Germ Cell-Sertoli Cell Junction Signaling	GrapheneOxide	0.299	0.0119	NaN	CFL1,ZYX
Germ Cell-Sertoli Cell Junction Signaling	Mn2O3	0.299	0.0119	NaN	CFL1,ZYX
Germ Cell-Sertoli Cell Junction Signaling	PigmentBlue	0.299	0.0119	NaN	CFL1,ZYX
Germ Cell-Sertoli Cell Junction Signaling	PigmentGreen	0.299	0.0119	NaN	CFL1,ZYX
Germ Cell-Sertoli Cell Junction Signaling	SiO2_15_Amino	0.299	0.0119	NaN	CFL1,ZYX
Germ Cell-Sertoli Cell Junction Signaling	SiO2_15_Phospho	0.299	0.0119	NaN	CFL1,ZYX
Germ Cell-Sertoli Cell Junction Signaling	SiO2_15_Unmod	0.299	0.0119	NaN	CFL1,ZYX
Germ Cell-Sertoli Cell Junction Signaling	SiO2_40	0.299	0.0119	NaN	CFL1,ZYX
Germ Cell-Sertoli Cell Junction Signaling	SiO2_7_Hydrophil	0.299	0.0119	NaN	CFL1,ZYX
Germ Cell-Sertoli Cell Junction Signaling	SiO2_7_TMS2	0.299	0.0119	NaN	CFL1,ZYX
Germ Cell-Sertoli Cell Junction Signaling	SiO2_7_TMS3	0.299	0.0119	NaN	CFL1,ZYX
Germ Cell-Sertoli Cell Junction Signaling	TiO2_NM105	0.299	0.0119	NaN	CFL1,ZYX
Hypoxia Signaling in the Cardiovascular System	GrapheneOxide	0.296	0.0143	NaN	UBE2K
Hypoxia Signaling in the Cardiovascular System	Mn2O3	0.296	0.0143	NaN	UBE2K
Hypoxia Signaling in the Cardiovascular System	PigmentBlue	0.296	0.0143	NaN	UBE2K
Hypoxia Signaling in the Cardiovascular System	PigmentGreen	0.296	0.0143	NaN	UBE2K
Hypoxia Signaling in the Cardiovascular System	SiO2_15_Amino	0.296	0.0143	NaN	UBE2K
Hypoxia Signaling in the Cardiovascular System	SiO2_15_Phospho	0.296	0.0143	NaN	UBE2K
Hypoxia Signaling in the Cardiovascular System	SiO2_15_Unmod	0.296	0.0143	NaN	UBE2K
Hypoxia Signaling in the Cardiovascular System	SiO2_40	0.296	0.0143	NaN	UBE2K
Hypoxia Signaling in the Cardiovascular System	SiO2_7_Hydrophil	0.296	0.0143	NaN	UBE2K
Hypoxia Signaling in the Cardiovascular System	SiO2_7_TMS2	0.296	0.0143	NaN	UBE2K
Hypoxia Signaling in the Cardiovascular System	SiO2_7_TMS3	0.296	0.0143	NaN	UBE2K
Hypoxia Signaling in the Cardiovascular System	TiO2_NM105	0.296	0.0143	NaN	UBE2K
Sertoli Cell-Sertoli Cell Junction Signaling	GrapheneOxide	0.288	0.0116	NaN	YBX3,PRKAR1A
Sertoli Cell-Sertoli Cell Junction Signaling	Mn2O3	0.288	0.0116	NaN	YBX3,PRKAR1A
Sertoli Cell-Sertoli Cell Junction Signaling	PigmentBlue	0.288	0.0116	NaN	YBX3,PRKAR1A
Sertoli Cell-Sertoli Cell Junction Signaling	PigmentGreen	0.288	0.0116	NaN	YBX3,PRKAR1A
Sertoli Cell-Sertoli Cell Junction Signaling	SiO2_15_Amino	0.288	0.0116	NaN	YBX3,PRKAR1A
Sertoli Cell-Sertoli Cell Junction Signaling	SiO2_15_Phospho	0.288	0.0116	NaN	YBX3,PRKAR1A
Sertoli Cell-Sertoli Cell Junction Signaling	SiO2_15_Unmod	0.288	0.0116	NaN	YBX3,PRKAR1A
Sertoli Cell-Sertoli Cell Junction Signaling	SiO2_40	0.288	0.0116	NaN	YBX3,PRKAR1A
Sertoli Cell-Sertoli Cell Junction Signaling	SiO2_7_Hydrophil	0.288	0.0116	NaN	YBX3,PRKAR1A
Sertoli Cell-Sertoli Cell Junction Signaling	SiO2_7_TMS2	0.288	0.0116	NaN	YBX3,PRKAR1A
Sertoli Cell-Sertoli Cell Junction Signaling	SiO2_7_TMS3	0.288	0.0116	NaN	YBX3,PRKAR1A
Sertoli Cell-Sertoli Cell Junction Signaling	TiO2_NM105	0.288	0.0116	NaN	YBX3,PRKAR1A
Myc Mediated Apoptosis Signaling	GrapheneOxide	0.276	0.0133	NaN	YWHAB
Myc Mediated Apoptosis Signaling	Mn2O3	0.276	0.0133	NaN	YWHAB
Myc Mediated Apoptosis Signaling	PigmentBlue	0.276	0.0133	NaN	YWHAB
Myc Mediated Apoptosis Signaling	PigmentGreen	0.276	0.0133	NaN	YWHAB
Myc Mediated Apoptosis Signaling	SiO2_15_Amino	0.276	0.0133	NaN	YWHAB
Myc Mediated Apoptosis Signaling	SiO2_15_Phospho	0.276	0.0133	NaN	YWHAB
Myc Mediated Apoptosis Signaling	SiO2_15_Unmod	0.276	0.0133	NaN	YWHAB
Myc Mediated Apoptosis Signaling	SiO2_40	0.276	0.0133	NaN	YWHAB
Myc Mediated Apoptosis Signaling	SiO2_7_Hydrophil	0.276	0.0133	NaN	YWHAB
Myc Mediated Apoptosis Signaling	SiO2_7_TMS2	0.276	0.0133	NaN	YWHAB
Myc Mediated Apoptosis Signaling	SiO2_7_TMS3	0.276	0.0133	NaN	YWHAB
Myc Mediated Apoptosis Signaling	TiO2_NM105	0.276	0.0133	NaN	YWHAB
PPARÎ±/RXRÎ± Activation	GrapheneOxide	0.273	0.0112	NaN	CAND1,PRKAR1A
PPARÎ±/RXRÎ± Activation	Mn2O3	0.273	0.0112	NaN	CAND1,PRKAR1A
PPARÎ±/RXRÎ± Activation	PigmentBlue	0.273	0.0112	NaN	CAND1,PRKAR1A
PPARÎ±/RXRÎ± Activation	PigmentGreen	0.273	0.0112	NaN	CAND1,PRKAR1A
PPARÎ±/RXRÎ± Activation	SiO2_15_Amino	0.273	0.0112	NaN	CAND1,PRKAR1A
PPARÎ±/RXRÎ± Activation	SiO2_15_Phospho	0.273	0.0112	NaN	CAND1,PRKAR1A
PPARÎ±/RXRÎ± Activation	SiO2_15_Unmod	0.273	0.0112	NaN	CAND1,PRKAR1A
PPARÎ±/RXRÎ± Activation	SiO2_40	0.273	0.0112	NaN	CAND1,PRKAR1A
PPARÎ±/RXRÎ± Activation	SiO2_7_Hydrophil	0.273	0.0112	NaN	CAND1,PRKAR1A
PPARÎ±/RXRÎ± Activation	SiO2_7_TMS2	0.273	0.0112	NaN	CAND1,PRKAR1A
PPARÎ±/RXRÎ± Activation	SiO2_7_TMS3	0.273	0.0112	NaN	CAND1,PRKAR1A
PPARÎ±/RXRÎ± Activation	TiO2_NM105	0.273	0.0112	NaN	CAND1,PRKAR1A
RAR Activation	GrapheneOxide	0.265	0.011	NaN	SMARCE1,PRKAR1A
RAR Activation	Mn2O3	0.265	0.011	NaN	SMARCE1,PRKAR1A
RAR Activation	PigmentBlue	0.265	0.011	NaN	SMARCE1,PRKAR1A
RAR Activation	PigmentGreen	0.265	0.011	NaN	SMARCE1,PRKAR1A
RAR Activation	SiO2_15_Amino	0.265	0.011	NaN	SMARCE1,PRKAR1A
RAR Activation	SiO2_15_Phospho	0.265	0.011	NaN	SMARCE1,PRKAR1A
RAR Activation	SiO2_15_Unmod	0.265	0.011	NaN	SMARCE1,PRKAR1A
RAR Activation	SiO2_40	0.265	0.011	NaN	SMARCE1,PRKAR1A
RAR Activation	SiO2_7_Hydrophil	0.265	0.011	NaN	SMARCE1,PRKAR1A
RAR Activation	SiO2_7_TMS2	0.265	0.011	NaN	SMARCE1,PRKAR1A
RAR Activation	SiO2_7_TMS3	0.265	0.011	NaN	SMARCE1,PRKAR1A
RAR Activation	TiO2_NM105	0.265	0.011	NaN	SMARCE1,PRKAR1A
Production of Nitric Oxide and Reactive Oxygen Species in Macrophages	GrapheneOxide	0.265	0.011	NaN	CAT,PPP1CA
[truncated: 983 more rows]

## Sheet: green
Ingenuity Canonical Pathways	AnalysisName	-log(p-value)	Ratio	z-score	Molecules
[truncated: 2,412 more rows]

[truncated: 6 more sheets: grey, magenta, pink, red, turquoise, yellow]
