# Supplementary material for: An in-depth multi-omics analysis in RLE-6TN rat alveolar epithelial cells allows for nanomaterial categorization
Source: Part Fibre Toxicol. 2019 Oct 25;16:38. doi: 10.1186/s12989-019-0321-5 (PMC6814995; doi:10.1186/s12989-019-0321-5)
Supplement: Supplementary file 5 — Additional file 5. Calculated module memberships and gene significances together with identified key drivers. [file 12989_2019_321_MOESM5_ESM.xlsx]

## Sheet: KeyDrivers_Summary
	Module	MM	Gene	GS	Trait	Accession
1	black	0.808984	Txnl1	0.827589	AcitiveInVitro	A0A0G2K737
2	black	0.853849	Ube2l3	0.83178	AcitiveInVitro	B2RZA9
3	black	0.842486	Copb2	0.834327	AcitiveInVitro	O35142
4	blue	0.750219	Msn	0.988487	AcitiveInVitro	A0A096MK30
5	blue	0.884565	Capzb	0.756314	AcitiveInVitro	A0A0G2JYB1
6	blue	0.843592	Vcl	0.800234	AcitiveInVitro	A0A0G2K8V2
7	blue	0.859769	Spcs2	0.900137	AcitiveInVitro	D3ZD11
8	blue	0.840788	Ckap4	0.907579	AcitiveInVitro	D3ZH41
9	blue	0.911065	Phgdh	0.788849	AcitiveInVitro	O08651
10	blue	0.939986	Atp5a1	0.784527	AcitiveInVitro	P15999
11	blue	0.807902	Sptan1	0.816421	AcitiveInVitro	P16086
12	blue	0.865277	Ezr	0.872844	AcitiveInVitro	P31977
13	blue	0.75407	Tkt	0.943061	AcitiveInVitro	P50137
14	blue	0.869103	Ywhah	0.972774	AcitiveInVitro	P68511
15	blue	0.85408	Pdlim5	0.845767	AcitiveInVitro	Q62920
16	blue	0.904804	Arcn1	0.793921	AcitiveInVitro	Q66H80
17	blue	0.923592	Snd1	0.76267	AcitiveInVitro	Q66X93
18	blue	0.814359	Pcbp2	0.758257	AcitiveInVitro	Q6AYU2
19	blue	0.92311	Cct4	0.798165	AcitiveInVitro	Q7TPB1
20	brown	0.826549	Ik	0.902669	AcitiveInVitro	A0A0G2K5G9
21	brown	0.785845	LOC100361838	0.804905	AcitiveInVitro	D3ZSP1
22	brown	0.827505	Hnrnpa3	0.769993	AcitiveInVitro	D4A6A2
23	brown	0.80417	Timm10	0.798997	AcitiveInVitro	P62074
24	brown	0.857771	Vapb	0.830707	AcitiveInVitro	Q9Z269
25	green	0.791978	Eif4g2	0.961962	AcitiveInVitro	F1LN59
26	green	0.846865	Rangap1	0.77238	AcitiveInVitro	F1MAA5
27	green	0.844388	Rps9	0.826743	AcitiveInVitro	P29314
28	green	0.908781	PC.aa.C30.0	0.77702	AcitiveInVitro	PC.aa.C30.0
29	green	0.851104	PC.aa.C30.2	0.800482	AcitiveInVitro	PC.aa.C30.2
30	green	0.967913	PC.aa.C36.5	0.770849	AcitiveInVitro	PC.aa.C36.5
31	green	0.962994	PC.aa.C36.6	0.844912	AcitiveInVitro	PC.aa.C36.6
32	green	0.938727	PC.aa.C40.4	0.832447	AcitiveInVitro	PC.aa.C40.4
33	green	0.925808	PC.ae.C30.2	0.887127	AcitiveInVitro	PC.ae.C30.2
34	green	0.933824	PC.ae.C36.5	0.883665	AcitiveInVitro	PC.ae.C36.5
35	green	0.880316	PC.ae.C38.6	0.778365	AcitiveInVitro	PC.ae.C38.6
36	green	0.892081	PC.ae.C40.5	0.79355	AcitiveInVitro	PC.ae.C40.5
37	green	0.774683	PC.ae.C40.6	0.97874	AcitiveInVitro	PC.ae.C40.6
38	green	0.892316	Hsph1	0.818076	AcitiveInVitro	Q66HA8
39	grey	0.900537	Ctnnbl1	0.89026	AcitiveInVitro	Q4V8K2
40	grey	0.851815	Hsbp1	0.800004	AcitiveInVitro	Q8K3X8
41	pink	0.799163	Picalm	0.750293	AcitiveInVitro	A0A0G2JTT2
42	red	0.908881	Serf1	0.805289	AcitiveInVitro	A0A096MK48
43	red	0.844029	Fam107b	0.850855	AcitiveInVitro	A0A0G2JV46
44	red	0.796382	Dnajc8	0.89026	AcitiveInVitro	A0A0G2K751
45	red	0.802301	Lamtor5	0.786601	AcitiveInVitro	D3ZF11
46	red	0.904561	Pfdn4	0.900337	AcitiveInVitro	M0R5N4
47	red	0.931208	Col3a1	0.778693	AcitiveInVitro	P13941
48	red	0.831004	Nup98	0.857761	AcitiveInVitro	P49793
49	red	0.904768	Arfgap1	0.774717	AcitiveInVitro	Q62848
50	turquoise	0.826474	Praf2	0.800833	AcitiveInVitro	A0A0G2JTX2
51	turquoise	0.915186	Fam25a	0.837172	AcitiveInVitro	A0A0G2K0T8
52	turquoise	0.835509	Zranb2	0.802364	AcitiveInVitro	A0A0H2UHZ4
53	turquoise	0.844783	Prrc2a	0.857838	AcitiveInVitro	A0A0U1RRZ5
54	turquoise	0.875085	Cnpy4	0.79401	AcitiveInVitro	B1WC84
55	turquoise	0.921353	Cks1b	0.770662	AcitiveInVitro	B2RZ99
56	turquoise	0.882867	Mt2A	0.896985	AcitiveInVitro	B6ID08
57	turquoise	0.90538	Ccdc124	0.78093	AcitiveInVitro	D3ZUL1
58	turquoise	0.847489	Snw1	0.761894	AcitiveInVitro	D4A8G7
59	turquoise	0.949578	Srsf1	0.774815	AcitiveInVitro	D4A9L2
60	turquoise	0.912788	Ndufv3	0.759115	AcitiveInVitro	G3V644
61	turquoise	0.835938	Sf3b1	0.754056	AcitiveInVitro	G3V7T6
62	turquoise	0.793096	Dpy30	0.758488	AcitiveInVitro	G3V946
63	turquoise	0.926998	Nktr	0.808512	AcitiveInVitro	M0R991
64	turquoise	0.782056	Pin4	0.859245	AcitiveInVitro	M0RCP9
65	turquoise	0.936881	Ranbp3	0.829586	AcitiveInVitro	M0RD63
66	turquoise	0.762245	Lgals1	0.752054	AcitiveInVitro	P11762
67	turquoise	0.873246	Cox5b	0.77498	AcitiveInVitro	P12075
68	turquoise	0.927026	Timm8b	0.758461	AcitiveInVitro	P62078
69	turquoise	0.872239	Rps29	0.791086	AcitiveInVitro	P62275
70	turquoise	0.948839	Dut	0.803069	AcitiveInVitro	P70583
71	turquoise	0.939267	Atpif1	0.789622	AcitiveInVitro	Q03344
72	turquoise	0.77527	Sfpq	0.756945	AcitiveInVitro	Q4KM71
73	turquoise	0.908845	Dohh	0.855455	AcitiveInVitro	Q5PPJ4
74	turquoise	0.814399	Sart1	0.819252	AcitiveInVitro	Q5XIW8
75	turquoise	0.904161	Tmpo	0.8072	AcitiveInVitro	Q62733
76	turquoise	0.798019	Cript	0.856026	AcitiveInVitro	Q792Q4
77	yellow	0.856272	Aldh9a1	0.836104	AcitiveInVitro	A0A0G2JSI1
78	yellow	0.870002	Immt	0.808375	AcitiveInVitro	A0A0G2JVH4
79	yellow	0.906287	Hnrnpu	0.821923	AcitiveInVitro	A0A0G2JZ52
80	yellow	0.750187	trifunctionalprotein,betasubunit	0.782846	AcitiveInVitro	A0A0G2K330
81	yellow	0.87621	Rpl7	0.915289	AcitiveInVitro	B0K031
82	yellow	0.798529	Rpl14	0.949205	AcitiveInVitro	B5DEM5
83	yellow	0.919763	Flnc	0.845767	AcitiveInVitro	D3ZHA0
84	yellow	0.804168	Cse1l	0.868942	AcitiveInVitro	D3ZPR0
85	yellow	0.924728	Dctn1	0.781219	AcitiveInVitro	D4A8U7
86	yellow	0.887519	Rpl26	0.917216	AcitiveInVitro	G3V6I9
87	yellow	0.910155	Myh9l1	0.785971	AcitiveInVitro	G3V6P7
88	yellow	0.803136	Lmnb1	0.859027	AcitiveInVitro	G3V7U4
89	yellow	0.912576	Lmna	0.821669	AcitiveInVitro	G3V8L3
90	yellow	0.845228	Coro1b	0.86725	AcitiveInVitro	G3V940
91	yellow	0.916705	Hspa4	0.882301	AcitiveInVitro	O88600
92	yellow	0.918268	Rpl12	0.756405	AcitiveInVitro	P23358
93	yellow	0.763986	Uso1	0.923937	AcitiveInVitro	P41542
94	yellow	0.904629	Ywhag	0.894617	AcitiveInVitro	P61983
95	yellow	0.913723	Eif2s1	0.835557	AcitiveInVitro	P68101
96	yellow	0.8862	Rpl19	0.895303	AcitiveInVitro	P84100
97	yellow	0.911959	Vat1	0.774345	AcitiveInVitro	Q3MIE4
98	yellow	0.866504	Nudc	0.818779	AcitiveInVitro	Q63525
99	black	0.766189	Rps15	0.762443	ActiveInVivo	P62845
100	brown	0.8526	LOC102553099	0.762609	ActiveInVivo	A0A0G2K1A0
101	brown	0.84024	Fam120a	0.765247	ActiveInVivo	D4AB03
102	grey	0.811155	Npepps	0.966389	ActiveInVivo	F1M9V7
103	grey	0.77813	Csrp1	0.962397	ActiveInVivo	P47875
104	grey	0.851815	Hsbp1	0.892029	ActiveInVivo	Q8K3X8
105	grey	0.766524	Prdx4	0.973899	ActiveInVivo	Q9Z0V5
106	magenta	0.829502	Dpysl2	0.827169	ActiveInVivo	P47942
107	magenta	0.762139	Tpi1	0.768138	ActiveInVivo	P48500
108	magenta	0.84961	Erp44	0.803061	ActiveInVivo	Q5VLR5
109	magenta	0.818386	Lrpap1	0.91311	ActiveInVivo	Q99068
110	yellow	0.809735	Rpl9	0.758418	ActiveInVivo	P17077
111	turquoise	0.829297	Sssca1	0.763481	BGLit	D3ZG88
112	turquoise	0.800818	Isca2	0.867794	BGLit	D4A4L5
113	yellow	0.802214	St13	0.766795	BGLit	P50503
114	green	0.821386	Shmt2	0.782746	Carbon	Q5U3Z7
115	turquoise	0.752374	2018-09-15	0.753537	Carbon	Q923V8
116	yellow	0.803136	Lmnb1	0.775869	Carbon	G3V7U4
117	yellow	0.912576	Lmna	0.756581	Carbon	G3V8L3
118	green	0.769421	Asp	0.785568	CellViability	Asp
119	green	0.821775	Pcbp4	0.783081	CellViability	D3ZCS3
120	green	0.78475	Nars	0.820502	CellViability	F1LPV0
121	green	0.910277	Gly	0.866294	CellViability	Gly
122	green	0.941277	His	0.804828	CellViability	His
123	green	0.82422	Met	0.754367	CellViability	Met
124	green	0.851099	Eef1a1	0.843242	CellViability	P62630
125	green	0.858724	Phe	0.786887	CellViability	Phe
126	green	0.83914	Tyr	0.825386	CellViability	Tyr
127	pink	0.894733	Pdia3	0.807448	CellViability	A0A0H2UHM5
128	pink	0.853761	Txndc12	0.788972	CellViability	B0BN97
129	pink	0.804342	Colgalt1	0.854717	CellViability	B1H282
130	pink	0.963942	F2Z3T8	0.896377	CellViability	F2Z3T8
131	pink	0.80255	Cdh2	0.81333	CellViability	G3V803
132	pink	0.789002	P13596-1	0.871968	CellViability	P13596-1
133	pink	0.87721	Serpinh1	0.758305	CellViability	P29457
134	pink	0.869181	Sdc4	0.958787	CellViability	P34901
135	pink	0.83137	Sumo1	0.838585	CellViability	Q5I0H3
136	pink	0.861403	Ctnna1	0.782377	CellViability	Q5U302
137	pink	0.807915	Etfb	0.826323	CellViability	Q68FU3
138	red	0.840897	Upk3b	0.834291	CellViability	D3ZKW6
139	red	0.861246	Calu	0.839233	CellViability	G3V6S3
140	red	0.826948	Nucb2	0.88453	CellViability	G3V8R1
141	red	0.957765	Dab2	0.760242	CellViability	O88797
142	red	0.812316	B2m	0.908433	CellViability	P07151
143	red	0.931208	Col3a1	0.752264	CellViability	P13941
144	red	0.775689	Hdlbp	0.795984	CellViability	Q3KRF2
145	red	0.797383	Fkbp10	0.913938	CellViability	Q5U2V1
146	yellow	0.865743	Hnrnpc	0.783904	CellViability	A0A0G2K7B3
147	yellow	0.863417	Ube2m	0.805994	CellViability	D3ZNQ6
148	yellow	0.791013	Csde1	0.810788	CellViability	P18395
149	green	0.821386	Shmt2	0.793049	CPH...sample.to.blank.ratio	Q5U3Z7
150	turquoise	0.752374	2018-09-15	0.762172	CPH...sample.to.blank.ratio	Q923V8
151	yellow	0.919763	Flnc	0.755395	CPH...sample.to.blank.ratio	D3ZHA0
152	yellow	0.803136	Lmnb1	0.803999	CPH...sample.to.blank.ratio	G3V7U4
153	yellow	0.912576	Lmna	0.78672	CPH...sample.to.blank.ratio	G3V8L3
154	grey	0.759699	Cfl2	0.760537	DMPO...sample.to.blank.ratio	M0RC65
155	green	0.821386	Shmt2	0.782746	GrapheneOxide	Q5U3Z7
156	turquoise	0.752374	2018-09-15	0.753537	GrapheneOxide	Q923V8
157	yellow	0.803136	Lmnb1	0.775869	GrapheneOxide	G3V7U4
158	yellow	0.912576	Lmna	0.756581	GrapheneOxide	G3V8L3
159	brown	0.796882	Hnrnph1	0.78148	IEP	A0A0G2JTG7
160	magenta	0.857271	Txndc5	0.769059	IEP	D3ZZC1
161	magenta	0.762139	Tpi1	0.763565	IEP	P48500
162	pink	0.844043	Sri	0.768983	IEP	B0BNJ1
163	black	0.830372	Pdia6	0.760821	pH	A0A0G2JSZ5
164	magenta	0.921905	Fn1	0.780613	pH	A0A096P6L8
165	yellow	0.750187	trifunctionalprotein,betasubunit	0.797754	PPS_from.BET_IUTA	A0A0G2K330
166	brown	0.796882	Hnrnph1	0.752069	RP	A0A0G2JTG7
167	brown	0.847556	Eif3a	0.817973	RP	Q1JU68
168	magenta	0.857271	Txndc5	0.799016	RP	D3ZZC1
169	magenta	0.773313	Sdf2l1	0.782581	RP	D4A9Y0
170	magenta	0.762139	Tpi1	0.890469	RP	P48500
171	pink	0.799163	Picalm	0.821525	RP	A0A0G2JTT2
172	grey	0.77813	Csrp1	0.76179	SA_BET_IUTA	P47875
173	red	0.878958	Marcks	0.760218	SA_from_z.average	F1LMW7
174	red	0.79206	P70560-1	0.846224	SA_from_z.average	P70560-1
175	red	0.970607	Gaa	0.790802	SA_from_z.average	Q6P7A9
176	red	0.906296	Slc9a3r1	0.760929	SA_from_z.average	Q9JJ19
177	turquoise	0.963213	Golim4	0.754882	SA_from_z.average	A0A0G2K571
178	turquoise	0.865638	Sf3a1	0.802718	SA_from_z.average	D3ZQM0
179	turquoise	0.91686	Col14a1	0.753843	SA_from_z.average	D3ZZT9
180	turquoise	0.894456	Grn	0.759514	SA_from_z.average	G3V8V1
181	turquoise	0.776582	Dpp3	0.949393	SA_from_z.average	O55096
182	turquoise	0.845164	Atp5j	0.754513	SA_from_z.average	P21571
183	turquoise	0.937944	Tmsb10	0.77831	SA_from_z.average	P63312
184	turquoise	0.943006	Sarnp	0.754629	SA_from_z.average	Q498U4
185	turquoise	0.933488	Creld2	0.77253	SA_from_z.average	Q4G063
186	turquoise	0.975716	Atox1	0.7767	SA_from_z.average	Q9WUC4
187	turquoise	0.921739	Smc1a	0.830134	SA_from_z.average	Q9Z1M9
188	yellow	0.929238	Map2k1	0.765649	SA_from_z.average	Q01986
189	green	0.821386	Shmt2	0.782746	Sheet	Q5U3Z7
190	turquoise	0.752374	2018-09-15	0.753537	Sheet	Q923V8
191	yellow	0.803136	Lmnb1	0.775869	Sheet	G3V7U4
192	yellow	0.912576	Lmna	0.756581	Sheet	G3V8L3
193	grey	0.851709	Snrpa	0.756043	Silica	Q5U214
194	red	0.83509	Hmgb3	0.755566	Silica	B0BN99
195	red	0.802301	Lamtor5	0.769582	Silica	D3ZF11
196	red	0.840897	Upk3b	0.774196	Silica	D3ZKW6
197	red	0.831004	Nup98	0.799563	Silica	P49793
198	red	0.852528	Erp29	0.786401	Silica	P52555
199	turquoise	0.800818	Isca2	0.782489	Silica	D4A4L5
200	turquoise	0.872239	Rps29	0.803392	Silica	P62275
201	turquoise	0.825091	Aip	0.767091	Silica	Q5FWY5
202	turquoise	0.891327	Gm2a	0.751383	Silica	Q6IN37
203	yellow	0.866306	Cpne1	0.845617	Silica	D4A1R8
204	yellow	0.906142	Pabpn1	0.804352	Silica	G3V7Z8
205	turquoise	0.776582	Dpp3	0.853222	SiO2_15_Unmod	O55096
206	blue	0.843267	Atp6v1e1	0.752794	SiO2_7_Hydrophil	G3V7L8
207	blue	0.911065	Phgdh	0.762435	SiO2_7_Hydrophil	O08651
208	blue	0.796557	Ptgis	0.762598	SiO2_7_Hydrophil	Q62969
209	blue	0.753392	Psmc3	0.780473	SiO2_7_Hydrophil	Q6P6U2
210	pink	0.844043	Sri	0.778456	SiO2_7_TMS3	B0BNJ1
211	grey	0.77813	Csrp1	0.765585	Solubility_24h	P47875
212	magenta	0.762139	Tpi1	0.759049	Solubility_24h	P48500
213	red	0.81937	Hypk	0.860108	Spherical	F1M8A5
214	turquoise	0.910403	Myl12b	0.794259	Spherical	A0A0G2JSW0
215	turquoise	0.83715	Bola2	0.769803	Spherical	D4A9P7
216	turquoise	0.811704	Tpm3	0.811767	Spherical	Q63610
217	yellow	0.821379	RGD1561333	0.778871	Spherical	D4A6W6
218	pink	0.83137	Sumo1	0.77105	TiO2_NM105	Q5I0H3
219	yellow	0.783743	Tagln	0.750328	TiO2_NM105	A0A0G2JWK7
220	pink	0.83137	Sumo1	0.77105	Titanium	Q5I0H3
221	yellow	0.783743	Tagln	0.750328	Titanium	A0A0G2JWK7
222	green	0.857966	Tln2	0.799292	z.average	D3ZA84
223	green	0.851099	Eef1a1	0.820716	z.average	P62630
224	pink	0.83137	Sumo1	0.814972	z.average	Q5I0H3
225	red	0.908881	Serf1	0.751247	z.average	A0A096MK48
226	red	0.823535	A0A0G2K613	0.787737	z.average	A0A0G2K613
227	red	0.802301	Lamtor5	0.852718	z.average	D3ZF11
228	red	0.840897	Upk3b	0.907473	z.average	D3ZKW6
229	red	0.901806	Dag1	0.754494	z.average	F1M8K0
230	red	0.861246	Calu	0.778813	z.average	G3V6S3
231	red	0.826948	Nucb2	0.780061	z.average	G3V8R1
232	red	0.957765	Dab2	0.751535	z.average	O88797
233	red	0.852528	Erp29	0.764644	z.average	P52555
234	red	0.797383	Fkbp10	0.78996	z.average	Q5U2V1
235	red	0.76201	Dek	0.800945	z.average	Q6AXS3
236	turquoise	0.921353	Cks1b	0.760586	z.average	B2RZ99
237	turquoise	0.898777	Cobll1	0.850094	z.average	F1M124
238	yellow	0.783743	Tagln	0.811624	z.average	A0A0G2JWK7
239	yellow	0.805656	Yars	0.776635	z.average	A0A0H2UHG0
240	yellow	0.95367	Rpl34	0.756389	z.average	B2RZD4
241	yellow	0.957602	Syncrip	0.80473	z.average	M0R735
242	yellow	0.791013	Csde1	0.773044	z.average	P18395
243	yellow	0.951662	Actn1	0.790853	z.average	Q9Z1P2
244	blue	0.892815	Dbi	0.75541	ZP7.4	P11030
245	blue	0.757299	Atp2a2	0.768672	ZP7.4	P11507
246	brown	0.796882	Hnrnph1	0.835961	ZP7.4	A0A0G2JTG7
247	brown	0.933201	Hnrnpa2b1	0.758583	ZP7.4	B2GV69
248	brown	0.878679	Btf3l4	0.760608	ZP7.4	D4A3I4
249	brown	0.80417	Timm10	0.798974	ZP7.4	P62074
250	magenta	0.83789	Guk1	0.825005	ZP7.4	E9PTV0
251	turquoise	0.814399	Sart1	0.801519	ZP7.4	Q5XIW8
252	yellow	0.80822	Ube2v1	0.797319	ZP7.4	D3ZFY8
253	yellow	0.837958	Gnas	0.759994	ZP7.4	P63095
254	black	0.943003	Rab1b	0.799373	ZP9	G3V6H0
255	black	0.90839	Akr1b1	0.795117	ZP9	P07943
256	blue	0.843592	Vcl	0.756841	ZP9	A0A0G2K8V2
257	blue	0.883707	LOC100360491	0.793971	ZP9	D3ZRM9
258	blue	0.809498	Srsf7	0.804337	ZP9	D4A720
259	blue	0.920893	Trim28	0.80834	ZP9	O08629
260	blue	0.943395	Mdh1	0.769087	ZP9	O88989
261	blue	0.892815	Dbi	0.781756	ZP9	P11030
262	blue	0.921853	Rpl35	0.761942	ZP9	P17078
263	blue	0.903987	Rplp0	0.845793	ZP9	P19945
264	blue	0.869652	Rad23b	0.809241	ZP9	Q4KMA2
265	brown	0.882935	LOC102554637	0.824433	ZP9	A0A096P6M7
266	brown	0.796882	Hnrnph1	0.825407	ZP9	A0A0G2JTG7
267	brown	0.944518	Khsrp	0.802147	ZP9	A0A0G2K2B3
268	brown	0.934122	Tpm3	0.786408	ZP9	A0A140TAF0
269	brown	0.933201	Hnrnpa2b1	0.769803	ZP9	B2GV69
270	brown	0.862756	Tmprss13	0.772129	ZP9	B2RYJ5
271	brown	0.896526	Hist1h1b	0.769221	ZP9	D3ZBN0
272	brown	0.797756	LOC100362366	0.780869	ZP9	D3ZFA8
273	brown	0.878679	Btf3l4	0.762545	ZP9	D4A3I4
274	brown	0.972511	Zyx	0.788896	ZP9	D4A7U1
275	brown	0.936319	Rtn4	0.766643	ZP9	F1LQN3
276	brown	0.92688	Srsf4	0.846981	ZP9	G3V798
277	brown	0.978779	Luzp1	0.806923	ZP9	G3V7L9
278	brown	0.911811	LOC286960	0.846036	ZP9	P12788
279	brown	0.929215	P13084-2	0.797651	ZP9	P13084-2
280	brown	0.946443	Hist1h1d	0.791023	ZP9	P15865
281	brown	0.913089	Cfl1	0.758666	ZP9	P45592
282	brown	0.80417	Timm10	0.852172	ZP9	P62074
283	brown	0.885175	Dazap1	0.841675	ZP9	Q4KLZ3
284	brown	0.834879	Qk	0.8147	ZP9	Q91XU1
285	red	0.807159	Arfgap3	0.754865	ZP9	Q4KLN7
286	turquoise	0.826474	Praf2	0.750562	ZP9	A0A0G2JTX2
287	turquoise	0.908387	Erc1	0.768216	ZP9	A0A0G2JYT1
288	turquoise	0.915186	Fam25a	0.795173	ZP9	A0A0G2K0T8
289	turquoise	0.763089	Tjp1	0.780227	ZP9	A0A0G2K2P5
290	turquoise	0.935919	A0A0G2K7N7	0.806119	ZP9	A0A0G2K7N7
291	turquoise	0.95253	Srsf11	0.809761	ZP9	A0A0G2QC38
292	turquoise	0.873437	Prkcsh	0.757697	ZP9	B1WC34
293	turquoise	0.821706	Sh3bgrl3	0.769533	ZP9	B2RZ27
294	turquoise	0.912553	Cd2bp2	0.78461	ZP9	B4F786
295	turquoise	0.990887	Tnks1bp1	0.791011	ZP9	D3ZF26
296	turquoise	0.90538	Ccdc124	0.851247	ZP9	D3ZUL1
297	turquoise	0.978966	Eny2	0.780858	ZP9	D3ZWF5
298	turquoise	0.971742	Fkbp2	0.783135	ZP9	D3ZZR9
299	turquoise	0.925054	Msrb3	0.842667	ZP9	D4A650
300	turquoise	0.906504	Chmp4bl1	0.751897	ZP9	D4A9Z8
301	turquoise	0.912061	Tns1	0.871291	ZP9	F1LN42
302	turquoise	0.972337	Sf1	0.772668	ZP9	F1LSC3
303	turquoise	0.786891	Tpr	0.796628	ZP9	F1MA98
304	turquoise	0.936516	Pawr	0.848164	ZP9	G3V6S1
305	turquoise	0.809308	Fbln2	0.813211	ZP9	G3V6X1
306	turquoise	0.835938	Sf3b1	0.780239	ZP9	G3V7T6
307	turquoise	0.937795	RGD1311703	0.827294	ZP9	G3V8R0
308	turquoise	0.894456	Grn	0.756812	ZP9	G3V8V1
309	turquoise	0.925475	LOC684828	0.783607	ZP9	M0R7B4
310	turquoise	0.936881	Ranbp3	0.762751	ZP9	M0RD63
311	turquoise	0.946478	Ppia	0.770309	ZP9	P10111
312	turquoise	0.926428	Fau	0.79143	ZP9	P62864
313	turquoise	0.919709	Ywhaq	0.759508	ZP9	P68255
314	turquoise	0.933263	Tjp2	0.766404	ZP9	Q3ZB99
315	turquoise	0.933488	Creld2	0.784863	ZP9	Q4G063
316	turquoise	0.897367	Pea15	0.774219	ZP9	Q5U318
317	turquoise	0.95115	Lpp	0.803953	ZP9	Q5XI07
318	turquoise	0.814399	Sart1	0.839019	ZP9	Q5XIW8
319	turquoise	0.815503	Sdpr	0.828819	ZP9	Q66H98
320	turquoise	0.902969	Fam192a	0.774079	ZP9	Q6AY90
321	turquoise	0.975876	Pqbp1	0.787283	ZP9	Q6PCT5
322	turquoise	0.983096	Tbca	0.766003	ZP9	Q6PEC1
323	turquoise	0.80098	Thbs1	0.792153	ZP9	Q71SA3
324	turquoise	0.940754	Pcnp	0.751787	ZP9	Q7TP40
325	turquoise	0.847522	Rbm3	0.777273	ZP9	Q925G0
326	turquoise	0.921739	Smc1a	0.810302	ZP9	Q9Z1M9
327	turquoise	0.890914	Q9Z1W6-1	0.787859	ZP9	Q9Z1W6-1
328	yellow	0.870002	Immt	0.798467	ZP9	A0A0G2JVH4
329	yellow	0.86773	Lman1	0.794804	ZP9	A0A0G2JXC1
330	yellow	0.906287	Hnrnpu	0.779671	ZP9	A0A0G2JZ52
331	yellow	0.80822	Ube2v1	0.876722	ZP9	D3ZFY8
332	yellow	0.852049	LOC100910017	0.804734	ZP9	D3ZX87
333	yellow	0.887519	Rpl26	0.791466	ZP9	G3V6I9
334	yellow	0.845346	Cox6c	0.774306	ZP9	P11951
335	yellow	0.918268	Rpl12	0.76465	ZP9	P23358
336	yellow	0.811908	Ahsg	0.780445	ZP9	P24090
337	yellow	0.934144	Akr1a1	0.791873	ZP9	P51635
338	yellow	0.837958	Gnas	0.822835	ZP9	P63095
339	yellow	0.86177	Hars	0.794665	ZP9	Q4QQV4
340	yellow	0.84795	Eif3h	0.801531	ZP9	Q6P9U8

## Sheet: ModuleMembership
	MMgreen	MMyellow	MMblack	MMblue	MMbrown	MMred	MMturquoise	MMmagenta	MMpink	MMgrey
Ala	0.529526	0.403668	-0.344569	-0.0324812	0.263582	-0.425082	-0.186836	-0.585014	-0.85832	-0.610359
Asn	0.708363	0.657381	0.375509	0.509081	-0.354921	-0.873406	-0.744484	-0.281318	-0.566413	-0.0668098
Asp	0.769421	0.526222	0.0704111	0.219508	0.00702995	-0.701327	-0.405389	-0.634086	-0.77472	-0.126721
Gln	0.0207941	0.11476	-0.405245	-0.189148	0.321726	0.0533445	0.0844752	-0.218959	-0.309317	-0.797727
Glu	0.538123	0.15332	-0.261722	-0.168185	0.260668	-0.422518	-0.112034	-0.595872	-0.566141	-0.0500329
Gly	0.910277	0.570139	-0.0512288	0.202455	-0.0241405	-0.808877	-0.498431	-0.618967	-0.818155	-0.0618767
His	0.941277	0.538315	-0.0863659	0.155212	0.0273247	-0.857305	-0.495531	-0.688976	-0.740523	-0.0041796
Ile	0.553212	0.174733	0.0160249	-0.0398775	0.118255	-0.463335	-0.182117	-0.563829	-0.472906	0.158577
Leu	0.666033	0.315678	-0.0585376	-0.00293563	0.154186	-0.577658	-0.266932	-0.667669	-0.708927	-0.0910951
Lys	-0.765293	-0.429209	0.264269	-0.0413131	-0.0853924	0.658235	0.37634	0.499981	0.666029	0.223703
Met	0.82422	0.526394	0.0987609	0.214298	-0.0600439	-0.779282	-0.494216	-0.586305	-0.696774	-0.00145685
Orn	0.520474	0.659784	0.00481661	0.303886	-0.166545	-0.601053	-0.574761	-0.217775	-0.538912	-0.504383
Phe	0.858724	0.447751	-0.0354184	0.0942871	0.0752993	-0.762325	-0.404319	-0.708655	-0.719315	0.00670137
Pro	0.847701	0.312565	-0.231752	-0.0656955	0.271176	-0.695573	-0.236342	-0.861156	-0.739291	0.057979
Ser	0.318503	0.29497	0.294346	0.211523	-0.163698	-0.433808	-0.381801	-0.226463	-0.400995	-0.0287829
Thr	0.705565	0.45994	-0.0612797	0.102421	0.118701	-0.668315	-0.37718	-0.650374	-0.787098	-0.339928
Tyr	0.83914	0.432417	-0.100892	0.0577622	0.138993	-0.7681	-0.384287	-0.771138	-0.773047	-0.0179145
Val	0.702203	0.347082	-0.100039	-0.00810671	0.195294	-0.605689	-0.26079	-0.758041	-0.746545	-0.0837571
alpha.AAA	0.755441	0.162388	-0.289907	-0.163103	0.294359	-0.556072	-0.109086	-0.75677	-0.63133	0.154998
Carnosine	0.0746168	-0.189728	-0.155964	-0.210099	0.168329	0.179979	0.298573	-0.092805	-0.122528	0.137571
Creatinine	0.614663	0.307344	-0.105644	0.108392	0.0213146	-0.558185	-0.280607	-0.451018	-0.563	0.129179
DOPA	0.380782	0.0940137	0.0257944	0.0338232	-0.094602	-0.182927	-0.0939643	0.0104894	-0.0494634	0.0574719
Spermidine	0.0788493	-0.423627	-0.107504	-0.327306	0.361036	0.0626587	0.387506	-0.427646	0.00026351	0.561359
Spermine	0.691087	0.124738	-0.10538	-0.123152	0.242823	-0.585494	-0.152223	-0.732317	-0.513472	0.252648
t4.OH.Pro	0.63617	0.344706	-0.0994556	0.0406611	0.148238	-0.638834	-0.324453	-0.585098	-0.617685	-0.207195
Taurine	-0.447543	-0.428154	0.0750712	-0.146556	0.0990301	0.517226	0.455495	0.245387	0.176142	0.0292503
lysoPC.a.C16.0	0.760052	0.672551	0.354908	0.520431	-0.430889	-0.790415	-0.681074	-0.259089	-0.523885	0.273348
lysoPC.a.C16.1	0.804556	0.633576	0.231348	0.424635	-0.258309	-0.722093	-0.523849	-0.409074	-0.63287	0.103683
lysoPC.a.C17.0	0.794407	0.774298	0.505002	0.655873	-0.583726	-0.909642	-0.858005	-0.137605	-0.448149	0.243303
lysoPC.a.C18.0	0.875108	0.71182	0.403427	0.553159	-0.455183	-0.894892	-0.747052	-0.296528	-0.572985	0.279544
lysoPC.a.C18.1	0.794201	0.747969	0.50208	0.657329	-0.542449	-0.817	-0.73679	-0.181845	-0.589485	0.213964
lysoPC.a.C20.4	0.945258	0.736841	0.27925	0.48667	-0.327255	-0.967973	-0.756851	-0.428777	-0.609245	0.0814991
lysoPC.a.C24.0	0.623128	0.538321	0.0735854	0.330086	-0.181307	-0.447911	-0.341554	-0.240451	-0.544128	-0.190343
lysoPC.a.C26.0	0.76911	0.620353	0.141443	0.381937	-0.215882	-0.63052	-0.4631	-0.345381	-0.591589	-0.0878288
lysoPC.a.C26.1	0.744947	0.666296	0.247551	0.48401	-0.28447	-0.679633	-0.533832	-0.342614	-0.536484	0.00392558
lysoPC.a.C28.1	0.847816	0.628066	0.0975475	0.356338	-0.179639	-0.69853	-0.488355	-0.411046	-0.624836	-0.0931444
PC.aa.C30.0	0.908781	0.646431	0.239719	0.44499	-0.328264	-0.823375	-0.637498	-0.294676	-0.624447	-0.0146248
PC.aa.C30.2	0.851104	0.486402	0.0293952	0.210904	-0.0914741	-0.694559	-0.430182	-0.44563	-0.549142	-0.026379
PC.aa.C32.0	0.85286	0.747461	0.464311	0.66398	-0.558752	-0.812626	-0.746575	-0.0981005	-0.503539	0.106677
PC.aa.C32.1	0.900766	0.661688	0.193661	0.445861	-0.267302	-0.777978	-0.576987	-0.374935	-0.707507	-0.0684602
PC.aa.C32.2	0.961593	0.64449	0.139921	0.386748	-0.205318	-0.847857	-0.589091	-0.480474	-0.724556	-0.0110935
PC.aa.C32.3	0.89105	0.612406	0.0813764	0.321748	-0.164575	-0.750999	-0.521059	-0.413515	-0.680736	-0.172315
PC.aa.C34.1	0.963767	0.705112	0.202319	0.457266	-0.282055	-0.871527	-0.652108	-0.421798	-0.714015	-0.0208569
PC.aa.C34.2	0.968349	0.641818	0.102877	0.36215	-0.174136	-0.864798	-0.588125	-0.515153	-0.721887	-0.00814933
PC.aa.C34.4	0.927344	0.685677	0.279092	0.456152	-0.304033	-0.882046	-0.671607	-0.407764	-0.598903	0.0636369
PC.aa.C36.1	0.956724	0.590322	0.0521319	0.304975	-0.133317	-0.830705	-0.538764	-0.524961	-0.718687	0.0157528
PC.aa.C36.2	0.976518	0.663758	0.151617	0.398996	-0.225378	-0.888243	-0.631425	-0.481792	-0.713429	0.0209515
PC.aa.C36.3	0.975475	0.646729	0.135986	0.382094	-0.21462	-0.887201	-0.624475	-0.48558	-0.672727	0.0493155
PC.aa.C36.4	0.977723	0.625394	0.149997	0.363265	-0.219889	-0.903205	-0.63646	-0.479619	-0.646327	0.0906132
PC.aa.C36.5	0.967913	0.614486	0.0893216	0.334369	-0.165064	-0.88321	-0.599275	-0.513312	-0.674795	0.0201212
PC.aa.C36.6	0.962994	0.651382	0.122015	0.36727	-0.204692	-0.874555	-0.621884	-0.468315	-0.659037	-0.0328496
PC.aa.C38.1	0.942435	0.641692	0.178228	0.402002	-0.244048	-0.828109	-0.594347	-0.441603	-0.720887	0.0281649
PC.aa.C38.3	0.981171	0.616118	0.116355	0.345489	-0.18801	-0.881761	-0.600985	-0.511617	-0.669209	0.0888954
PC.aa.C38.4	0.979116	0.645076	0.176343	0.38918	-0.247964	-0.915984	-0.661569	-0.4676	-0.632027	0.116868
PC.aa.C38.5	0.964681	0.67834	0.233958	0.441525	-0.306076	-0.928818	-0.707881	-0.422624	-0.573672	0.138918
PC.aa.C38.6	0.968785	0.707968	0.2363	0.466969	-0.310648	-0.950914	-0.728263	-0.426858	-0.627594	0.0844664
PC.aa.C40.3	0.951306	0.658363	0.233196	0.430443	-0.297566	-0.830626	-0.619636	-0.380272	-0.641641	0.0613041
PC.aa.C40.4	0.938727	0.517357	0.0306039	0.230425	-0.12073	-0.792677	-0.50246	-0.491616	-0.568777	0.110939
PC.ae.C30.1	0.968296	0.695478	0.215728	0.444165	-0.263884	-0.885522	-0.649865	-0.455265	-0.667683	0.00711688
PC.ae.C30.2	0.925808	0.606114	0.0502785	0.295536	-0.179956	-0.818657	-0.569	-0.441241	-0.581968	0.0425728
PC.ae.C32.1	0.948818	0.708729	0.301773	0.510687	-0.374122	-0.87506	-0.701178	-0.326133	-0.653672	0.0254721
PC.ae.C32.2	0.988895	0.646487	0.161147	0.378897	-0.208244	-0.904263	-0.626542	-0.518879	-0.685226	0.0729541
PC.ae.C34.0	0.890174	0.778376	0.4134	0.638527	-0.530831	-0.856216	-0.778826	-0.131477	-0.597384	-0.00634656
PC.ae.C34.1	0.941411	0.76028	0.361784	0.575811	-0.456461	-0.899687	-0.767358	-0.244044	-0.648454	0.0103446
PC.ae.C34.2	0.973492	0.707334	0.242344	0.472774	-0.328191	-0.906585	-0.700785	-0.383728	-0.664892	0.0311369
PC.ae.C36.1	0.980483	0.653893	0.157537	0.393712	-0.242979	-0.885837	-0.632868	-0.448136	-0.697718	0.0422903
PC.ae.C36.2	0.965692	0.666043	0.188224	0.422478	-0.274177	-0.89354	-0.661377	-0.422856	-0.692182	0.0402244
PC.ae.C36.3	0.940997	0.731439	0.342781	0.534177	-0.395452	-0.956857	-0.780706	-0.353424	-0.595579	0.104571
PC.ae.C36.5	0.933824	0.564306	0.0209167	0.263402	-0.118517	-0.832993	-0.544455	-0.49398	-0.632326	-0.0141909
PC.ae.C38.1	0.921769	0.637923	0.266558	0.449849	-0.353434	-0.827872	-0.653601	-0.300358	-0.600875	0.0827942
PC.ae.C38.2	0.960416	0.630182	0.163633	0.387155	-0.243111	-0.876458	-0.629586	-0.444299	-0.689767	0.0700294
PC.ae.C38.3	0.965058	0.698748	0.242832	0.467964	-0.328388	-0.916804	-0.712775	-0.392101	-0.631672	0.0772923
PC.ae.C38.6	0.880316	0.660347	0.294405	0.469673	-0.358699	-0.904864	-0.737642	-0.34139	-0.469547	0.170084
PC.ae.C40.2	0.925334	0.767045	0.368796	0.587557	-0.447998	-0.863173	-0.745228	-0.265893	-0.639037	-0.00488994
PC.ae.C40.3	0.909047	0.72269	0.35314	0.552474	-0.4601	-0.834071	-0.729363	-0.210263	-0.555822	0.0602422
PC.ae.C40.5	0.892081	0.675809	0.313885	0.479185	-0.360916	-0.910586	-0.737073	-0.34245	-0.493275	0.130313
PC.ae.C40.6	0.774683	0.486743	0.035294	0.235581	-0.16105	-0.676704	-0.487422	-0.336514	-0.309927	0.0810234
SM..OH..C14.1	0.975368	0.71423	0.28101	0.477792	-0.337306	-0.940244	-0.730136	-0.409049	-0.638206	0.0987161
SM..OH..C16.1	0.976767	0.707671	0.258281	0.463408	-0.316446	-0.942431	-0.714525	-0.417998	-0.668282	0.0805601
SM..OH..C22.1	0.931741	0.522623	-0.0362732	0.216027	-0.0317585	-0.787094	-0.462898	-0.598048	-0.694063	0.0106317
SM..OH..C22.2	0.903566	0.491818	0.0801363	0.234739	-0.084836	-0.774771	-0.462044	-0.54189	-0.589831	0.115027
SM.C16.0	0.966104	0.716803	0.305664	0.496616	-0.362434	-0.907171	-0.718785	-0.372998	-0.632115	0.0905856
SM.C16.1	0.968614	0.569682	0.115438	0.311169	-0.169612	-0.845723	-0.555814	-0.51402	-0.651299	0.146049
SM.C18.0	0.968101	0.707997	0.285227	0.480163	-0.329068	-0.909449	-0.703658	-0.415163	-0.644599	0.0855119
SM.C18.1	0.96163	0.602301	0.170355	0.355346	-0.202817	-0.86226	-0.59061	-0.499679	-0.685736	0.107327
SM.C24.0	0.939498	0.543486	0.0169131	0.253732	-0.0773917	-0.77432	-0.463289	-0.558077	-0.713591	0.0185358
SM.C24.1	0.944731	0.579352	0.112048	0.321897	-0.17825	-0.785226	-0.526424	-0.474179	-0.661417	0.0673819
SM.C26.0	0.663548	0.61573	0.163015	0.334282	-0.163815	-0.562538	-0.45272	-0.356695	-0.746227	-0.365652
A0A0G2JUA5	-0.737692	-0.866255	-0.651844	-0.813936	0.734459	0.911235	0.9612	-0.0341407	0.404194	-0.116431
C0JPT7	0.135476	0.648756	0.718215	0.812481	-0.867104	-0.33438	-0.722608	0.63491	0.229402	0.0158574
G3V852	-0.247075	0.381281	0.736959	0.68584	-0.740107	0.0183809	-0.447956	0.724951	0.357672	-0.0838611
G3V6P7	0.657077	0.910155	0.615692	0.820399	-0.66015	-0.773085	-0.844582	-0.0345431	-0.502408	-0.0739113
P04785	-0.700905	-0.482721	-0.0886657	-0.223675	0.123553	0.670145	0.471098	0.428123	0.755899	0.0457293
F1M853	-0.617008	-0.676181	-0.441043	-0.541133	0.399336	0.669839	0.646609	0.170178	0.779857	0.30896
P06761	-0.00430566	0.336975	0.736456	0.633021	-0.655803	-0.163363	-0.426102	0.450428	0.3762	0.295518
P11980-2	0.208629	0.636449	0.98141	0.916416	-0.927794	-0.435712	-0.74903	0.505331	0.023118	0.202258
P63039	-0.0665064	-0.597401	-0.608259	-0.756068	0.740988	0.239783	0.609683	-0.608226	0.163066	0.39212
Q5XFX0	-0.457544	-0.838363	-0.826031	-0.952546	0.941546	0.673288	0.938439	-0.412901	0.157788	-0.10596
A0A0H2UHM5	-0.612533	-0.493902	0.0920331	-0.178576	-0.0512116	0.615563	0.390061	0.51451	0.894733	0.42271
P05197	0.563389	0.929545	0.801661	0.954113	-0.839527	-0.756875	-0.942799	0.182605	-0.357239	-0.0312627
P62630	0.851099	0.789771	0.10738	0.441506	-0.193437	-0.852703	-0.678433	-0.489114	-0.841665	-0.365309
P63018	0.509989	0.906631	0.831612	0.976452	-0.924895	-0.673781	-0.941634	0.363481	-0.273185	-0.0730319
G3V9E3	-0.362216	-0.837208	-0.893639	-0.983763	0.955555	0.603122	0.919561	-0.46077	0.165369	0.0145101
P04764	0.280895	0.769055	0.940242	0.954194	-0.918388	-0.504792	-0.820535	0.448351	-0.17002	-0.039065
A0A0G2K3K2	0.761063	0.947789	0.518506	0.799773	-0.645258	-0.799914	-0.870139	-0.00846657	-0.685975	-0.290348
Q6S3A0	-0.23281	0.421715	0.450115	0.607009	-0.622397	0.0695088	-0.381827	0.691291	0.186082	-0.322883
P69897	0.406834	0.79438	0.804078	0.926453	-0.832045	-0.538748	-0.780005	0.310625	-0.29614	-0.0388071
P18418	-0.292987	0.165246	0.744048	0.579127	-0.756197	0.132216	-0.30501	0.835579	0.613565	0.308469
G3V8L3	0.635668	0.912576	0.503192	0.802676	-0.687513	-0.716936	-0.847563	0.0978851	-0.395436	-0.106434
A0A0A0MY09	0.270242	0.79316	0.872295	0.971631	-0.963188	-0.451762	-0.821313	0.551359	-0.118656	-0.041159
P09495	-0.370647	-0.449583	-0.353472	-0.452092	0.281428	0.517889	0.47238	0.135003	0.179644	-0.0125599
P07150	0.357802	0.831754	0.897329	0.978614	-0.968359	-0.565429	-0.893832	0.484251	-0.102881	0.0227875
Q5RJR9	-0.0501253	0.381352	0.818088	0.717416	-0.801226	-0.198828	-0.544023	0.591544	0.417117	0.423011
P46462	0.382045	0.604013	0.898009	0.833632	-0.84416	-0.586	-0.761136	0.314757	0.0680474	0.474394
Q63610	-0.491449	-0.767734	-0.641286	-0.803102	0.656637	0.696952	0.811704	-0.0841128	0.267358	0.0166954
Q5D059	-0.411359	-0.838294	-0.84133	-0.95796	0.95681	0.630809	0.927889	-0.472588	0.12362	-0.0372273
P29457	-0.772105	-0.374812	0.0700041	-0.0641069	-0.124612	0.695072	0.327256	0.688151	0.87721	0.0962782
G3V7C6	-0.0720429	0.272871	0.806694	0.623373	-0.756262	-0.101334	-0.425754	0.639597	0.422297	0.376459
P05065	0.57609	0.726851	0.229147	0.514453	-0.4125	-0.593775	-0.649035	0.00355855	-0.291393	-0.303182
A0A0G2K8V2	0.459435	0.812596	0.705185	0.843592	-0.855074	-0.585735	-0.858481	0.403682	-0.0721791	-0.020202
P34058	0.532851	0.900376	0.826123	0.979623	-0.916792	-0.694598	-0.931933	0.324413	-0.302045	0.0135239
P31000	0.523063	0.3338	0.264042	0.314346	-0.362193	-0.592064	-0.503658	0.00164556	-0.0848982	0.370841
P04797	0.365624	0.825851	0.87786	0.973175	-0.943964	-0.547116	-0.861049	0.469657	-0.141302	-0.0201988
P31977	0.314021	0.727857	0.769961	0.865277	-0.870315	-0.493034	-0.782907	0.439538	0.0694694	0.16701
P45592	-0.251941	-0.764596	-0.731267	-0.874833	0.913089	0.456525	0.84848	-0.60649	0.00454741	0.150374
A0A0G2JXT8	0.253836	0.364557	0.0333229	0.217199	-0.11845	-0.268044	-0.286789	-0.104076	0.0604231	-0.107267
A0A0G2K7F7	-0.175536	-0.479136	-0.6114	-0.6601	0.590718	0.415357	0.575423	-0.262051	-0.113167	-0.181481
Q9QXQ0	0.5275	0.916286	0.688884	0.918618	-0.797547	-0.656506	-0.877054	0.257263	-0.393031	-0.255746
Q5U328	0.628604	0.363304	-0.141831	0.0273105	0.153339	-0.676559	-0.354045	-0.70748	-0.474337	0.104951
F1M953	0.835037	0.871029	0.594258	0.747814	-0.623136	-0.936158	-0.905609	-0.154872	-0.496	0.107082
P82995	0.426585	0.865321	0.749263	0.92168	-0.874185	-0.555582	-0.850651	0.409221	-0.400073	-0.23683
A0A0G2K695	0.383611	0.864518	0.810987	0.964715	-0.888164	-0.566247	-0.867316	0.380888	-0.262652	-0.109827
P68370	0.437314	0.798099	0.856267	0.940668	-0.845485	-0.655339	-0.861387	0.266975	-0.273394	0.050424
P58775-2	-0.0113785	-0.306648	-0.192602	-0.328865	0.171219	0.165934	0.257972	-0.0576312	0.0263833	0.312969
A0A140TAF0	-0.453164	-0.867285	-0.860484	-0.966769	0.934122	0.67213	0.945603	-0.376971	0.170755	-0.0465285
G3V6T7	-0.303747	0.258609	0.560411	0.551568	-0.640606	0.106615	-0.319635	0.711914	0.560112	0.0955539
O35814	0.0807116	0.471171	0.0252133	0.268091	-0.183306	-0.120692	-0.299326	0.160151	-0.393687	-0.842019
P50137	0.020943	0.548514	0.784003	0.75407	-0.80641	-0.193364	-0.581238	0.552752	0.193336	0.0872857
P10111	-0.413866	-0.868332	-0.743505	-0.907791	0.87824	0.658205	0.946478	-0.379855	0.221817	0.0927399
P68035	0.640891	0.867012	0.69719	0.830673	-0.667878	-0.771885	-0.827491	-0.0395742	-0.611004	-0.0733747
A0A0G2JSQ4	-0.216928	-0.238864	-0.133877	-0.271961	0.151526	0.225991	0.188296	0.00815709	0.049147	0.0299786
Q9Z1P2	0.645398	0.951662	0.565982	0.794716	-0.636748	-0.786428	-0.90211	-0.0226687	-0.603665	-0.334725
P13084	-0.163556	-0.74794	-0.879593	-0.947802	0.960422	0.371288	0.787852	-0.629904	0.0607348	0.125145
P16086	0.12209	0.773654	0.661704	0.807902	-0.737577	-0.347309	-0.72091	0.429699	-0.189202	-0.435423
Q6AYZ1	-0.388253	-0.65584	-0.272297	-0.60446	0.592787	0.395614	0.605519	-0.387368	0.240214	0.313244
P15865	-0.342589	-0.846169	-0.857977	-0.958978	0.946443	0.552111	0.898893	-0.49932	0.202723	0.142847
Q6AZ25	0.226643	-0.186161	-0.609546	-0.503823	0.47256	0.0458712	0.277713	-0.357761	-0.366951	-0.257409
P25113	0.551755	0.680302	0.563069	0.613258	-0.550837	-0.724542	-0.758188	-0.0439958	-0.331454	0.135977
A0A0G2JSZ5	-0.312629	0.209651	0.830372	0.635731	-0.756423	0.102155	-0.335514	0.780826	0.479079	0.196139
P07632	-0.598699	-0.886985	-0.705882	-0.862363	0.74674	0.817279	0.951292	-0.0798588	0.37403	0.0189918
A0A0G2K654	-0.314975	-0.848268	-0.73522	-0.908768	0.887926	0.464199	0.83092	-0.522849	0.274752	0.328063
M0R7B4	-0.532206	-0.921649	-0.722557	-0.893502	0.818404	0.68767	0.925475	-0.271549	0.423521	0.2902
P13941	-0.895108	-0.674782	-0.16963	-0.391288	0.258595	0.931208	0.716295	0.433152	0.586286	-0.0545209
A0A096MK30	0.306555	0.788198	0.504828	0.750219	-0.682616	-0.436484	-0.717973	0.322421	-0.087478	-0.237452
G3V7U4	0.465688	0.803136	0.460441	0.737537	-0.695797	-0.521857	-0.73274	0.273707	-0.229987	-0.0958444
P48500	-0.40682	-0.0433201	0.556991	0.301315	-0.543644	0.244899	-0.133373	0.762139	0.509151	0.223179
G3V6D3	0.206587	0.644268	0.952251	0.893261	-0.889017	-0.449039	-0.746647	0.443541	0.0499474	0.218091
Q5XIF6	0.351495	0.749664	0.89801	0.902767	-0.825322	-0.619421	-0.842884	0.238158	-0.228718	0.104531
A0A096P6L8	-0.479142	0.0973215	0.634696	0.516681	-0.667364	0.277892	-0.208264	0.921905	0.533234	-0.0163531
Q38PG1	-0.676427	-0.880257	-0.651335	-0.822821	0.736484	0.881007	0.972762	-0.0652114	0.377246	-0.0239761
A7VJC2-1	-0.361469	-0.829857	-0.724315	-0.91742	0.924127	0.556246	0.895373	-0.540601	0.0994844	0.11
D3ZHA0	0.635705	0.919763	0.498592	0.803631	-0.649383	-0.712588	-0.828135	0.0570806	-0.4822	-0.230098
A0A0G2JW88	-0.657546	-0.872493	-0.685279	-0.861181	0.794123	0.80036	0.939693	-0.180306	0.335795	-0.00560481
P16617	0.479681	0.952649	0.752216	0.960778	-0.869244	-0.65663	-0.932819	0.329388	-0.367408	-0.257508
F1LUD3	-0.835308	-0.867118	-0.54481	-0.717383	0.541156	0.957358	0.891937	0.244467	0.674591	0.0628569
P13084-2	-0.316432	-0.758838	-0.777217	-0.868561	0.929215	0.469628	0.823271	-0.569769	0.0977394	0.043433
Q6AXS5	-0.540526	-0.892735	-0.65422	-0.863784	0.809209	0.760105	0.963682	-0.253916	0.226113	0.0457736
Q3T1J1	-0.106823	-0.571934	-0.84151	-0.849753	0.95098	0.30704	0.706828	-0.72226	-0.289082	-0.210149
Q5U300	0.208265	0.655432	0.931841	0.889826	-0.886644	-0.396493	-0.713135	0.46565	-0.0587843	0.117384
P14669	0.446972	0.880644	0.807826	0.952165	-0.902163	-0.601587	-0.898039	0.41484	-0.296738	-0.201686
P02401	-0.21576	-0.678462	-0.821475	-0.890535	0.898244	0.482913	0.810684	-0.54168	-0.127168	-0.109264
Q07936-1	0.518516	0.895866	0.848808	0.961031	-0.885214	-0.694161	-0.914535	0.259515	-0.351276	0.00595487
A0A0G2K2B3	-0.428359	-0.830993	-0.870652	-0.952338	0.944518	0.655089	0.940445	-0.424417	0.140947	-0.0508492
Q4QQV0	0.284776	0.529086	0.851269	0.710313	-0.668808	-0.54168	-0.670318	0.11333	-0.15759	0.313892
P31044	-0.735777	-0.888725	-0.535091	-0.802296	0.72404	0.842728	0.934979	-0.0987495	0.397235	0.0057609
Q68FR9-2	-0.23575	-0.656274	-0.701859	-0.789903	0.759742	0.360293	0.654008	-0.440943	0.361502	0.261813
D3ZH41	0.293246	0.800655	0.662751	0.840788	-0.805029	-0.48095	-0.798752	0.417886	-0.0279486	-0.126748
Q5RKG9	-0.181302	-0.65562	-0.896599	-0.911905	0.92434	0.438964	0.773601	-0.539528	-0.143174	-0.230027
Q5U302	-0.472643	-0.458153	0.148855	-0.144735	-0.0915654	0.425947	0.28251	0.417831	0.861403	0.648995
Q6B345	-0.410815	-0.797259	-0.556027	-0.821658	0.753545	0.514367	0.778848	-0.385069	0.324218	0.328066
P02454	-0.891449	-0.634168	-0.19289	-0.37768	0.227696	0.951371	0.69443	0.487949	0.606458	-0.12969
A0A0G2K8W9	-0.818007	-0.506119	-0.238491	-0.322598	0.230175	0.825167	0.58473	0.419001	0.634383	-0.21419
A0A0G2K174	-0.466625	-0.233127	-0.2935	-0.204497	0.22227	0.406669	0.267386	0.142316	0.394866	-0.269533
P05964	0.268373	0.446503	0.150374	0.269274	-0.23893	-0.300346	-0.395869	0.0129141	-0.554104	-0.458132
O88600	0.626374	0.916705	0.578067	0.834155	-0.742633	-0.708202	-0.881584	0.178003	-0.336856	-0.179369
P63102	0.31384	0.503258	0.325738	0.419309	-0.438484	-0.444219	-0.541429	0.109235	0.0276537	0.148953
P04256	-0.202121	-0.613312	-0.799751	-0.836137	0.932826	0.379334	0.745293	-0.657792	-0.245024	-0.189684
Q3ZAV2	0.49074	0.146775	-0.637953	-0.35201	0.515275	-0.355362	-0.00441853	-0.737341	-0.568577	-0.344845
Q66X93	0.402266	0.799829	0.78899	0.923592	-0.882891	-0.570934	-0.843461	0.379561	-0.151154	0.0400005
P11762	-0.655651	-0.657698	-0.705253	-0.717579	0.680058	0.752365	0.762245	-0.0145493	0.188489	-0.426471
A0A0G2K2P5	-0.574426	-0.822824	-0.64144	-0.773301	0.697382	0.609054	0.763089	-0.106369	0.471036	0.116133
P35565	0.35289	0.705626	0.908555	0.897665	-0.90744	-0.564393	-0.814069	0.392092	0.00565458	0.306972
P63159	-0.543896	-0.905375	-0.782403	-0.933505	0.825565	0.759565	0.95279	-0.222411	0.391415	0.153857
F1MA98	-0.499667	-0.759013	-0.703765	-0.760827	0.720844	0.634776	0.786891	-0.135101	0.446222	-0.040971
D3ZGE6	-0.767007	-0.565496	-0.35305	-0.477112	0.274411	0.739927	0.545255	0.373804	0.61598	-0.0223881
D4A7U1	-0.374741	-0.794907	-0.855463	-0.942269	0.972511	0.57645	0.897934	-0.522542	0.0818717	-0.0720644
B5DEN5	-0.229523	-0.770262	-0.868289	-0.953043	0.984873	0.467316	0.861809	-0.622797	0.0263431	0.0273393
Q63716	0.432763	0.74377	0.606341	0.766278	-0.632431	-0.593821	-0.73619	0.189329	-0.330993	-0.261461
D3ZQR7	0.207874	0.695273	0.84449	0.922826	-0.884132	-0.402103	-0.731601	0.521179	-0.0313322	0.000752408
P62161	0.00811632	0.599861	0.663691	0.724916	-0.729444	-0.207868	-0.592899	0.521146	-0.222309	-0.323941
Q6P136	0.0500265	0.27795	0.686446	0.548447	-0.534643	-0.0952182	-0.282855	0.31926	-0.0398187	0.137016
P62260	0.459721	0.863217	0.777574	0.949012	-0.905392	-0.600724	-0.87172	0.413291	-0.230805	-0.0637194
P15999	0.598702	0.890569	0.790315	0.939986	-0.860713	-0.768148	-0.940811	0.223578	-0.273783	0.0622023
Q6URK4	-0.182509	-0.67205	-0.796235	-0.860275	0.844408	0.387564	0.705078	-0.430088	-0.0324013	-0.200685
A0A0G2K6J5	-0.553804	-0.924987	-0.616219	-0.866269	0.749606	0.763106	0.952418	-0.184274	0.408621	0.257711
Q9Z0U8	-0.320708	-0.687245	-0.605789	-0.782594	0.687341	0.496568	0.725612	-0.311151	0.155808	0.181308
P14668	0.465311	0.888364	0.863786	0.979777	-0.923294	-0.63188	-0.907164	0.374153	-0.270956	-0.072788
Q5PQK5	-0.286559	-0.39503	-0.670932	-0.596639	0.541341	0.444902	0.512281	-0.161283	0.26712	-0.137735
A0A0G2K8A5	-0.0402591	0.446645	0.723567	0.692054	-0.605763	-0.110866	-0.405438	0.400692	-0.0692224	-0.19865
D3ZF26	-0.599165	-0.921613	-0.754747	-0.915214	0.849252	0.8009	0.990887	-0.224403	0.359167	0.0550477
A0A0G2JWK7	0.55079	0.783743	0.356138	0.57022	-0.495452	-0.648308	-0.757881	0.046705	-0.450483	-0.404386
Q4KM71	-0.633122	-0.660943	-0.411668	-0.556271	0.531901	0.779049	0.77527	0.0512186	0.144359	-0.321582
A0A0G2JZI2	0.596704	0.931376	0.75635	0.906951	-0.797431	-0.758016	-0.927309	0.120871	-0.467318	-0.0867197
Q1JU68	0.167324	-0.318442	-0.880542	-0.698459	0.847556	0.0467755	0.473323	-0.753731	-0.332377	-0.254802
B6DYQ7	0.233017	0.669829	0.932401	0.897345	-0.849156	-0.447411	-0.722811	0.416018	-0.1611	0.0113645
Q5U3Y8	0.292807	-0.245485	-0.620418	-0.585423	0.709879	-0.139052	0.317299	-0.816891	-0.580328	-0.113976
P68255	-0.548162	-0.903214	-0.654492	-0.855806	0.802215	0.699133	0.919709	-0.283956	0.477966	0.281855
Q5PPH9	-0.643467	-0.835342	-0.758857	-0.871603	0.781938	0.810804	0.908199	-0.085094	0.239539	-0.232468
D3ZFA8	-0.165049	-0.737924	-0.684459	-0.796193	0.797756	0.343824	0.711758	-0.466068	0.172857	0.200322
A0A0G2JSK5	-0.466337	-0.252563	0.0126097	-0.0937793	0.0392501	0.40313	0.285379	0.271766	0.386781	-0.00968604
A0A0G2JZ52	0.549542	0.906287	0.563185	0.816243	-0.777468	-0.685152	-0.907544	0.266147	-0.288285	-0.155662
A0A140TAJ3	-0.530495	-0.731092	-0.82675	-0.80556	0.698551	0.700573	0.786563	0.000596299	0.382281	-0.187608
Q63083	-0.828804	-0.902804	-0.502057	-0.752715	0.602875	0.943594	0.931515	0.111296	0.578408	0.104195
F1LPH1	-0.563934	-0.853589	-0.713778	-0.884262	0.841493	0.754359	0.948071	-0.281209	0.236438	-0.0424152
P15429	0.19669	0.787424	0.83481	0.92808	-0.872473	-0.404036	-0.775062	0.477216	-0.230888	-0.214804
D3ZVK7	-0.136596	-0.616714	-0.208781	-0.527743	0.473242	0.338658	0.60735	-0.320117	0.135633	0.457322
G3V8C4	0.592995	0.743052	0.581157	0.702377	-0.667365	-0.784476	-0.86402	0.0722269	-0.131166	0.20304
Q3KRF2	-0.840243	-0.549649	-0.0178213	-0.188818	0.0307369	0.775689	0.485312	0.619889	0.698193	0.0213627
P54001	0.443531	0.888936	0.85676	0.981799	-0.915429	-0.67694	-0.940629	0.353804	-0.301595	-0.0563714
G3V6S3	-0.827978	-0.717786	-0.166878	-0.413001	0.263638	0.861246	0.712386	0.394348	0.60452	0.0827653
Q9EPH8	0.572627	0.951324	0.62646	0.882196	-0.785505	-0.725285	-0.94586	0.248736	-0.441671	-0.341337
Q5XIM9	0.673297	0.95016	0.675443	0.859375	-0.705812	-0.789567	-0.898249	-0.00259831	-0.616772	-0.1974
Q05175	0.545519	0.905312	0.489023	0.755595	-0.668821	-0.654393	-0.838142	0.144396	-0.563446	-0.336372
Q68FQ0	0.485647	0.812542	0.78513	0.895317	-0.771518	-0.607112	-0.775953	0.192992	-0.388742	-0.0617242
P04636	0.175108	0.558347	0.947507	0.835295	-0.878163	-0.380887	-0.679407	0.502718	-0.0477468	0.174103
G3V7Q7	0.233721	0.371804	0.603752	0.5982	-0.628101	-0.275738	-0.463627	0.389421	0.0153492	0.205141
D3ZBN0	-0.410559	-0.858552	-0.840062	-0.941015	0.896526	0.594962	0.889304	-0.401707	0.342336	0.193478
Q66HD3	0.103235	0.375965	0.0973248	0.317616	-0.253093	-0.124564	-0.27491	0.119444	0.093652	-0.147011
Q62733	-0.517088	-0.814942	-0.826482	-0.911131	0.832466	0.733901	0.904161	-0.197765	0.177503	-0.163696
Q9JJ19	-0.76997	-0.825707	-0.622068	-0.737158	0.604435	0.906296	0.888034	0.129761	0.546346	-0.00938371
D3ZZC1	-0.465076	-0.0739168	0.53888	0.328633	-0.580279	0.340609	-0.0875388	0.857271	0.768299	0.358006
F1M3D3	-0.398522	0.0672002	0.672167	0.496336	-0.587428	0.275371	-0.108113	0.715177	0.368807	0.121761
P06685	0.54039	0.609094	0.312109	0.49216	-0.254138	-0.50018	-0.444543	-0.252422	-0.645625	-0.326772
Q6Q0N1	0.0984556	0.600535	0.90211	0.871575	-0.861511	-0.301407	-0.647125	0.545046	0.095921	0.0590322
P19944	-0.173344	-0.667399	-0.853513	-0.900624	0.978366	0.377082	0.773635	-0.708473	-0.116081	-0.0593481
P50475	0.784964	0.876948	0.671473	0.810721	-0.676719	-0.873466	-0.881343	-0.114277	-0.530715	0.131451
D3ZMS1	-0.536709	-0.827107	-0.59117	-0.798297	0.801429	0.610721	0.837453	-0.366924	0.339416	0.151086
P37397	0.651353	0.109203	-0.23299	-0.170358	0.1815	-0.407845	-0.0885155	-0.466848	-0.439108	0.0619461
O35244	-0.488163	-0.586708	0.107625	-0.252678	0.188009	0.478044	0.504108	0.0934579	0.435909	0.389546
B2GV69	-0.284688	-0.708731	-0.760899	-0.854487	0.933201	0.494484	0.84292	-0.609702	-0.0161587	-0.036392
G3V6H9	-0.122088	-0.472447	-0.0543953	-0.388644	0.37614	0.147867	0.406691	-0.431446	0.185617	0.649604
Q66HA8	0.892316	0.639591	0.210904	0.394151	-0.242312	-0.853279	-0.625712	-0.48475	-0.46681	0.216321
D3ZU13	-0.175548	-0.789715	-0.856189	-0.957573	0.933632	0.420706	0.816198	-0.5505	0.0792913	0.0910651
Q7M0E3	-0.355824	-0.547551	-0.6465	-0.703287	0.821915	0.433511	0.691264	-0.523365	-0.0388118	-0.235285
P52944	-0.485271	-0.725608	-0.639633	-0.806684	0.857549	0.595214	0.829781	-0.438406	0.059385	-0.181966
Q5XI72	-0.311861	-0.809118	-0.752573	-0.911908	0.899778	0.548727	0.885598	-0.489867	0.00305231	0.0317805
F1LPK7	0.333827	0.763505	0.887472	0.936573	-0.921237	-0.546105	-0.841549	0.440293	0.00121096	0.151839
P04642	0.340169	0.820342	0.846438	0.951655	-0.911317	-0.575053	-0.874038	0.460974	-0.209841	-0.11732
G3V6S1	-0.434101	-0.859748	-0.811753	-0.922478	0.893701	0.660377	0.936516	-0.349601	0.228991	0.00690933
A0A0G2K1L8	-0.154719	0.25844	0.316394	0.321358	-0.454138	0.00547104	-0.336404	0.514354	0.059818	-0.227109
P52925	-0.654421	-0.870054	-0.728047	-0.851683	0.705485	0.836585	0.915677	-0.0159376	0.464048	0.0797265
D4ACV3	-0.550513	-0.704446	-0.414273	-0.545519	0.344176	0.649809	0.611699	0.280351	0.822087	0.26926
P61983	0.505925	0.904629	0.568562	0.835571	-0.659286	-0.659856	-0.819714	0.107676	-0.480637	-0.345617
Q62920	0.523748	0.843392	0.696786	0.85408	-0.713443	-0.695249	-0.830309	0.111331	-0.277228	-0.0470876
P62963	0.396987	0.731162	0.881777	0.89408	-0.820246	-0.530882	-0.738325	0.278772	-0.318815	0.0562507
B1WC34	-0.596943	-0.882291	-0.626853	-0.80245	0.664546	0.754704	0.873437	-0.0267082	0.63214	0.266132
G3V8R1	-0.912799	-0.709247	0.0287798	-0.316981	0.111493	0.826948	0.60404	0.519482	0.771715	0.283289
Q3MID6	-0.0610859	0.122266	0.179264	0.240258	-0.401687	0.0555094	-0.204578	0.596218	0.0957452	-0.15635
D3ZVQ0	-0.0762875	0.149342	0.482742	0.375854	-0.562432	0.0419516	-0.246629	0.589267	0.526768	0.368644
G3V8L9	-0.0836245	0.0390618	0.172909	0.189662	-0.260221	0.0409869	-0.0765026	0.22718	0.455991	0.544563
Q6P3V8	0.229958	0.610713	0.929561	0.852129	-0.863039	-0.486675	-0.760944	0.437021	0.0807961	0.217466
D4A6A2	-0.446846	-0.800696	-0.761693	-0.853906	0.827505	0.552572	0.795731	-0.355906	0.242955	0.113062
P26772	-0.300011	-0.824812	-0.803784	-0.948486	0.907444	0.553154	0.893581	-0.490317	0.124651	0.147259
Q2PQA9	0.598576	0.477305	0.248234	0.309781	-0.131467	-0.47754	-0.320438	-0.419264	-0.694291	-0.106542
Q925G0	-0.234365	-0.716649	-0.773756	-0.836368	0.816723	0.545093	0.847522	-0.395288	0.0217325	0.00123107
P38983	-0.0261686	-0.190971	0.151815	-0.0603939	-0.00254508	-0.0532231	0.00145537	-0.0397987	0.41498	0.513279
P19804	-0.0272269	-0.250319	0.208994	-0.0692834	-0.121388	0.0711116	0.102413	0.14435	0.26086	0.633288
Q63945-1	-0.099257	-0.462729	-0.475425	-0.616147	0.658325	0.21276	0.520108	-0.593677	-0.270079	0.0919784
G3V6P6	-0.567944	-0.93857	-0.691203	-0.914615	0.845237	0.765753	0.978428	-0.260171	0.293876	0.0735964
O08629	0.343084	0.846225	0.800101	0.920893	-0.866185	-0.52802	-0.85869	0.407479	-0.260188	-0.259074
Q5FVM4	0.238756	0.758948	0.549499	0.790023	-0.751332	-0.456999	-0.795574	0.467031	-0.190936	-0.370489
Q62785	-0.562992	-0.789316	-0.710838	-0.847468	0.740267	0.73142	0.84483	-0.147023	0.256235	-0.0770425
D4ACB8	0.586849	0.918716	0.732066	0.935592	-0.829099	-0.725841	-0.907033	0.226172	-0.453105	-0.112178
Q3ZB99	-0.488137	-0.863394	-0.841011	-0.929433	0.866088	0.703493	0.933263	-0.274537	0.356235	0.0617127
A0A0G2K0B0	-0.244756	-0.757322	-0.819546	-0.933352	0.909674	0.511047	0.845138	-0.501923	-0.00949512	-0.0446079
A0A0G2K8H0	0.0330053	-0.27442	-0.577738	-0.567318	0.573459	0.149709	0.385072	-0.489393	-0.10376	-0.0741976
P47942	-0.522636	-0.0750599	0.306782	0.245679	-0.419408	0.504194	0.0695235	0.829502	0.571411	-0.0322331
Q68FR6	0.588385	0.934165	0.785398	0.956869	-0.8686	-0.735382	-0.940966	0.237296	-0.359896	-0.0471125
P50399	0.514199	0.657957	0.86231	0.838378	-0.797264	-0.649913	-0.760891	0.200334	-0.249942	0.303258
Q5U2V1	-0.796087	-0.66991	-0.00682258	-0.318243	0.161704	0.797383	0.628487	0.40734	0.789008	0.266784
Q5PQK2	-0.0304612	0.51887	0.469616	0.588957	-0.548924	-0.189818	-0.527879	0.454816	-0.259878	-0.549904
Q5RJR8	-0.372881	-0.743469	-0.463788	-0.680322	0.522888	0.458964	0.636301	-0.118868	0.660379	0.563972
P35465	0.29164	0.308432	-0.00782125	0.12743	0.00415696	-0.463076	-0.36165	-0.361312	-0.120889	0.0468082
Q6PDW1	-0.162858	-0.729074	-0.899575	-0.946016	0.934866	0.434131	0.811862	-0.571089	0.0697975	0.0576183
Q62952-2	0.479017	0.704262	0.366503	0.51817	-0.389572	-0.580556	-0.647834	-0.089115	-0.541386	-0.398245
M0RC65	-0.255031	0.107121	-0.0389747	0.0405469	-0.0990076	0.22346	-0.0402816	0.405839	-0.0590033	-0.759699
A0A0G2K4X8	-0.360168	-0.58863	-0.238766	-0.508266	0.420897	0.461103	0.596375	-0.206967	0.322879	0.506854
E9PTR4	-0.776034	-0.81863	-0.429722	-0.668069	0.499862	0.929687	0.86584	0.22238	0.567867	-0.0111138
Q66HF9	-0.405965	-0.620475	-0.826377	-0.808912	0.838917	0.539178	0.731271	-0.35132	-0.0876034	-0.428788
Q9JJ54	0.442378	0.764381	0.764359	0.859851	-0.742845	-0.570485	-0.743237	0.217571	-0.312135	-0.0826207
P13668	-0.724194	-0.907454	-0.64198	-0.813144	0.670734	0.914685	0.956309	0.0649215	0.497464	0.0437746
D4A4Z9	0.259034	0.504901	0.603324	0.602992	-0.449077	-0.377674	-0.467793	-0.0702512	-0.220341	0.146743
F1LRS8	-0.566281	-0.84995	-0.79613	-0.914058	0.848155	0.677365	0.867873	-0.254462	0.450462	0.050357
G3V8V1	-0.609437	-0.732452	-0.694453	-0.764703	0.769973	0.793065	0.894456	-0.171026	0.217747	-0.274091
Q08163	0.435007	0.155583	0.217523	0.233621	-0.139313	-0.319411	-0.147897	-0.20419	-0.279788	0.320765
Q5XI34	0.635409	0.918803	0.701278	0.905744	-0.760522	-0.791393	-0.910984	0.0909165	-0.501824	-0.0821973
B2RZA9	0.152477	0.720944	0.853849	0.913193	-0.890652	-0.430513	-0.79137	0.514572	-0.0393179	-0.0570118
O88767	-0.594118	-0.891349	-0.576144	-0.806048	0.730049	0.766393	0.917275	-0.139569	0.379213	0.0582594
Q7TPB1	0.576533	0.872434	0.805098	0.92311	-0.856519	-0.714831	-0.899611	0.239122	-0.268017	0.0429019
Q6P502	0.555313	0.875449	0.84441	0.950637	-0.881286	-0.745788	-0.93635	0.266696	-0.298625	0.0331578
F1LN88	0.272814	0.724344	0.832355	0.908974	-0.94395	-0.514118	-0.853544	0.550323	0.0835099	0.161105
Q5RJK5	-0.462934	-0.745554	-0.444887	-0.719727	0.639145	0.555306	0.737422	-0.301358	0.394824	0.396773
P52555	-0.787991	-0.914052	-0.377381	-0.705574	0.516171	0.852528	0.847231	0.131207	0.740018	0.356298
Q6P6U2	0.335418	0.685155	0.681721	0.753392	-0.56634	-0.466982	-0.609179	0.0649713	-0.466871	-0.27149
P10860	0.50241	0.82048	0.904376	0.953224	-0.921887	-0.675595	-0.897745	0.334476	-0.263326	0.105725
P63029	0.633097	0.296588	-0.421183	-0.17358	0.329701	-0.528182	-0.206815	-0.694039	-0.613514	-0.280462
A0A0H2UI38	0.406293	-0.239579	-0.719894	-0.615517	0.66204	-0.190778	0.258913	-0.712714	-0.258439	0.050375
A0A0G2JSS8	0.484119	0.118095	-0.138005	-0.159339	0.328166	-0.441686	-0.0643195	-0.787523	-0.604228	0.0580313
A0A0G2K022	-0.868679	-0.56498	-0.226472	-0.353255	0.20283	0.922589	0.62757	0.535477	0.542677	-0.310887
D3ZZZ9	-0.713091	-0.804503	-0.49482	-0.696381	0.513286	0.863636	0.80542	0.196403	0.643238	0.0307591
Q05982	0.322464	0.700847	0.945543	0.898954	-0.878237	-0.544104	-0.790099	0.364697	-0.196628	0.12496
P11232	-0.323945	-0.0565766	0.314251	0.177703	-0.288744	0.319648	0.0671736	0.551509	0.0736605	-0.23438
G3V786	0.520538	0.764382	0.838255	0.869895	-0.826842	-0.763167	-0.905009	0.188644	-0.232573	0.244153
D4A9L2	-0.60072	-0.950659	-0.731502	-0.934059	0.8243	0.769079	0.949578	-0.19295	0.366963	0.101299
P41777	-0.231893	-0.599857	-0.663252	-0.651642	0.564381	0.407305	0.598759	-0.186928	0.334634	0.316218
Q6AYU2	0.398237	0.762144	0.597163	0.814359	-0.751182	-0.483074	-0.732913	0.333212	-0.080597	-0.0523878
P10960	-0.475285	-0.589056	-0.696931	-0.700135	0.757458	0.652321	0.790236	-0.248543	-0.0315764	-0.444794
P62959	-0.642305	-0.850783	-0.711785	-0.828835	0.763757	0.804151	0.901067	-0.0764291	0.412559	-0.155617
Q91Y81	0.519578	0.875516	0.744275	0.88697	-0.712048	-0.692265	-0.828309	0.0465268	-0.480566	-0.0999267
Q3MHS9	0.34998	0.713678	0.691817	0.745403	-0.700177	-0.449532	-0.692627	0.242668	-0.428083	-0.196524
A0A0G2K2M9	-0.751998	-0.530125	-0.322589	-0.380794	0.342409	0.788028	0.627367	0.220209	0.443239	-0.144107
P50503	0.61309	0.802214	0.388793	0.641546	-0.501376	-0.640801	-0.686085	0.00775953	-0.651194	-0.394009
Q6J0M8	-0.0673345	-0.577908	-0.854941	-0.847307	0.891962	0.215169	0.623176	-0.677519	0.0484782	0.102874
D3ZTH8	0.185571	-0.00759105	-0.386948	-0.233028	0.43646	-0.239284	0.0506812	-0.623542	-0.27574	-0.0312566
P11240	-0.387307	-0.818136	-0.519366	-0.798708	0.812846	0.501871	0.81955	-0.501496	0.183158	0.262664
Q5XI07	-0.616453	-0.9191	-0.614515	-0.818604	0.71234	0.805669	0.95115	-0.0697177	0.452812	0.168203
D4A2G9	-0.206538	-0.667875	-0.895765	-0.918154	0.958674	0.438333	0.793785	-0.581139	-0.153207	-0.235373
F1LR10	-0.0470299	-0.530345	-0.602802	-0.644807	0.697643	0.0950579	0.466047	-0.551476	0.125382	0.256826
P62845	0.175815	0.391728	0.766189	0.624411	-0.591646	-0.407576	-0.526726	0.10537	-0.0308303	0.488982
Q8VHK7	-0.207692	-0.639531	-0.914795	-0.904851	0.928337	0.454233	0.785337	-0.574753	-0.0589919	-0.107624
Q9Z2L0	0.406129	0.788174	0.885081	0.94829	-0.973321	-0.57862	-0.878172	0.498921	-0.0843815	0.117158
P85845	0.448397	0.896153	0.75664	0.943172	-0.88642	-0.66832	-0.942986	0.363092	-0.325519	-0.131899
A0A0G2K7X3	-0.339853	-0.460841	-0.680249	-0.632117	0.542101	0.545646	0.593802	-0.0682939	0.0154234	-0.260734
O88797	-0.830979	-0.859155	-0.403883	-0.646364	0.482848	0.957765	0.882593	0.265606	0.627354	0.0653729
P24368	0.321312	0.812375	0.857825	0.976588	-0.947546	-0.531218	-0.861771	0.504402	-0.087983	-0.00697403
P00507	0.687477	0.834521	0.638225	0.82389	-0.733038	-0.77607	-0.856109	0.106882	-0.339033	0.0649804
Q6P7A7	-0.0348027	0.562589	0.797917	0.840625	-0.858318	-0.182602	-0.61196	0.696211	0.143531	-0.116996
P07323	-0.295157	-0.305427	0.320514	-0.0278051	0.0286477	0.148257	0.182111	-0.00415124	0.107251	0.320108
Q62703	-0.756812	-0.832181	-0.639097	-0.785896	0.67152	0.876048	0.88096	0.0365187	0.585226	-0.0414217
Q66HM7	0.430886	0.625029	0.587014	0.669331	-0.657876	-0.577089	-0.688447	0.161752	0.0253568	0.343564
A0A0G2JSW0	-0.560559	-0.845546	-0.563719	-0.815888	0.722812	0.76177	0.910403	-0.168495	0.271263	0.0284418
O35987	-0.37484	-0.772021	-0.853711	-0.922797	0.899402	0.621196	0.893581	-0.386154	0.0337989	-0.135718
F1LQ48	0.0495395	-0.0746463	0.220277	0.0495351	-0.22707	-0.074383	-0.0862647	0.23281	0.336083	0.47351
P11507	0.332414	0.743803	0.569813	0.757299	-0.768135	-0.502682	-0.794725	0.446033	-0.316744	-0.281028
F1LSC3	-0.487605	-0.907804	-0.777344	-0.948288	0.903119	0.703225	0.972337	-0.362741	0.290975	0.110421
P06302	-0.672612	-0.648885	-0.433855	-0.555906	0.346611	0.827797	0.685581	0.333797	0.497676	-0.0633773
G3V6X1	-0.606695	-0.691914	-0.559621	-0.672833	0.712273	0.695516	0.809308	-0.197813	0.265956	-0.176319
P35213-1	-0.218969	-0.684998	-0.681423	-0.769883	0.743657	0.401215	0.700023	-0.443482	0.384029	0.374627
Q6MG61	0.439756	0.478141	0.727226	0.63982	-0.597055	-0.479397	-0.507471	0.0727178	-0.291747	0.358616
P68511	0.422669	0.849906	0.696806	0.869103	-0.794699	-0.570708	-0.809768	0.266391	-0.242829	-0.0562076
Q64599	-0.0590242	-0.477483	-0.513976	-0.643501	0.610342	0.264299	0.55287	-0.408744	-0.162262	0.00414097
G3V6L9	-0.694087	-0.68323	-0.347559	-0.549729	0.339994	0.746983	0.660063	0.252436	0.628361	0.230753
A0A096MIX2	-0.519908	-0.277849	0.214959	-0.0283278	-0.00137108	0.34974	0.184477	0.251998	0.299367	-0.0299003
D4A0F5	0.516682	0.651119	0.223302	0.491446	-0.501322	-0.453576	-0.578203	0.189231	-0.163077	-0.133737
A0A0G2K781	-0.907974	-0.745598	-0.131213	-0.455393	0.310652	0.867473	0.700653	0.301272	0.701469	0.157239
B0BN81	0.506729	0.398209	0.478116	0.385163	-0.377209	-0.539406	-0.474549	-0.170164	-0.12129	0.491619
P35213-2	0.409767	0.739842	0.48162	0.662417	-0.570004	-0.682992	-0.811393	0.0595361	-0.22615	-0.058094
Q66HR2	-0.548487	-0.19382	-0.0838666	-0.0931011	-0.0249789	0.504249	0.19431	0.45954	0.525505	-0.187336
Q9JHL4-2	-0.335292	-0.75585	-0.845071	-0.937633	0.958341	0.470502	0.804089	-0.570179	0.102918	-0.0156753
M0R735	0.667917	0.957602	0.470013	0.753871	-0.554801	-0.792361	-0.860391	-0.117857	-0.689454	-0.364216
P28480	0.420888	0.479972	0.414849	0.563431	-0.514558	-0.404973	-0.456366	0.144022	-0.180977	0.203703
P05943	-0.504844	-0.720068	-0.353482	-0.61564	0.40866	0.653759	0.683488	0.0764805	0.505594	0.378765
Q63692	0.36012	-0.115789	-0.347085	-0.315256	0.392149	-0.384015	0.00350096	-0.630761	-0.0655936	0.392708
P62859	-0.326698	-0.776829	-0.840155	-0.933444	0.963871	0.560368	0.887827	-0.542226	-0.00523391	-0.102839
Q6AYD3	0.674465	0.916379	0.730134	0.90578	-0.794115	-0.75508	-0.88715	0.128287	-0.516085	-0.0720632
P11030	0.205118	0.777898	0.775252	0.892815	-0.909418	-0.419418	-0.815963	0.594925	-0.167223	-0.234081
P07943	0.406466	0.835952	0.90839	0.964998	-0.939402	-0.622678	-0.912757	0.393704	-0.1882	0.0401093
A0A0G2K719	-0.127363	-0.148282	0.182371	-0.00491146	-0.0605483	0.143927	0.0687794	0.216325	0.11376	-0.145462
A0A0G2JTG7	-0.000584609	-0.44326	-0.705844	-0.654499	0.796882	0.153752	0.54075	-0.632267	-0.193624	-0.169604
F1M124	-0.686561	-0.958898	-0.500449	-0.775922	0.608842	0.802506	0.898777	0.0236605	0.6789	0.419788
P50878	0.673263	0.990899	0.54574	0.85087	-0.698063	-0.806983	-0.938278	0.0507662	-0.546434	-0.26471
A0A0H2UHZ2	-0.200895	-0.0752428	0.409362	0.111499	-0.11558	-0.0026209	-0.0503947	0.0517277	0.238585	0.217114
G3V8R0	-0.439625	-0.855283	-0.766557	-0.903506	0.90438	0.646825	0.937795	-0.42397	0.226132	0.083542
F7FF45	-0.620806	-0.580413	-0.455914	-0.508207	0.484618	0.714549	0.67631	0.10613	0.386544	-0.308372
A0A0G2JUC7	-0.305953	-0.60579	-0.554558	-0.610834	0.58209	0.332134	0.517937	-0.19976	0.327388	0.0594713
D3ZQM0	-0.373429	-0.766595	-0.749879	-0.850146	0.801133	0.618265	0.865638	-0.347941	0.308655	0.16332
P05765	-0.349677	-0.813336	-0.75618	-0.912735	0.935792	0.569023	0.907004	-0.531257	0.0416696	0.011189
Q4KLL0	-0.645018	-0.804559	-0.558364	-0.774269	0.654573	0.715566	0.787686	-0.0928057	0.310013	0.0371442
A0A0G2JSH5	0.409932	0.359224	0.188266	0.1968	-0.115145	-0.433685	-0.313083	-0.31261	-0.50533	0.00934847
Q6IMZ3	0.0820935	0.414146	0.798182	0.625253	-0.639474	-0.222269	-0.465259	0.305924	-0.119985	0.118611
A0A0G2JWJ0	-0.366307	-0.844847	-0.871571	-0.985083	0.963011	0.59558	0.916594	-0.476183	0.158494	0.0134816
P31399	-0.397276	-0.830279	-0.334268	-0.673227	0.551399	0.470414	0.691921	-0.14247	0.475864	0.447192
P13596-1	-0.75226	-0.257036	0.393943	0.191648	-0.387002	0.548318	0.120097	0.835748	0.789002	0.199918
Q6IN37	-0.692169	-0.898598	-0.453124	-0.740109	0.598264	0.828822	0.891327	0.027577	0.649838	0.255298
Q9EST6	0.0177182	-0.642584	-0.671333	-0.795353	0.816864	0.132897	0.601214	-0.716201	0.0326886	0.419337
P23358	0.772573	0.918268	0.551076	0.764212	-0.645679	-0.859998	-0.908815	-0.0621667	-0.501598	-0.0816109
B3GNI6-2	0.374649	0.56358	0.738491	0.73422	-0.659169	-0.458768	-0.567027	0.124401	-0.140529	0.372078
Q6P9V7	-0.569888	-0.604085	-0.0545025	-0.357561	0.140674	0.64595	0.542283	0.30595	0.734578	0.466862
I6L9G6	0.651601	0.897379	0.652318	0.843277	-0.682215	-0.836292	-0.905062	-0.00752995	-0.439981	-0.0499946
Q6AXW2	-0.29019	-0.63102	-0.769988	-0.822565	0.898775	0.474637	0.792036	-0.556711	-0.152254	-0.194257
O35567	0.187265	0.574465	0.963805	0.846751	-0.80778	-0.43147	-0.670236	0.336691	-0.117536	0.21303
Q6AYI1	0.565328	0.862144	0.720498	0.873839	-0.745976	-0.739805	-0.894733	0.143445	-0.4188	-0.189848
Q6AXU6	-0.633417	-0.890114	-0.667272	-0.839884	0.786353	0.820998	0.963076	-0.165265	0.325674	-0.00213996
Q9EQS0	0.385525	0.891425	0.844884	0.979342	-0.911673	-0.572045	-0.887145	0.399281	-0.266314	-0.160488
P24050	0.30078	0.303965	0.36546	0.300112	-0.221618	-0.307515	-0.298263	-0.138041	-0.137695	0.00414991
A0A0G2K051	-0.477443	-0.62295	-0.793322	-0.71629	0.674335	0.571396	0.675513	-0.0871151	0.351065	-0.171172
Q4KMA2	0.340911	0.826155	0.776287	0.869652	-0.809963	-0.523934	-0.822267	0.359186	-0.376855	-0.322911
P18420	0.632682	0.818381	0.542328	0.775346	-0.765953	-0.698223	-0.862546	0.284791	-0.346005	-0.0660515
A0A0G2JXI9	0.196301	-0.0325891	0.424568	0.176446	-0.295768	-0.144891	-0.0972444	0.0713163	0.167005	0.760514
Q63525	0.540597	0.866504	0.474558	0.724719	-0.665451	-0.613326	-0.81129	0.206402	-0.326059	-0.315735
F2Z3Q8	0.635817	0.376385	0.0575903	0.152241	-0.0295582	-0.515093	-0.30932	-0.366081	-0.754627	-0.295469
Q68FP1-2	0.546905	0.956787	0.577291	0.866151	-0.729157	-0.691608	-0.890976	0.166731	-0.412222	-0.28104
A0A0G2K0T8	-0.628986	-0.905851	-0.535359	-0.790008	0.735298	0.736795	0.915186	-0.206054	0.394101	0.255716
Q6P6V0	0.411307	0.64435	0.706427	0.715616	-0.596844	-0.501846	-0.60486	0.0920135	-0.473698	-0.109226
P61589	0.331079	0.654617	0.495423	0.628742	-0.646679	-0.529085	-0.757637	0.314983	0.00895839	-0.0755901
P16975	-0.909567	-0.60748	-0.056841	-0.293482	0.0941012	0.92239	0.616576	0.61134	0.695989	-0.0194748
O88989	0.356462	0.828002	0.848315	0.943395	-0.890169	-0.521632	-0.831942	0.399714	-0.310399	-0.143778
Q9ESH1	-0.548074	-0.957697	-0.727224	-0.922461	0.787591	0.72182	0.923815	-0.162141	0.533894	0.265425
Q5XI73	0.176042	0.683388	0.530528	0.693745	-0.611821	-0.253142	-0.540691	0.293295	-0.314977	-0.341546
Q5HZA7	-0.617029	-0.755287	-0.600562	-0.707856	0.658989	0.614773	0.719836	-0.110009	0.496312	0.094657
G3V928	-0.679205	-0.575042	-0.469622	-0.504898	0.475334	0.789253	0.72768	0.112856	0.359283	-0.202498
F1M265	-0.430436	-0.793918	-0.817455	-0.922497	0.910682	0.65367	0.907836	-0.388288	0.0733192	-0.189399
D3ZXH7	0.231999	0.748575	0.600921	0.746998	-0.66627	-0.525906	-0.780273	0.247934	-0.312543	-0.241282
Q9R066	-0.540507	-0.792802	-0.591177	-0.766449	0.669968	0.602046	0.746693	-0.140458	0.627418	0.220497
Q63396	-0.590985	-0.0620675	0.120292	0.119182	-0.27378	0.437924	0.0174473	0.725634	0.39657	-0.342303
Q9ER34	0.395657	0.846121	0.750464	0.875094	-0.80283	-0.59265	-0.850227	0.282275	-0.453145	-0.202756
B2RZ09	-0.795613	-0.689527	-0.363082	-0.578855	0.505051	0.856471	0.78698	0.105133	0.444067	-0.131385
Q9QZA2	0.468528	0.89635	0.855313	0.974883	-0.897651	-0.677891	-0.92443	0.309534	-0.345755	-0.0490512
D4AEC0	-0.0728677	0.366108	0.862355	0.742378	-0.857589	-0.153959	-0.545462	0.731937	0.380107	0.277608
P09895	0.578251	0.954488	0.68651	0.933737	-0.845597	-0.72919	-0.949727	0.257762	-0.355883	-0.119269
A0A0G2KAN1	-0.64634	-0.678959	-0.459791	-0.596182	0.592438	0.804881	0.827616	-0.0391426	0.283977	-0.173872
Q4QQV8	-0.762073	-0.958006	-0.565387	-0.830095	0.692397	0.89821	0.963354	-0.00646324	0.55914	0.168931
A0A0G2JYL4	0.163233	0.664606	0.730698	0.849451	-0.839895	-0.335211	-0.679363	0.592797	-0.0866208	-0.179421
A0A0G2JVH4	0.487325	0.870002	0.548016	0.797008	-0.757151	-0.65861	-0.895616	0.285231	-0.262956	-0.185888
A0A0G2K613	-0.751643	-0.637859	-0.0888356	-0.348177	0.0875573	0.823535	0.5783	0.568129	0.665983	0.131098
G3V7T6	-0.438011	-0.717621	-0.808658	-0.796293	0.744468	0.698273	0.835938	-0.132865	0.193701	-0.199511
G3V9N0	0.194076	0.518401	0.0835713	0.319629	-0.20748	-0.276756	-0.40875	-0.0257867	-0.58579	-0.576608
Q99MZ8	-0.588272	-0.730506	-0.634048	-0.757138	0.727347	0.74021	0.865262	-0.180895	0.152319	-0.139622
M0R9L0	0.76689	0.624566	0.312139	0.413068	-0.216254	-0.778311	-0.553774	-0.521182	-0.78006	0.0520854
Q6AYT3	0.208918	0.774293	0.673016	0.868048	-0.832502	-0.346605	-0.743838	0.54947	-0.111964	-0.33953
D3ZRX9	0.0781102	-0.388953	-0.725562	-0.682133	0.631812	0.114155	0.390443	-0.427824	0.0254889	-0.0390945
D4A206	-0.594519	-0.931842	-0.709691	-0.886793	0.791439	0.802744	0.976635	-0.165216	0.432262	0.162621
Q5U2R7	-0.778691	-0.909191	-0.546689	-0.794098	0.653213	0.905683	0.943261	0.04036	0.496539	0.095529
A0JN30	-0.664266	-0.935206	-0.539935	-0.808569	0.667411	0.840453	0.937611	0.00608712	0.47794	0.102213
P49242	0.607457	0.967655	0.669597	0.92599	-0.814369	-0.748464	-0.952892	0.222501	-0.461914	-0.245493
O35964	0.0800308	-0.0459389	-0.227907	-0.0958622	0.0878749	0.0919433	0.149382	0.0609596	0.0444203	-0.0906875
M0RA08	0.0527147	-0.283903	-0.733285	-0.591081	0.642314	0.16073	0.416785	-0.365972	-0.294001	-0.531777
Q6P736	0.390161	0.608194	0.858588	0.807856	-0.773041	-0.5157	-0.669295	0.224179	-0.0512858	0.371815
G3V7L6	-0.137081	-0.207426	0.147523	-0.0419457	0.0112547	0.0332254	0.0591548	0.0639898	0.429928	0.225258
Q64303	0.621764	0.721645	0.162902	0.493944	-0.337892	-0.598064	-0.59574	-0.116203	-0.370715	-0.305982
Q9Z0V5	-0.21986	0.0788491	-0.224428	-0.0497859	0.19022	0.184014	0.0934167	-0.013162	-0.159755	-0.766524
P63326	0.700616	0.387495	0.104945	0.186303	-0.18395	-0.598408	-0.400916	-0.270033	-0.316879	0.267246
Q5PPP1	-0.645548	-0.78197	-0.600439	-0.759758	0.699379	0.815749	0.890363	-0.0700325	0.283845	-0.192566
A0A0G2JSG6	-0.160067	-0.405269	-0.435011	-0.509	0.56128	0.155627	0.383655	-0.486238	0.183602	0.265391
G3V7Y3	-0.543656	-0.920678	-0.793339	-0.955257	0.88544	0.731464	0.963069	-0.2959	0.365562	0.118871
Q6PEC1	-0.557329	-0.903067	-0.747734	-0.907665	0.845247	0.778713	0.983096	-0.243131	0.291729	0.0297978
D0UFD0	-0.533166	-0.881108	-0.667064	-0.86343	0.705492	0.678526	0.851328	-0.136392	0.517842	0.350514
A0A0G2K9E0	-0.357917	-0.693112	-0.265947	-0.570063	0.580147	0.40237	0.641998	-0.339714	0.253153	0.27641
B1WC84	-0.534651	-0.846312	-0.713956	-0.89414	0.825787	0.686412	0.875085	-0.304838	0.28942	0.0847684
P04182	0.202423	0.782395	0.838505	0.929623	-0.8768	-0.478467	-0.83267	0.458985	-0.163896	-0.164499
P62909	0.437414	0.839744	0.812096	0.935533	-0.831087	-0.631426	-0.861244	0.282898	-0.407083	-0.161397
D3ZYS7	-0.0637742	-0.619477	-0.604776	-0.688005	0.636924	0.204968	0.537421	-0.422697	0.323341	0.491248
A0JPM9	0.232334	-0.203886	-0.764087	-0.637154	0.744557	0.0115215	0.381857	-0.712669	-0.47026	-0.379755
P62982	-0.01684	0.231175	0.64586	0.571625	-0.718869	-0.102632	-0.394104	0.644792	0.551052	0.514482
G3V7L9	-0.187847	-0.717269	-0.905087	-0.931164	0.978779	0.424481	0.823175	-0.630569	-0.0206386	-0.0126475
B0BN18	-0.159148	-0.676551	-0.585217	-0.768921	0.837621	0.3063	0.724518	-0.703528	-0.0188965	0.309335
P04961	-0.00103801	0.514768	0.908264	0.861802	-0.919685	-0.196555	-0.613247	0.713975	0.162184	0.101108
Q9JLZ1-1	0.495196	0.434667	0.0945735	0.204688	0.0865469	-0.55375	-0.31406	-0.626183	-0.656937	-0.257171
Q5XI22	-0.667618	-0.104963	0.19895	0.143658	-0.329358	0.572675	0.0988593	0.822894	0.690578	-0.171797
Q6DGG0	0.720865	0.942483	0.59323	0.817508	-0.713556	-0.815036	-0.925849	0.0487273	-0.555037	-0.157506
F1LPV0	0.78475	0.638942	0.0267413	0.32582	-0.151883	-0.766207	-0.575123	-0.488214	-0.552791	0.049889
Q6P685	0.79437	0.906427	0.642037	0.808118	-0.65663	-0.911272	-0.915592	-0.112879	-0.635767	-0.0480059
P62083	0.444918	0.668736	0.824473	0.859064	-0.841351	-0.536655	-0.723703	0.313619	-0.136435	0.311034
A0A0G2JV46	-0.670691	-0.927262	-0.568696	-0.818258	0.653367	0.844029	0.922127	0.0226952	0.429453	0.131556
D3ZAN3	0.00325733	0.586387	0.804505	0.8495	-0.804859	-0.262293	-0.627823	0.548827	-0.0012834	-0.0702032
A0A0G2JYB1	0.398372	0.698221	0.850455	0.884565	-0.83744	-0.553389	-0.764498	0.341212	-0.0739875	0.1376
Q4FZT9	-0.337326	0.111769	0.262675	0.324645	-0.461216	0.179211	-0.218356	0.756268	0.554467	-0.175924
G3V6C4	-0.354505	-0.0748209	0.564434	0.351354	-0.464148	0.178725	-0.0858194	0.613781	0.460984	0.26212
B2RYP6	-0.0964421	-0.0251796	-0.454465	-0.2698	0.336722	0.197197	0.209762	-0.163419	-0.340768	-0.578775
Q5BJZ3	0.540282	0.937149	0.727388	0.92725	-0.806929	-0.709268	-0.916365	0.195156	-0.51735	-0.213409
Q3B8Q1	0.689585	0.454716	-0.293717	0.0691619	0.00406121	-0.575428	-0.392091	-0.342373	-0.420785	-0.154961
A0A0G2K737	0.314287	0.612697	0.808984	0.778628	-0.751391	-0.493903	-0.672484	0.254845	-0.0845094	0.247665
Q6AY09	-0.0955793	0.055448	0.671885	0.438721	-0.607294	-0.0705168	-0.289311	0.561256	0.375875	0.558968
G3V712	0.180635	0.458063	0.765991	0.754662	-0.848228	-0.357766	-0.635563	0.585329	0.216275	0.407866
O35112	-0.516545	-0.0942051	0.202999	0.109698	-0.263459	0.330216	-0.00954267	0.557514	0.752319	0.128477
Q4QQV4	0.613987	0.86177	0.662131	0.78111	-0.64653	-0.744369	-0.833746	-0.0403122	-0.556291	-0.110374
Q641Y8	0.635328	0.811993	0.730168	0.865513	-0.79227	-0.768767	-0.87298	0.153617	-0.426044	0.121238
O35796	0.326402	-0.0308022	-0.183238	-0.241554	0.294964	-0.331543	-0.00820458	-0.607012	-0.266895	0.309625
D3ZUB0	-0.361724	0.0628608	0.386976	0.297	-0.475508	0.209515	-0.172116	0.774497	0.347111	-0.210568
Q4AEF8	0.640507	0.782654	0.363976	0.603105	-0.537375	-0.712838	-0.763752	0.0109179	-0.496454	-0.137477
P85834	0.532451	0.769352	0.51427	0.70103	-0.464248	-0.646892	-0.681206	-0.14146	-0.608326	-0.283701
Q6PCT3	-0.612388	-0.817709	-0.707538	-0.84788	0.712808	0.777992	0.854294	-0.0455808	0.360649	-0.108652
P21571	-0.416966	-0.769061	-0.708358	-0.821498	0.750649	0.65053	0.845164	-0.218746	0.303478	-0.0018803
A0A0H2UHK0	-0.668872	-0.905133	-0.573669	-0.819025	0.733338	0.825854	0.941693	-0.118465	0.37991	0.0546064
P19945	0.529438	0.87569	0.788528	0.903987	-0.859284	-0.710645	-0.936425	0.263595	-0.365799	-0.0479528
Q6P790	0.619155	0.975246	0.664956	0.916384	-0.797055	-0.768472	-0.957351	0.195877	-0.460837	-0.265602
O08651	0.349957	0.860994	0.715108	0.911065	-0.794981	-0.507886	-0.794455	0.334207	-0.323802	-0.301648
G3V763	-0.840239	-0.870648	-0.482744	-0.685811	0.570266	0.930752	0.902445	0.172335	0.591016	0.0181684
Q6NYB7	0.758664	0.852498	0.593446	0.76148	-0.672558	-0.780732	-0.825425	0.00404407	-0.591778	-0.0501895
Q9QZK5	-0.117894	0.111426	0.192304	0.265677	-0.26263	0.151091	-0.0153537	0.381038	-0.0167219	-0.202778
Q62871-2	-0.700617	-0.451451	-0.381231	-0.351263	0.274885	0.767152	0.555089	0.408958	0.438229	-0.449261
Q03344	-0.49562	-0.896164	-0.705698	-0.891389	0.781035	0.741625	0.939267	-0.198645	0.296436	0.124633
B6DYP8	0.133871	0.582038	0.891741	0.81725	-0.778907	-0.306297	-0.60386	0.412462	-0.213325	-0.0617449
Q794E4	-0.0455293	0.318639	0.634647	0.581446	-0.584456	-0.0593087	-0.345675	0.521476	-0.120399	-0.254029
F1LRJ9	-0.130945	0.203082	0.502724	0.500899	-0.659108	-0.019026	-0.366711	0.75052	0.440014	0.146035
Q498U4	-0.551805	-0.815108	-0.732708	-0.851544	0.830437	0.769772	0.943006	-0.234433	0.198638	-0.184187
Q9EQX9	0.359675	0.778505	0.909928	0.9414	-0.912012	-0.532343	-0.824162	0.42704	-0.151969	-0.0132669
Q6PDV8	-0.254656	-0.699344	-0.628088	-0.729436	0.744193	0.470693	0.773642	-0.458595	0.11975	0.289118
A0A0G2K8P3	-0.154937	0.360988	0.802522	0.707468	-0.718712	-0.0433282	-0.414794	0.573073	0.273008	0.0886256
P85968	0.656288	0.928569	0.668646	0.8782	-0.769272	-0.813248	-0.951168	0.151885	-0.511877	-0.207012
B0K031	0.721132	0.87621	0.291377	0.630485	-0.43873	-0.766744	-0.769645	-0.185162	-0.536885	-0.272736
A0A0G2JSH9	0.124874	0.542203	0.876061	0.83758	-0.843593	-0.346365	-0.646764	0.469153	0.166679	0.345567
Q9Z270	0.022563	0.300508	0.439883	0.407764	-0.483601	-0.162234	-0.372501	0.321079	0.40642	0.297655
B1WC32	0.243003	0.216056	-0.36396	-0.090497	0.243894	-0.280004	-0.109742	-0.435746	-0.191452	-0.143835
B3DMA1	0.0131226	-0.53153	-0.754338	-0.809211	0.847843	0.140658	0.571161	-0.737376	-0.0719633	0.168075
Q5XIW8	-0.336034	-0.759749	-0.610296	-0.757857	0.790271	0.497826	0.814399	-0.457644	0.0821841	0.219806
Q66H80	0.335831	0.809525	0.760869	0.904804	-0.78	-0.581422	-0.816853	0.260339	-0.257381	-0.0968332
P50398	-0.531276	-0.791339	-0.401314	-0.621911	0.477795	0.694935	0.772634	0.127774	0.411521	0.129071
Q99PD6	-0.341465	-0.62781	-0.517524	-0.664959	0.584792	0.372426	0.537867	-0.20134	0.443455	0.176527
P62193	0.454604	-0.0452699	-0.263432	-0.218121	0.284107	-0.211873	0.115603	-0.471633	-0.442541	0.0325494
P41542	0.355312	0.763986	0.363469	0.678387	-0.611451	-0.419759	-0.68651	0.33268	-0.186804	-0.443275
Q5U3Z7	0.821386	0.870059	0.359035	0.6805	-0.524893	-0.852607	-0.821304	-0.148285	-0.63512	-0.099266
Q3MIE4	0.562477	0.911959	0.57127	0.848649	-0.690823	-0.713827	-0.877136	0.137533	-0.440061	-0.326401
F1LQN3	-0.429765	-0.793768	-0.84658	-0.919426	0.936319	0.646356	0.918961	-0.433475	0.146464	-0.0986345
G3V8G5	-0.179466	0.379404	0.619751	0.610304	-0.706531	0.0302622	-0.417564	0.671151	0.315862	-0.00387747
M0RCH6	-0.775904	-0.807505	-0.537345	-0.712084	0.55692	0.944561	0.880813	0.188478	0.495212	-0.102227
Q5M7V8	-0.486253	0.174783	0.212472	0.283427	-0.305047	0.255417	-0.149317	0.585971	0.117879	-0.585713
D4AC23	0.608079	0.781671	0.712968	0.805136	-0.672762	-0.774931	-0.842284	-0.0110192	-0.463301	0.0229242
Q5XIE0	-0.645338	-0.883882	-0.4929	-0.760446	0.655221	0.637538	0.779384	-0.141048	0.592787	0.37639
Q5I0D1	0.464873	0.695821	0.790016	0.809062	-0.715987	-0.599	-0.702458	0.105647	-0.232352	0.249768
D3ZA84	0.857966	0.867234	0.302588	0.61097	-0.382938	-0.931891	-0.811242	-0.358963	-0.75561	-0.194856
P62634	-0.226564	-0.695614	-0.734036	-0.828812	0.784075	0.501445	0.788073	-0.373193	0.030732	-0.0246188
Q4KM73	-0.188996	-0.533252	-0.491864	-0.594784	0.4568	0.312737	0.471192	-0.149288	0.49481	0.415843
P26453-2	-0.76083	-0.841825	-0.684324	-0.812662	0.680751	0.853565	0.857482	0.0483709	0.581254	-0.0599516
P18437	-0.0812268	0.16716	0.010625	0.0808351	-0.0641439	0.121992	-0.0176144	0.105427	-0.449435	-0.526631
Q62848	-0.769513	-0.899018	-0.494628	-0.760014	0.571863	0.904768	0.88531	0.145885	0.591262	0.106629
D4A5L9	-0.0595567	0.174553	0.81912	0.525613	-0.611487	-0.159262	-0.355407	0.39076	0.136528	0.427516
P62755	0.611896	0.698878	0.0952302	0.463738	-0.338529	-0.66591	-0.654176	-0.130533	-0.282646	-0.0899744
P62907	0.407141	0.883494	0.815862	0.979344	-0.935094	-0.587075	-0.904635	0.459523	-0.22416	-0.129098
P62329	-0.32302	0.227356	0.375599	0.406796	-0.549232	0.235616	-0.212027	0.780017	0.0975476	-0.353081
Q62636	0.157042	0.362698	0.883374	0.694921	-0.733263	-0.395364	-0.580868	0.35979	0.223614	0.50668
B0BMT9	0.504477	0.911131	0.663566	0.89221	-0.749203	-0.627008	-0.835558	0.206309	-0.499822	-0.33761
P47875	0.0463994	0.278499	-0.152014	0.0813281	0.108355	-0.020359	-0.0484983	-0.121603	-0.398664	-0.77813
Q66H76	-0.265171	-0.252053	0.339938	-0.0160574	-0.157365	0.149451	0.0587891	0.239587	0.471895	0.508472
D3ZM69	-0.694326	-0.609928	-0.171581	-0.414276	0.362376	0.636286	0.595089	0.0230529	0.456159	0.20155
A0A0G2K0W9	0.579057	0.917475	0.789662	0.94751	-0.865273	-0.768383	-0.969262	0.253656	-0.365035	-0.0736698
E9PST5	-0.630751	-0.165738	0.0526001	0.0454553	-0.0604106	0.487956	0.202178	0.436816	0.320612	-0.196377
Q64537	0.0987093	-0.318503	-0.0578712	-0.347051	0.403647	-0.0594183	0.272425	-0.597385	-0.16483	0.385715
Q6MGC4	-0.230114	-0.763616	-0.61943	-0.828222	0.855407	0.436586	0.821068	-0.610865	0.0395258	0.260168
G3V681	-0.467263	-0.254879	-0.191924	-0.182333	0.181165	0.636268	0.4691	0.230722	0.117967	-0.420978
P51583	0.46947	0.602145	0.474304	0.593942	-0.480066	-0.458395	-0.488586	0.00340858	-0.424218	0.0334621
Q68FY0	0.645976	0.485672	0.176467	0.372658	-0.202307	-0.635878	-0.469922	-0.341842	-0.542074	0.115468
Q63570	0.0671268	-0.0838086	0.432814	0.170558	-0.188307	-0.225701	-0.128941	-0.104914	0.294813	0.854185
G3V7I8	-0.289636	-0.146318	0.0827059	0.0507864	-0.232236	0.250864	0.016539	0.501674	0.790113	0.342486
A0A0G2JVZ6	0.0976401	0.586492	0.643634	0.751336	-0.844719	-0.341877	-0.731323	0.677766	0.117805	-0.0293187
Q5RKI0	0.118931	0.661765	0.222788	0.550407	-0.479477	-0.19196	-0.524446	0.40259	-0.306144	-0.796948
P12075	-0.469044	-0.748981	-0.681048	-0.806008	0.735972	0.71923	0.873246	-0.192409	0.0732593	-0.124351
Q6AY84	-0.45137	-0.594107	-0.198948	-0.392189	0.181893	0.460236	0.437759	0.25955	0.87099	0.586839
G3V6W6	0.160309	-0.223907	-0.519779	-0.426524	0.53678	-0.0139653	0.318424	-0.556298	-0.0802107	0.162525
P63036	-0.0117605	-0.14756	-0.181263	-0.181095	0.0412931	0.0224015	0.0390408	0.0355854	0.25763	0.409045
P56574	0.266119	0.587953	0.937951	0.854828	-0.857062	-0.509849	-0.740786	0.375266	-0.0874482	0.299356
B1WC16	-0.560639	-0.17387	-0.215261	-0.14483	0.158661	0.473011	0.265209	0.29174	0.0612696	-0.604688
G3V940	0.663922	0.845228	0.420115	0.700762	-0.626814	-0.813839	-0.899983	0.0803169	-0.325962	-0.123563
Q5U2U8	-0.737301	-0.484376	-0.0881846	-0.29343	0.299644	0.622999	0.52694	0.125808	0.186634	-0.195295
E9PU28	0.808732	0.951692	0.493483	0.765492	-0.574689	-0.873799	-0.886248	-0.156193	-0.706617	-0.268497
A0A0G2JXT3	0.0302721	0.522235	0.961935	0.837861	-0.83408	-0.315758	-0.641545	0.490522	0.0331184	0.131443
F1LQ00	-0.838237	-0.643164	-0.216809	-0.414893	0.254056	0.935083	0.713144	0.428194	0.594157	-0.0662876
F7EMB2	0.515167	0.605235	0.546236	0.542635	-0.457484	-0.591522	-0.609953	-0.0752646	-0.485892	-0.0687583
F1M8A5	-0.624407	-0.795764	-0.447528	-0.689636	0.513605	0.81937	0.823254	0.119961	0.413936	0.0334176
Q9R1T1	-0.282035	-0.295576	-0.192776	-0.329844	0.185797	0.369029	0.331058	0.0920203	0.2743	0.0763029
D4A9Z8	-0.603761	-0.856101	-0.588337	-0.747929	0.617314	0.833693	0.906504	0.0541738	0.454697	0.0925185
A0A0G2JXC1	0.497602	0.86773	0.580219	0.813561	-0.796758	-0.60937	-0.8697	0.364266	-0.353857	-0.264511
Q64057	0.465621	0.849196	0.845855	0.955921	-0.858355	-0.668274	-0.880256	0.252299	-0.299079	0.0383628
P43278	-0.378248	-0.731198	-0.680034	-0.774029	0.61969	0.552418	0.698135	-0.135278	0.454824	0.293601
Q63413	0.255996	0.461801	0.743733	0.681349	-0.580355	-0.394011	-0.490257	0.111021	-0.264074	0.207935
Q5M860	-0.140723	-0.199687	-0.26149	-0.272339	0.212951	0.303434	0.320582	-0.0688622	0.268036	0.185479
D4AA63	-0.444749	-0.812086	-0.553021	-0.819335	0.786667	0.578921	0.823874	-0.419141	0.284682	0.22593
P62749	-0.431997	-0.513021	-0.668196	-0.674011	0.654089	0.536221	0.632401	-0.245644	0.253557	-0.138188
Q2EJA0-1	-0.30349	-0.6595	-0.60036	-0.790511	0.842338	0.431567	0.740594	-0.578369	-0.0504447	-0.0542567
P05982	0.0366062	0.490459	0.365953	0.508756	-0.365387	-0.258168	-0.454658	0.161393	-0.131775	-0.434683
G3V6H0	0.235523	0.727338	0.943003	0.924324	-0.921719	-0.491962	-0.824951	0.462355	-0.0568571	0.0707926
P25886	-0.283372	-0.776571	-0.899611	-0.953918	0.970028	0.475067	0.836986	-0.55812	0.143313	0.0400188
A0A0H2UHX3	0.38439	0.78952	0.869622	0.941043	-0.866882	-0.587039	-0.84048	0.329122	-0.22466	0.0454811
Q0ZFS8	-0.476794	-0.856442	-0.765505	-0.91698	0.885651	0.702082	0.941452	-0.331707	0.120815	-0.108056
Q9Z1Z9	-0.42182	-0.552123	-0.326752	-0.508793	0.380262	0.47832	0.5065	0.0847981	0.573609	0.0793984
Q9QY17	0.113946	-0.237364	-0.767586	-0.57209	0.644339	0.150137	0.438362	-0.498982	-0.219106	-0.22109
Q5FWU0	-0.343229	-0.844948	-0.891964	-0.982324	0.942773	0.561301	0.891197	-0.46019	0.243491	0.115334
Q4G079	0.656502	0.783291	0.536886	0.679094	-0.487745	-0.687947	-0.669414	-0.216433	-0.675998	-0.0744227
O89049	0.177727	0.0447643	0.499408	0.233559	-0.339277	-0.24234	-0.230375	0.0467174	0.157999	0.720657
P17764	0.278668	0.766245	0.912076	0.953143	-0.895196	-0.493597	-0.791746	0.420285	-0.143566	0.00624722
B0K021	0.693006	0.977097	0.599499	0.865374	-0.722586	-0.798236	-0.930474	0.0651412	-0.603808	-0.263254
A0A140TAI1	-0.643114	-0.919169	-0.695753	-0.898578	0.826538	0.789629	0.94914	-0.227704	0.395638	0.0897698
O35303-6	0.515197	0.26797	0.251066	0.194786	-0.0377401	-0.570733	-0.295374	-0.592604	-0.345826	0.526894
P83868	-0.529687	-0.629408	-0.79831	-0.796985	0.744454	0.715543	0.783103	-0.137439	0.144527	-0.39109
A0A0G2K0X9	0.314632	0.422149	0.319805	0.484045	-0.423613	-0.429121	-0.489844	0.19186	-0.146641	-0.0292905
A0A0H2UHG7	0.340158	0.399195	0.0262221	0.211458	-0.213719	-0.391413	-0.44425	0.0581559	0.0051791	-0.214619
A0A0G2JSR7	-0.430122	-0.704299	-0.646408	-0.751309	0.712817	0.692857	0.84017	-0.205354	0.141793	-0.135092
Q5FWY5	-0.57389	-0.734339	-0.499159	-0.705378	0.61262	0.755065	0.825091	-0.123795	0.339333	0.111074
Q9Z1W6-1	-0.547329	-0.856942	-0.775036	-0.855766	0.75629	0.736812	0.890914	-0.117931	0.494133	0.136159
Q8CFN2	0.329266	0.794013	0.898105	0.956462	-0.928192	-0.515692	-0.831174	0.458421	-0.0820783	0.00868675
B0BN85	-0.287063	-0.764782	-0.718942	-0.86409	0.924214	0.42517	0.8086	-0.621205	0.0476061	0.111704
A0A0G2K1C0	0.611847	0.51913	0.449577	0.509624	-0.504871	-0.585167	-0.54577	-0.0247112	-0.38804	0.331321
B5DFC8	0.687861	0.725538	0.220429	0.485486	-0.334995	-0.548238	-0.537967	-0.162204	-0.73398	-0.428438
M0RDJ4	0.344736	0.125712	-0.164627	-0.0398489	0.139168	-0.134792	0.0386927	-0.216319	-0.424805	-0.348321
B5DF60	-0.180857	-0.70638	-0.766919	-0.872397	0.855855	0.372283	0.752324	-0.584661	0.107362	0.282642
Q5U362	0.598822	0.651992	0.361951	0.553515	-0.391999	-0.657985	-0.606431	-0.164485	-0.580055	-0.134046
P68101	0.713963	0.913723	0.64727	0.849873	-0.722428	-0.86371	-0.938308	0.00409427	-0.398485	0.0434306
Q5U2N2	0.687281	0.715367	0.152985	0.445576	-0.268826	-0.623321	-0.572539	-0.259147	-0.81078	-0.404364
B1WC49	-0.0277081	-0.0345795	-0.147932	-0.137527	0.125051	-0.104218	-0.0841986	-0.0425075	0.0884201	-0.244685
Q4V8H5	0.558734	0.606435	0.642586	0.636682	-0.531132	-0.765719	-0.734414	-0.169974	-0.274398	0.379077
D4A720	0.338948	0.750117	0.73148	0.809498	-0.798034	-0.568429	-0.822044	0.314846	-0.281739	-0.0149353
Q6AXS3	-0.765194	-0.592111	-0.118767	-0.305775	0.0690263	0.76201	0.530045	0.580718	0.757483	0.213788
A0A0G2JXN6	-0.10484	0.435173	0.343942	0.49044	-0.546347	-0.131581	-0.505838	0.580747	0.0938638	-0.356049
B2GV14	0.00556843	-0.0785757	-0.549123	-0.388449	0.573403	0.0860803	0.277911	-0.464591	-0.543936	-0.75894
Q07205	0.247444	0.0124378	0.0757671	-0.0861466	0.147547	-0.22742	-0.00607034	-0.473708	-0.169556	0.325644
D4A5Q2	0.259201	0.416347	0.130554	0.378419	-0.316584	-0.318221	-0.372101	0.0854341	-0.16734	0.0639067
P04762	-0.016266	-0.0171973	-0.4081	-0.213465	0.353419	-0.0374046	0.0915133	-0.315764	0.016184	-0.258152
Q5EAJ6	-0.575141	-0.575876	-0.336134	-0.420711	0.247866	0.572052	0.475741	0.316052	0.819206	0.216402
P51635	0.695653	0.934144	0.644911	0.853898	-0.779678	-0.824424	-0.960968	0.116801	-0.43333	-0.0283481
O70593	-0.216846	-0.341729	-0.328766	-0.349735	0.217984	0.412632	0.395414	0.199007	0.00879737	-0.184374
Q566E4	-0.178552	0.265404	0.260524	0.327883	-0.44035	-0.0303315	-0.369667	0.526266	0.161556	-0.171222
G3V907	-0.710814	-0.429652	0.319187	0.00103764	-0.131122	0.613722	0.346619	0.514148	0.604712	0.226471
Q07009	0.196526	0.633391	0.554115	0.643641	-0.439963	-0.442215	-0.569606	-0.00647288	-0.429974	-0.310662
G3V946	-0.66898	-0.787072	-0.361768	-0.663401	0.606777	0.688428	0.793096	-0.170749	0.427392	0.29658
P47727	0.37643	0.607353	0.345725	0.543473	-0.526194	-0.428705	-0.63209	0.287783	-0.269574	-0.396239
Q5U312-2	0.0958731	0.627213	0.545555	0.731629	-0.630939	-0.243492	-0.560749	0.413102	-0.100515	-0.35363
G3V7G8	0.335411	0.734922	0.55989	0.679626	-0.49909	-0.456249	-0.603976	-0.0332477	-0.466332	-0.274659
P04550	-0.664698	-0.781904	-0.655314	-0.759601	0.600451	0.879568	0.862635	0.130023	0.41914	-0.130305
G3V936	0.459548	0.818986	0.786385	0.912341	-0.804368	-0.647914	-0.847365	0.234253	-0.417155	-0.0786701
P62828	0.634393	0.809092	0.693194	0.851612	-0.808714	-0.779721	-0.907317	0.191048	-0.233743	0.21918
P21531	0.195634	0.742563	0.642881	0.842066	-0.817886	-0.370627	-0.74291	0.518063	-0.140076	-0.204496
D4ADF5	-0.503875	-0.567322	-0.527207	-0.63911	0.617794	0.621852	0.675399	-0.162835	-0.0389333	-0.376698
Q4KLZ3	-0.146114	-0.644407	-0.899435	-0.853538	0.885175	0.337238	0.705639	-0.518867	-0.000327773	-0.060272
Q4G061	0.605898	0.931984	0.549949	0.814193	-0.632012	-0.737362	-0.851492	0.0245306	-0.664803	-0.405096
A0A0G2JTT2	-0.641323	-0.429498	0.295371	-0.0660372	-0.169406	0.517026	0.256037	0.527435	0.799163	0.492777
B2RYB3	-0.652665	-0.41464	-0.131046	-0.231282	0.218101	0.622113	0.463896	0.187047	0.35777	-0.0438318
P08010	0.0836321	0.633844	0.929105	0.892149	-0.887676	-0.325456	-0.691208	0.551987	-0.0721344	0.00255768
A0A0U1RRQ3	-0.685255	-0.741606	-0.529472	-0.67825	0.526603	0.824006	0.77165	0.187693	0.383908	-0.237783
P27952	0.518461	0.888844	0.797347	0.948574	-0.842674	-0.727332	-0.936908	0.240646	-0.35636	-0.104822
A0A0G2K199	0.501072	0.860881	0.837437	0.936932	-0.825536	-0.684079	-0.870689	0.183991	-0.435158	-0.0101396
Q66H98	-0.429191	-0.68076	-0.822189	-0.776662	0.740032	0.666238	0.815503	-0.138776	0.241777	-0.192464
P84100	0.668187	0.8862	0.338431	0.674875	-0.49638	-0.736987	-0.784918	-0.105872	-0.47236	-0.249869
Q6AYK6	0.310725	0.651968	0.211224	0.480352	-0.384948	-0.403608	-0.568816	0.154298	-0.343602	-0.559651
D4A777	-0.620629	-0.910712	-0.750838	-0.896981	0.792307	0.802801	0.944486	-0.118352	0.522638	0.0832517
Q5U1W8	-0.0571829	-0.4755	-0.800597	-0.769412	0.918347	0.246203	0.644959	-0.746222	-0.334805	-0.286462
B0BN99	-0.703634	-0.763947	-0.349396	-0.607572	0.434999	0.83509	0.769183	0.170527	0.443506	0.0705052
G3V624	0.463247	0.632999	0.772496	0.781799	-0.763072	-0.715816	-0.825879	0.195482	-0.0190945	0.423316
P09456	-0.269894	-0.375376	-0.733834	-0.574658	0.664234	0.409014	0.564623	-0.295723	0.0634837	-0.350852
P10760	0.196527	-0.176662	-0.671683	-0.460762	0.626307	0.052845	0.368425	-0.553044	-0.466397	-0.429997
P13471	0.520141	0.69191	0.221921	0.499503	-0.26565	-0.688979	-0.640148	-0.292651	-0.547539	-0.238276
P62853	0.473042	0.332303	0.236097	0.305025	-0.200477	-0.547772	-0.376026	-0.27617	-0.272158	0.418106
P83732	0.612585	0.790787	0.239027	0.592346	-0.458158	-0.710315	-0.757662	-0.0479116	-0.337218	-0.165381
Q9Z1M9	-0.542596	-0.821707	-0.648096	-0.793299	0.762006	0.751284	0.921739	-0.221703	0.366962	0.0748116
P62076	-0.29664	-0.709035	-0.959342	-0.936298	0.915527	0.542806	0.822465	-0.419849	0.0278199	-0.181905
B0BNK1	-0.181336	0.12973	0.627024	0.419234	-0.552654	-0.0117662	-0.294154	0.491947	0.276315	0.316093
Q71UF4	0.520738	0.882292	0.804062	0.962651	-0.884757	-0.681683	-0.899222	0.298043	-0.280297	0.0324969
F1SW39	-0.642447	-0.145258	0.128937	0.0517705	-0.231883	0.498356	0.0802548	0.721001	0.547132	-0.311029
B5DFD8	-0.411733	0.0407924	0.0642538	0.130739	-0.243104	0.270378	-0.0626847	0.584233	0.10149	-0.448395
Q4KM74	0.476096	0.892611	0.583906	0.838205	-0.778369	-0.632717	-0.889523	0.269077	-0.284745	-0.171805
F1M3H8	0.137195	0.0327785	-0.505383	-0.273399	0.221397	0.0442572	0.0942236	-0.0740718	-0.277421	-0.354242
Q6P9V6	0.288002	0.536218	0.619071	0.705526	-0.800234	-0.393724	-0.666851	0.590415	0.152177	0.137495
D3ZUX5	0.28685	-0.280158	-0.676267	-0.589189	0.568055	0.013288	0.357105	-0.527589	-0.24958	0.0903586
P36201	-0.827288	-0.494997	-0.113559	-0.265249	0.0816162	0.836317	0.52902	0.624505	0.555123	-0.248987
Q09167	-0.466511	-0.869154	-0.825186	-0.956605	0.939097	0.668942	0.949776	-0.421822	0.152427	-0.00429871
P63312	-0.636742	-0.846394	-0.674799	-0.808482	0.686433	0.874446	0.937944	-0.00243472	0.422609	-0.00420131
G3V644	-0.554813	-0.885502	-0.792565	-0.917248	0.785923	0.768311	0.912788	-0.116665	0.342164	-0.00373884
Q6AYD5	-0.188322	-0.021121	0.592778	0.352198	-0.413293	0.0411995	-0.134027	0.373753	0.25342	0.35373
Q5U318	-0.683916	-0.897056	-0.712875	-0.859765	0.773937	0.779362	0.897367	-0.0833864	0.510062	-0.00338702
Q6PDU1	-0.0970718	-0.234771	-0.626123	-0.455423	0.404217	0.319165	0.365487	-0.0161134	-0.232605	-0.5282
Q9JLA3	-0.475503	-0.392639	-0.374813	-0.414971	0.51224	0.536035	0.555553	-0.18201	0.163368	-0.32789
D3ZPL1	-0.474429	-0.630158	-0.228149	-0.490509	0.464267	0.610074	0.718748	-0.139892	0.184307	0.209408
D3ZFP4	-0.144882	-0.243253	-0.138878	-0.15418	0.233928	0.10352	0.209633	-0.109637	0.121651	-0.0170459
F1LZX7	0.634644	0.897361	0.62783	0.828824	-0.716472	-0.689302	-0.83823	0.118071	-0.602941	-0.277179
Q68FS4-1	-0.0985195	0.103768	0.684757	0.47615	-0.625988	0.0170942	-0.268344	0.591027	0.343546	0.393265
Q4KLF8	-0.0935034	-0.512305	-0.211172	-0.405025	0.172369	0.236716	0.343173	0.0753398	0.442854	0.64442
D3ZRM9	0.318649	0.745664	0.77586	0.883707	-0.924313	-0.514399	-0.85587	0.542132	-0.022398	0.0423647
P62944-2	0.507231	0.827005	0.627233	0.819607	-0.74968	-0.698079	-0.889257	0.219002	-0.425521	-0.140482
D3ZXF9	-0.00286999	-0.45785	-0.760324	-0.746609	0.817147	0.226994	0.580598	-0.618659	-0.371195	-0.263107
P17220	0.212166	0.243349	0.616193	0.44123	-0.538477	-0.335955	-0.434846	0.197803	0.334905	0.693211
P67779	-0.138971	-0.0171946	0.341651	0.0849107	-0.0446261	0.0403477	0.0079408	-0.114424	-0.101072	0.0684364
Q62764-2	0.444618	0.230755	-0.329214	-0.138263	0.297826	-0.233366	-0.00451035	-0.516227	-0.825529	-0.544495
P30904	-0.0839678	0.0464303	0.560389	0.295362	-0.374664	-0.191164	-0.29741	0.262477	0.236225	0.334043
Q6P6T6	-0.4094	-0.0871872	0.192355	0.182978	-0.316379	0.310614	-0.000836534	0.705583	0.410308	-0.122363
B4F7F1	-0.180713	-0.640192	-0.823938	-0.869164	0.942595	0.313502	0.704105	-0.64311	-0.126708	-0.149303
A0A140UHY3	0.191869	0.740855	0.619493	0.775909	-0.763803	-0.447243	-0.79876	0.495501	-0.160437	-0.382408
Q9Z1H9	0.43066	0.153901	0.182518	0.180222	-0.238838	-0.287075	-0.188067	0.0430143	-0.0196352	0.320668
B0BN97	-0.518746	-0.627772	-0.0226313	-0.321034	0.0689757	0.554428	0.46591	0.425604	0.853761	0.546051
P84586	-0.399018	-0.707161	-0.810831	-0.848962	0.761353	0.612445	0.783232	-0.153167	0.142262	-0.258888
G3V8U9	0.364482	0.0737537	-0.678737	-0.356032	0.530051	-0.169602	0.139799	-0.577136	-0.561545	-0.49843
P08082-2	-0.247527	-0.190623	-0.431859	-0.380836	0.32356	0.378743	0.32454	0.0272585	-0.156702	-0.591555
D3ZZR9	-0.663454	-0.885067	-0.693821	-0.8532	0.815049	0.826817	0.971742	-0.189554	0.33456	-0.0260152
P05942	-0.670249	-0.825072	-0.768908	-0.845488	0.723956	0.866168	0.901703	0.0119574	0.455676	-0.148182
B5DEM5	0.741487	0.798529	0.171331	0.517442	-0.327407	-0.776205	-0.70483	-0.295362	-0.486706	-0.149348
D3ZCG9	-0.642943	-0.909138	-0.516088	-0.822015	0.748935	0.711178	0.886864	-0.213891	0.461823	0.207319
Q64428	-0.520674	-0.239248	0.352245	0.100499	-0.258752	0.292574	0.0210074	0.476934	0.573269	0.314739
P70583	-0.685106	-0.893219	-0.557063	-0.772144	0.686478	0.864366	0.948839	-0.0396793	0.367824	0.0310297
Q6P9U8	0.614536	0.84795	0.54688	0.703741	-0.607235	-0.749632	-0.83588	-0.0412722	-0.52689	-0.0968764
Q499N6	-0.283618	-0.780821	-0.858395	-0.950729	0.939393	0.528933	0.876411	-0.52124	0.0810624	0.0241299
Q5RK09	-0.138746	-0.00200949	-0.504639	-0.248579	0.309762	0.205225	0.145314	-0.0155792	-0.142583	-0.818108
Q5M827	0.154641	0.262043	0.792786	0.574787	-0.583223	-0.373674	-0.462747	0.223683	0.164482	0.520768
Q6P9Y4	0.508648	0.903109	0.748687	0.939284	-0.900466	-0.689936	-0.952856	0.373986	-0.312007	-0.117469
A0A0G2KAN5	-0.0880493	0.566258	0.511455	0.636724	-0.69176	-0.149104	-0.590753	0.652543	0.00746267	-0.410916
F1LTX4	-0.608722	-0.898137	-0.491908	-0.753102	0.553214	0.665001	0.760353	0.0471099	0.662457	0.407925
D4AEH3	0.593797	0.88551	0.291883	0.654284	-0.439152	-0.637292	-0.706077	-0.0930598	-0.706473	-0.531766
P25235	-0.522718	-0.237611	0.351627	0.139281	-0.248905	0.258172	0.0179327	0.482262	0.615617	0.343812
D3ZXS8	0.452593	0.0630104	-0.304846	-0.168082	0.326681	-0.393388	-0.0442436	-0.520021	-0.425167	-0.177599
D4A719	-0.397004	-0.736108	-0.742769	-0.852621	0.840722	0.492063	0.738468	-0.407463	0.118452	-0.100359
F1LN59	0.791978	0.790541	0.126156	0.493679	-0.287462	-0.777533	-0.67543	-0.323141	-0.678433	-0.30135
Q6IRJ7	0.705258	0.821055	0.488479	0.728469	-0.547024	-0.746135	-0.769225	-0.0986668	-0.64662	-0.179996
Q6AYC4	-0.621279	-0.548631	-0.459206	-0.507589	0.409571	0.739274	0.626232	0.242001	0.245812	-0.409215
Q5I0E7	-0.0180512	-0.0426999	-0.0774279	-0.128747	0.09173	-0.0340472	-0.0180934	-0.113014	0.283769	0.150324
B0BMW0	0.574452	0.611472	0.169242	0.432403	-0.434295	-0.647212	-0.685838	0.0429555	-0.280737	-0.0250104
Q6IUR5	0.229988	0.693789	0.740675	0.79748	-0.662295	-0.411596	-0.6374	0.218923	-0.45665	-0.287125
D4A8U7	0.624302	0.924728	0.646677	0.881491	-0.822572	-0.78186	-0.960435	0.243965	-0.34258	-0.0873497
D4A6W6	0.616074	0.821379	0.576968	0.777592	-0.623443	-0.811139	-0.865041	-0.0460377	-0.350182	0.0724315
F1LMW7	-0.685433	-0.885267	-0.665239	-0.805166	0.639822	0.878958	0.916076	0.108701	0.594616	0.074532
P53565	-0.632973	-0.75107	-0.151784	-0.485298	0.443581	0.626959	0.697392	-0.00150679	0.440829	0.228802
A0A0G2JV31	0.120467	0.515572	0.937189	0.787771	-0.784978	-0.367544	-0.635297	0.392378	-0.0328464	0.140671
P69736	0.275387	-0.250635	-0.736086	-0.607373	0.693093	-0.0636818	0.33643	-0.655581	-0.529745	-0.274153
D4A3I4	-0.202565	-0.539319	-0.729305	-0.734487	0.878679	0.364958	0.696174	-0.61762	-0.19152	-0.283925
Q68FU3	-0.570623	-0.402852	0.0208245	-0.121055	-0.0231412	0.453434	0.278622	0.463975	0.807915	0.260367
B5DEX4	-0.620297	-0.834822	-0.402879	-0.701486	0.579241	0.609161	0.722489	-0.0923941	0.686327	0.42522
Q6P7A9	-0.837376	-0.77595	-0.524099	-0.654247	0.50841	0.970607	0.853218	0.275628	0.569072	-0.166554
F1M9V7	0.0297514	-0.270804	0.246821	0.000683547	-0.118031	-0.00243506	0.0884076	0.07646	0.350823	0.811155
G3V6S8	-0.29501	-0.700791	-0.865892	-0.882282	0.817723	0.545176	0.792093	-0.298397	0.030486	-0.179136
A0A0G2JT93	-0.095402	-0.171548	-0.280434	-0.2068	0.101237	0.0704191	0.077826	0.0488288	0.184619	0.209009
Q62969	0.141172	0.641456	0.720731	0.796557	-0.69614	-0.349662	-0.630396	0.392078	-0.274393	-0.335083
P13264-2	0.269895	0.568629	0.337575	0.513846	-0.271342	-0.454598	-0.472545	-0.191149	-0.404304	-0.196634
P62997	-0.248714	-0.758087	-0.752732	-0.877586	0.915555	0.40058	0.78878	-0.640382	0.0989093	0.222126
Q9Z269	0.0970715	-0.548903	-0.778014	-0.785285	0.857771	0.134587	0.600593	-0.728662	-0.213633	0.0920875
P40329	0.33086	0.498389	0.762143	0.681937	-0.585375	-0.459774	-0.539456	0.0730022	-0.2438	0.20033
O35142	0.412922	0.786916	0.842486	0.907773	-0.81	-0.619173	-0.81766	0.230709	-0.268877	0.0249419
I2FHN3	-0.783538	-0.578521	-0.247147	-0.429569	0.393746	0.823833	0.693976	0.137517	0.37605	-0.174878
Q8K585	0.118349	-0.406644	-0.66383	-0.691186	0.741722	0.0481788	0.43477	-0.657507	-0.268054	-0.139523
P43138	0.337501	0.325971	-0.222442	0.077236	0.0885701	-0.313682	-0.212356	-0.306363	-0.197867	-0.262778
Q99068	-0.392918	0.222175	0.632069	0.554912	-0.684614	0.16532	-0.316893	0.818386	0.268358	-0.0803085
P17077	0.617654	0.809735	0.338462	0.605555	-0.385693	-0.610704	-0.617903	-0.222823	-0.71852	-0.35768
Q7TP15	-0.376319	0.201137	0.466148	0.379492	-0.430602	0.149349	-0.21508	0.489759	0.0669518	-0.211203
P62832	0.533302	0.910519	0.774624	0.954574	-0.877512	-0.707668	-0.947211	0.32736	-0.348011	-0.169417
B2RZ74	-0.680463	-0.252207	-0.145026	-0.137751	0.0644915	0.665172	0.343673	0.500718	0.250611	-0.527834
A0A0H2UHQ0	0.526695	0.484833	-0.0219295	0.135361	0.104274	-0.539314	-0.338708	-0.612291	-0.719228	-0.374633
O35821	0.692739	0.592134	0.141052	0.428948	-0.363275	-0.738544	-0.651916	-0.131719	-0.315527	0.169156
Q925G1	-0.704662	-0.767171	-0.684503	-0.762498	0.736076	0.836755	0.885921	-0.0787198	0.299013	-0.25889
Q5PQX1	0.298135	0.768148	0.385068	0.704853	-0.649966	-0.451162	-0.735967	0.366641	-0.110549	-0.307424
P81155	0.344649	0.618894	0.949524	0.876607	-0.874764	-0.549917	-0.755472	0.348911	-0.0788491	0.368824
Q9WVA1	-0.283441	-0.7906	-0.630898	-0.870604	0.857244	0.439702	0.789038	-0.55378	0.129529	0.202222
P55770	0.246567	-0.190304	-0.518933	-0.50841	0.634429	-0.181743	0.214945	-0.801932	-0.335341	0.0154015
P62804	0.502699	0.63647	0.697016	0.682217	-0.596159	-0.537389	-0.614616	0.039808	-0.552445	-0.0547977
P01041	0.282301	0.754777	0.794187	0.861605	-0.815636	-0.547115	-0.838552	0.414897	-0.148436	-0.214107
Q27W01	-0.383558	-0.706624	-0.837606	-0.874901	0.901628	0.566919	0.810607	-0.405613	-0.0326134	-0.345885
Q64560	0.0866587	0.0675457	0.171186	0.045394	-0.0123465	-0.157397	-0.104235	-0.258744	-0.171431	0.182911
A0A0G2K9T4	0.218211	-0.0546385	0.0630886	-0.0528061	0.223073	-0.181818	0.115089	-0.540774	-0.305324	0.259149
Q91V33	0.304847	0.637147	0.765499	0.801074	-0.844711	-0.560199	-0.816275	0.49049	0.0717372	0.126388
A0A0G2K7B3	0.66188	0.865743	0.313524	0.636736	-0.545718	-0.691585	-0.786876	0.0244819	-0.638854	-0.341624
P70580	-0.464403	-0.606884	-0.384988	-0.558074	0.338362	0.565508	0.547873	0.133236	0.645709	0.349225
P27605	-0.365463	-0.202368	0.461975	0.179774	-0.30371	0.18848	0.00014469	0.420143	0.474871	0.433481
G3V798	-0.339794	-0.812453	-0.889838	-0.936378	0.92688	0.577077	0.887661	-0.427027	0.160159	-0.0092881
Q9JHW0	0.59765	0.779738	0.703035	0.819808	-0.697075	-0.689969	-0.767414	0.0728567	-0.38565	0.0839934
F1M8K0	-0.776133	-0.807155	-0.406763	-0.643673	0.462193	0.901806	0.83196	0.25293	0.471279	-0.00482042
A0A140TAE0	0.292153	0.557454	0.375842	0.458269	-0.288331	-0.356297	-0.446918	-0.101923	-0.611276	-0.521346
D3ZHG3	-0.880484	-0.826887	-0.411483	-0.648682	0.549228	0.909151	0.842472	0.165299	0.572911	-0.0714968
D3ZX87	0.551738	0.852049	0.716946	0.85648	-0.840176	-0.701371	-0.902318	0.280081	-0.25951	0.055425
Q6PDV7	0.541305	0.954018	0.592822	0.873906	-0.721606	-0.650397	-0.857924	0.166927	-0.541427	-0.404835
Q8K3F3	-0.511192	-0.879859	-0.660383	-0.874287	0.800783	0.669448	0.890484	-0.285698	0.430063	0.184243
P63100-2	0.267626	0.573682	0.733423	0.770737	-0.857192	-0.37987	-0.669496	0.541345	0.0998923	0.310422
D3ZN95	-0.568863	-0.677027	-0.720826	-0.770994	0.726359	0.788124	0.852117	-0.0981608	0.174393	-0.377336
D3ZZR5	-0.271152	-0.528096	0.0576488	-0.238688	0.117191	0.373046	0.428104	0.0794087	0.291716	0.580987
Q6PCU4	0.0209194	0.0293557	-0.14323	-0.137191	0.37083	-0.123397	0.0771286	-0.582138	-0.450088	-0.279848
P60901	0.656739	0.834001	0.661436	0.785348	-0.731196	-0.767878	-0.871412	0.121838	-0.454266	-0.0702883
Q712U5-1	-0.626986	-0.388643	-0.115138	-0.185043	-0.00634337	0.519701	0.252606	0.541047	0.532134	-0.0137575
O35264	0.114463	-0.125545	0.367479	0.099669	-0.0758671	-0.132368	0.026213	-0.19716	0.166203	0.70303
D3ZFY8	0.439028	0.80822	0.665478	0.80857	-0.807666	-0.598921	-0.849978	0.338544	-0.342344	-0.111256
B4F7C7	0.0456138	0.0111617	-0.49692	-0.291082	0.376985	-0.0133216	0.0802461	-0.279336	-0.0366648	-0.433489
P63245	0.262938	0.638453	0.887405	0.875772	-0.936628	-0.493956	-0.802258	0.537862	0.0095908	0.224488
G3V9R0	-0.334501	-0.547142	-0.147388	-0.470344	0.452902	0.288768	0.45551	-0.334537	0.298457	0.373583
G3V818	-0.277381	-0.705645	-0.628599	-0.78749	0.722002	0.369784	0.652812	-0.411111	0.419136	0.37045
D3ZKW6	-0.73862	-0.747034	-0.181803	-0.45884	0.256329	0.840897	0.725449	0.374036	0.733021	0.303328
Q6P7Q4	0.0755684	-0.238265	0.151785	-0.0734469	0.0747401	-0.059084	0.160888	-0.257044	0.07123	0.700266
Q6P6R2	-0.370377	-0.570482	-0.754079	-0.694421	0.635139	0.508486	0.620152	-0.0867552	0.229299	-0.194002
F2Z3T9	-0.376508	-0.0977381	-0.260907	-0.16096	0.161212	0.358992	0.219981	0.166301	0.212112	-0.330393
A0A0H2UHG0	0.628751	0.805656	0.317289	0.557469	-0.333925	-0.693665	-0.67428	-0.26522	-0.73791	-0.497216
Q6P7P5	0.387644	0.711153	0.74157	0.819874	-0.75575	-0.633669	-0.801855	0.189563	-0.167703	0.255157
D4AEP0	0.644316	0.639177	0.581259	0.583268	-0.44617	-0.761175	-0.684244	-0.290858	-0.502353	0.218737
Q8K1Q0	0.338884	0.253877	0.081788	0.162517	-0.151487	-0.326211	-0.264237	-0.21078	0.0131838	0.445401
Q04462	-0.234721	0.129366	0.133428	0.201632	-0.165355	-0.0129604	-0.211916	0.258581	0.245982	-0.275979
P97536	0.0290242	0.170913	-0.276534	-0.0608339	0.203713	-0.0309804	-0.0270798	-0.139699	-0.558108	-0.874765
Q641Z6	0.210912	0.718816	0.885652	0.895344	-0.844164	-0.436701	-0.753871	0.387436	-0.210871	-0.0426288
D3ZJ92	-0.552504	-0.130886	0.210849	0.177219	-0.265332	0.491224	0.154989	0.589809	0.536086	0.0790423
Q5D023	-0.475212	-0.38336	-0.368829	-0.33439	0.210354	0.520488	0.393227	0.28756	0.704893	0.0435649
A0A0G2JZI0	-0.296296	0.0701972	0.285365	0.236983	-0.44597	0.158123	-0.194381	0.635708	0.403643	0.136693
A0A0G2K571	-0.504858	-0.864247	-0.771369	-0.904996	0.871795	0.739431	0.963213	-0.312708	0.286861	0.0175778
F1M779	0.169568	0.685421	0.844074	0.857628	-0.827275	-0.426162	-0.757475	0.448635	-0.181111	-0.169243
P62914	0.653227	0.927551	0.692109	0.887154	-0.833743	-0.798159	-0.962276	0.204622	-0.371776	0.00233991
B0BNL2	-0.373911	-0.657086	-0.815788	-0.843858	0.843114	0.51471	0.723269	-0.401499	0.13468	-0.198558
Q6P686	-0.457869	-0.738048	-0.61706	-0.801014	0.774979	0.531829	0.7558	-0.391596	0.321242	0.155973
D3Z9M5	-0.176572	0.39884	0.654001	0.597162	-0.712952	-0.0468216	-0.484855	0.655704	0.223338	-0.0739404
Q5XIG8	0.157173	0.687973	0.709588	0.822855	-0.814565	-0.29137	-0.649792	0.530093	0.0436362	-0.0763188
Q5BJU0	0.407688	0.686821	0.255926	0.571936	-0.39401	-0.532045	-0.619647	0.0139597	-0.289155	-0.323384
D4A8T3	-0.131598	-0.535634	-0.0774359	-0.386066	0.385783	0.24605	0.51517	-0.354748	0.0636254	0.565974
D3ZIE1	0.660069	0.941112	0.602381	0.813532	-0.657384	-0.77188	-0.884046	-0.0361898	-0.602608	-0.223393
A0A0H2UHF6	0.671304	0.789703	0.773856	0.827421	-0.706206	-0.814143	-0.84342	-0.0431224	-0.403717	0.213825
P21708-2	0.0261264	0.643659	0.355787	0.629869	-0.544494	-0.184411	-0.533207	0.461732	-0.233617	-0.689348
F1LMA7	0.14533	0.250044	0.439634	0.433883	-0.53404	-0.255952	-0.391698	0.327848	0.350187	0.545857
G3V8Q1	-0.251962	-0.30595	0.211898	-0.122711	0.0117779	0.0666118	0.0798268	0.0184944	0.35232	0.499863
B2RYP4	-0.0503485	0.44655	0.356492	0.525149	-0.588021	-0.0398323	-0.445403	0.624817	-0.0342063	-0.405597
Q6AY20	0.401161	0.199782	-0.552608	-0.217504	0.419861	-0.259226	-0.0142065	-0.538601	-0.678841	-0.679142
Q07266	0.359789	0.399427	0.0390546	0.246715	-0.0637062	-0.275331	-0.224419	-0.161984	-0.658514	-0.604517
B1H282	-0.507152	-0.433577	0.0627705	-0.150052	-0.0672632	0.370725	0.20175	0.416877	0.804342	0.516152
P62628	-0.764171	-0.798568	-0.544069	-0.740238	0.615256	0.81896	0.798814	0.0623505	0.606847	-0.0641094
G3V6P2	-0.0775159	-0.297115	-0.339408	-0.41584	0.315482	0.163432	0.241204	-0.153729	-0.0230592	-0.0114933
F8WG91	-0.315043	-0.704411	-0.205739	-0.532456	0.365477	0.358392	0.518641	-0.114661	0.500839	0.715775
Q31258	-0.676257	-0.663762	-0.17314	-0.402606	0.350699	0.722205	0.688112	0.146195	0.461517	0.112986
A1A5P0	-0.294963	-0.641076	-0.927446	-0.884882	0.938374	0.528368	0.805451	-0.494149	-0.00622017	-0.316752
A0A0G2K751	-0.789279	-0.526124	-0.0801024	-0.286449	0.0429335	0.796382	0.494219	0.614337	0.552603	-0.0452936
A0A0G2JSI1	0.611755	0.856272	0.462515	0.742832	-0.612413	-0.669251	-0.788471	0.106896	-0.574469	-0.422362
Q5I034	-0.705526	-0.904623	-0.634945	-0.819803	0.724354	0.866089	0.943104	-0.0667558	0.447184	0.0497114
D4AEK9	-0.388931	-0.520377	-0.768629	-0.692447	0.646271	0.586813	0.644975	-0.056569	0.0401364	-0.575485
D3ZX38	-0.388931	-0.780211	-0.672356	-0.839566	0.876725	0.550485	0.855934	-0.462953	0.0769292	-0.0374363
Q6AYR1	-0.224968	-0.303498	-0.757608	-0.589905	0.66078	0.441537	0.552133	-0.288961	-0.256942	-0.62839
D3ZD09	-0.388579	-0.62938	-0.5352	-0.712982	0.689401	0.564894	0.728418	-0.273301	0.0202728	-0.250029
A0A0G2QC06	0.234904	-0.139312	-0.642664	-0.537784	0.686433	-0.0948109	0.275971	-0.721462	-0.490477	-0.374313
D3ZPR0	0.668572	0.804168	0.379487	0.650252	-0.502531	-0.739009	-0.736601	-0.125939	-0.482678	-0.0396399
F1MAA7	-0.735606	-0.698392	-0.46705	-0.57868	0.485983	0.815129	0.768329	0.220773	0.395582	-0.221922
A9CMB8	-0.503594	-0.0560767	0.330518	0.251934	-0.26091	0.372508	0.0769639	0.520675	0.186496	-0.186615
A0A0H2UHT6	0.504268	0.742333	0.801425	0.885423	-0.809482	-0.636639	-0.79813	0.248196	-0.334188	0.0895151
P05370	0.263375	0.708768	0.916846	0.926934	-0.887972	-0.51326	-0.801437	0.433794	-0.161613	0.0155656
Q71UE8	-0.627212	-0.906285	-0.790692	-0.929311	0.850112	0.805929	0.969043	-0.204173	0.404059	0.0281326
Q6AY58	0.845154	0.941225	0.484489	0.753521	-0.617775	-0.91091	-0.920032	-0.109679	-0.633357	-0.123637
P09527	0.456404	0.834802	0.79316	0.895716	-0.810675	-0.718882	-0.925886	0.235839	-0.279628	-0.0667046
Q5XIP6	0.665879	0.57187	0.0730146	0.340946	-0.198761	-0.598729	-0.500882	-0.315856	-0.425126	-0.00506537
Q06647	0.639618	0.907658	0.685635	0.897169	-0.849126	-0.774475	-0.958388	0.273204	-0.371587	-0.0662018
Q9WV25-1	-0.434984	0.0652017	0.294428	0.310579	-0.329548	0.406276	0.0471709	0.545787	0.216357	-0.217519
A0A0H2UHT5	-0.292003	-0.789893	-0.760534	-0.864242	0.802652	0.448628	0.758935	-0.415445	0.3743	0.382955
Q5VLR5	-0.380034	0.0681877	0.575881	0.477014	-0.634707	0.245917	-0.16421	0.84961	0.428004	0.13277
P84079	-0.195951	-0.203222	-0.318548	-0.216619	0.224945	0.244821	0.265226	0.041975	-0.0706148	-0.175174
P62870	0.529224	0.821591	0.575504	0.759456	-0.551911	-0.640534	-0.709556	-0.0915821	-0.608037	-0.189748
Q4KLH4	-0.310233	-0.669151	-0.271906	-0.514617	0.499233	0.386486	0.622739	-0.241528	0.382615	0.455549
P60841	-0.54407	-0.854027	-0.761805	-0.900152	0.826287	0.793016	0.960281	-0.202963	0.234835	-0.105328
P62494	0.431884	0.880811	0.784437	0.959163	-0.895873	-0.613497	-0.900973	0.394545	-0.337968	-0.17256
G3V834	-0.342107	-0.456296	-0.418429	-0.511988	0.652821	0.312681	0.515558	-0.489296	-0.0579333	-0.134143
P05712	0.519289	0.57473	0.579186	0.611162	-0.586537	-0.559449	-0.618298	0.0983554	-0.511341	0.0224367
A0A0U1RRZ5	-0.506351	-0.834387	-0.743163	-0.875156	0.736862	0.687504	0.844783	-0.115877	0.379844	0.0857033
Q63768	-0.490564	-0.605416	-0.604303	-0.59761	0.573143	0.604867	0.651656	-0.0156711	0.205816	-0.300048
Q3KRC3	-0.46165	-0.39312	0.0069564	-0.155595	0.136834	0.457419	0.398275	0.210682	0.462329	0.034176
D3ZSL2	0.149251	0.478301	0.775604	0.69759	-0.718449	-0.405133	-0.650362	0.418725	0.168128	0.165347
P23514	-0.207801	-0.0326557	0.374025	0.186036	-0.151171	0.229825	0.103856	0.157545	-0.102803	-0.0625228
Q7TP40	-0.611833	-0.85061	-0.753495	-0.853356	0.777597	0.827583	0.940754	-0.0785258	0.301866	-0.175042
G3V7G0	-0.443066	-0.344088	0.0881427	-0.0866811	-0.109248	0.292656	0.116208	0.503134	0.617176	0.223003
G3V6S5	-0.135831	-0.562311	-0.0709824	-0.380583	0.309205	0.190593	0.41562	-0.195882	0.315778	0.570944
P41350-1	0.344824	0.800066	0.712249	0.884348	-0.848468	-0.486511	-0.788861	0.416548	-0.0538822	0.00848424
G3V9P0	-0.186881	-0.608517	-0.884243	-0.856009	0.899002	0.461102	0.789178	-0.542192	-0.151371	-0.191437
G3V8C6	-0.851604	-0.607756	-0.18697	-0.391985	0.172502	0.784302	0.515819	0.508424	0.733356	0.00174905
Q9ERA7	0.131869	0.723117	0.736753	0.851665	-0.827334	-0.445793	-0.805586	0.480727	-0.0881871	-0.113853
Q00238	0.139858	-0.258705	-0.713225	-0.578154	0.742308	-0.0476838	0.343622	-0.77162	-0.289989	-0.111938
Q4KLI7	0.323673	0.601681	0.269372	0.432425	-0.197712	-0.432355	-0.465842	-0.221479	-0.613023	-0.603067
D4AE96	-0.457117	-0.342591	0.211323	-0.100638	0.0312851	0.3662	0.248996	0.161686	0.22238	0.0539809
B6ID08	-0.540017	-0.780601	-0.677478	-0.793694	0.711979	0.762954	0.882867	-0.0986731	0.151712	-0.128729
O08557	0.309286	0.645209	0.898219	0.887236	-0.949416	-0.483289	-0.789293	0.562795	0.00658414	0.185461
P60123	0.434639	0.894832	0.761933	0.938126	-0.880973	-0.579203	-0.875604	0.356178	-0.275322	-0.0985301
A0A0G2K681	-0.242878	-0.144024	-0.404685	-0.296107	0.321074	0.407882	0.35375	0.0305348	-0.108361	-0.631477
P14408	0.0723982	0.411619	0.421626	0.479476	-0.349214	-0.0765879	-0.249981	0.139495	-0.468285	-0.401495
D3ZZT9	-0.586329	-0.829818	-0.604293	-0.791487	0.728466	0.788394	0.91686	-0.153901	0.342671	0.00744212
P13803	0.02236	-0.0700757	0.244027	0.0103937	0.0441726	-0.0242769	0.0648792	-0.284344	-0.208831	0.231988
D3ZPN7	0.555442	0.93718	0.700999	0.938333	-0.854907	-0.715047	-0.946261	0.303517	-0.318731	-0.160162
O35889	-0.705264	-0.862718	-0.688706	-0.849676	0.78048	0.757225	0.863765	-0.155941	0.484538	0.0188437
B5DES0	0.266401	0.730754	0.808798	0.834433	-0.781358	-0.438739	-0.722913	0.354036	-0.372786	-0.247213
Q62658	-0.207518	0.29644	0.247143	0.351923	-0.321627	0.0968423	-0.212528	0.437957	-0.18231	-0.684475
Q5XI29	0.0646262	-0.432242	-0.472025	-0.501357	0.493078	0.0396397	0.357242	-0.3901	0.169188	0.419293
Q62632	-0.936489	-0.639638	-0.214674	-0.37928	0.200908	0.938368	0.661862	0.54635	0.673305	-0.0817153
F1LN42	-0.540896	-0.865555	-0.710745	-0.856597	0.845953	0.676332	0.912061	-0.311547	0.337843	0.0981493
P29314	0.844388	0.929921	0.432749	0.739008	-0.608309	-0.873464	-0.887003	-0.070955	-0.595196	-0.15864
F1LNF7	0.304537	0.599181	0.210634	0.412158	-0.341062	-0.289786	-0.454866	0.0580746	-0.251939	-0.417808
P13221	0.0368269	0.538006	0.638492	0.725504	-0.667757	-0.177906	-0.499912	0.502139	0.00767631	-0.264595
A9CMB7	0.31844	-0.158633	-0.628264	-0.447461	0.554965	-0.00327039	0.325787	-0.524606	-0.415203	-0.312407
A0A0G2JZG7	0.346684	0.0658803	-0.399917	-0.292282	0.496675	-0.302486	0.0601058	-0.738268	-0.443899	-0.235109
D4A4T0	-0.407338	-0.511657	-0.499586	-0.582054	0.48966	0.580323	0.624656	-0.0815227	0.180993	-0.0448289
O55096	-0.561826	-0.673435	-0.574346	-0.644549	0.560285	0.757602	0.776582	0.0435837	0.466354	-0.106905
Q68G33	-0.673981	-0.73756	-0.350235	-0.59576	0.573147	0.731562	0.773445	-0.0225993	0.386383	-0.108868
G3V8Q6	0.246081	0.462051	0.759196	0.709505	-0.723005	-0.50665	-0.66972	0.354524	-0.014837	0.290179
E9PT66	0.0925568	0.540603	0.458581	0.629702	-0.650823	-0.355592	-0.658124	0.471482	0.0401499	-0.104238
D4A510	-0.022994	0.480261	0.016455	0.3054	-0.172967	-0.117828	-0.308122	0.082421	-0.230721	-0.572618
B5DFK1	0.0320363	0.387171	0.484823	0.566067	-0.579339	-0.298449	-0.520282	0.426486	0.159645	0.162447
F1LPS8	0.404199	0.229703	0.220131	0.277699	-0.234881	-0.527924	-0.395574	-0.10708	-0.0442212	0.446304
P62282	0.392917	0.777646	0.791778	0.916365	-0.917616	-0.556978	-0.848162	0.444645	-0.0104672	0.177205
Q6P9U0	0.472634	0.806738	0.720388	0.841367	-0.738862	-0.687102	-0.861048	0.170151	-0.470824	-0.151133
A0A0G2K6X9	0.367305	0.839768	0.785262	0.955678	-0.935776	-0.536198	-0.867398	0.511664	-0.137111	-0.080391
A0A0G2K0X4	0.488347	0.894766	0.648714	0.849083	-0.767421	-0.66435	-0.890467	0.200202	-0.264656	-0.096942
D3ZD11	0.561916	0.832281	0.72849	0.859769	-0.808687	-0.728647	-0.892204	0.190208	-0.223562	0.129512
Q499R7	-0.0528809	0.11852	0.579483	0.40289	-0.480608	-0.157616	-0.310068	0.301949	0.515772	0.638239
P50411	-0.577564	-0.781019	-0.855927	-0.902133	0.839014	0.768386	0.893308	-0.200643	0.256986	-0.206977
Q5U2U7	1.25673e-05	-0.588719	-0.87883	-0.834281	0.904474	0.272901	0.692851	-0.661323	-0.0872877	-0.0303896
Q6AY21	-0.00345579	-0.281183	-0.47803	-0.333791	0.349266	0.126043	0.283704	-0.160313	0.0603847	0.08251
Q9Z2X5	-0.0506717	-0.244532	-0.541163	-0.442635	0.530693	0.0711944	0.290889	-0.389522	0.0574058	-0.186458
G3V6I9	0.579118	0.887519	0.583179	0.799497	-0.714097	-0.742006	-0.902531	0.117054	-0.308751	-0.092388
A0A0G2JST3	-0.109002	0.377963	0.559038	0.633701	-0.668345	-0.110998	-0.462882	0.66187	0.152828	-0.0976127
A0A0G2JW90	0.167979	0.756425	0.672433	0.856066	-0.84762	-0.294163	-0.715323	0.606756	-0.123408	-0.342662
P14604	-0.245742	0.0571451	0.59652	0.347461	-0.341995	-0.0201771	-0.185477	0.210181	0.219275	0.291191
A0A0G2K9A2	0.644156	0.758588	0.564843	0.674252	-0.521528	-0.740567	-0.7415	-0.154483	-0.745841	-0.141089
A0A0G2K9V6	0.546482	0.876716	0.778708	0.91915	-0.830773	-0.701338	-0.899793	0.256773	-0.366572	-0.134728
D4AB03	-0.0784469	-0.363581	-0.827549	-0.710953	0.84024	0.238558	0.527335	-0.627605	-0.241995	-0.462892
G3V7I0	-0.0390063	-0.46436	-0.293848	-0.507754	0.568217	0.063827	0.41997	-0.604738	-0.0569535	0.424896
P61354	0.662725	0.833987	0.700723	0.858994	-0.74782	-0.7987	-0.868549	0.0443183	-0.392569	0.20759
M0R5N4	-0.82169	-0.787658	-0.25166	-0.549605	0.37118	0.904561	0.778767	0.334307	0.522829	-0.0203102
Q71SA3	-0.474235	-0.744332	-0.652177	-0.778297	0.775675	0.578668	0.80098	-0.265981	0.0742675	-0.159134
Q5XI81	0.330969	0.385682	0.0290472	0.207207	0.0494678	-0.255854	-0.147226	-0.40976	-0.672464	-0.42407
P00173	-0.506959	-0.781416	-0.626053	-0.734446	0.621882	0.558172	0.703946	-0.0960752	0.53778	0.314861
P18421	-0.268806	0.00170411	0.010593	0.123924	-0.249883	0.180677	-0.0893857	0.55507	0.571389	-0.0407936
B5DF65	0.597898	0.604298	0.485286	0.494432	-0.334016	-0.722806	-0.637096	-0.284267	-0.611028	-0.153383
Q63584	0.467368	0.760082	0.835218	0.897749	-0.874733	-0.615355	-0.830651	0.365318	-0.135132	0.117382
Q7M079	-0.735021	-0.627867	-0.203555	-0.393173	0.226975	0.739516	0.576563	0.41437	0.840471	0.127278
P63170	0.310337	0.761346	0.851504	0.949408	-0.913779	-0.488893	-0.803087	0.479871	-0.173274	-0.00224231
Q810U0	-0.353653	-0.795514	-0.928154	-0.972723	0.95079	0.60843	0.904497	-0.435588	0.103385	-0.097327
Q5RK17	-0.304826	-0.409983	-0.577015	-0.57851	0.692911	0.365293	0.535338	-0.443812	-0.0138689	-0.352979
B5DFN4	-0.317243	-0.443895	-0.243804	-0.410201	0.416688	0.359405	0.505786	-0.285387	0.017352	0.265457
P10888	0.505503	0.712254	0.591929	0.696509	-0.749366	-0.606581	-0.796751	0.297204	-0.106634	0.129095
P84817-1	-0.240631	-0.0200776	0.584255	0.380189	-0.520319	0.0511815	-0.17614	0.577244	0.495415	0.522549
Q6MG49	0.0915171	-0.182754	-0.650534	-0.50148	0.554512	0.193535	0.409964	-0.380166	-0.402964	-0.441001
P28042	-0.249193	-0.754416	-0.79927	-0.899567	0.918417	0.484741	0.827105	-0.503211	0.0723574	-0.0895369
Q5BJP4	-0.408329	0.262214	0.544753	0.527207	-0.529573	0.144348	-0.261091	0.542954	0.290494	-0.0272204
D3ZW55	-0.665299	-0.607089	-0.187512	-0.39217	0.391132	0.713403	0.674978	0.104939	0.328439	-0.11908
Q6P3E1	0.399487	0.758143	0.790348	0.872877	-0.887759	-0.639287	-0.903123	0.403592	-0.00602157	0.153546
G3V8T5	-0.216492	0.130706	-0.356261	-0.0540857	0.0814085	0.223049	0.0333959	0.220377	-0.166806	-0.765852
Q99J82	-0.12261	0.125419	0.731902	0.449473	-0.467543	-0.0430106	-0.231114	0.245473	0.140129	0.32579
Q01986	0.631877	0.929238	0.659252	0.858079	-0.740588	-0.829375	-0.956391	0.0718701	-0.47882	-0.0863254
Q5XIF4	-0.0592534	0.406439	0.589115	0.577631	-0.659815	-0.186811	-0.516234	0.585181	-0.0602416	-0.151313
Q5U211	-0.702237	-0.687229	-0.5133	-0.622671	0.418542	0.824824	0.692469	0.346307	0.594532	-0.186909
M0RCY2	0.565666	0.316251	-0.202002	0.0778396	0.0561399	-0.594415	-0.345773	-0.424632	-0.324657	0.0926633
D4A3E1	0.277834	0.790963	0.918504	0.97279	-0.928928	-0.50369	-0.833101	0.46393	-0.212819	-0.0623203
G3V741	0.248483	0.755439	0.902919	0.963241	-0.962088	-0.441931	-0.802245	0.569612	-0.125309	-0.025087
B2RZ37	0.281308	0.642552	0.381387	0.556148	-0.393267	-0.300159	-0.460019	0.0802937	-0.395397	-0.544784
F1LPG9	-0.46775	-0.475331	-0.0547214	-0.25937	0.255747	0.326631	0.368184	-0.00624526	0.404667	0.22555
P23965	0.102424	0.38603	0.365388	0.380573	-0.216916	-0.195487	-0.270408	-0.0213195	-0.320034	-0.382841
D4A914	-0.47341	-0.709994	-0.163584	-0.458357	0.305122	0.591798	0.614228	0.174036	0.512255	0.315255
Q8K5A9	-0.683796	-0.773878	-0.545694	-0.678471	0.525522	0.817584	0.784827	0.20445	0.56311	-0.0808091
G3V913	-0.454903	-0.445837	-0.127184	-0.348837	0.412884	0.343386	0.438384	-0.281753	0.309404	0.259011
D4A644	-0.666949	-0.926897	-0.58626	-0.807331	0.691459	0.715123	0.85519	-0.0960843	0.608373	0.346653
Q5U1X1	-0.293247	-0.662832	-0.697658	-0.695942	0.568107	0.513248	0.662634	-0.0546788	0.332445	0.172074
Q6P791	-0.0246535	-0.0281761	-0.249051	-0.223743	0.195638	-0.026902	0.00170002	-0.154054	-0.0931332	-0.17773
P63281	0.74906	0.581644	0.156902	0.384826	-0.217086	-0.787543	-0.589432	-0.337956	-0.471457	-0.00435651
Q4V8H8	0.179458	-0.00454347	-0.136282	-0.0961717	0.317578	-0.158173	0.121495	-0.526904	-0.398867	-0.0317053
G3V8B6	-0.229574	-0.230759	0.192498	-0.036402	0.0468166	0.100626	0.130092	-0.0672461	0.514013	0.489216
D4A8G7	-0.328274	-0.773918	-0.553032	-0.750603	0.733139	0.574006	0.847489	-0.334412	0.0585827	0.0988912
B0BN74	-0.12343	-0.532253	-0.887176	-0.832988	0.901425	0.33211	0.654817	-0.590691	-0.06691	-0.267568
P18422	0.184957	0.420871	0.782616	0.694746	-0.693847	-0.286801	-0.490273	0.37175	-0.1182	0.160554
B2RYL3	-0.594565	-0.653687	-0.685477	-0.684465	0.564137	0.695071	0.688775	0.0339831	0.447572	-0.0065788
P16636	-0.484418	0.122966	0.446022	0.447877	-0.571451	0.348465	-0.134478	0.853406	0.538466	-0.0501113
Q5XID1	0.0963205	-0.41925	-0.464421	-0.575652	0.492224	0.00793892	0.336565	-0.457082	0.136761	0.51276
A0A0G2K5G9	-0.235712	-0.616889	-0.899949	-0.844205	0.826549	0.452207	0.701078	-0.357254	-0.0190919	-0.250478
Q6P9X1	-0.131975	-0.453059	0.0772864	-0.284395	0.292525	0.160477	0.381505	-0.349085	0.159661	0.564388
P09606	-0.770039	-0.859981	-0.488543	-0.675773	0.574606	0.849723	0.853569	0.0994322	0.59789	0.104578
D3ZUL1	-0.606714	-0.848409	-0.702396	-0.830881	0.806071	0.743372	0.90538	-0.198109	0.314917	-0.0572265
O08779	0.622976	0.194235	-0.490503	-0.241597	0.333405	-0.505701	-0.151294	-0.639631	-0.413556	-0.0296701
D3ZCL3	-0.350291	-0.584893	-0.698575	-0.756153	0.759847	0.431652	0.620138	-0.342325	-0.000879231	-0.310555
Q9JMJ4	0.666837	0.891679	0.618306	0.832859	-0.757065	-0.774217	-0.90487	0.183569	-0.497968	-0.156892
A0A0G2K6I4	-0.314011	-0.391739	-0.44104	-0.439269	0.419888	0.259854	0.337771	-0.0698697	0.180359	-0.144444
Q5M9I5	-0.370992	-0.761475	-0.599826	-0.795704	0.632156	0.543012	0.722699	-0.195031	0.375056	0.347037
F1LQ55	-0.849333	-0.506978	-0.116805	-0.270284	0.162622	0.823129	0.561488	0.474705	0.376231	-0.296746
D3ZG88	-0.464319	-0.818861	-0.495561	-0.768716	0.731081	0.599923	0.829297	-0.366024	0.311055	0.310402
Q9WUC4	-0.695675	-0.893651	-0.712394	-0.86571	0.781206	0.872872	0.975716	-0.101295	0.438682	-0.011987
B5DEP7	-0.312699	-0.401149	-0.0350976	-0.273808	0.363549	0.168714	0.325058	-0.336165	0.124128	0.271621
Q5U2S7	-0.267745	0.348319	0.572062	0.519717	-0.544963	0.0639518	-0.322385	0.513574	-0.0656761	-0.307875
A1L1J8	0.342011	0.348756	0.718496	0.531392	-0.578233	-0.525756	-0.552175	0.093758	0.0913583	0.65012
A0A096P6M7	-0.451647	-0.700437	-0.771729	-0.814033	0.882935	0.613139	0.846598	-0.417328	0.0179205	-0.256969
D3ZUV3	-0.467141	-0.168098	0.466105	0.233469	-0.262576	0.316786	0.105025	0.390631	0.377852	0.284209
P83941	0.173335	0.383201	0.686517	0.604736	-0.700896	-0.275285	-0.491973	0.391771	-0.0176697	0.423087
Q923V8	-0.764428	-0.792547	-0.372789	-0.652957	0.548742	0.754363	0.752374	0.0400175	0.497605	0.0203971
D3ZQI1	-0.0590422	0.453495	0.604665	0.680744	-0.771685	-0.151593	-0.56777	0.759255	0.291124	-0.102074
A0A0G2KAZ7	0.460111	0.635066	0.164431	0.360692	-0.267929	-0.547503	-0.578814	-0.173893	-0.547619	-0.332448
B5DF91	-0.65803	-0.582948	-0.118601	-0.300601	0.182934	0.719272	0.563296	0.379147	0.647045	0.0807723
B2RYU7	-0.483541	-0.788609	-0.839996	-0.884127	0.771395	0.726402	0.871796	-0.145093	0.32339	-0.0446913
B4F7A5	-0.410897	-0.599805	-0.0390065	-0.336888	0.285824	0.480306	0.551595	0.000860367	0.179377	0.262605
Q5U2U2	-0.736709	-0.754718	-0.259062	-0.583832	0.458887	0.777102	0.730612	0.0811236	0.468645	0.0677585
D4A1B2	-0.6927	-0.693599	-0.217468	-0.457584	0.224935	0.764196	0.622382	0.449009	0.517105	0.0384681
D3ZTL0	0.160187	0.157192	-0.312472	-0.160039	0.172246	-0.120145	-0.0714425	-0.222483	-0.268972	-0.285724
G3V8Q8	0.382947	0.720355	0.286931	0.547628	-0.42559	-0.500361	-0.659532	0.0481269	-0.553521	-0.572087
P62246	0.463483	0.672212	0.806531	0.828102	-0.834822	-0.568274	-0.752011	0.322724	-0.131044	0.294188
B5DEY8	0.510117	0.857898	0.745459	0.870429	-0.729493	-0.703187	-0.843867	0.0538953	-0.412353	0.0241927
Q5U2U3	-0.414233	-0.547194	-0.663732	-0.608297	0.449576	0.581749	0.587023	0.134816	0.49607	-0.0170928
Q4KLJ0	-0.480844	-0.648986	-0.425915	-0.584839	0.39021	0.650237	0.645918	0.161236	0.237214	0.0367896
D4A9D8	-0.0485886	0.0965168	-0.299387	-0.036752	0.0777704	0.0180373	-0.0349444	-0.00419467	0.0536123	-0.202772
O55158	0.425805	0.451806	-0.0369712	0.215242	-0.239712	-0.309297	-0.369268	0.0655941	-0.104789	-0.175913
A0JPJ7	0.341598	0.720293	0.936408	0.904016	-0.884696	-0.587258	-0.827836	0.347805	-0.152565	0.17233
D4A4T9	0.592146	0.123724	-0.22644	-0.186127	0.33575	-0.524086	-0.121251	-0.801131	-0.352343	0.214455
G3V6D9	-0.766568	-0.823973	-0.156123	-0.486012	0.340182	0.793742	0.743727	0.270723	0.66079	0.292001
D3ZC82	-0.037212	-0.572155	-0.748887	-0.797835	0.863381	0.231074	0.633232	-0.611206	-0.174632	-0.179021
Q9QVC8	0.423127	0.563053	-0.175468	0.246964	-0.133427	-0.313073	-0.357394	-0.020126	-0.55761	-0.701072
D4A1R8	0.681854	0.866306	0.4159	0.703373	-0.498826	-0.825305	-0.823221	-0.138627	-0.69271	-0.303992
A0A0H2UHH9	-0.0557984	0.399707	0.785485	0.68499	-0.731443	-0.262339	-0.578966	0.531154	0.315613	0.195478
P18395	0.62251	0.791013	0.279924	0.568736	-0.511048	-0.729032	-0.816739	0.0248851	-0.421226	-0.243423
D4AD70	-0.510969	-0.0995537	0.055456	0.108805	-0.273297	0.451353	0.0682879	0.786828	0.554869	-0.253299
D4A9P7	-0.372941	-0.726836	-0.708606	-0.836392	0.761042	0.637427	0.83715	-0.258357	0.0763021	-0.123184
Q4V7C6	0.409231	0.852938	0.771607	0.936404	-0.847351	-0.596417	-0.857615	0.326259	-0.246351	-0.0773722
B1WC26	0.145258	0.724073	0.88074	0.928847	-0.914671	-0.430378	-0.808022	0.538637	-0.0198149	-0.0123583
B2RYG5	-0.502376	-0.538801	-0.494973	-0.550367	0.487587	0.719853	0.710016	0.0459968	0.0282371	-0.306147
Q5U214	-0.080887	0.370105	-0.116044	0.181338	-0.0914004	-0.0148583	-0.220927	0.192549	-0.333343	-0.851709
P32551	0.0819188	-0.00155779	0.0940814	0.0241906	0.154364	-0.0737393	0.085627	-0.336988	-0.256123	-0.0962664
P17078	0.317631	0.800832	0.804925	0.921853	-0.881394	-0.475425	-0.805636	0.436709	-0.214336	-0.120757
A0A0G2K9L2	-0.680276	-0.869665	-0.671819	-0.868857	0.758887	0.817082	0.921379	-0.104597	0.444758	0.00882994
A0A0G2K121	-0.496192	-0.300738	0.0752089	-0.0286994	-0.175702	0.586712	0.295545	0.610268	0.401208	0.113296
D3ZWF5	-0.537613	-0.903933	-0.751172	-0.90769	0.841989	0.765994	0.978966	-0.252433	0.355103	0.107804
Z4YNF4	-0.108964	-0.572743	-0.920297	-0.85863	0.913192	0.283341	0.661552	-0.60545	-0.0755261	-0.118978
A2VD09	-0.617583	-0.783893	-0.541128	-0.707985	0.577951	0.803873	0.83758	0.0815272	0.383752	-0.0536985
P62864	-0.442673	-0.888881	-0.72398	-0.90938	0.900001	0.618037	0.926428	-0.448991	0.266583	0.204197
M0R9Q1	0.249868	0.111284	-0.461908	-0.148115	0.322533	-0.198443	0.000108179	-0.380792	-0.282599	-0.316679
P27008	-0.174872	0.228866	0.372738	0.419855	-0.406481	-0.101019	-0.32455	0.31767	0.270038	0.197128
G3V9N7	-0.361734	-0.497389	-0.0733599	-0.382632	0.231017	0.411961	0.432741	0.00918485	0.426026	0.381509
P25093	-0.156487	-0.371245	0.238349	-0.130213	0.112371	0.137138	0.265161	-0.170248	0.358277	0.653012
D3ZMS0	-0.586936	-0.856228	-0.417513	-0.690323	0.515876	0.633361	0.733332	0.0426854	0.742569	0.452073
G3V7V5	-0.524676	-0.638144	-0.331638	-0.59663	0.541941	0.520086	0.612806	-0.188123	0.416035	0.131245
Q641Y0	-0.117477	-0.120272	0.234057	0.0564802	-0.250417	0.066397	-0.0736177	0.300765	0.329317	0.460847
B4F786	-0.482943	-0.849019	-0.635378	-0.839536	0.853624	0.639928	0.912553	-0.40626	0.202153	0.0843912
Q5BK20	-0.58683	-0.718937	-0.638063	-0.752098	0.648774	0.774723	0.812941	0.0055893	0.150468	-0.330623
Q63965	-0.076916	0.151958	0.259706	0.19884	-0.0115831	0.00790021	-0.00805812	-0.186154	-0.201745	-0.188209
Q66HM2	-0.136792	-0.20223	0.209267	-0.0619737	0.136033	0.0146015	0.135096	-0.274033	0.0648929	0.295412
A0A0G2JYA4	0.480185	0.745519	0.795786	0.825637	-0.789909	-0.566181	-0.766515	0.267125	-0.291887	-0.0279807
P15650	0.447289	0.729142	0.831429	0.854301	-0.754727	-0.635104	-0.766285	0.12074	-0.307962	0.217739
Q6AY90	-0.63473	-0.785437	-0.678102	-0.768722	0.747046	0.80105	0.902969	-0.119571	0.185193	-0.214947
Q4G063	-0.514362	-0.881759	-0.672069	-0.859683	0.810629	0.711154	0.933488	-0.286671	0.383374	0.167476
P60825	-0.681877	-0.800047	-0.499609	-0.659261	0.483749	0.850883	0.796466	0.276336	0.567232	-0.0879923
G3V8T9	-0.383909	-0.573147	-0.173423	-0.405076	0.232608	0.480189	0.493353	0.0846565	0.305124	0.4537
D3ZJ08	0.300342	0.587705	0.710266	0.705257	-0.663612	-0.345081	-0.553826	0.291418	-0.113107	-0.060876
B0K010	-0.559746	-0.850621	-0.314741	-0.659178	0.511776	0.667372	0.779479	-0.00317533	0.481243	0.362661
Q66H94	-0.517301	-0.389688	-0.250567	-0.266842	0.217179	0.603706	0.475313	0.333338	0.181318	-0.388885
Q63ZV7	-0.478256	-0.791916	-0.449521	-0.716717	0.736871	0.591607	0.839239	-0.360154	0.190191	0.149714
B4F777	-0.669414	-0.713188	-0.369874	-0.572647	0.553717	0.792057	0.809862	0.00310919	0.254656	-0.178076
F1M8B7	-0.572472	-0.888113	-0.802858	-0.932094	0.864662	0.775805	0.964876	-0.21548	0.241579	-0.0984522
D4A8X8	-0.413893	-0.557098	-0.598902	-0.579479	0.53458	0.551492	0.598042	0.0122624	0.135992	-0.350265
Q68HB6	-0.56622	-0.570985	-0.259541	-0.477989	0.374342	0.586049	0.552685	0.0149334	0.574112	0.255887
P18445	-0.0911822	0.3958	0.238949	0.361297	-0.276174	0.0645064	-0.194461	0.240391	-0.147686	-0.519482
Q91XU1	-0.0895489	-0.541322	-0.905262	-0.79297	0.834879	0.345533	0.663757	-0.470356	-0.0581294	-0.208036
F1M978	0.715496	0.810165	0.34015	0.602903	-0.458438	-0.675443	-0.699093	-0.0819134	-0.738806	-0.469684
P08461	0.175644	-0.0906892	-0.449708	-0.332004	0.468006	-0.203646	0.121413	-0.612566	-0.0936723	0.168978
A0A0G2K330	0.607032	0.750187	0.578501	0.730764	-0.538435	-0.700252	-0.712544	-0.0701941	-0.490623	-0.151356
G3V9M8	-0.709466	-0.569605	-0.229123	-0.406663	0.391717	0.753532	0.684496	0.132635	0.247383	-0.241673
B2RZ27	-0.463028	-0.700054	-0.637108	-0.737783	0.798889	0.597856	0.821706	-0.357167	0.020069	-0.189225
Q9QX67	-0.72262	-0.781032	-0.567164	-0.652605	0.472344	0.818479	0.750965	0.271756	0.656647	0.0514494
Q5XIU9	-0.424849	-0.335108	-0.46886	-0.394069	0.221018	0.537297	0.375325	0.319454	0.281447	-0.253949
O88656	0.628979	0.943056	0.633515	0.856152	-0.761374	-0.760834	-0.923859	0.133557	-0.387354	-0.11869
P23928	-0.138116	0.364941	0.381319	0.49342	-0.443868	-0.128203	-0.418423	0.421683	0.130212	-0.323339
A8QIC3	-0.296141	-0.572212	-0.7467	-0.744095	0.862254	0.384453	0.681977	-0.545909	-0.110786	-0.25765
A0A096MJI4	-0.326105	-0.00866142	-0.170391	-0.029942	0.0680315	0.404477	0.184902	0.201993	0.155504	-0.480787
Q6PCT5	-0.646509	-0.942191	-0.662682	-0.861571	0.768059	0.823075	0.975876	-0.112247	0.388508	0.0959023
B2RYS2	-0.511351	-0.522665	-0.0889656	-0.333219	0.315336	0.442238	0.491909	-0.116369	0.437707	0.507767
G3V629	-0.298512	-0.537846	-0.807212	-0.762289	0.707407	0.44809	0.607146	-0.196149	0.027896	-0.372102
Q75UQ2	-0.802736	-0.474653	0.00149451	-0.213789	-0.0461974	0.725259	0.385532	0.695017	0.722267	0.00647643
A0A0G2K977	-0.812299	-0.839091	-0.604812	-0.762276	0.678789	0.921707	0.919224	0.0601815	0.432792	-0.20453
P62912	-0.133039	0.0282097	0.20914	0.223026	-0.386027	0.114889	-0.146552	0.558529	0.240021	0.104118
P63164	-0.161294	0.134475	-0.0676605	0.0103657	0.112521	-0.00462266	-0.062299	-0.141295	-0.222794	-0.380766
P35427	0.50303	0.898901	0.820953	0.969001	-0.897037	-0.653322	-0.905392	0.320477	-0.385344	-0.0947576
F1LMI3	-0.316288	-0.563053	-0.482299	-0.59071	0.567156	0.585911	0.714738	-0.18647	-0.0125162	-0.116968
F1MAA5	0.846865	0.904561	0.435789	0.704502	-0.517353	-0.943289	-0.887489	-0.249901	-0.64907	-0.102862
Q7TP34	-0.11028	-0.537265	-0.095555	-0.36851	0.360249	0.170322	0.436083	-0.346675	0.131719	0.678262
Q56A18-4	0.0289782	-0.250402	-0.762448	-0.529676	0.613568	0.0973434	0.335478	-0.386215	-0.0643472	-0.301735
G3V803	-0.726272	-0.500016	0.129656	-0.121087	-0.108956	0.631302	0.342682	0.711203	0.80255	0.160355
A0A0G2K4U6	-0.149571	0.15541	0.224272	0.201715	-0.239874	0.128149	-0.109849	0.332964	-0.0798954	-0.372772
P29419	-0.662488	-0.610294	-0.523753	-0.623417	0.520362	0.79053	0.700483	0.135259	0.285585	-0.406924
Q5RKJ9	0.233777	0.781542	0.761664	0.895143	-0.886551	-0.422748	-0.794137	0.574	-0.157516	-0.270644
D3ZIX4	-0.771307	-0.701309	-0.424538	-0.529178	0.442868	0.787363	0.713258	0.220601	0.65597	0.0267823
G3V679	-0.314985	-0.598334	-0.624645	-0.770314	0.751648	0.39326	0.622292	-0.434195	0.147136	-0.0378051
Q64361	0.0634585	-0.205275	-0.615931	-0.439251	0.578857	0.192675	0.440202	-0.454285	-0.320508	-0.36669
D3ZZ95	0.413019	-0.0652005	-0.678219	-0.456014	0.608235	-0.245163	0.161041	-0.792488	-0.392435	-0.0310764
Q5XIL4	-0.621406	-0.768998	-0.673334	-0.766657	0.769392	0.72766	0.855122	-0.191835	0.339842	-0.140406
B0BN72	-0.529704	-0.75298	-0.529419	-0.732557	0.736361	0.678324	0.849783	-0.249257	0.145632	-0.145452
A0A0H2UHZ4	-0.29999	-0.742711	-0.617875	-0.778257	0.744107	0.551627	0.835509	-0.387152	0.0507342	0.206365
P47853	-0.845195	-0.598292	-0.130716	-0.344333	0.190364	0.771575	0.565189	0.360727	0.665037	0.215995
Q7TP57	-0.330304	-0.103407	0.438591	0.270553	-0.392301	0.0907652	-0.129713	0.524431	0.399219	0.328643
G3V8T4	0.336703	0.783695	0.915316	0.972227	-0.927072	-0.571829	-0.856285	0.414414	-0.204011	0.0628712
B2RYF8	-0.288554	-0.440111	-0.648973	-0.578507	0.687058	0.43431	0.60284	-0.355057	0.0239819	-0.339633
D3ZZW2	-0.835029	-0.795603	-0.457103	-0.623897	0.530936	0.934513	0.866372	0.18444	0.47791	-0.10587
P56571	-0.104988	-0.41601	-0.766727	-0.668316	0.707297	0.415252	0.627849	-0.337211	-0.123014	-0.459112
G3V6P8	0.503421	0.186832	-0.585019	-0.248637	0.386677	-0.405722	-0.0895386	-0.550803	-0.503984	-0.33655
Q6AYE2	-0.435626	-0.021759	0.128862	0.0931557	-0.285738	0.317351	-0.0308338	0.600253	0.547188	0.0084166
D3ZJD3	0.681158	0.968209	0.585185	0.856343	-0.716772	-0.785126	-0.928535	0.0977411	-0.55967	-0.333726
Q5BJP2	-0.597274	-0.897534	-0.700741	-0.883091	0.806519	0.807017	0.966888	-0.161843	0.288638	-0.0682709
B2RZD1	-0.29499	-0.773511	-0.881783	-0.922752	0.861047	0.568001	0.846315	-0.360056	0.256446	0.0408426
B0BN94	-0.264715	-0.604733	-0.693872	-0.744545	0.811501	0.400065	0.679825	-0.453457	0.00575826	-0.265438
D3ZNQ6	0.770205	0.863417	0.358718	0.62522	-0.495544	-0.795157	-0.79238	-0.183337	-0.678703	-0.147591
G3V662	-0.205714	-0.328814	0.214265	-0.0280196	-0.170107	0.228757	0.172166	0.312185	0.459795	0.743692
Q52KJ9	-0.257346	-0.558004	-0.664445	-0.711417	0.733829	0.286312	0.556098	-0.508546	0.0302296	0.114317
A0A0G2JXS8	0.519948	0.672413	0.862108	0.830559	-0.8088	-0.649263	-0.766395	0.181506	-0.212987	0.398345
A1L108-1	0.63339	0.152341	-0.375659	-0.228971	0.296762	-0.488238	-0.137521	-0.575994	-0.576605	-0.145255
D3ZEB8	-0.082642	-0.639594	-0.671019	-0.818996	0.883955	0.228425	0.669019	-0.739928	0.005415	0.199236
Q8K3X8	-0.00518681	-0.34579	0.00599252	-0.218319	0.193307	-0.0411477	0.184845	-0.307393	0.345782	0.851815
F1LRB8	0.379523	0.156177	-0.332308	-0.153496	0.398215	-0.240389	0.0509522	-0.651182	-0.588463	-0.415929
A0A0G2QC38	-0.587574	-0.930351	-0.658754	-0.860584	0.800689	0.750951	0.95253	-0.237807	0.393938	0.211629
B0BNB2	-0.477335	-0.24535	-0.161901	-0.181038	0.0255439	0.294901	0.0998421	0.347167	0.517865	0.0432696
Q9JM53	0.662776	0.950486	0.708719	0.916206	-0.818541	-0.774622	-0.940549	0.186053	-0.524629	-0.168147
F1M049	-0.291559	-0.603569	-0.560397	-0.663344	0.688893	0.329618	0.573612	-0.401143	-0.0249963	-0.039715
Q5BJN3	0.552164	0.32964	-0.0575479	0.132939	0.0219512	-0.652166	-0.386851	-0.507933	-0.329788	0.237782
B5DFK8	-0.547285	-0.539097	0.199867	-0.163344	-0.0830967	0.502477	0.35072	0.470258	0.746159	0.568751
M0RCH0	0.454147	0.85193	0.748677	0.896273	-0.844012	-0.560248	-0.830613	0.360749	-0.426207	-0.256433
P49793	-0.699478	-0.790524	-0.322242	-0.598852	0.394453	0.831004	0.761017	0.218737	0.5321	0.211679
D4A6X4	-0.256166	0.279256	0.520272	0.44273	-0.373509	0.0903661	-0.2195	0.33676	-0.136891	-0.475184
D3ZUP5	0.4064	0.0515361	0.120068	0.0594199	-0.137704	-0.452139	-0.263812	-0.145877	0.184161	0.730143
P61314	0.538859	0.586091	0.0024633	0.276929	-0.116496	-0.522136	-0.475697	-0.278675	-0.604023	-0.543746
D3ZE02	-0.686124	-0.755026	-0.47058	-0.665393	0.557241	0.729651	0.766037	-0.0417748	0.479084	0.252203
Q5BJT0	-0.598602	-0.105979	0.0489793	0.0801868	-0.189494	0.400096	0.0467842	0.583062	0.390176	-0.152289
B2GV38	-0.280827	-0.547705	-0.208011	-0.483658	0.426387	0.334974	0.507988	-0.210646	0.0117466	0.193277
P34901	-0.697161	-0.455466	0.322535	0.0187123	-0.24473	0.551311	0.259666	0.668984	0.869181	0.529929
A0A0H2UHE1	0.440238	0.512755	0.261874	0.470565	-0.363034	-0.474456	-0.473238	0.0435769	-0.344009	-0.103815
A0A0G2K4R7	-0.49811	-0.837755	-0.675889	-0.823626	0.671566	0.733295	0.877697	-0.0457273	0.34873	0.118035
Q5GFD9	0.48259	0.187762	0.0851538	0.112407	-0.13244	-0.422115	-0.235389	-0.230172	-0.0358779	0.53916
P54921	-0.406906	-0.174905	-0.495845	-0.311124	0.3075	0.535125	0.378766	0.196952	0.142499	-0.711445
Q9JMB5	0.29095	0.377794	-0.261689	0.028982	0.151741	-0.327101	-0.244898	-0.390922	-0.371238	-0.469969
P61928	0.16263	-0.267975	-0.281829	-0.336454	0.216983	-0.0547758	0.167944	-0.246278	0.275011	0.689457
F1M5V2	-0.524266	-0.618572	-0.700378	-0.669809	0.522344	0.706156	0.680202	0.149727	0.470405	-0.138714
B2RZD4	0.71648	0.95367	0.509702	0.778643	-0.619977	-0.804437	-0.886021	-0.0276546	-0.684429	-0.377656
P55053	0.0533938	-0.28752	0.0688546	-0.138952	0.0694866	-0.0785025	0.120305	-0.21479	0.276682	0.918433
Q5M823	-0.479256	-0.922026	-0.709331	-0.914171	0.790432	0.697834	0.923155	-0.248991	0.395289	0.303974
G3V6Y9	-0.720677	-0.403293	-0.195932	-0.231293	0.16143	0.69419	0.450824	0.344599	0.559747	-0.0692705
P63086	-0.0356454	0.3757	0.934064	0.764476	-0.853532	-0.171217	-0.528588	0.636263	0.305784	0.360798
Q3KR55	-0.488613	-0.142863	-0.353849	-0.210464	0.187696	0.525915	0.302141	0.304433	0.0660795	-0.665186
Q5FVM2	0.368451	0.209988	0.509866	0.311741	-0.38221	-0.463529	-0.399647	-0.0181346	-0.0325974	0.582908
G3V9S9	-0.542721	-0.702377	-0.18586	-0.508802	0.36078	0.583588	0.615003	0.0834615	0.522287	0.353746
D3ZAS9	-0.682925	-0.851836	-0.749639	-0.861466	0.777068	0.782121	0.886836	-0.13948	0.420378	0.0398288
Q9JHY2	0.197861	0.723002	0.853384	0.926981	-0.921862	-0.361841	-0.745903	0.577691	-0.153877	-0.127764
A0A0H2UHP9	0.163071	0.714619	0.495486	0.72148	-0.729055	-0.404808	-0.763856	0.504829	-0.0497517	-0.284321
A0A0G2JYT1	-0.470192	-0.816152	-0.83177	-0.902973	0.853173	0.709273	0.908387	-0.225208	0.225498	-0.197816
P22509	0.627036	0.796793	0.281527	0.615923	-0.535609	-0.645917	-0.744776	0.0815417	-0.546413	-0.282488
D4A2P1	0.155461	0.723143	0.634474	0.784208	-0.718241	-0.415287	-0.745761	0.365845	-0.0916465	-0.182256
F7F707	-0.0593604	-0.0495856	0.151949	0.00129956	0.0348286	-0.00241209	0.0537501	-0.157014	0.17017	0.351223
D4A2D8	-0.0705389	-0.345672	-0.740558	-0.643229	0.611637	0.163062	0.376386	-0.385087	0.093424	-0.0239201
M0RCP9	-0.677113	-0.84599	-0.270791	-0.575828	0.471599	0.728102	0.782056	0.0550773	0.471846	0.342483
F1LRK4	-0.718468	-0.579515	-0.564479	-0.596524	0.558531	0.70506	0.64265	0.0283387	0.43204	-0.273804
G3V7R1	0.211717	0.0840545	-0.428726	-0.243314	0.265907	-0.218449	-0.0624312	-0.319173	-0.303153	-0.235585
Q5XFW8	0.283778	0.591287	0.264268	0.55763	-0.553603	-0.378424	-0.586173	0.372659	-0.289887	-0.262384
F1M6W2	0.0150734	0.148944	0.162064	0.22668	-0.322535	-0.0677002	-0.186693	0.259649	0.278107	0.390762
Q6P7B0	-0.0426266	-0.0396016	-0.166914	-0.176527	0.151437	0.00958454	0.0459159	-0.197345	-0.036257	0.138271
Q4FZU2	0.350244	0.670211	0.896992	0.869455	-0.888217	-0.514162	-0.766366	0.426528	-0.169746	0.126377
D4AE49	0.228079	0.329186	0.0429757	0.237493	-0.20492	-0.346826	-0.40381	0.096508	-0.272124	-0.336579
F1LN30	-0.749947	-0.417365	-0.129436	-0.238904	0.160441	0.793013	0.529101	0.459333	0.338946	-0.466616
G3V640	0.0033075	0.40227	-0.0359328	0.197169	-0.197137	-0.00566649	-0.25926	0.253844	-0.265732	-0.735431
Q68A21	0.379934	0.274201	-0.238669	-0.0830566	0.180149	-0.29846	-0.140975	-0.46801	-0.507346	-0.253624
G3V7L8	0.0794706	0.740961	0.748515	0.843267	-0.774451	-0.324487	-0.70819	0.438442	-0.176996	-0.318026
Q6AZ50	-0.162201	-0.544247	-0.321959	-0.519336	0.591875	0.354198	0.642003	-0.495144	-0.0184207	0.288498
B1WBY7	0.0620387	-0.303508	-0.385829	-0.404476	0.320533	0.0310602	0.20395	-0.206141	-0.0868512	0.155627
P63095	0.414466	0.837958	0.599027	0.791752	-0.759064	-0.605185	-0.857185	0.283721	-0.374598	-0.190063
P21670	0.261899	0.688082	0.807609	0.874798	-0.794946	-0.39943	-0.675435	0.408277	-0.241723	-0.153418
Q9WTT7	0.0834636	0.0392915	0.209924	0.0663252	0.0827565	-0.269311	-0.126024	-0.391315	-0.192809	0.0986655
Q4KLN7	-0.744342	-0.755103	-0.509635	-0.635472	0.547906	0.807159	0.795574	0.141687	0.4415	-0.13489
P50408	-0.222535	-0.3674	-0.397162	-0.376888	0.295394	0.162431	0.239829	-0.020015	0.417568	0.282701
B1WC02	0.426799	0.391701	0.0844207	0.284609	-0.0735889	-0.408648	-0.288946	-0.240053	-0.392145	-0.287427
A0A0G2JW94	0.185184	0.364646	-0.040918	0.129434	-0.0629224	-0.0854233	-0.168615	-0.0270153	-0.330215	-0.611895
Q5BJP3	0.239333	0.402294	0.853176	0.687795	-0.753568	-0.475333	-0.625723	0.321064	0.159315	0.616061
D3ZF11	-0.670995	-0.877221	-0.40365	-0.684056	0.542459	0.802301	0.871047	0.0185371	0.563225	0.416562
D4A7U6	-0.694621	-0.683869	-0.172606	-0.447711	0.399529	0.771488	0.746611	0.0499824	0.426819	0.180879
Q5U334	0.0369616	-0.423085	-0.850327	-0.791231	0.83526	0.187794	0.53722	-0.652698	-0.216876	-0.207988
A0A0G2K273	0.39014	0.664845	0.294619	0.530409	-0.389718	-0.457019	-0.572722	0.0156966	-0.716478	-0.535677
Q5I0P2	-0.308523	-0.171599	0.078432	-0.101813	-0.024474	0.242851	0.0904822	0.249985	0.0601988	-0.186607
D4A962	-0.0229859	-0.512997	-0.718476	-0.735699	0.802001	0.325236	0.693982	-0.581024	-0.281507	-0.152384
A0A0G2JSL0	0.342812	0.329037	0.543355	0.494465	-0.404677	-0.388159	-0.364203	0.0055626	-0.29986	0.2192
F1M6X7	-0.276498	-0.296381	-0.383368	-0.335613	0.354895	0.423102	0.430104	0.0475763	-0.175048	-0.563243
P62074	-0.165202	-0.602961	-0.690838	-0.725772	0.80417	0.275085	0.630949	-0.527042	-0.0199224	-0.0173365
P15791	0.481605	0.753756	0.757928	0.827265	-0.764007	-0.628756	-0.789458	0.146096	-0.158925	0.265759
G3V9W0	-0.529122	-0.179454	-0.246577	-0.193382	0.10387	0.520106	0.284433	0.322191	0.107822	-0.408125
E9PTV0	-0.208728	0.264357	0.459288	0.458017	-0.645532	0.121811	-0.338729	0.83789	0.30286	-0.248169
Q6U6G5	-0.0828234	-0.175174	-0.360259	-0.278541	0.196135	0.233969	0.237015	0.121543	-0.208143	-0.359612
Q5I0H3	-0.650756	-0.677995	-0.0209614	-0.327364	0.0968333	0.563664	0.470228	0.376229	0.83137	0.643081
D3ZA85	0.029425	0.607502	0.724794	0.779119	-0.677929	-0.354564	-0.653368	0.357294	-0.0554779	-0.146498
Q68FW9	-0.111153	-0.329524	-0.635319	-0.559355	0.740103	0.307832	0.572502	-0.568292	-0.365141	-0.452545
D3ZSP1	-0.432557	-0.768151	-0.538185	-0.782373	0.785845	0.445082	0.720517	-0.453253	0.187262	0.183122
D3ZY47	-0.806259	-0.866284	-0.436063	-0.671027	0.545909	0.939914	0.909907	0.16795	0.529896	0.0375624
P21913	-0.323422	-0.571875	-0.478593	-0.498984	0.474193	0.485125	0.59083	-0.0787928	0.359138	0.117309
G3V7Z3	-0.0714508	-0.319127	-0.496327	-0.557495	0.676117	0.167111	0.427407	-0.61313	-0.363117	-0.305826
B2RZ72	0.374877	0.598911	0.818949	0.771216	-0.667783	-0.489301	-0.606876	0.113202	-0.340942	0.132479
D4AE79	-0.249493	-0.462289	-0.67975	-0.670231	0.681932	0.451852	0.607342	-0.30988	-0.258995	-0.470967
P62268	0.57274	0.125567	0.0615839	-0.00538349	0.153956	-0.453811	-0.0781072	-0.685516	-0.392175	0.415214
D4A8H5	-0.212791	-0.507418	-0.540084	-0.51782	0.456275	0.354914	0.512917	-0.0698306	0.110032	0.100443
P62718	0.590259	0.929925	0.613528	0.867186	-0.789633	-0.77786	-0.972937	0.228326	-0.381913	-0.184317
D3ZN63	-0.221935	-0.295744	-0.524276	-0.373925	0.427479	0.309715	0.39377	-0.045145	-0.013489	-0.42596
D3ZGR7	-0.627686	-0.858771	-0.637865	-0.821392	0.752289	0.837163	0.961591	-0.128717	0.297527	-0.0410495
A0A0G2JVM2	-0.4726	-0.215553	0.216619	0.0785052	-0.321898	0.418313	0.101059	0.720844	0.422652	0.14186
P02803	-0.458149	-0.593673	-0.677337	-0.725675	0.775966	0.519211	0.693621	-0.338262	-0.0299664	-0.376191
B0K030	-0.0852769	-0.639563	-0.599129	-0.778898	0.798581	0.308885	0.689127	-0.637021	-0.118451	0.173629
Q6P4Z9	-0.3682	-0.819441	-0.62697	-0.857604	0.835866	0.562051	0.853097	-0.465624	0.171046	0.155552
D3ZQ57	-0.91127	-0.806009	-0.325577	-0.583025	0.425226	0.902248	0.756328	0.30591	0.678574	-0.0151037
Q7TP42	0.350017	0.532991	0.336505	0.465117	-0.425259	-0.481764	-0.595997	0.0236911	-0.139412	0.070066
B2RZD6	0.736176	0.926913	0.619601	0.820975	-0.654053	-0.815463	-0.861373	-0.0712987	-0.664476	-0.154007
P24051	0.365659	0.828445	0.653524	0.888501	-0.819648	-0.577835	-0.862368	0.409421	-0.23622	-0.209142
Q5PPJ4	-0.490876	-0.88842	-0.631624	-0.853155	0.786327	0.676891	0.908845	-0.317986	0.305091	0.299269
Q66HA7	-0.385507	-0.172134	0.145724	-0.0534359	-0.0172603	0.217182	0.0871502	0.120686	0.241151	0.130074
Q68G11	0.728677	0.943748	0.623639	0.856885	-0.711128	-0.82286	-0.902416	0.012045	-0.588512	-0.120732
M0R919	0.179624	-0.392446	-0.63715	-0.653025	0.687853	0.150657	0.540645	-0.61594	-0.232703	0.0513016
Q9WU49	-0.534391	-0.561559	-0.297772	-0.441951	0.504401	0.566308	0.653734	-0.115961	0.162508	-0.103016
B2RZ99	-0.687476	-0.85045	-0.558816	-0.739517	0.607567	0.888273	0.921353	0.0683678	0.40349	0.051643
P62078	-0.502255	-0.861254	-0.707899	-0.879506	0.823904	0.709748	0.927026	-0.247882	0.245788	-0.000880954
Q7M0D3	-0.391343	-0.677649	-0.83818	-0.842979	0.899341	0.581007	0.820027	-0.418939	-0.0557889	-0.358993
B0BNJ1	-0.530453	-0.43633	0.0294335	-0.17952	-0.0719475	0.482003	0.287803	0.490806	0.844043	0.536945
Q792I0	-0.497258	-0.902633	-0.689966	-0.854432	0.695651	0.721694	0.883416	-0.0630266	0.555754	0.252335
D3ZCG4	-0.544647	-0.764097	-0.805325	-0.853725	0.839067	0.762476	0.907739	-0.232395	0.170688	-0.269619
P63329-2	-0.149651	0.145938	-0.274367	-0.022458	0.0140991	0.267841	0.0714907	0.223909	-0.0140912	-0.523521
B1WC88	0.295226	0.525192	0.194063	0.363429	-0.362156	-0.239157	-0.410047	0.162862	-0.428851	-0.471279
P07151	-0.820708	-0.551962	0.117483	-0.146092	-0.0400466	0.812316	0.506992	0.658714	0.751022	0.110692
Q66HG9	0.223133	-0.0879975	-0.245396	-0.238415	0.406765	-0.122083	0.18522	-0.503069	-0.48251	-0.2338
D4A4L5	-0.684255	-0.859508	-0.336921	-0.684281	0.560546	0.739029	0.800818	-0.0562003	0.603521	0.354016
F2Z3T8	-0.718698	-0.664648	-0.0369118	-0.312326	0.0841504	0.685748	0.506266	0.494879	0.963942	0.455316
B0BN93	0.0576089	0.302566	0.58836	0.51655	-0.381639	-0.180914	-0.271528	0.0775236	-0.236986	0.0440684
A0A0H2UHS7	0.402258	0.614691	0.391082	0.613605	-0.522204	-0.523946	-0.658483	0.202527	-0.223771	-0.272995
G3V7Z8	0.479427	0.906142	0.518378	0.822209	-0.689201	-0.629228	-0.849548	0.239479	-0.455015	-0.488033
M0RD63	-0.558909	-0.891468	-0.632367	-0.84348	0.813381	0.727849	0.936881	-0.277494	0.277043	0.0915166
B2B9A9	0.851285	0.473462	-0.100011	0.117558	0.0407022	-0.787793	-0.44613	-0.664868	-0.550951	0.128917
B2GV73	0.299599	0.384525	0.629333	0.490377	-0.578842	-0.438541	-0.541478	0.213445	0.0267307	0.380213
P12788	-0.363106	-0.670428	-0.83486	-0.837953	0.911811	0.557597	0.829965	-0.475733	-0.0138782	-0.256146
Q6YDN7	-0.634901	-0.790847	-0.732929	-0.816026	0.752367	0.834254	0.917216	-0.083736	0.189795	-0.240436
P83883	0.567653	0.921547	0.587382	0.857746	-0.725677	-0.646755	-0.829308	0.156489	-0.513494	-0.253144
P70560-1	-0.607122	-0.582412	-0.508314	-0.527084	0.46461	0.79206	0.732852	0.177476	0.393264	-0.276783
G3V7A5	-0.451886	-0.384905	-0.133418	-0.317185	0.394309	0.405979	0.465036	-0.161906	0.16401	-0.139473
D3ZPW7	-0.0568271	0.00366819	0.665464	0.376146	-0.436	-0.026432	-0.140825	0.280729	0.0679776	0.445414
B2RYJ5	-0.494337	-0.766348	-0.723803	-0.834826	0.862756	0.665668	0.89292	-0.378436	0.0295562	-0.157944
A0A0G2JTX2	-0.423962	-0.885542	-0.494465	-0.756601	0.686451	0.562145	0.826474	-0.267882	0.351569	0.448709
A1A5R2	0.571372	0.480686	-0.0877092	0.176814	-0.0601136	-0.561246	-0.444096	-0.233782	-0.695792	-0.538717
P29418	-0.306114	-0.781132	-0.917724	-0.961705	0.960776	0.544527	0.87379	-0.499296	0.147709	-0.0385556
A0A0G2K1A0	-0.0550488	-0.44986	-0.797855	-0.75561	0.8526	0.247858	0.596519	-0.668402	-0.0851416	-0.180363
Q6PCU0	-0.12714	-0.465688	-0.163127	-0.322138	0.299274	0.103347	0.321884	-0.196888	0.417132	0.626759
D4AD33	0.168769	0.160477	-0.331601	-0.154406	0.191871	-0.118989	-0.053819	-0.259919	-0.494455	-0.395186
D3ZAB1	-0.208954	-0.340301	0.0159167	-0.183739	0.113308	0.288253	0.349697	0.0389146	-0.0619407	0.239684
Q8R4A1	-0.170974	-0.218081	-0.338167	-0.2456	0.229931	0.214002	0.2378	0.0981745	0.347524	-0.181531
Q5BJN8	-0.32638	-0.773951	-0.798677	-0.903577	0.926571	0.456057	0.799232	-0.574737	0.109446	0.113835
P11951	0.653969	0.845346	0.429555	0.68217	-0.641628	-0.756663	-0.870773	0.0875956	-0.333598	-0.0610994
A0A0G2K743	0.425077	0.346335	-0.0279131	0.0633416	0.212569	-0.456095	-0.206492	-0.707286	-0.707775	-0.3054
D4AAT4	-0.0256742	0.423685	0.520333	0.548509	-0.582601	-0.0662015	-0.416618	0.46412	0.0660615	-0.104087
M0R835	0.130795	0.458259	0.892995	0.796063	-0.895183	-0.346601	-0.652314	0.593779	0.21078	0.436238
G3V9V9	0.545701	0.712506	0.282529	0.578401	-0.528059	-0.536542	-0.639848	0.11737	-0.399875	-0.118096
Q6P767	0.562631	0.116538	-0.490265	-0.26614	0.291106	-0.38098	-0.0715766	-0.499649	-0.410982	-0.00245875
F1LX68	-0.128641	-0.137514	-0.0160858	-0.0744228	-0.0154815	0.201353	0.137226	0.277164	-0.135211	-0.299688
P24090	0.669905	0.811908	0.399992	0.589603	-0.491048	-0.713249	-0.751281	-0.101209	-0.631614	-0.257822
Q5U1W2	-0.668606	-0.887485	-0.65276	-0.821107	0.729397	0.822908	0.935118	-0.089659	0.335219	0.0495769
Q6AYQ4	-0.117585	0.40819	0.774989	0.739923	-0.883064	-0.0444902	-0.506574	0.853366	0.263731	0.0581142
A0A096MK48	-0.765497	-0.864921	-0.433182	-0.685785	0.577201	0.908881	0.91546	0.0688256	0.445347	0.0874601
D4A0U9	-0.211092	-0.0911535	-0.368425	-0.230886	0.355019	0.110407	0.169836	-0.249092	0.0452307	-0.270593
M0R907	-0.146844	0.093539	0.713868	0.438308	-0.437814	0.017452	-0.140257	0.266132	0.0666258	0.318545
P62138	-0.139902	-0.52167	-0.675725	-0.655413	0.736778	0.337975	0.651441	-0.53254	0.00591876	0.102632
Q4V8K2	0.0615521	-0.198301	0.18239	-0.062777	-0.0156483	-0.0906742	0.0514642	-0.183881	0.319053	0.900537
Q498C9	0.204459	-0.0636184	-0.604856	-0.383635	0.549836	-0.130834	0.161878	-0.54255	-0.251322	-0.33443
P62275	-0.404097	-0.84955	-0.564384	-0.804434	0.719594	0.642547	0.872239	-0.297507	0.323331	0.348609
Q9QZA6	0.142931	0.383817	0.270073	0.374652	-0.383467	-0.180066	-0.326962	0.314417	-0.304699	-0.377531
D4A650	-0.656804	-0.850472	-0.611783	-0.785678	0.734675	0.801509	0.925054	-0.0995066	0.396787	-0.0232279
P06536	-0.377632	-0.743406	-0.696962	-0.759626	0.71951	0.472304	0.709851	-0.270921	0.456746	0.254225
A0A0G2JUJ9	-0.369032	-0.489886	-0.458	-0.483497	0.451526	0.472969	0.53311	-0.00792232	0.0960852	-0.159848
D3ZUC9	0.426086	0.913572	0.731629	0.937704	-0.869923	-0.577538	-0.87892	0.367336	-0.335869	-0.193692
D3ZCS3	0.821775	0.853703	0.318243	0.590929	-0.405279	-0.873601	-0.785641	-0.323933	-0.652405	-0.08948
P42667	-0.152176	-0.115285	0.575291	0.29372	-0.436838	0.0616146	-0.0772349	0.416349	0.540369	0.691708
D4A9Y0	-0.426612	-0.102519	0.396847	0.200489	-0.449758	0.382755	0.0113709	0.773313	0.5633	0.130005
F7FJQ3	-0.218272	-0.0899386	-0.0268896	0.0167048	-0.135501	0.238639	0.10042	0.414167	0.370246	0.0463887
F1MAH5	-0.500756	-0.756343	-0.736413	-0.765925	0.644547	0.70532	0.782319	0.0329852	0.507301	-0.0553723
Q4KLH5	0.538198	0.707107	0.598333	0.755106	-0.79211	-0.589269	-0.78713	0.35461	-0.0420895	0.184795
A0A0G2JVW5	-0.618855	-0.496766	-0.248084	-0.314229	0.156766	0.67348	0.47018	0.45321	0.41008	-0.13311
Q5U1W6	-0.0562579	-0.446489	-0.0679829	-0.361208	0.264912	0.0794074	0.306139	-0.264183	0.400624	0.787668
Q5XIG4	-0.22533	-0.74728	-0.891439	-0.939619	0.94956	0.399832	0.780615	-0.583768	0.105232	0.0960413
Q6AYL5	-0.253619	-0.68759	-0.464326	-0.70636	0.780318	0.37424	0.716387	-0.590126	-0.0116574	0.154476
Q62622	-0.24712	-0.593168	-0.793902	-0.82433	0.898665	0.379856	0.68344	-0.603712	-0.110956	-0.215527
Q792Q4	-0.671826	-0.800697	-0.288776	-0.601469	0.521863	0.751418	0.798019	-0.0317592	0.299958	0.153333
A0A0G2K7N7	-0.50598	-0.850889	-0.799986	-0.912708	0.891579	0.709897	0.935919	-0.32436	0.259121	-0.0472176
O88828	-0.00546933	-0.164917	-0.13015	-0.15625	-0.00105078	0.0941814	0.0635516	0.106481	0.43264	0.415847
P55213	0.580722	0.749295	0.0572859	0.458831	-0.325586	-0.540794	-0.581304	-0.104032	-0.622404	-0.381371
A0A0G2JSV6	0.383229	0.597496	0.513643	0.624509	-0.546043	-0.62207	-0.729291	0.0845467	-0.0930198	0.0936402
P70566	0.310892	0.4993	0.153307	0.396653	-0.275997	-0.502329	-0.549686	-0.00689532	-0.161024	-0.20525
Q497A9	-0.555519	-0.679825	-0.716398	-0.772317	0.789421	0.734264	0.846237	-0.216931	0.0753872	-0.416933
Q5U2U4	-0.162852	-0.453952	-0.785909	-0.708021	0.833666	0.354045	0.653924	-0.561081	-0.100816	-0.297749
B2RZ29	-0.51192	-0.752783	-0.345887	-0.582722	0.361573	0.698575	0.715291	0.165265	0.531961	0.436794
D4AD01	-0.65042	-0.562651	-0.0960253	-0.309825	0.264055	0.611664	0.554172	0.21712	0.278357	-0.0642599
M0R991	-0.61516	-0.897873	-0.554307	-0.811068	0.726002	0.79045	0.926998	-0.151863	0.302147	0.0837442

## Sheet: ModuleMembership_pvalue
	p.MMgreen	p.MMyellow	p.MMblack	p.MMblue	p.MMbrown	p.MMred	p.MMturquoise	p.MMmagenta	p.MMpink	p.MMgrey
Ala	0.0766367	0.193155	0.272721	0.920178	0.407794	0.168349	0.560947	0.0457049	0.000352684	0.0350496
Asn	0.00992765	0.0201757	0.229027	0.0909542	0.257605	0.00020626	0.00548104	0.375736	0.0548526	0.83656
Asp	0.00343347	0.0788384	0.827863	0.493038	0.982701	0.011038	0.191082	0.0268064	0.00308635	0.69473
Gln	0.948857	0.722484	0.191255	0.55602	0.307834	0.869219	0.794077	0.494149	0.327909	0.00187772
Glu	0.0711061	0.634268	0.411234	0.601325	0.413189	0.171207	0.728854	0.0408939	0.0549954	0.877282
Gly	3.93268e-05	0.0529258	0.874369	0.528015	0.940638	0.00144284	0.0990816	0.0318749	0.0011439	0.8485
His	4.98093e-06	0.0709861	0.789558	0.630039	0.932822	0.000364843	0.101376	0.0132065	0.00587607	0.989715
Ile	0.0620744	0.587024	0.960577	0.902072	0.714341	0.129259	0.571059	0.0562176	0.120502	0.622543
Leu	0.0180491	0.317531	0.856599	0.992776	0.632331	0.0491827	0.401637	0.0176664	0.00984244	0.778283
Lys	0.0037238	0.163812	0.406527	0.898562	0.791884	0.019958	0.227915	0.0978695	0.0180501	0.484599
Met	0.000975963	0.0787226	0.760089	0.503612	0.852944	0.00280943	0.102428	0.0451129	0.0118041	0.996415
Orn	0.0827707	0.0195675	0.988147	0.336914	0.604928	0.0387298	0.0506022	0.496545	0.0706128	0.0944815
Phe	0.000347926	0.144386	0.912983	0.770694	0.816087	0.00394387	0.192369	0.00988344	0.00836773	0.983509
Pro	0.000496813	0.322587	0.468592	0.839254	0.393904	0.0120124	0.459574	0.000320371	0.0060033	0.857955
Ser	0.312981	0.351983	0.353051	0.509284	0.611201	0.158847	0.22069	0.479081	0.196401	0.929245
Thr	0.0103587	0.132463	0.849947	0.751441	0.713302	0.0175167	0.226794	0.0220275	0.00237953	0.27966
Tyr	0.00064322	0.160338	0.755049	0.858481	0.666607	0.00352446	0.217446	0.00331789	0.00319291	0.955932
Val	0.0108949	0.269006	0.757067	0.980052	0.543011	0.0368636	0.412963	0.00427862	0.00528354	0.795795
alpha.AAA	0.00449202	0.614095	0.360696	0.612515	0.353029	0.0604569	0.735759	0.00438195	0.0276836	0.630516
Carnosine	0.817729	0.554786	0.628361	0.512207	0.601009	0.575664	0.345851	0.774215	0.704421	0.669844
Creatinine	0.0334352	0.331166	0.743847	0.737388	0.947578	0.0592809	0.376996	0.141126	0.0566605	0.689067
DOPA	0.222027	0.771343	0.936578	0.91689	0.769946	0.569317	0.77146	0.97419	0.87867	0.859186
Spermidine	0.807556	0.169967	0.739473	0.299035	0.248909	0.846605	0.21329	0.16552	0.999352	0.0575443
Spermine	0.0128153	0.699308	0.744468	0.702977	0.446984	0.045484	0.636723	0.0067625	0.0877376	0.428216
t4.OH.Pro	0.0261567	0.272518	0.758445	0.900156	0.645674	0.0253429	0.303516	0.0456661	0.0323342	0.518186
Taurine	0.144596	0.164964	0.816636	0.649467	0.759452	0.0850507	0.136734	0.442048	0.583964	0.928099
lysoPC.a.C16.0	0.00411887	0.0165593	0.257623	0.0828005	0.161987	0.00221312	0.0147499	0.416126	0.0804213	0.389977
lysoPC.a.C16.1	0.001601	0.0269674	0.469388	0.168845	0.417581	0.00800309	0.0804461	0.186691	0.027191	0.748464
lysoPC.a.C17.0	0.00202476	0.00311297	0.0940117	0.0205643	0.0463006	4.06935e-05	0.000356421	0.669767	0.143987	0.446058
lysoPC.a.C18.0	0.000193338	0.00941373	0.193446	0.0621042	0.137037	8.44868e-05	0.00523577	0.349325	0.0514863	0.378882
lysoPC.a.C18.1	0.00203418	0.00515021	0.0962442	0.0201891	0.0684299	0.00117824	0.00626776	0.571644	0.0436777	0.504294
lysoPC.a.C20.4	3.53045e-06	0.00626224	0.379405	0.108606	0.299115	2.51498e-07	0.00437531	0.164283	0.0354764	0.801201
lysoPC.a.C24.0	0.0304164	0.0709822	0.820212	0.294705	0.572801	0.144226	0.277218	0.451572	0.0674099	0.553481
lysoPC.a.C26.0	0.00345469	0.0313835	0.661036	0.220511	0.500386	0.0279452	0.12948	0.271517	0.0427463	0.786066
lysoPC.a.C26.1	0.00543618	0.0179871	0.437904	0.110841	0.370179	0.015045	0.073831	0.275632	0.0721386	0.99034
lysoPC.a.C28.1	0.000495038	0.0287491	0.762961	0.255574	0.576396	0.0115041	0.107206	0.184368	0.0298322	0.773409
PC.aa.C30.0	4.2607e-05	0.0231225	0.452992	0.14718	0.29754	0.00099813	0.0257486	0.352487	0.0299643	0.96402
PC.aa.C30.2	0.0004464	0.10883	0.927743	0.510553	0.777381	0.0121905	0.162753	0.14653	0.064427	0.935143
PC.aa.C32.0	0.000422003	0.00519747	0.128348	0.018538	0.058968	0.00131559	0.0052807	0.761652	0.095125	0.741418
PC.aa.C32.1	6.40217e-05	0.0190955	0.546454	0.146295	0.400959	0.00288659	0.0495089	0.229798	0.0100581	0.832572
PC.aa.C32.2	6.17048e-07	0.0236759	0.664495	0.214264	0.522069	0.000494406	0.0438537	0.11386	0.00768982	0.972704
PC.aa.C32.3	0.000100427	0.0342752	0.801496	0.307799	0.609266	0.00487514	0.0823642	0.181483	0.0148187	0.592291
PC.aa.C34.1	4.62783e-07	0.0104299	0.528297	0.135021	0.374432	0.000221301	0.0215583	0.172015	0.00909784	0.948702
PC.aa.C34.2	2.37205e-07	0.0244531	0.750364	0.247345	0.588323	0.000282293	0.0442877	0.0865273	0.00802967	0.979947
PC.aa.C34.4	1.41018e-05	0.0138356	0.379685	0.136097	0.336669	0.00014705	0.0167692	0.188245	0.0396175	0.844236
PC.aa.C36.1	1.1115e-06	0.0433056	0.87217	0.335098	0.679567	0.00081815	0.0707056	0.0796897	0.00845188	0.961246
PC.aa.C36.2	5.40535e-08	0.0185916	0.638082	0.198849	0.481246	0.000113492	0.0276531	0.112729	0.00918146	0.94847
PC.aa.C36.3	6.70558e-08	0.0230384	0.673462	0.220306	0.502956	0.000118667	0.029955	0.109518	0.0165202	0.87903
PC.aa.C36.4	4.16264e-08	0.0296428	0.641719	0.245784	0.49227	5.67721e-05	0.0260671	0.114599	0.0231519	0.77943
PC.aa.C36.5	2.53806e-07	0.0335005	0.782507	0.288103	0.608188	0.000140223	0.0394631	0.087854	0.0160677	0.95051
PC.aa.C36.6	5.1358e-07	0.0217539	0.70561	0.240225	0.523366	0.000197462	0.0308473	0.124652	0.0197552	0.919275
PC.aa.C38.1	4.51757e-06	0.02449	0.579445	0.195174	0.444622	0.00087874	0.0415466	0.150654	0.0081599	0.930761
PC.aa.C38.3	1.80603e-08	0.0329018	0.718764	0.271357	0.558444	0.000148761	0.0387578	0.0890867	0.0173114	0.783523
PC.aa.C38.4	3.02125e-08	0.0235076	0.583528	0.211148	0.437114	2.85924e-05	0.0191247	0.125307	0.0274597	0.717568
PC.aa.C38.5	4.07923e-07	0.0153135	0.464247	0.150735	0.333266	1.27609e-05	0.010001	0.171088	0.0511432	0.666776
PC.aa.C38.6	2.21496e-07	0.00998778	0.459655	0.125887	0.325723	2.06622e-06	0.00723569	0.166387	0.0289053	0.794098
PC.aa.C40.3	1.98635e-06	0.0199256	0.465745	0.16247	0.34756	0.00081993	0.0316369	0.222699	0.0245052	0.849888
PC.aa.C40.4	6.13369e-06	0.0849577	0.92478	0.471213	0.708589	0.0021048	0.0959517	0.104529	0.0536249	0.731417
PC.ae.C30.1	2.39173e-07	0.012029	0.5007	0.148021	0.407238	0.000127391	0.0221669	0.136957	0.0176631	0.982487
PC.ae.C30.2	1.56155e-05	0.0366961	0.876684	0.351016	0.575713	0.00112922	0.0535097	0.151028	0.047123	0.895484
PC.ae.C32.1	2.53762e-06	0.00987229	0.340453	0.0897685	0.23089	0.000193693	0.0110625	0.300872	0.0211411	0.937369
PC.ae.C32.2	1.30566e-09	0.0231066	0.616842	0.224514	0.516024	5.38359e-05	0.0292566	0.0838849	0.0139233	0.821732
PC.ae.C34.0	0.000104373	0.00286289	0.181618	0.0254355	0.0757793	0.000378257	0.00283623	0.683787	0.0402537	0.984382
PC.ae.C34.1	4.92548e-06	0.00410108	0.247857	0.0500846	0.135798	6.74549e-05	0.00357635	0.444629	0.0225558	0.974546
PC.ae.C34.2	9.85979e-08	0.0100846	0.447908	0.12062	0.297652	4.78066e-05	0.0111271	0.218173	0.0183198	0.923473
PC.ae.C36.1	2.1584e-08	0.0210828	0.624856	0.205414	0.446682	0.00012572	0.0271915	0.143999	0.011642	0.896174
PC.ae.C36.2	3.53364e-07	0.0180468	0.557988	0.171252	0.388483	8.98503e-05	0.019172	0.170828	0.0126157	0.901224
PC.ae.C36.3	5.09819e-06	0.00686294	0.275383	0.0736094	0.203238	1.09469e-06	0.00272701	0.259759	0.0410185	0.746372
PC.ae.C36.5	8.93785e-06	0.055964	0.948555	0.408127	0.713731	0.000767441	0.0672129	0.102618	0.0273641	0.965086
PC.ae.C38.1	2.0215e-05	0.0256189	0.402322	0.142287	0.259745	0.000884456	0.0211599	0.342835	0.0388027	0.7981
PC.ae.C38.2	7.1614e-07	0.0280549	0.611345	0.213741	0.446427	0.00018354	0.0282492	0.147885	0.013059	0.828784
PC.ae.C38.3	3.86856e-07	0.0114673	0.446966	0.124973	0.297345	2.72635e-05	0.00927537	0.207442	0.0275736	0.811295
PC.ae.C38.6	0.000157676	0.0194271	0.35295	0.123415	0.252212	5.22192e-05	0.00617671	0.277464	0.12353	0.597165
PC.ae.C40.2	1.61082e-05	0.0035984	0.238127	0.0445439	0.144139	0.00029882	0.00540909	0.403541	0.0252815	0.987967
PC.ae.C40.3	4.20075e-05	0.00792626	0.260169	0.0624961	0.132311	0.000744413	0.00710498	0.511869	0.0605968	0.852463
PC.ae.C40.5	9.59338e-05	0.0158493	0.320437	0.114974	0.249079	3.86752e-05	0.00623734	0.275878	0.103185	0.686458
PC.ae.C40.6	0.00308863	0.108545	0.913288	0.461063	0.617056	0.0156583	0.107979	0.284828	0.326907	0.802341
SM..OH..C14.1	6.85252e-08	0.00906732	0.376281	0.116185	0.283625	5.42503e-06	0.00701408	0.186721	0.025533	0.760195
SM..OH..C16.1	5.12708e-08	0.010033	0.417634	0.129191	0.31629	4.51932e-06	0.00902563	0.176319	0.0175245	0.803452
SM..OH..C22.1	1.03993e-05	0.0812854	0.91089	0.500092	0.921949	0.00237971	0.129669	0.0399748	0.0122785	0.97384
SM..OH..C22.2	5.57563e-05	0.104365	0.804468	0.462713	0.793215	0.0030831	0.130471	0.0687719	0.0435238	0.721861
SM.C16.0	3.32898e-07	0.0087081	0.333952	0.100513	0.246946	4.63728e-05	0.00843872	0.232406	0.0274315	0.779496
SM.C16.1	2.2754e-07	0.0531595	0.720901	0.324869	0.598197	0.000528065	0.0606015	0.087342	0.0217763	0.650611
SM.C18.0	2.46558e-07	0.00998336	0.368852	0.114128	0.296287	4.11176e-05	0.0106605	0.179575	0.0236444	0.791599
SM.C18.1	6.1405e-07	0.0382208	0.596571	0.256994	0.527262	0.000308427	0.0431782	0.0981046	0.0138241	0.739891
SM.C24.0	5.76514e-06	0.0677991	0.958394	0.42617	0.811057	0.00311156	0.129302	0.0593404	0.00915829	0.954406
SM.C24.1	3.70031e-06	0.0483657	0.728822	0.307562	0.579399	0.00247759	0.0787023	0.119367	0.0191622	0.835177
SM.C26.0	0.0186423	0.0330435	0.612709	0.288237	0.610942	0.0569082	0.139446	0.255064	0.00531361	0.242462
A0A0G2JUA5	0.00617141	0.000268094	0.0216292	0.00127325	0.00652206	3.73336e-05	6.4879e-07	0.916112	0.19252	0.718586
C0JPT7	0.674627	0.0224722	0.00851552	0.00132035	0.000260077	0.288086	0.00793688	0.0265481	0.47324	0.960989
G3V852	0.438814	0.221372	0.00624956	0.0138041	0.00591882	0.954786	0.14418	0.00764046	0.253671	0.795546
G3V6P7	0.0202537	3.95879e-05	0.0330573	0.00107935	0.0194761	0.00319045	0.000546787	0.915127	0.0959916	0.819427
P04785	0.0111074	0.111936	0.78407	0.484654	0.702047	0.0170983	0.122126	0.164997	0.00445386	0.887776
F1M853	0.0325783	0.0157697	0.151233	0.0692369	0.198432	0.0171677	0.0230722	0.596958	0.00277593	0.328497
P06761	0.989404	0.284127	0.00630373	0.0271429	0.0205824	0.61194	0.16722	0.141711	0.228103	0.351047
P11980-2	0.51523	0.0260707	1.69472e-08	2.78865e-05	1.36811e-05	0.15682	0.00505264	0.0937621	0.943148	0.528425
P63039	0.837293	0.0402466	0.0358575	0.0044398	0.00582867	0.452869	0.0353081	0.0358703	0.612595	0.207417
Q5XFX0	0.134754	0.000658	0.000929702	1.7497e-06	4.8701e-06	0.0163966	6.27592e-06	0.182198	0.624299	0.743103
A0A0H2UHM5	0.0342276	0.10268	0.776051	0.578694	0.874411	0.0331044	0.210026	0.0869892	8.51039e-05	0.170992
P05197	0.0564526	1.21373e-05	0.00171421	1.48317e-06	0.000635952	0.00437336	4.3792e-06	0.570009	0.254287	0.923165
P62630	0.000446482	0.00224471	0.739766	0.150754	0.546928	0.000424144	0.015294	0.106579	0.000596964	0.242938
P63018	0.0902821	4.76922e-05	0.00079774	5.48158e-08	1.65751e-05	0.0162884	4.83432e-06	0.245483	0.39027	0.821545
G3V9E3	0.247252	0.000680441	8.94507e-05	8.64951e-09	1.26737e-06	0.0378891	2.31442e-05	0.131675	0.607516	0.964302
P04764	0.376484	0.00345847	5.42587e-06	1.47039e-06	2.48322e-05	0.0941708	0.00107555	0.143784	0.597303	0.904059
A0A0G2K3K2	0.00404031	2.79831e-06	0.0841466	0.00179125	0.0234556	0.00178541	0.000232943	0.979166	0.0137779	0.359934
Q6S3A0	0.466504	0.172108	0.142022	0.0363445	0.030669	0.83004	0.220656	0.012778	0.562559	0.305997
P69897	0.189354	0.00202599	0.00161929	1.49649e-05	0.00078815	0.070715	0.00276736	0.32576	0.349986	0.90469
P18418	0.355383	0.607787	0.00552346	0.048474	0.00442914	0.682089	0.33504	0.000713109	0.033842	0.329306
G3V8L3	0.0263121	3.46782e-05	0.0953903	0.00167384	0.0134829	0.00868982	0.000498943	0.762162	0.203257	0.74199
A0A0A0MY09	0.3956	0.00208222	0.000215051	1.37975e-07	5.00468e-07	0.140389	0.0010539	0.0631379	0.713408	0.898939
P09495	0.235597	0.142552	0.259691	0.140064	0.375542	0.0845819	0.120973	0.675709	0.576387	0.969097
P07150	0.253486	0.000794599	7.54547e-05	3.3994e-08	2.36846e-07	0.0553698	8.86701e-05	0.110638	0.750355	0.94396
Q5RJR9	0.877057	0.221278	0.00114587	0.00862415	0.00173171	0.535587	0.0674735	0.0427661	0.177327	0.170655
P46462	0.22037	0.0375308	7.30756e-05	0.000753736	0.000553833	0.0452523	0.00403466	0.319022	0.833569	0.119176
Q63610	0.104665	0.00354994	0.0246099	0.00165713	0.0203666	0.0117734	0.00134607	0.794944	0.400858	0.958929
Q5D059	0.184001	0.000659316	0.000602948	9.63598e-07	1.10058e-06	0.0278517	1.35937e-05	0.120786	0.701892	0.908555
P29457	0.00325414	0.229962	0.828845	0.843098	0.6996	0.0121003	0.299113	0.0133619	0.000178262	0.765969
G3V7C6	0.823928	0.390838	0.00152117	0.0303322	0.00442381	0.754006	0.167604	0.0251129	0.171455	0.227756
P05065	0.0499475	0.00740632	0.473745	0.0870304	0.182666	0.0417937	0.0223951	0.991243	0.358128	0.338091
A0A0G2K8V2	0.132944	0.00131659	0.0104184	0.000563435	0.000392725	0.0453735	0.000350786	0.193138	0.8236	0.950311
P34058	0.0744639	6.52482e-05	0.000927415	2.67419e-08	2.72813e-05	0.0121838	1.02569e-05	0.303579	0.339997	0.966727
P31000	0.0809833	0.288975	0.406946	0.319689	0.247284	0.0425382	0.0950339	0.99595	0.793066	0.235332
P04797	0.242501	0.000934239	0.000173789	1.04579e-07	3.95895e-06	0.0656213	0.00032154	0.12343	0.661358	0.950319
P31977	0.320218	0.00728444	0.00339677	0.000277569	0.000231444	0.10338	0.00260328	0.152798	0.830135	0.603905
P45592	0.429555	0.00377465	0.00688281	0.000195381	3.3701e-05	0.135736	0.000484893	0.0365481	0.988809	0.640871
A0A0G2JXT8	0.425973	0.243982	0.918116	0.497713	0.713886	0.399604	0.36612	0.747539	0.852024	0.740031
A0A0G2K7F7	0.585279	0.115017	0.0346543	0.0194888	0.0431302	0.179351	0.0502754	0.410624	0.726204	0.572427
Q9QXQ0	0.0779821	2.80973e-05	0.0132238	2.44937e-05	0.00188549	0.0204004	0.000179347	0.419537	0.20627	0.422379
Q5U328	0.0285715	0.245729	0.660156	0.932857	0.634224	0.015689	0.258864	0.0100623	0.119227	0.745478
F1M953	0.00072425	0.000225427	0.0415851	0.00516461	0.0304137	7.49909e-06	5.02709e-05	0.630797	0.101002	0.740465
P82995	0.166687	0.00027713	0.00503137	2.03262e-05	0.000200266	0.0607315	0.000452873	0.186518	0.197528	0.458621
A0A0G2K695	0.218326	0.000285095	0.00137011	4.05977e-07	0.00011388	0.0549398	0.000258109	0.221888	0.409512	0.734022
P68370	0.155128	0.00186175	0.000377625	5.23905e-06	0.000531933	0.0207031	0.000317842	0.401559	0.389893	0.876329
P58775-2	0.972003	0.332319	0.548693	0.296602	0.594682	0.606271	0.418211	0.858799	0.935133	0.321928
A0A140TAF0	0.139009	0.000258395	0.000327801	3.01808e-07	8.7427e-06	0.0166526	3.42241e-06	0.227073	0.595696	0.885826
G3V6T7	0.337146	0.417021	0.0580592	0.0630175	0.0248116	0.741564	0.311168	0.0094	0.0582222	0.767687
O35814	0.803089	0.12206	0.938004	0.399517	0.568504	0.708677	0.344577	0.61905	0.205446	0.000590693
P50137	0.948491	0.0647959	0.00254328	0.00460773	0.00153158	0.547082	0.0474675	0.0623372	0.54714	0.787363
P10111	0.181076	0.000248819	0.00557674	4.48934e-05	0.000171214	0.0199656	3.16075e-06	0.223248	0.488385	0.77437
P68035	0.0247269	0.000260944	0.0117324	0.000818871	0.0176177	0.00326855	0.000893663	0.902813	0.0348044	0.820719
A0A0G2JSQ4	0.498262	0.454655	0.678285	0.392482	0.638286	0.480024	0.557834	0.979928	0.879441	0.926313
Q9Z1P2	0.0234159	1.91593e-06	0.0550787	0.00201074	0.0259786	0.00241429	5.99417e-05	0.944252	0.0376705	0.287557
P13084	0.611513	0.00515296	0.000162296	2.79497e-06	7.15572e-07	0.234724	0.00234087	0.0281454	0.851268	0.698368
P16086	0.705436	0.00315393	0.0190915	0.00147745	0.00618364	0.268672	0.0081569	0.163278	0.555905	0.157127
Q6AYZ1	0.212332	0.0205728	0.391874	0.0373521	0.0422222	0.203036	0.0369312	0.213468	0.452032	0.32148
P15865	0.275669	0.000520887	0.000356756	8.53863e-07	3.17074e-06	0.0627048	7.00689e-05	0.0983852	0.527457	0.657854
Q6AZ25	0.478724	0.562389	0.0353609	0.0949079	0.120811	0.88743	0.382144	0.253545	0.240665	0.419263
P25113	0.0629098	0.0149074	0.0566236	0.0339563	0.0634399	0.00769155	0.00426677	0.892008	0.292586	0.673483
A0A0G2JSZ5	0.322482	0.513128	0.000825735	0.0262927	0.00441045	0.752069	0.286353	0.00272019	0.115066	0.54123
P07632	0.0397028	0.000119764	0.0103093	0.000307333	0.00526515	0.00116986	1.98919e-06	0.805134	0.231014	0.953285
A0A0G2K654	0.31867	0.000488114	0.00643824	4.26368e-05	0.000115049	0.128452	0.000813276	0.0811301	0.387447	0.297852
M0R7B4	0.0748823	2.03658e-05	0.00794338	9.00078e-05	0.00113659	0.013453	1.59598e-05	0.393229	0.170085	0.360189
P13941	8.36552e-05	0.0160705	0.598157	0.208469	0.417047	1.08015e-05	0.00877814	0.159549	0.0451217	0.866358
A0A096MK30	0.332472	0.00232332	0.0941432	0.00494483	0.0144388	0.156004	0.00854836	0.30673	0.786903	0.457406
G3V7U4	0.127069	0.00165578	0.131986	0.00618788	0.0119733	0.0818129	0.00671449	0.38933	0.47208	0.766998
P48500	0.18937	0.893658	0.0599435	0.341223	0.0677028	0.442985	0.679438	0.00395798	0.0909022	0.485649
G3V6D3	0.519443	0.0237395	1.80378e-06	9.0992e-05	0.000109764	0.143095	0.00527389	0.14866	0.877491	0.495904
Q5XIF6	0.262552	0.00499496	7.30699e-05	5.8024e-05	0.00094762	0.0317135	0.000575579	0.456029	0.474595	0.746468
A0A096P6L8	0.115011	0.763497	0.0266152	0.0854371	0.0177372	0.381824	0.515982	2.00443e-05	0.0742165	0.95977
Q38PG1	0.0157173	0.000158054	0.0217665	0.0010129	0.00630075	0.000153365	1.12803e-07	0.840425	0.226706	0.941041
A7VJC2-1	0.248301	0.000837576	0.00772004	2.62967e-05	1.74161e-05	0.0603595	8.26392e-05	0.0695647	0.758377	0.733616
D3ZHA0	0.0263006	2.28632e-05	0.0989547	0.00163654	0.022299	0.00930232	0.000878121	0.860137	0.11238	0.471861
A0A0G2JW88	0.0201336	0.000213465	0.013913	0.00032009	0.00203777	0.001767	5.67433e-06	0.574959	0.285924	0.986207
P16617	0.114545	1.73109e-06	0.00476778	6.84419e-07	0.000240705	0.0203684	9.62115e-06	0.295788	0.240036	0.419078
F1LUD3	0.000718671	0.000259949	0.0669987	0.00862866	0.0692228	1.03347e-06	9.65542e-05	0.443816	0.0161121	0.846125
P13084-2	0.316313	0.00421476	0.00293233	0.000246764	1.24171e-05	0.123456	0.0010009	0.0531149	0.762507	0.893382
Q6AXS5	0.0696111	9.31695e-05	0.0209965	0.000292517	0.00143122	0.00411476	4.68172e-07	0.425823	0.47978	0.887668
Q3T1J1	0.741074	0.0520148	0.000599732	0.000465917	2.05251e-06	0.331668	0.0101624	0.0079815	0.362127	0.512105
Q5U300	0.515981	0.0206789	1.03251e-05	0.000105969	0.000121506	0.201943	0.00922355	0.127105	0.856	0.716368
P14669	0.145171	0.000155621	0.00148015	1.81983e-06	5.97869e-05	0.0385114	7.29699e-05	0.179948	0.348968	0.529616
P02401	0.500635	0.015288	0.00104944	0.000102731	7.2266e-05	0.111773	0.00138037	0.0689002	0.693697	0.735342
Q07936-1	0.0841395	8.07803e-05	0.000479955	6.62883e-07	0.000129047	0.0122611	3.10671e-05	0.415334	0.26287	0.985346
A0A0G2K2B3	0.16474	0.000811615	0.000228589	1.78772e-06	3.77079e-06	0.0207684	5.33619e-06	0.169087	0.662163	0.875294
Q4QQV0	0.369642	0.0769277	0.000444063	0.00963526	0.0174032	0.0689006	0.0170591	0.725823	0.624739	0.320427
P31044	0.00637734	0.000111161	0.0730242	0.00168884	0.00775473	0.000578287	8.20094e-06	0.760116	0.201023	0.985823
Q68FR9-2	0.460733	0.0204604	0.010951	0.00223817	0.00414323	0.249957	0.0210524	0.151338	0.248254	0.411065
D3ZH41	0.354938	0.0017549	0.0188353	0.000612726	0.00158309	0.113451	0.00183402	0.176448	0.931292	0.694667
Q5RKG9	0.572812	0.0206299	7.80773e-05	3.59884e-05	1.71792e-05	0.153398	0.00315733	0.0702292	0.657111	0.472
Q5U302	0.120737	0.134169	0.644285	0.65358	0.777163	0.167392	0.373629	0.176511	0.000317665	0.0224061
Q6B345	0.184639	0.00189794	0.0604821	0.00104439	0.0046526	0.0870924	0.00283495	0.216432	0.303886	0.297848
P02454	9.8669e-05	0.0267805	0.548083	0.22613	0.476627	1.97328e-06	0.0122133	0.107542	0.0365607	0.687892
A0A0G2K8W9	0.00114825	0.0931675	0.455381	0.30645	0.471708	0.000951567	0.0458355	0.175177	0.0267131	0.503833
A0A0G2K174	0.126204	0.465881	0.354502	0.52377	0.487475	0.18955	0.400807	0.659056	0.203969	0.396888
P05964	0.399003	0.145645	0.640871	0.39736	0.454527	0.342854	0.202718	0.968226	0.0615667	0.134189
O88600	0.0293127	2.74205e-05	0.0489846	0.000742656	0.00566304	0.00995211	0.000149833	0.579933	0.284308	0.57698
P63102	0.320511	0.0953398	0.301493	0.174827	0.153899	0.147967	0.0690543	0.735411	0.932015	0.644065
P04256	0.528711	0.0339362	0.00179215	0.000701794	9.6165e-06	0.223937	0.00540286	0.0200707	0.442746	0.55488
Q3ZAV2	0.105244	0.648973	0.0256098	0.261805	0.0864397	0.256972	0.989127	0.0062087	0.0537281	0.272312
Q66X93	0.194853	0.0017889	0.00228345	1.80222e-05	0.000142068	0.0525208	0.000565667	0.223636	0.639121	0.901771
P11762	0.020622	0.0200947	0.0104077	0.00860188	0.0149574	0.00475479	0.00394989	0.964205	0.557422	0.166812
A0A0G2K2P5	0.0507684	0.0010128	0.0245646	0.00317654	0.0116995	0.0355501	0.00388631	0.742141	0.122181	0.719281
P35565	0.260531	0.0103492	4.312e-05	7.42722e-05	4.57251e-05	0.0559177	0.00126901	0.207452	0.986085	0.331782
P63159	0.0675502	5.08765e-05	0.00263121	9.15077e-06	0.000941459	0.0041571	1.70578e-06	0.487191	0.208308	0.633067
F1MA98	0.0981141	0.00420086	0.0106434	0.00405858	0.00816555	0.02659	0.00239024	0.675484	0.14593	0.899398
D3ZGE6	0.00360108	0.0553345	0.260299	0.11678	0.388061	0.00593738	0.0667318	0.231319	0.032952	0.944941
D4A7U1	0.230057	0.00200208	0.000387745	4.58183e-06	1.1804e-07	0.0497713	7.33344e-05	0.0813408	0.800309	0.823876
B5DEN5	0.473	0.00337645	0.000249205	1.66133e-06	6.08277e-09	0.125568	0.000313259	0.0305307	0.935231	0.932787
Q63716	0.159966	0.0055507	0.0366066	0.00365293	0.0273309	0.0417737	0.00633243	0.555636	0.293299	0.411718
D3ZQR7	0.516786	0.012065	0.000548307	1.89189e-05	0.000134987	0.195052	0.00684436	0.0822814	0.922994	0.998148
P62161	0.980028	0.0392203	0.0186077	0.00764479	0.00709536	0.516799	0.0421735	0.0823044	0.487395	0.304325
Q6P136	0.877298	0.38172	0.013687	0.0648354	0.0733108	0.768484	0.373021	0.311768	0.902215	0.67111
P62260	0.132671	0.000298364	0.00291077	2.49071e-06	5.08346e-05	0.0388647	0.000219712	0.181745	0.470462	0.844036
P15999	0.0397012	0.000102578	0.00221799	5.54083e-06	0.00032526	0.00352107	5.17769e-06	0.48485	0.389192	0.847711
Q6URK4	0.570215	0.0166703	0.00194275	0.000330153	0.000549674	0.213215	0.0104353	0.162855	0.920374	0.531705
A0A0G2K6J5	0.0617369	1.6476e-05	0.0328648	0.000267966	0.00500017	0.00388499	1.77307e-06	0.566427	0.187228	0.418699
Q9Z0U8	0.309455	0.0135339	0.0368243	0.00262062	0.0135156	0.100552	0.00755838	0.324898	0.628709	0.572799
P14668	0.127419	0.000112905	0.000292504	2.57472e-08	1.83674e-05	0.0275069	4.63889e-05	0.230849	0.394302	0.822133
Q5PQK5	0.366521	0.203765	0.0169205	0.0405681	0.0691088	0.14727	0.0886023	0.61654	0.401292	0.669472
A0A0G2K8A5	0.901139	0.145502	0.00781455	0.012639	0.0368344	0.731589	0.191023	0.19677	0.830732	0.535961
D3ZF26	0.0395088	2.04109e-05	0.00455028	2.98874e-05	0.00047332	0.00174494	4.87583e-10	0.483196	0.251549	0.865077
A0A0G2JWK7	0.0634672	0.00255741	0.25586	0.0528848	0.101439	0.0225964	0.00429148	0.885395	0.141656	0.192288
Q4KM71	0.0271109	0.0192792	0.183639	0.0603455	0.0750808	0.0028231	0.00305186	0.874394	0.654429	0.308064
A0A0G2JZI2	0.0405404	1.06736e-05	0.00441651	4.69066e-05	0.00189046	0.0042806	1.41348e-05	0.708263	0.125566	0.788714
Q1JU68	0.603216	0.313079	0.000156254	0.0115161	0.000499045	0.885224	0.12013	0.00463672	0.291163	0.424155
B6DYQ7	0.466097	0.0171699	9.91671e-06	7.53985e-05	0.000474742	0.144729	0.00791085	0.178589	0.616947	0.972037
Q5U3Y8	0.355691	0.441861	0.0313607	0.0455166	0.0096998	0.666471	0.314915	0.00118153	0.0478994	0.724315
P68255	0.0650031	5.67477e-05	0.0209247	0.000383405	0.00169207	0.0114023	2.29381e-05	0.371082	0.116034	0.374787
Q5PPH9	0.023971	0.000717972	0.0042132	0.000220669	0.00265723	0.00137632	4.39396e-05	0.792598	0.453343	0.467179
D3ZFA8	0.608222	0.00614677	0.0140732	0.00194462	0.00187647	0.273828	0.00942275	0.126718	0.591108	0.532462
A0A0G2JSK5	0.12647	0.428378	0.968975	0.7719	0.903606	0.193805	0.368585	0.392835	0.214222	0.976166
A0A0G2JZ52	0.0641935	4.85479e-05	0.0565614	0.0012012	0.00291719	0.0139377	4.5477e-05	0.403076	0.363512	0.629035
A0A140TAJ3	0.0759995	0.00690294	0.000911834	0.00156314	0.0115004	0.0111622	0.00240727	0.998533	0.220061	0.5593
Q63083	0.000862205	5.79162e-05	0.096262	0.00472431	0.0379887	4.08901e-06	1.05678e-05	0.730582	0.0488198	0.747258
F1LPH1	0.0561616	0.000412183	0.00913156	0.000134265	0.000600024	0.00458316	2.72489e-06	0.375929	0.459387	0.895869
P15429	0.540073	0.00236277	0.000728953	1.34187e-05	0.000213621	0.19271	0.00306485	0.116689	0.470297	0.502582
D3ZVK7	0.67207	0.0326851	0.514917	0.0778197	0.120202	0.281577	0.0362111	0.310397	0.674268	0.134968
G3V8C4	0.042132	0.00562148	0.0475058	0.0108667	0.0177371	0.00251774	0.000290112	0.823485	0.6845	0.526797
Q3KRF2	0.00062268	0.0641307	0.956162	0.556722	0.924454	0.00302586	0.109744	0.0315473	0.0115612	0.94746
P54001	0.14867	0.00011015	0.000371505	1.52574e-08	2.95216e-05	0.0156082	5.25614e-06	0.259211	0.340752	0.86186
G3V6S3	0.000881889	0.00857378	0.604196	0.182082	0.407691	0.000319379	0.00933151	0.204616	0.0373282	0.798169
Q9EPH8	0.0516661	1.98262e-06	0.0292838	0.000146157	0.00246276	0.00759887	3.34394e-06	0.435643	0.150584	0.277543
Q5XIM9	0.0163947	2.22703e-06	0.0159279	0.000340375	0.0103202	0.00225476	7.22498e-05	0.993606	0.0326641	0.538581
Q05175	0.0665733	5.10418e-05	0.106654	0.00447914	0.0174002	0.020951	0.00066224	0.654345	0.0564222	0.285045
Q68FQ0	0.109462	0.00131836	0.0024827	8.28543e-05	0.00329274	0.0363039	0.00300952	0.547869	0.211707	0.84887
P04636	0.586208	0.0591914	2.87331e-06	0.000718924	0.000171735	0.221889	0.0150916	0.0957537	0.882855	0.588394
G3V7Q7	0.464712	0.234024	0.0376356	0.0399111	0.0287373	0.385677	0.128986	0.210841	0.962238	0.522435
D3ZBN0	0.18494	0.000349951	0.000626009	5.09064e-06	7.83442e-05	0.0412826	0.000108406	0.195532	0.276047	0.546841
Q66HD3	0.749522	0.228416	0.763489	0.314405	0.427376	0.699709	0.387164	0.711576	0.772202	0.648439
Q62733	0.0851485	0.00124141	0.000918466	3.75465e-05	0.00077891	0.00658407	5.41129e-05	0.537817	0.581015	0.611204
Q9JJ19	0.00339618	0.000937868	0.0307835	0.00622827	0.0373621	4.85272e-05	0.000114518	0.687728	0.0660792	0.97691
D3ZZC1	0.127636	0.819414	0.0706326	0.296964	0.0479229	0.278636	0.786758	0.000365262	0.00351059	0.253196
F1M3D3	0.199433	0.835616	0.0166443	0.100735	0.0446022	0.386335	0.738045	0.00893386	0.238112	0.706198
P06685	0.0696948	0.0355345	0.323332	0.104087	0.425404	0.0977144	0.147635	0.428644	0.0233511	0.299872
Q6Q0N1	0.760811	0.0389426	5.99421e-05	0.000220902	0.000316493	0.341069	0.0229269	0.066857	0.766816	0.855398
P19944	0.590048	0.0177291	0.000413195	6.44677e-05	3.59936e-08	0.226925	0.00315514	0.00991103	0.719402	0.854632
P50475	0.00249154	0.000180087	0.0167991	0.00137913	0.0156551	0.000205791	0.000151298	0.72361	0.075855	0.683845
D3ZMS1	0.0719968	0.000903035	0.0429309	0.0018533	0.00172351	0.0349119	0.000675635	0.240702	0.280432	0.639274
P37397	0.0217618	0.735485	0.466152	0.596564	0.572385	0.188149	0.784428	0.125999	0.153246	0.848332
O35244	0.107365	0.0449294	0.739189	0.42816	0.558446	0.115966	0.094691	0.772664	0.156612	0.210681
B2GV69	0.369796	0.00987203	0.00405298	0.000400335	9.35656e-06	0.102213	0.000574956	0.035301	0.960248	0.910599
G3V6H9	0.705442	0.120913	0.866663	0.211832	0.228182	0.646511	0.189524	0.161385	0.563552	0.0222384
Q66HA8	9.49344e-05	0.0251147	0.510553	0.204863	0.447971	0.000416338	0.0295354	0.110217	0.126033	0.499494
D3ZU13	0.585253	0.00224749	0.000378592	1.00814e-06	9.06551e-06	0.173245	0.00120257	0.0636353	0.806496	0.778354
Q7M0E3	0.256309	0.0653636	0.0231031	0.0107199	0.00103737	0.159165	0.012783	0.0807768	0.904678	0.461642
P52944	0.109778	0.00755884	0.0251021	0.00152152	0.000361888	0.0411745	0.000839332	0.153981	0.854542	0.571383
Q5XI72	0.323737	0.00143438	0.0047366	3.59809e-05	6.71588e-05	0.0646705	0.00012699	0.105959	0.992489	0.921895
F1LPK7	0.288934	0.00385521	0.000117306	7.2637e-06	2.08918e-05	0.0662227	0.000599038	0.152012	0.99702	0.637584
P04642	0.279298	0.00108096	0.000516596	1.91728e-06	3.71676e-05	0.0504579	0.000201382	0.131481	0.512737	0.716517
G3V6S1	0.158534	0.000336113	0.00134442	1.93382e-05	8.9198e-05	0.0194198	7.2955e-06	0.26531	0.474054	0.982998
A0A0G2K1L8	0.631141	0.417338	0.316375	0.30842	0.138056	0.986537	0.284996	0.0871017	0.853492	0.477795
P52925	0.0209434	0.000233678	0.00726165	0.000438249	0.0103713	0.000692801	2.91036e-05	0.960792	0.128593	0.805451
D4ACV3	0.0636276	0.010535	0.180604	0.0665735	0.273305	0.022182	0.0345412	0.377448	0.00103269	0.397385
P61983	0.0933139	5.28461e-05	0.0537359	0.00071327	0.0196924	0.0195497	0.00109877	0.739069	0.11372	0.271168
Q62920	0.0805152	0.00056684	0.0118019	0.00040567	0.00917938	0.0120692	0.00082718	0.730499	0.38301	0.884462
P62963	0.20133	0.00689487	0.000148665	8.76769e-05	0.00108366	0.0757456	0.00610436	0.380255	0.312481	0.862153
B1WC34	0.0404395	0.000145592	0.0291524	0.00168275	0.0184024	0.00455394	0.000206014	0.934335	0.0274236	0.403103
G3V8R1	3.42516e-05	0.00979435	0.929253	0.315429	0.730119	0.000906958	0.0375201	0.0834622	0.00327971	0.372256
Q3MID6	0.850417	0.705028	0.577206	0.451947	0.195557	0.863954	0.523603	0.0407465	0.767233	0.627502
D3ZVQ0	0.81371	0.643191	0.111918	0.228565	0.0569653	0.897002	0.439667	0.0437749	0.0784716	0.238336
G3V8L9	0.796112	0.904067	0.590994	0.554928	0.414019	0.899359	0.813193	0.477654	0.136253	0.0671478
Q6P3V8	0.472137	0.0349149	1.21234e-05	0.000432036	0.00030022	0.108602	0.00404953	0.155437	0.802886	0.497171
D4A6A2	0.145299	0.00175323	0.00399191	0.000407974	0.000893324	0.06244	0.0019651	0.256192	0.446729	0.72645
P26772	0.34342	0.000960656	0.0016306	2.61957e-06	4.57171e-05	0.0621073	8.96845e-05	0.10559	0.69951	0.64788
Q2PQA9	0.0397541	0.116612	0.436599	0.327146	0.683809	0.116406	0.309885	0.174878	0.0122379	0.741735
Q925G0	0.463447	0.00872936	0.00314743	0.000697139	0.0011866	0.0668291	0.000499583	0.203442	0.946551	0.99697
P38983	0.935659	0.552149	0.637638	0.852095	0.993737	0.869515	0.996418	0.902264	0.179787	0.0878777
P19804	0.933062	0.43263	0.514479	0.830584	0.707064	0.826173	0.75146	0.654449	0.412832	0.0270583
Q63945-1	0.758915	0.129827	0.118264	0.0328913	0.0199353	0.506752	0.0830251	0.0418358	0.395896	0.776181
G3V6P6	0.0540554	6.21113e-06	0.0127941	3.09273e-05	0.000535971	0.00369057	3.54797e-08	0.414113	0.353857	0.820185
O08629	0.274931	0.000519997	0.00177768	2.13396e-05	0.000268761	0.0776354	0.000348335	0.188584	0.41408	0.416155
Q5FVM4	0.454864	0.00420601	0.0642185	0.0022323	0.00484558	0.135279	0.00197211	0.12583	0.552222	0.235813
Q62785	0.0566649	0.00226721	0.00955771	0.000500416	0.00590233	0.00686516	0.000542671	0.648412	0.421463	0.811896
D4ACB8	0.0448648	2.43505e-05	0.0067911	7.83002e-06	0.000855251	0.00753008	4.67081e-05	0.479662	0.139067	0.728518
Q3ZB99	0.107386	0.00029653	0.000608697	1.22317e-05	0.000269698	0.0106869	9.31426e-06	0.387834	0.255721	0.848897
A0A0G2K0B0	0.44326	0.00433681	0.00110354	9.25379e-06	4.06244e-05	0.0895046	0.000537605	0.0963652	0.976636	0.890514
A0A0G2K8H0	0.918894	0.388045	0.0491439	0.0543806	0.0512496	0.642365	0.216428	0.106349	0.748284	0.818738
P47942	0.0812762	0.816663	0.332096	0.441488	0.174714	0.0946256	0.830005	0.000845813	0.0522794	0.920786
Q68FR6	0.0441704	8.71509e-06	0.00246842	1.09328e-06	0.000246416	0.00642044	5.11131e-06	0.457711	0.250517	0.884401
P50399	0.0872127	0.0200287	0.000307893	0.000657702	0.0018977	0.0221537	0.00405363	0.532437	0.433346	0.337964
Q5U2V1	0.00194928	0.0171516	0.983211	0.313398	0.615607	0.00189258	0.0286099	0.18875	0.00228256	0.401909
Q5PQK2	0.92513	0.0838911	0.123467	0.0439137	0.064555	0.554595	0.077729	0.137394	0.414657	0.0639821
Q5RJR8	0.232564	0.00558029	0.128836	0.0149034	0.0811032	0.133393	0.0261162	0.712915	0.0194191	0.0561417
P35465	0.357702	0.329368	0.980754	0.693095	0.98977	0.129502	0.248046	0.248522	0.70822	0.885144
Q6PDW1	0.613055	0.00713912	6.78176e-05	3.29673e-06	8.27066e-06	0.158502	0.00134079	0.0524422	0.829344	0.858831
Q62952-2	0.11512	0.0105641	0.241283	0.0843832	0.210648	0.0477913	0.0227285	0.782999	0.0690811	0.199775
M0RC65	0.423723	0.740373	0.90428	0.900435	0.759505	0.485085	0.901084	0.190543	0.855468	0.0041466
A0A0G2K4X8	0.250132	0.0440605	0.454845	0.0915593	0.173029	0.13136	0.0406798	0.518658	0.306005	0.0926148
E9PTR4	0.00300454	0.00112998	0.163253	0.0175736	0.0979624	1.20182e-05	0.000272086	0.487254	0.054095	0.972654
Q66HF9	0.190392	0.0313406	0.000921066	0.0014416	0.000647428	0.0704472	0.00688234	0.262807	0.786604	0.164271
Q9JJ54	0.149854	0.00379042	0.003792	0.000334934	0.00564197	0.0527493	0.00560317	0.496958	0.323289	0.798515
P13668	0.00773523	4.56923e-05	0.0244054	0.00129871	0.0169651	3.08042e-05	1.165e-06	0.841127	0.0998424	0.892548
D4A4Z9	0.416228	0.0940882	0.0378077	0.0379412	0.143058	0.226137	0.125131	0.828249	0.491357	0.649044
F1LRS8	0.0549222	0.000463035	0.00194737	3.19171e-05	0.000489839	0.0155184	0.00025298	0.424795	0.141677	0.876493
G3V8V1	0.0354027	0.00674716	0.0122094	0.00376678	0.00339595	0.00208667	8.61886e-05	0.595103	0.496602	0.388638
Q08163	0.157569	0.629211	0.497054	0.464909	0.665877	0.311527	0.646442	0.524408	0.378449	0.309364
Q5XI34	0.0263928	2.42246e-05	0.0110461	4.99263e-05	0.00408225	0.00216578	3.78474e-05	0.778708	0.0964413	0.799529
B2RZA9	0.636156	0.00815243	0.000408728	3.35067e-05	0.000102203	0.162394	0.00216689	0.0869445	0.90344	0.860304
O88767	0.0416455	9.91063e-05	0.049921	0.00154495	0.00702435	0.0036447	2.65212e-05	0.665296	0.224097	0.857274
Q7TPB1	0.0497307	0.000213938	0.00158048	1.85836e-05	0.000374483	0.00898249	6.77008e-05	0.454154	0.399653	0.89468
Q6P502	0.060883	0.000190826	0.000549654	2.12412e-06	0.000151648	0.00535537	7.38951e-06	0.402069	0.345763	0.91852
F1LN88	0.390939	0.00771646	0.000781327	4.21722e-05	3.96395e-06	0.0872711	0.000412785	0.0637379	0.796386	0.616934
Q5RJK5	0.129635	0.00537777	0.147285	0.008313	0.0252489	0.0608868	0.00620009	0.341152	0.204021	0.201595
P52555	0.00233381	3.19294e-05	0.226527	0.0103574	0.0858	0.000426532	0.000504109	0.684406	0.00592799	0.255631
Q6P6U2	0.286498	0.0139372	0.0146188	0.0046658	0.0548912	0.125875	0.0355021	0.841006	0.125977	0.393336
P10860	0.09599	0.00107709	5.35282e-05	1.63008e-06	2.0067e-05	0.0158953	7.39925e-05	0.28794	0.408266	0.743656
P63029	0.0271189	0.349222	0.172707	0.589532	0.295302	0.077527	0.518972	0.0122828	0.033861	0.377252
A0A0H2UI38	0.19	0.453265	0.00829077	0.0331214	0.0190091	0.552557	0.416455	0.00928417	0.417338	0.876449
A0A0G2JSS8	0.11075	0.714713	0.668855	0.620852	0.297692	0.150569	0.842584	0.0023577	0.0374446	0.857828
A0A0G2K022	0.000245711	0.0556068	0.479063	0.260003	0.527234	1.92035e-05	0.0289135	0.0727784	0.068291	0.325331
D3ZZZ9	0.00922991	0.00160305	0.101944	0.0118719	0.0878727	0.000294036	0.00156835	0.540676	0.0240376	0.924399
Q05982	0.306661	0.0111169	3.44114e-06	6.98657e-05	0.000171233	0.0674248	0.00222857	0.243788	0.540204	0.698794
P11232	0.304318	0.861361	0.319844	0.580581	0.362715	0.311147	0.835681	0.0630512	0.820031	0.463418
G3V786	0.0827258	0.00379035	0.000660063	0.000235042	0.000909559	0.00388046	5.18365e-05	0.557093	0.466972	0.44442
D4A9L2	0.0388663	2.11943e-06	0.00685577	8.78408e-06	0.000973882	0.00345687	2.35777e-06	0.547958	0.240649	0.754089
P41777	0.468312	0.0392218	0.0187138	0.0216836	0.0559241	0.188791	0.0396776	0.560751	0.287697	0.316659
Q6AYU2	0.199784	0.00395759	0.0403468	0.0012598	0.00485882	0.111635	0.00669491	0.289878	0.803364	0.871548
P10960	0.118387	0.0438697	0.0117769	0.0112349	0.00432575	0.021501	0.00222185	0.43601	0.922396	0.14738
P62959	0.0243099	0.000450984	0.00941882	0.000861451	0.00383645	0.0016165	6.30917e-05	0.81337	0.182597	0.629135
Q91Y81	0.083395	0.000190332	0.00550131	0.000119838	0.0093806	0.0126008	0.000873971	0.88583	0.113781	0.757331
Q3MHS9	0.264757	0.00914582	0.012682	0.00539227	0.0112279	0.142603	0.0125354	0.447282	0.165042	0.540422
A0A0G2K2M9	0.00478685	0.076242	0.306465	0.222012	0.275939	0.00233192	0.028981	0.491623	0.148969	0.655
P50503	0.0340188	0.00169212	0.211641	0.0245331	0.0967874	0.0247535	0.0137565	0.980906	0.0218048	0.205042
Q6J0M8	0.835292	0.0490616	0.000394445	0.000502915	9.64457e-05	0.501838	0.0304	0.0154859	0.881071	0.750373
D3ZTH8	0.56365	0.98132	0.214007	0.466077	0.156029	0.453838	0.875703	0.030274	0.385674	0.92318
P11240	0.213546	0.00114444	0.0835435	0.00183585	0.00130842	0.0964047	0.00110345	0.0966944	0.568821	0.409489
Q5XI07	0.0327799	2.37963e-05	0.0334899	0.00113075	0.00933813	0.00155905	2.01785e-06	0.829536	0.139355	0.601285
D4A2G9	0.519545	0.0176185	8.11602e-05	2.51797e-05	8.85512e-07	0.154058	0.0020533	0.0475147	0.634521	0.461471
F1LR10	0.884603	0.0760977	0.0380183	0.0235848	0.0116548	0.768864	0.126737	0.0630702	0.69782	0.420355
P62845	0.584673	0.207913	0.00365931	0.0299768	0.0427215	0.188468	0.0784998	0.744491	0.924225	0.106688
Q8VHK7	0.517161	0.0251329	3.06117e-05	5.22538e-05	1.31865e-05	0.137963	0.00247166	0.0506063	0.855496	0.739192
Q9Z2L0	0.190195	0.00232452	0.000129769	2.66888e-06	1.01779e-07	0.0487178	0.000171671	0.0986969	0.794301	0.716893
P85845	0.143738	7.97149e-05	0.0043926	4.24096e-06	0.000122666	0.0175156	4.30956e-06	0.246026	0.301838	0.682817
A0A0G2K7X3	0.279773	0.131607	0.0149182	0.027431	0.0686425	0.0664972	0.0417817	0.832974	0.962056	0.413067
O88797	0.000811939	0.000342913	0.192895	0.0231414	0.111828	9.85755e-07	0.00014381	0.404069	0.0289854	0.840035
P24368	0.308492	0.00132384	0.000358571	5.32659e-08	2.86289e-06	0.0755258	0.000313674	0.094467	0.785699	0.982838
P00507	0.0134898	0.000734964	0.0255273	0.000984584	0.00668087	0.00300234	0.000379594	0.740936	0.281011	0.840984
Q6P7A7	0.914491	0.0568809	0.00186953	0.000615699	0.000352713	0.570017	0.0344429	0.0119014	0.656304	0.717272
P07323	0.351663	0.334346	0.309764	0.931644	0.929577	0.645633	0.571071	0.989784	0.740069	0.310412
Q62703	0.00437854	0.000785152	0.0252635	0.00244214	0.0167887	0.000186474	0.000153652	0.910289	0.0456072	0.898297
Q66HM7	0.16199	0.0297664	0.0447899	0.0172834	0.0200493	0.0494595	0.0133059	0.615502	0.937652	0.274216
A0A0G2JSW0	0.0579786	0.000530939	0.0562761	0.00121206	0.00791069	0.00398603	3.90596e-05	0.600644	0.393746	0.930082
O35987	0.229925	0.00325961	0.000410553	1.89537e-05	6.83846e-05	0.0310875	8.96846e-05	0.21503	0.91695	0.674074
F1LQ48	0.878484	0.817658	0.491486	0.878495	0.477871	0.818292	0.7898	0.466506	0.285484	0.119963
P11507	0.291106	0.00554748	0.0530929	0.00433868	0.00352197	0.0957814	0.00201031	0.146121	0.31581	0.376249
F1LSC3	0.107828	4.48621e-05	0.00292462	2.66922e-06	5.70149e-05	0.0107298	1.21802e-07	0.246516	0.358849	0.732631
P06302	0.0165458	0.0224365	0.158797	0.0605497	0.269699	0.000886269	0.0138542	0.28898	0.0996757	0.844865
G3V6X1	0.0364674	0.0126645	0.0584908	0.0164969	0.00934792	0.0120225	0.00142777	0.537716	0.403426	0.58358
P35213-1	0.494129	0.0139678	0.0146789	0.00340206	0.00556183	0.196132	0.0112535	0.148721	0.217782	0.230211
Q6MG61	0.15257	0.115881	0.00736075	0.0250461	0.0403923	0.114791	0.0921529	0.822302	0.357517	0.25233
P68511	0.171038	0.00046368	0.0117984	0.000241949	0.0020115	0.052636	0.00141177	0.402629	0.446972	0.862258
Q64599	0.855418	0.116455	0.0873738	0.0239612	0.0350564	0.406472	0.0622696	0.187082	0.614373	0.98981
G3V6L9	0.0122741	0.0143162	0.268304	0.0640839	0.279561	0.00524225	0.019498	0.428618	0.0286514	0.470565
A0A096MIX2	0.0831647	0.381901	0.502266	0.930362	0.996626	0.265107	0.565993	0.429446	0.344508	0.926505
D4A0F5	0.0854364	0.0218249	0.485403	0.104668	0.0968289	0.138605	0.0489188	0.555844	0.612572	0.678605
A0A0G2K781	4.44624e-05	0.00537357	0.684391	0.136833	0.325716	0.000256659	0.011149	0.341296	0.0110147	0.625521
B0BN81	0.092709	0.199819	0.115903	0.21631	0.226757	0.070305	0.119039	0.596988	0.707291	0.104527
P35213-2	0.185873	0.0059462	0.112876	0.0189169	0.0529949	0.0143637	0.00135647	0.854176	0.479706	0.857676
Q66HR2	0.0648114	0.546118	0.795533	0.773511	0.93858	0.0945832	0.545085	0.132844	0.0793218	0.559879
Q9JHL4-2	0.286692	0.00445788	0.000538703	6.68867e-06	9.21288e-07	0.122664	0.00161885	0.0529057	0.750269	0.961437
M0R735	0.0176088	1.00468e-06	0.123107	0.00462474	0.0611721	0.0021197	0.00032885	0.715266	0.0131172	0.244457
P28480	0.17304	0.114293	0.179937	0.05643	0.0869543	0.191583	0.13589	0.655191	0.573511	0.52542
P05943	0.0941313	0.00826768	0.259676	0.0330764	0.187181	0.0211181	0.0142649	0.813246	0.0935636	0.22469
Q63692	0.250201	0.720083	0.269001	0.318214	0.207381	0.2178	0.991384	0.0278671	0.839501	0.206675
P62859	0.299987	0.00295586	0.000624299	9.19157e-06	4.56218e-07	0.0580825	0.000115536	0.0685659	0.98712	0.750455
Q6AYD3	0.0161394	2.79462e-05	0.00701432	4.98324e-05	0.00203811	0.00452223	0.000118926	0.691119	0.0858611	0.823879
P11030	0.522483	0.00289136	0.00305299	9.28337e-05	4.1185e-05	0.174704	0.00120975	0.0412985	0.603437	0.464006
P07943	0.189792	0.000705522	4.34982e-05	3.90134e-07	5.80975e-06	0.0305719	3.43316e-05	0.205424	0.558039	0.901505
A0A0G2K719	0.693248	0.645575	0.570512	0.987914	0.85172	0.655406	0.831801	0.499488	0.724818	0.651935
A0A0G2JTG7	0.998561	0.148948	0.0103151	0.0209231	0.00191435	0.633301	0.0694725	0.0273829	0.546532	0.598216
F1M124	0.0136649	8.62187e-07	0.0975051	0.00301144	0.0356317	0.00168055	7.04592e-05	0.941816	0.0151969	0.174284
P50878	0.0164022	4.84282e-10	0.0664411	0.00044974	0.0115833	0.00151062	6.35696e-06	0.875496	0.0660268	0.405716
A0A0H2UHZ2	0.531266	0.816223	0.186351	0.730105	0.720571	0.99355	0.876401	0.873154	0.455198	0.497884
G3V8R0	0.152707	0.000390048	0.00363301	5.59227e-05	5.35168e-05	0.0230112	6.60414e-06	0.169584	0.479742	0.79631
F7FF45	0.0312241	0.0478592	0.136327	0.0916032	0.110328	0.00902216	0.0157421	0.742703	0.214527	0.329466
A0A0G2JUC7	0.333472	0.0368239	0.0613092	0.0348688	0.0470659	0.291537	0.0845477	0.533638	0.298906	0.854333
D3ZQM0	0.231824	0.00363029	0.00497549	0.000460171	0.00173547	0.0321258	0.00027404	0.267743	0.328999	0.612035
P05765	0.2652	0.0012925	0.00443052	3.43738e-05	7.71163e-06	0.0534983	4.67785e-05	0.0755003	0.897691	0.972469
Q4KLL0	0.0235243	0.00160091	0.0591818	0.00311478	0.0209036	0.00887955	0.00234936	0.774214	0.326765	0.908758
A0A0G2JSH5	0.185679	0.251467	0.557898	0.539841	0.721585	0.158979	0.321742	0.322514	0.0937632	0.976997
Q6IMZ3	0.799777	0.180751	0.0018582	0.0296906	0.0251501	0.487476	0.127466	0.33352	0.71032	0.713512
A0A0G2JWJ0	0.241555	0.00054239	0.000220938	5.67294e-09	5.12461e-07	0.0410181	2.75993e-05	0.117595	0.622729	0.966831
P31399	0.200972	0.000827862	0.288257	0.01641	0.0631151	0.122744	0.0126631	0.658706	0.117876	0.144949
P13596-1	0.00476391	0.419961	0.205124	0.550713	0.213938	0.0649109	0.710059	0.000709677	0.00228287	0.533306
Q6IN37	0.0126181	7.1063e-05	0.139049	0.00591866	0.0398842	0.000861766	9.92023e-05	0.932203	0.022174	0.423222
Q9EST6	0.956415	0.0242282	0.0168305	0.00198201	0.00118234	0.68053	0.0386639	0.00879119	0.91967	0.174795
P23358	0.00322359	2.501e-05	0.0633018	0.00380282	0.0233358	0.000333273	4.25303e-05	0.847797	0.0966157	0.800934
B3GNI6-2	0.230181	0.0563507	0.00608695	0.00654856	0.019722	0.133581	0.0545323	0.700086	0.663112	0.233652
Q6P9V7	0.0530542	0.0375019	0.866403	0.253829	0.662782	0.0232586	0.0685315	0.333476	0.00650895	0.125985
I6L9G6	0.0216948	7.52761e-05	0.0215019	0.000568813	0.0145192	0.000698667	5.1696e-05	0.981471	0.152336	0.877376
Q6AXW2	0.360207	0.0277834	0.00339499	0.00101977	7.04663e-05	0.118961	0.00213507	0.0600994	0.636655	0.545197
O35567	0.560031	0.0507488	4.60384e-07	0.000511643	0.00148181	0.161359	0.0170777	0.28456	0.716014	0.5062
Q6AYI1	0.055423	0.000309668	0.00821106	0.000202911	0.00533745	0.00595	8.51065e-05	0.656498	0.175406	0.554533
Q6AXU6	0.0270175	0.000104647	0.0177587	0.000629306	0.00241817	0.00106262	5.08007e-07	0.607746	0.301594	0.994734
Q9EQS0	0.215842	9.87726e-05	0.000541787	2.86237e-08	3.64502e-05	0.0519591	0.000118949	0.198499	0.40277	0.618301
P24050	0.342124	0.336782	0.242728	0.34325	0.488785	0.330883	0.346376	0.668775	0.669563	0.989788
A0A0G2K051	0.11649	0.030478	0.0020747	0.00877884	0.0161677	0.0522868	0.0159129	0.78777	0.263177	0.594785
Q4KMA2	0.278182	0.000926619	0.00298898	0.000237147	0.00140504	0.0803883	0.00102779	0.251522	0.227228	0.305954
P18420	0.0272507	0.00113728	0.0685041	0.00304718	0.00367621	0.0115561	0.000305388	0.369616	0.270595	0.838393
A0A0G2JXI9	0.540892	0.919914	0.168919	0.583305	0.35062	0.653226	0.76368	0.82568	0.603916	0.00408283
Q63525	0.069567	0.000265729	0.119031	0.00766946	0.0181869	0.0339308	0.0013599	0.519826	0.300989	0.317439
F2Z3Q8	0.0262658	0.227855	0.858899	0.636683	0.927344	0.0865708	0.327904	0.241867	0.00456042	0.35113
Q68FP1-2	0.0657467	1.10354e-06	0.0493612	0.000269086	0.00712935	0.0127202	0.000100755	0.604519	0.182991	0.376228
A0A0G2K0T8	0.0284458	4.96515e-05	0.0728533	0.00223302	0.00642961	0.00626726	2.99349e-05	0.520546	0.204927	0.422437
Q6P6V0	0.184061	0.023716	0.0102245	0.00887254	0.0404815	0.0964241	0.0371925	0.776097	0.119795	0.735432
P61589	0.293166	0.0208921	0.101462	0.0285259	0.0230525	0.0769283	0.00431127	0.318656	0.977956	0.815387
P16975	4.08589e-05	0.0361602	0.860719	0.354532	0.771135	1.94451e-05	0.0327349	0.0346769	0.01194	0.952098
O88989	0.255396	0.000881323	0.000487406	4.16013e-06	0.000104394	0.081968	0.000790417	0.197968	0.326131	0.655744
Q9ESH1	0.0650549	9.93692e-07	0.00736098	1.93596e-05	0.00235419	0.00803835	1.77685e-05	0.61464	0.0737913	0.404402
Q5XI73	0.584181	0.0142849	0.0759773	0.0123349	0.0344951	0.427282	0.0695091	0.354854	0.318666	0.277229
Q5HZA7	0.0325707	0.0045049	0.0389312	0.0100048	0.0197674	0.0333949	0.00829845	0.733597	0.100754	0.769816
G3V928	0.0151336	0.0504631	0.123461	0.0940907	0.118345	0.00227036	0.00730575	0.726931	0.251384	0.527926
F1M265	0.162478	0.00204715	0.00116461	1.93155e-05	3.84735e-05	0.0211418	4.47858e-05	0.212287	0.820853	0.555487
D3ZXH7	0.468104	0.00509432	0.0387841	0.0052408	0.0179933	0.0790512	0.00275187	0.437172	0.322622	0.449963
Q9R066	0.0696229	0.00209894	0.0429278	0.00364068	0.0171383	0.0383245	0.00526957	0.663274	0.0289641	0.491044
Q63396	0.0430124	0.848038	0.709606	0.712184	0.389198	0.154487	0.957081	0.00755561	0.201848	0.276097
Q9ER34	0.202983	0.000521655	0.0049229	0.000193439	0.00166779	0.042282	0.000458997	0.374044	0.139028	0.527387
B2RZ09	0.00197038	0.0131035	0.24604	0.0486044	0.0939746	0.000375081	0.0023856	0.74505	0.148122	0.683997
Q9QZA2	0.124458	7.89866e-05	0.000389663	7.54831e-08	7.43222e-05	0.0154075	1.70808e-05	0.327553	0.270964	0.879674
D4AEC0	0.821941	0.241831	0.000307417	0.00568854	0.000361409	0.632839	0.0666074	0.00680592	0.222916	0.38233
P09895	0.0488959	1.42445e-06	0.0136747	8.99561e-06	0.000530117	0.00712541	2.32377e-06	0.418603	0.256226	0.711982
A0A0G2KAN1	0.0231481	0.0151845	0.132605	0.040762	0.0423743	0.00158867	0.000890637	0.903869	0.371047	0.588897
Q4QQV8	0.00396294	9.58448e-07	0.0553921	0.000832077	0.0125769	7.23821e-05	4.89429e-07	0.984095	0.0587547	0.59969
A0A0G2JYL4	0.612226	0.0183881	0.00694858	0.000470375	0.0006291	0.286815	0.0151009	0.042218	0.78895	0.576867
A0A0G2JVH4	0.10806	0.000234122	0.065089	0.00190885	0.00435074	0.0198631	8.17191e-05	0.368845	0.40895	0.562972
A0A0G2K613	0.00481812	0.0256386	0.783665	0.267396	0.786714	0.000993901	0.048872	0.0539594	0.018061	0.684657
G3V7T6	0.154395	0.00859621	0.00145055	0.00194018	0.00548255	0.0115477	0.000705812	0.680602	0.546369	0.534158
G3V9N0	0.545579	0.0842207	0.796239	0.311178	0.517599	0.383853	0.187075	0.936597	0.0453484	0.0496942
Q99MZ8	0.0442211	0.00697091	0.0268185	0.00435186	0.00734599	0.00590826	0.000277712	0.573688	0.636508	0.665174
M0R9L0	0.00360936	0.0299238	0.323283	0.182004	0.499631	0.00286673	0.0617538	0.0822793	0.00276419	0.872284
Q6AYT3	0.514635	0.00311328	0.0164566	0.000251392	0.000778122	0.269709	0.00554402	0.0642351	0.729017	0.280261
D3ZRX9	0.809331	0.211438	0.00756455	0.0145357	0.0275289	0.723897	0.20954	0.165326	0.937328	0.903987
D4A206	0.0414727	1.03242e-05	0.00972783	0.000120742	0.00216355	0.00167117	5.27289e-08	0.607853	0.160505	0.613579
Q5U2R7	0.00284423	4.16873e-05	0.0658749	0.00203889	0.021263	5.00812e-05	4.20858e-06	0.900892	0.100575	0.767746
A0JN30	0.0184693	8.06173e-06	0.0699768	0.00145372	0.0177263	0.000618836	6.69999e-06	0.985021	0.116056	0.751932
P49242	0.0361694	2.6409e-07	0.0172228	1.54298e-05	0.00125948	0.0051045	1.68778e-06	0.487009	0.130594	0.441845
O35964	0.804722	0.887265	0.476207	0.766956	0.785957	0.776264	0.643101	0.850723	0.890972	0.779253
M0RA08	0.870752	0.371175	0.00665308	0.0429701	0.0243073	0.617765	0.177708	0.242019	0.353642	0.0751613
Q6P736	0.209898	0.0358827	0.000349522	0.00147909	0.00319326	0.0861363	0.0172916	0.483645	0.874231	0.234008
G3V7L6	0.670963	0.517711	0.647285	0.897016	0.972307	0.918355	0.855101	0.843382	0.163029	0.481486
Q64303	0.0308891	0.00806105	0.61296	0.102647	0.282736	0.039968	0.0409498	0.719117	0.235504	0.333424
Q9Z0V5	0.492327	0.807557	0.483146	0.877884	0.553742	0.566985	0.772761	0.967617	0.619928	0.00363533
P63326	0.0111551	0.213304	0.745491	0.562086	0.567123	0.0398243	0.196497	0.395979	0.315593	0.401063
Q5PPP1	0.023373	0.00265545	0.0389821	0.00414195	0.0113611	0.00121634	0.000103508	0.828776	0.371278	0.54877
A0A0G2JSG6	0.619235	0.191226	0.157565	0.0910135	0.0575871	0.629113	0.218269	0.108967	0.567868	0.404464
G3V7Y3	0.0676956	2.16228e-05	0.0020739	1.30989e-06	0.000127832	0.00686009	5.08489e-07	0.350395	0.242586	0.712908
Q6PEC1	0.059755	5.71654e-05	0.00517205	4.51897e-05	0.000535818	0.0028429	1.05677e-08	0.446389	0.357547	0.926756
D0UFD0	0.0742608	0.00015274	0.0178071	0.000296162	0.0103702	0.0152746	0.000443231	0.672535	0.0846147	0.26398
A0A0G2K9E0	0.253323	0.0124481	0.403442	0.0529647	0.0479856	0.194727	0.0244001	0.279983	0.427262	0.384472
B1WC84	0.0733057	0.000518613	0.00910631	8.74388e-05	0.000935848	0.0136936	0.000193507	0.335326	0.361541	0.793376
P04182	0.528082	0.00263167	0.000655281	1.20713e-05	0.000181124	0.115598	0.00077445	0.133373	0.610764	0.609433
P62909	0.155023	0.000631904	0.00133303	7.86482e-06	0.000809502	0.0276527	0.000319405	0.372945	0.189056	0.616287
D3ZYS7	0.843904	0.0316935	0.0372262	0.0133895	0.0259244	0.522795	0.0715476	0.171007	0.305273	0.10483
A0JPM9	0.467444	0.52504	0.00381208	0.0258539	0.00547389	0.971651	0.220616	0.00929057	0.122883	0.22338
P62982	0.958573	0.469731	0.0232841	0.0521709	0.00842749	0.750943	0.204923	0.0235891	0.0633155	0.087009
G3V7L9	0.55879	0.00864427	5.16302e-05	1.08354e-05	3.27074e-08	0.169016	0.00100345	0.0279293	0.949239	0.968882
B0BN18	0.621275	0.0156909	0.0456114	0.00346768	0.000672344	0.332896	0.00769462	0.0106812	0.953519	0.32788
P04961	0.997446	0.0868038	4.37879e-05	0.000313341	2.29718e-05	0.540357	0.0339603	0.00910357	0.614546	0.754541
Q9JLZ1-1	0.101644	0.157931	0.770014	0.523376	0.789126	0.0617678	0.320154	0.029377	0.0202895	0.419708
Q5XI22	0.0176781	0.745449	0.535333	0.656016	0.295835	0.0516419	0.759856	0.00101095	0.0129088	0.59342
Q6DGG0	0.00816278	4.4992e-06	0.0420298	0.00116303	0.00916326	0.00123849	1.55732e-05	0.880464	0.0610387	0.624927
F1LPV0	0.002503	0.0253103	0.934254	0.301364	0.637485	0.00365802	0.0504233	0.107323	0.0623144	0.877633
Q6P685	0.00202644	4.81982e-05	0.0243885	0.00146973	0.0203685	3.72592e-05	2.92459e-05	0.726878	0.0262815	0.882223
P62083	0.147253	0.0174198	0.000969398	0.000343966	0.000602563	0.0720307	0.00779732	0.32087	0.672437	0.325089
A0A0G2JV46	0.0169748	1.41796e-05	0.0536666	0.00114087	0.021222	0.000556028	1.97677e-05	0.944187	0.163546	0.683605
D3ZAN3	0.991984	0.0450755	0.00160297	0.000469648	0.00158948	0.410176	0.0288295	0.064612	0.996842	0.828365
A0A0G2JYB1	0.199619	0.0115565	0.000455696	0.000132587	0.000675895	0.0619732	0.00378181	0.27773	0.819244	0.669778
Q4FZT9	0.283594	0.729475	0.40947	0.303214	0.131253	0.577322	0.495368	0.00442327	0.0613606	0.584438
G3V6C4	0.258203	0.817238	0.0558963	0.262758	0.1285	0.578371	0.790864	0.0337618	0.131472	0.410497
B2RYP6	0.765581	0.938087	0.137736	0.396403	0.284512	0.539009	0.512899	0.611817	0.278398	0.0486428
Q5BJZ3	0.069762	6.94665e-06	0.00734113	1.41912e-05	0.00151257	0.00979124	2.79685e-05	0.543302	0.0849624	0.505427
Q3B8Q1	0.0130927	0.137492	0.35413	0.830878	0.990006	0.0502729	0.207454	0.275992	0.173156	0.630599
A0A0G2K737	0.319785	0.034166	0.00143908	0.00284795	0.00484037	0.102679	0.016574	0.424073	0.793995	0.437685
Q6AY09	0.767627	0.864104	0.0167072	0.153652	0.0362331	0.827608	0.361731	0.0576002	0.228537	0.0588488
G3V712	0.574249	0.134256	0.00367344	0.00455749	0.000488732	0.253537	0.0263447	0.04556	0.499589	0.188124
O35112	0.0855338	0.770889	0.526882	0.734325	0.408022	0.294503	0.976519	0.0596522	0.0047588	0.690683
Q4QQV4	0.0336852	0.000313679	0.0189867	0.00270396	0.0230945	0.00549214	0.000751304	0.901009	0.0603342	0.732741
Q641Y8	0.0264179	0.00133646	0.0070104	0.000275257	0.00212401	0.00347826	0.000209595	0.633604	0.167284	0.707412
O35796	0.300451	0.924294	0.568649	0.449435	0.351994	0.29245	0.979811	0.0363432	0.401705	0.327402
D3ZUB0	0.247942	0.846116	0.213971	0.348521	0.11819	0.513406	0.592724	0.00310036	0.268962	0.511243
Q4AEF8	0.024841	0.00261727	0.244791	0.0378959	0.0715764	0.00926631	0.00383688	0.973136	0.100642	0.67006
P85834	0.0747234	0.00343819	0.0871618	0.0110868	0.128407	0.0229923	0.014723	0.660999	0.0358313	0.371531
Q6PCT3	0.0342818	0.00115706	0.0100534	0.000494047	0.0092706	0.00288573	0.00040285	0.888139	0.249455	0.736779
P21571	0.1775	0.00345807	0.00992851	0.00104879	0.00490633	0.0219849	0.00053717	0.494579	0.337595	0.995373
A0A0H2UHK0	0.0173886	5.15092e-05	0.0511445	0.00111853	0.00664713	0.000934161	4.81053e-06	0.713852	0.223176	0.86615
P19945	0.0766948	0.000189065	0.00230665	5.45883e-05	0.000341424	0.0095862	7.34672e-06	0.40777	0.242258	0.882352
Q6P790	0.0318077	7.02254e-08	0.0183046	2.79385e-05	0.00190681	0.00349862	1.0343e-06	0.541784	0.131611	0.404077
O08651	0.264792	0.000322145	0.00894352	3.76817e-05	0.00199874	0.0918427	0.0020226	0.288351	0.304543	0.340664
G3V763	0.000622758	0.00022862	0.111916	0.0138095	0.0528611	1.11553e-05	5.89587e-05	0.592245	0.0429986	0.955308
Q6NYB7	0.00422866	0.000426953	0.0419359	0.00400825	0.0165577	0.00272556	0.000945006	0.990048	0.0426635	0.876901
Q9QZK5	0.71518	0.730278	0.549324	0.403939	0.409553	0.639261	0.962227	0.221691	0.958864	0.527342
Q62871-2	0.011155	0.140697	0.221437	0.262889	0.38721	0.00359084	0.0610095	0.186829	0.154166	0.142873
Q03344	0.101305	7.9673e-05	0.0103379	9.8931e-05	0.00270824	0.00576413	5.87354e-06	0.535971	0.349482	0.699551
B6DYP8	0.678298	0.0470902	9.73987e-05	0.00117074	0.0028315	0.3329	0.037592	0.18271	0.505598	0.848819
Q794E4	0.888264	0.312764	0.0266305	0.0473693	0.0459622	0.854727	0.271083	0.0820759	0.709357	0.425611
F1LRJ9	0.685008	0.526709	0.0957491	0.0971564	0.0197374	0.953201	0.240997	0.00491783	0.152301	0.650642
Q498U4	0.0628807	0.00123624	0.00671817	0.000440188	0.000824251	0.00340958	4.30206e-06	0.463314	0.535986	0.566615
Q9EQX9	0.250829	0.00285524	4.0074e-05	4.93005e-06	3.57769e-05	0.0747933	0.000977467	0.166186	0.637293	0.967359
Q6PDV8	0.42443	0.0113669	0.0287419	0.00709637	0.00550929	0.122491	0.0031547	0.133746	0.710865	0.362065
A0A0G2K8P3	0.630653	0.248977	0.00167991	0.0100642	0.00844854	0.893638	0.180001	0.0514422	0.39059	0.784166
P85968	0.0204568	1.298e-05	0.0174405	0.000171487	0.0034436	0.00129534	2.01407e-06	0.637482	0.0888968	0.518566
B0K031	0.00812783	0.00018531	0.358156	0.0279568	0.153642	0.00361969	0.00341822	0.564525	0.071885	0.391081
A0A0G2JSH9	0.698993	0.0685805	0.000186385	0.00067316	0.00056341	0.270063	0.0230284	0.123888	0.604632	0.271242
Q9Z270	0.944512	0.342581	0.152438	0.188245	0.111188	0.614436	0.233079	0.308863	0.189847	0.347408
B1WC32	0.446637	0.500033	0.244813	0.779707	0.444919	0.378064	0.734222	0.156785	0.551128	0.655616
B3DMA1	0.967713	0.0753223	0.00458491	0.00143115	0.000494623	0.662819	0.0524057	0.00620497	0.82412	0.601567
Q5XIW8	0.285559	0.00414269	0.0350739	0.00429348	0.00222015	0.0995576	0.00125851	0.134658	0.79956	0.492436
Q66H80	0.285869	0.0014202	0.00405533	5.23795e-05	0.00276769	0.0473807	0.00118269	0.413799	0.419315	0.764654
P50398	0.0754881	0.00216837	0.196012	0.0308381	0.116183	0.0121243	0.00321963	0.692301	0.183811	0.689314
Q99PD6	0.277351	0.0288339	0.0848394	0.0183038	0.0458071	0.233181	0.071267	0.530337	0.148748	0.58313
P62193	0.137601	0.888897	0.408071	0.495845	0.370818	0.508567	0.720518	0.121644	0.149687	0.920011
P41542	0.257043	0.00381951	0.245498	0.0153037	0.034635	0.174316	0.0136747	0.290697	0.561016	0.148933
Q5U3Z7	0.00105187	0.000233633	0.251736	0.014867	0.0797363	0.00042545	0.00105414	0.64557	0.0264827	0.758894
Q3MIE4	0.0569413	3.58814e-05	0.0523506	0.000482351	0.0128637	0.00912464	0.000178775	0.669931	0.152253	0.300452
F1LQN3	0.163207	0.00205405	0.000514351	2.33338e-05	7.40696e-06	0.0231437	2.39959e-05	0.159203	0.649673	0.760388
G3V8G5	0.57677	0.223844	0.0315963	0.0350707	0.0102084	0.925617	0.176816	0.0168713	0.317235	0.990458
M0RCH6	0.00301257	0.00149171	0.0715951	0.00937527	0.0599826	3.75642e-06	0.000154564	0.557447	0.10163	0.751898
Q5M7V8	0.108955	0.586916	0.507341	0.372014	0.334979	0.422997	0.643247	0.0452656	0.715216	0.0453835
D4AC23	0.0359273	0.00267222	0.00924749	0.00157903	0.0165126	0.00307309	0.000586025	0.972887	0.129291	0.943625
Q5XIE0	0.0234329	0.000136392	0.103488	0.00408813	0.020734	0.0257364	0.00280348	0.661933	0.0422221	0.227849
Q5I0D1	0.127825	0.0119692	0.00223264	0.00143636	0.00882089	0.0395774	0.0108536	0.743839	0.467408	0.433677
D3ZA84	0.00035689	0.000258873	0.339086	0.0348174	0.219203	1.02881e-05	0.00136153	0.251838	0.00447789	0.543932
P62634	0.47888	0.0120053	0.00656901	0.00086201	0.0025394	0.0967335	0.00232964	0.232143	0.924466	0.939464
Q4KM73	0.556344	0.0742052	0.104328	0.0413588	0.135471	0.322306	0.122041	0.643312	0.101952	0.17879
P26453-2	0.00405835	0.000594118	0.0140997	0.00131443	0.0148156	0.000412499	0.000362702	0.881333	0.0474602	0.853168
P18437	0.801854	0.603575	0.973857	0.802793	0.843009	0.705664	0.95667	0.744357	0.1427	0.0785634
Q62848	0.00342722	6.96544e-05	0.102098	0.00412185	0.0520507	5.24765e-05	0.000128527	0.650981	0.0428903	0.74153
D4A5L9	0.854126	0.587416	0.00111579	0.079249	0.0346212	0.621021	0.256906	0.209137	0.672224	0.165663
P62755	0.0344669	0.0114453	0.768455	0.128882	0.281771	0.0180783	0.0210079	0.685953	0.373389	0.780951
P62907	0.188987	0.000138593	0.00121287	2.86073e-08	8.13004e-06	0.0447622	5.28318e-05	0.132859	0.483682	0.689252
P62329	0.30578	0.477302	0.228907	0.189399	0.0643744	0.460995	0.508253	0.00276667	0.762961	0.260255
Q62636	0.625959	0.246577	0.000139279	0.0121267	0.00665557	0.203347	0.0476429	0.250667	0.484777	0.0927451
B0BMT9	0.0944104	3.75455e-05	0.0186379	9.53832e-05	0.00503685	0.0291005	0.000713538	0.520018	0.0979931	0.283163
P47875	0.886141	0.380742	0.637192	0.801611	0.737476	0.949925	0.881022	0.706565	0.199258	0.00287749
Q66H76	0.404867	0.429342	0.279645	0.960497	0.62524	0.642947	0.855988	0.453249	0.121408	0.091406
D3ZM69	0.0122317	0.0352145	0.593891	0.180601	0.247027	0.0261208	0.0412279	0.943309	0.136091	0.529899
A0A0G2K0W9	0.0485074	2.6211e-05	0.00225008	2.87257e-06	0.000277602	0.00350478	2.05246e-07	0.426312	0.243318	0.820009
E9PST5	0.0278705	0.606702	0.871031	0.888445	0.852054	0.107536	0.52859	0.155653	0.309607	0.540732
Q64537	0.760211	0.31298	0.858217	0.269052	0.19318	0.854461	0.391642	0.0402534	0.608703	0.215596
Q6MGC4	0.471829	0.00384693	0.0317103	0.000876052	0.000388462	0.155896	0.00106068	0.0348572	0.902932	0.414117
G3V681	0.125616	0.424009	0.550129	0.570594	0.573107	0.0261265	0.123936	0.470625	0.715011	0.172938
P51583	0.1236	0.0382842	0.119256	0.0417215	0.114212	0.133937	0.107015	0.991612	0.169309	0.917775
Q68FY0	0.0232514	0.109441	0.58326	0.232867	0.528323	0.026247	0.123189	0.276787	0.0686589	0.720831
Q63570	0.835794	0.795672	0.159912	0.596127	0.557811	0.480602	0.689614	0.745564	0.352252	0.000404282
G3V7I8	0.361166	0.650002	0.798311	0.875447	0.467636	0.431595	0.959313	0.0965572	0.0022279	0.275824
A0A0G2JVZ6	0.762742	0.0450273	0.0239228	0.0048452	0.000544507	0.276734	0.00687628	0.0154338	0.715387	0.927931
Q5RKI0	0.712769	0.0190766	0.486433	0.0636896	0.114721	0.550052	0.0800397	0.19446	0.333154	0.00191147
P12075	0.123987	0.00505706	0.0147551	0.00154644	0.00635608	0.0083791	0.000207508	0.549101	0.820997	0.700202
Q6AY84	0.140777	0.04165	0.535335	0.20733	0.571541	0.132181	0.15466	0.415267	0.000225752	0.0448695
G3V6W6	0.6187	0.484191	0.0832548	0.166754	0.0719516	0.965641	0.313108	0.0603299	0.80429	0.613791
P63036	0.971064	0.647203	0.572897	0.573257	0.898611	0.944908	0.904118	0.912574	0.418851	0.186726
P56574	0.403128	0.0443652	6.52347e-06	0.000395895	0.000367809	0.0903856	0.00584926	0.229353	0.786975	0.344526
B1WC16	0.0579351	0.588902	0.501651	0.653365	0.622357	0.120408	0.404797	0.357529	0.849972	0.037261
G3V940	0.0185521	0.000536127	0.173913	0.011131	0.0291653	0.00127634	6.65e-05	0.804035	0.301142	0.702025
Q5U2U8	0.00621296	0.110532	0.785218	0.354622	0.34404	0.0304611	0.0783564	0.696836	0.561378	0.543007
E9PU28	0.00144794	1.91002e-06	0.103018	0.00370941	0.0506379	0.000203215	0.000123562	0.62785	0.0101951	0.398776
A0A0G2JXT3	0.925593	0.0815523	5.90392e-07	0.00066768	0.000744232	0.317402	0.0245335	0.105423	0.918617	0.683863
F1LQ00	0.00066042	0.0240593	0.498504	0.179887	0.42556	8.13711e-06	0.00922223	0.16492	0.0416284	0.837822
F7EMB2	0.0865173	0.0370435	0.0661445	0.0683162	0.134812	0.0427759	0.0352047	0.81617	0.109257	0.831852
F1M8A5	0.0299781	0.00196365	0.144611	0.0130832	0.0876414	0.00110858	0.00100135	0.710375	0.180994	0.917884
Q9R1T1	0.374468	0.350948	0.548325	0.29508	0.563168	0.237808	0.2932	0.776081	0.388261	0.813673
D4A9Z8	0.0376319	0.000379695	0.0441923	0.00515394	0.0324679	0.000752428	4.80073e-05	0.867202	0.13751	0.774896
A0A0G2JXC1	0.0997337	0.000254289	0.0479517	0.00128527	0.00191975	0.0354285	0.000236726	0.244387	0.259135	0.406083
Q64057	0.127131	0.000474154	0.000525934	1.21682e-06	0.000352275	0.0175263	0.000158058	0.428876	0.344994	0.905777
P43278	0.225375	0.00689077	0.0149624	0.00313	0.0316177	0.0625287	0.0115711	0.67508	0.137387	0.354328
Q63413	0.421911	0.1307	0.00555432	0.0146939	0.0478869	0.205039	0.105639	0.731226	0.406888	0.51666
Q5M860	0.662672	0.533791	0.411664	0.391798	0.506363	0.337669	0.309655	0.831601	0.399617	0.563846
D4AA63	0.147426	0.00133339	0.0621834	0.00110961	0.00240182	0.048573	0.000984995	0.175018	0.369808	0.480145
P62749	0.160791	0.0880648	0.0175443	0.0162383	0.021031	0.0723055	0.0273402	0.441556	0.4265	0.66844
Q2EJA0-1	0.337576	0.0196389	0.0390144	0.00220844	0.000585075	0.161255	0.00586883	0.0488387	0.876279	0.867
P05982	0.910075	0.105474	0.242044	0.091195	0.242829	0.417844	0.137549	0.616296	0.683103	0.157914
G3V6H0	0.461177	0.00734716	4.30328e-06	1.71972e-05	2.02772e-05	0.104248	0.000957091	0.130179	0.860679	0.826943
P25886	0.37211	0.0029716	6.77e-05	1.51453e-06	1.81151e-07	0.11858	0.000684831	0.0593166	0.656798	0.901726
A0A0H2UHX3	0.217313	0.00225711	0.000237402	5.07885e-06	0.000262161	0.0447787	0.000618337	0.296203	0.482682	0.888382
Q0ZFS8	0.117059	0.000375445	0.0037085	2.69835e-05	0.000126703	0.0109147	4.90837e-06	0.292196	0.708392	0.738178
Q9Z1Z9	0.17199	0.0626979	0.299902	0.0911673	0.222711	0.115725	0.0928808	0.793305	0.0511745	0.806239
Q9QY17	0.724383	0.457577	0.00356036	0.0519364	0.0237191	0.641404	0.154027	0.0986495	0.49385	0.489848
Q5FWU0	0.274715	0.000540724	9.64381e-05	1.31918e-08	4.38897e-06	0.0575759	9.97785e-05	0.132225	0.445696	0.721143
Q4G079	0.0204015	0.00258213	0.0718848	0.0151564	0.107711	0.0134003	0.0172645	0.499266	0.0158088	0.818196
O89049	0.580529	0.890132	0.0983161	0.465031	0.280642	0.447917	0.471312	0.885365	0.623829	0.00819004
P17764	0.38044	0.00365524	3.56509e-05	1.64395e-06	8.33162e-05	0.102926	0.00214891	0.173721	0.656224	0.984627
B0K021	0.0124672	4.77577e-08	0.0393703	0.000276619	0.00793969	0.00185591	1.13757e-05	0.840595	0.0376129	0.408399
A0A140TAI1	0.0240738	2.36978e-05	0.0119811	7.11284e-05	0.000917063	0.00225169	2.46009e-06	0.476611	0.203006	0.781439
O35303-6	0.0864959	0.399738	0.431213	0.54408	0.9073	0.0526233	0.351292	0.0423021	0.27086	0.0783873
P83868	0.0765308	0.0283076	0.00185274	0.00190985	0.00548395	0.00888275	0.00259248	0.670146	0.65405	0.20872
A0A0G2K0X9	0.319225	0.171621	0.310895	0.110812	0.169983	0.163907	0.105979	0.550264	0.649274	0.928
A0A0H2UHG7	0.279313	0.198605	0.935528	0.509417	0.504794	0.20831	0.147935	0.857525	0.987255	0.502959
A0A0G2JSR7	0.162818	0.0105583	0.0231289	0.00484763	0.00926924	0.0124939	0.000624029	0.521995	0.660243	0.675506
Q5FWY5	0.0510347	0.00653539	0.0985112	0.010388	0.0341949	0.00452356	0.000953491	0.701488	0.280558	0.731101
Q9Z1W6-1	0.0654952	0.000369272	0.00306651	0.000383908	0.00442148	0.00626539	0.000101032	0.715093	0.102494	0.673066
Q8CFN2	0.295979	0.00204278	7.27453e-05	1.14499e-06	1.33175e-05	0.0861418	0.000807535	0.133913	0.799814	0.978625
B0BN85	0.36564	0.00376101	0.00841769	0.000289403	1.732e-05	0.168251	0.00145261	0.0310845	0.883198	0.729627
A0A0G2K1C0	0.0344854	0.083709	0.142557	0.0905515	0.0941109	0.0456343	0.0664232	0.939237	0.212605	0.292793
B5DFC8	0.0134168	0.00756757	0.491181	0.109598	0.287145	0.0649582	0.0712042	0.614501	0.00657528	0.164653
M0RDJ4	0.272473	0.697057	0.60915	0.902142	0.666209	0.676191	0.904969	0.499498	0.168656	0.267185
B5DF60	0.573771	0.0102318	0.00360728	0.000214233	0.000382787	0.233374	0.00475834	0.0458675	0.739807	0.373397
Q5U362	0.0396513	0.0215894	0.247624	0.0619015	0.20757	0.0200217	0.036571	0.609463	0.0480299	0.677898
P68101	0.00910532	3.25257e-05	0.0228861	0.000464152	0.00796	0.000293281	6.34173e-06	0.989924	0.199478	0.893388
Q5U2N2	0.0135269	0.00890722	0.635017	0.146584	0.398176	0.0303502	0.0517101	0.416018	0.00137713	0.192315
B1WC49	0.931882	0.915038	0.646364	0.669947	0.698585	0.747203	0.794739	0.895643	0.784656	0.443396
Q4V8H5	0.0589776	0.0365695	0.0242278	0.0259987	0.0755823	0.00369304	0.00652706	0.597404	0.388085	0.224277
D4A720	0.281138	0.00495406	0.00685823	0.00142113	0.00186454	0.0538043	0.00103387	0.318878	0.374992	0.963256
Q6AXS3	0.00373104	0.0425172	0.713149	0.333766	0.831205	0.00396773	0.0762947	0.047714	0.00432378	0.504652
A0A0G2JXN6	0.745738	0.157393	0.273653	0.105489	0.0660784	0.683546	0.0933796	0.0477003	0.771699	0.255988
B2GV14	0.986297	0.808213	0.0644384	0.212081	0.0512775	0.790241	0.38179	0.128087	0.0675264	0.0042066
Q07205	0.438108	0.969398	0.814962	0.790082	0.647232	0.477174	0.985062	0.119787	0.59832	0.301641
D4A5Q2	0.415918	0.178211	0.685905	0.225148	0.316068	0.313434	0.233621	0.791785	0.603181	0.843583
P04762	0.959984	0.957695	0.187846	0.505311	0.259767	0.908121	0.777287	0.317392	0.960186	0.417875
Q5EAJ6	0.0504144	0.0500523	0.285407	0.17324	0.437303	0.0519551	0.117985	0.316927	0.00111331	0.499329
P51635	0.0119986	8.7289e-06	0.0235551	0.000408068	0.00278636	0.00097066	6.68153e-07	0.717724	0.159359	0.930312
O70593	0.498429	0.276956	0.296757	0.265115	0.496121	0.182512	0.203285	0.535213	0.978352	0.566214
Q566E4	0.578745	0.40444	0.413457	0.298134	0.151952	0.925447	0.236934	0.0788091	0.615936	0.594676
G3V907	0.00956123	0.163329	0.311885	0.997446	0.684601	0.0337836	0.269688	0.0872496	0.0372514	0.479065
Q07009	0.540417	0.0270257	0.06156	0.0239207	0.152355	0.150023	0.0531988	0.984072	0.162979	0.3257
G3V946	0.0173639	0.00238086	0.247881	0.0186777	0.0364352	0.0133096	0.00208521	0.59571	0.1658	0.349237
P47727	0.227795	0.03621	0.271008	0.0678065	0.078857	0.164361	0.0274398	0.364386	0.396814	0.202258
Q5U312-2	0.76693	0.0290322	0.0665515	0.00684109	0.0278097	0.445693	0.0578753	0.181964	0.755942	0.259463
G3V7G8	0.28651	0.00647089	0.0583433	0.0150463	0.0985648	0.136003	0.0375456	0.9183	0.126474	0.387616
P04550	0.018366	0.00265914	0.0207097	0.00415434	0.0389771	0.000162454	0.000304452	0.687125	0.175019	0.686476
G3V936	0.132836	0.00111965	0.0024165	3.51328e-05	0.0016082	0.022706	0.000502022	0.463668	0.177284	0.807986
P62828	0.0267101	0.00143531	0.0124334	0.000439241	0.00144859	0.00278382	4.60213e-05	0.551985	0.464669	0.493702
P21531	0.542295	0.00567007	0.0241415	0.000589861	0.00115184	0.235625	0.00563553	0.0844588	0.664142	0.523772
D4ADF5	0.0948687	0.0543784	0.0781776	0.0252593	0.0322949	0.0308584	0.0159373	0.613107	0.904381	0.227438
Q4KLZ3	0.650464	0.0236996	6.82761e-05	0.000412861	0.000129257	0.283727	0.0103472	0.0838931	0.999193	0.85239
Q4G061	0.036781	1.02197e-05	0.0639556	0.00126505	0.0274647	0.00620645	0.000440927	0.93968	0.0183409	0.191434
A0A0G2JTT2	0.0245989	0.163497	0.351297	0.838428	0.598649	0.0851918	0.421833	0.0780255	0.00181671	0.103588
B2RYB3	0.021409	0.18018	0.684774	0.469519	0.495883	0.0307677	0.128735	0.560498	0.253532	0.892409
P08010	0.796094	0.0268825	1.25115e-05	9.5646e-05	0.000116284	0.301937	0.0127931	0.062776	0.823708	0.993706
A0A0U1RRQ3	0.0139176	0.00576602	0.0766724	0.0153322	0.0785827	0.000981553	0.00328404	0.55912	0.217939	0.456761
P27952	0.0841782	0.000110587	0.0018941	2.59765e-06	0.000579211	0.00734779	7.07772e-06	0.451194	0.255543	0.745783
A0A0G2K199	0.0970223	0.000323392	0.000675941	7.06437e-06	0.000942184	0.014148	0.000228271	0.567035	0.157409	0.975051
Q66H98	0.163831	0.0148138	0.00102993	0.00296601	0.00592653	0.0180008	0.00122396	0.6671	0.449004	0.548985
P84100	0.0175464	0.000123809	0.281919	0.0160506	0.1007	0.00624659	0.00249401	0.74331	0.120991	0.433485
Q6AYK6	0.325597	0.0215959	0.509897	0.113965	0.216589	0.193227	0.0536048	0.632081	0.274158	0.0584742
D4A777	0.0312863	3.84127e-05	0.00488946	7.6695e-05	0.00212226	0.00166893	3.7814e-06	0.714114	0.0812746	0.797004
Q5U1W8	0.859888	0.118197	0.00175729	0.00343407	2.48922e-05	0.440484	0.0235413	0.00531409	0.287436	0.366691
B0BN99	0.0106644	0.00382244	0.26561	0.0361245	0.157578	0.000723153	0.00344973	0.596194	0.148696	0.827636
G3V624	0.129341	0.0271499	0.00322859	0.00266503	0.00388756	0.00884463	0.000933517	0.542614	0.953033	0.170314
P09456	0.396232	0.229205	0.0065915	0.0506533	0.0184771	0.186763	0.0557956	0.350697	0.844607	0.263487
P10760	0.540416	0.582835	0.0167522	0.131682	0.0293351	0.870435	0.238636	0.06217	0.126414	0.162954
P13471	0.0830025	0.0126652	0.488175	0.0982421	0.403987	0.013206	0.0249482	0.355961	0.0653707	0.4558
P62853	0.120381	0.291277	0.460054	0.335014	0.532139	0.0652328	0.228336	0.384904	0.392125	0.176196
P83732	0.0342081	0.00219502	0.454337	0.0424148	0.134165	0.00963495	0.00430925	0.882453	0.283759	0.607489
Q9Z1M9	0.0683404	0.00104305	0.0226553	0.00207579	0.00396806	0.0048498	2.02526e-05	0.488615	0.24065	0.81726
P62076	0.349134	0.00982622	8.17202e-07	7.41871e-06	2.93555e-05	0.0682124	0.00102245	0.174214	0.931608	0.571514
B0BNK1	0.57274	0.687798	0.0290953	0.174912	0.0623934	0.971049	0.353379	0.10426	0.384643	0.316861
Q71UF4	0.0825873	0.000145584	0.00161991	5.37522e-07	0.000131531	0.0146263	6.89756e-05	0.34675	0.377546	0.92014
F1SW39	0.0242684	0.652396	0.689624	0.87305	0.468331	0.0991402	0.804184	0.00814502	0.0656117	0.325098
B5DFD8	0.183563	0.899835	0.842743	0.68548	0.446441	0.395352	0.846542	0.0460657	0.753638	0.14374
Q4KM74	0.117673	9.36879e-05	0.0462174	0.000661033	0.00286329	0.0272396	0.000107381	0.39772	0.369697	0.593402
F1M3H8	0.670703	0.91945	0.0937228	0.389885	0.489229	0.89137	0.770845	0.819041	0.382665	0.258581
Q6P9V6	0.364004	0.0723077	0.0318377	0.0103649	0.0017722	0.205398	0.0178569	0.0432645	0.636828	0.670019
D3ZUX5	0.366013	0.377792	0.0157514	0.0438102	0.053998	0.967307	0.254479	0.0779227	0.434035	0.780036
P36201	0.00089863	0.101802	0.725287	0.404724	0.800921	0.000698168	0.0769712	0.0299447	0.0609903	0.435164
Q09167	0.126308	0.0002415	0.000951089	1.12657e-06	5.95449e-06	0.0173726	2.31267e-06	0.171989	0.636267	0.989421
P63312	0.0259803	0.000517297	0.0160669	0.0014568	0.0136895	0.000198286	6.52698e-06	0.994008	0.171105	0.989661
G3V644	0.0611653	0.000127498	0.00211011	2.65627e-05	0.00244073	0.00350978	3.42715e-05	0.71804	0.276305	0.990799
Q6AYD5	0.557779	0.948053	0.0422263	0.261532	0.181742	0.89884	0.677941	0.231387	0.426758	0.259318
Q5U318	0.0141803	7.64276e-05	0.00926093	0.00033592	0.00313588	0.00280476	7.53219e-05	0.796682	0.0902285	0.991665
Q6PDU1	0.764088	0.46265	0.029397	0.136804	0.192492	0.31192	0.24269	0.96036	0.466908	0.077515
Q9JLA3	0.118195	0.206762	0.229961	0.179797	0.0886327	0.0724237	0.0607482	0.571288	0.611928	0.298123
D3ZPL1	0.119146	0.0280629	0.475725	0.105433	0.128389	0.0351585	0.00844379	0.66456	0.566357	0.513626
D3ZFP4	0.653248	0.446153	0.666867	0.632345	0.464307	0.74885	0.513164	0.734467	0.706453	0.958067
F1LZX7	0.0266313	7.53409e-05	0.0288272	0.000861718	0.00875376	0.0131456	0.000660556	0.714769	0.037962	0.383098
Q68FS4-1	0.76066	0.748264	0.0140148	0.117625	0.0294424	0.957949	0.399055	0.0429936	0.274242	0.205975
Q4KLF8	0.772555	0.0885854	0.510003	0.19152	0.592171	0.458844	0.274798	0.81599	0.149365	0.023696
D3ZRM9	0.312747	0.00536723	0.00301528	0.00013738	1.72096e-05	0.0870693	0.000382601	0.0686235	0.944917	0.895992
P62944-2	0.0923325	0.000905553	0.0290256	0.00110181	0.00499345	0.0115806	0.000108628	0.494061	0.167863	0.663219
D3ZXF9	0.992937	0.13446	0.00409765	0.00527748	0.00117382	0.478024	0.0477713	0.0319848	0.234851	0.408672
P17220	0.507967	0.445969	0.0328744	0.15104	0.0708847	0.28568	0.157741	0.537736	0.287283	0.0124304
P67779	0.666656	0.957702	0.277073	0.793036	0.890469	0.900922	0.98046	0.723268	0.754624	0.83263
Q62764-2	0.147559	0.470559	0.296059	0.668268	0.347118	0.465411	0.988901	0.0857599	0.000942354	0.0671884
P30904	0.795291	0.886066	0.0580711	0.351313	0.230161	0.551738	0.347824	0.409837	0.459803	0.288602
Q6P6T6	0.186307	0.787598	0.549215	0.569209	0.316399	0.325779	0.997941	0.0103559	0.185235	0.704804
B4F7F1	0.574081	0.0249349	0.00098333	0.000241409	4.45658e-06	0.321061	0.0105891	0.0240748	0.694759	0.643279
A0A140UHY3	0.550245	0.00584218	0.0316879	0.00301223	0.00383308	0.144898	0.00183367	0.1014	0.618415	0.219895
Q9Z1H9	0.162235	0.632969	0.570197	0.57514	0.454706	0.36562	0.558321	0.894405	0.951704	0.309519
B0BN97	0.0839781	0.0288462	0.944344	0.308935	0.831327	0.0613828	0.126864	0.167771	0.000409898	0.0662553
P84586	0.198822	0.0101112	0.0013754	0.00047765	0.00401796	0.0342604	0.0025854	0.63461	0.659178	0.416501
G3V8U9	0.244087	0.819807	0.0152307	0.256012	0.0762908	0.598219	0.664771	0.0494364	0.0574435	0.0990818
P08082-2	0.43795	0.552886	0.160939	0.221956	0.304926	0.224719	0.303378	0.932985	0.626717	0.0427611
D3ZZR9	0.0186651	0.000129842	0.0123214	0.000417399	0.00123807	0.000910186	1.35324e-07	0.555158	0.287811	0.936036
P05942	0.0170746	0.000954	0.00346858	0.000531888	0.00776529	0.000268931	6.11554e-05	0.970579	0.136559	0.645801
B5DEM5	0.00577809	0.00184346	0.594437	0.0848972	0.298877	0.00299399	0.0104742	0.351313	0.108576	0.643178
D3ZCG9	0.0241236	4.18057e-05	0.0858593	0.00103464	0.0050613	0.0095077	0.00012038	0.504443	0.130679	0.517932
Q64428	0.0826315	0.453908	0.261464	0.755978	0.416754	0.356092	0.948333	0.116936	0.0513443	0.319052
P70583	0.0139466	9.11653e-05	0.0599029	0.00325156	0.0136809	0.000286617	2.53252e-06	0.902556	0.239462	0.923736
Q6P9U8	0.0334822	0.000492981	0.0657612	0.0106472	0.0362562	0.00499782	0.000706986	0.898662	0.0783899	0.764551
Q499N6	0.371678	0.00272043	0.000351792	2.10468e-06	5.81406e-06	0.0770291	0.000183875	0.0822392	0.802248	0.940664
Q5RK09	0.667168	0.995055	0.0942873	0.435942	0.327178	0.522262	0.652271	0.961673	0.658451	0.00114527
Q5M827	0.631314	0.410639	0.0020997	0.0505892	0.0465352	0.231494	0.129811	0.484639	0.609471	0.0825664
Q6P9Y4	0.0912753	5.7044e-05	0.00508403	5.8654e-06	6.49617e-05	0.0130275	1.69419e-06	0.231073	0.323498	0.71617
A0A0G2KAN5	0.78554	0.0549343	0.0892056	0.0259857	0.0126924	0.643726	0.0431147	0.0214417	0.981636	0.18452
F1LTX4	0.035678	7.26336e-05	0.104292	0.00469078	0.0620728	0.0182938	0.0040954	0.884408	0.0189072	0.188054
D4AEH3	0.0417842	0.000127456	0.357283	0.0209795	0.153201	0.0258115	0.0102789	0.773609	0.0102174	0.0751687
P25235	0.0812198	0.457096	0.26236	0.66595	0.435321	0.417837	0.955888	0.112327	0.0330849	0.273846
D3ZXS8	0.13957	0.845753	0.335313	0.60155	0.300013	0.20582	0.891403	0.0830861	0.168254	0.580807
D4A719	0.201309	0.00634132	0.00564953	0.000425263	0.000613925	0.104166	0.0060894	0.188603	0.713881	0.756309
F1LN59	0.00213784	0.00220696	0.696033	0.10286	0.364946	0.00291324	0.0159307	0.30559	0.0152941	0.341165
Q6IRJ7	0.0104069	0.00106105	0.107103	0.00721111	0.0656758	0.00532238	0.00344683	0.760311	0.023069	0.575626
Q6AYC4	0.0310586	0.0647269	0.133162	0.0920641	0.186104	0.00600505	0.0293604	0.448571	0.441233	0.186525
Q5I0E7	0.955596	0.895173	0.81097	0.690061	0.776772	0.916341	0.955493	0.726561	0.371411	0.640985
B0BMW0	0.0507551	0.0346268	0.599008	0.160353	0.158328	0.0229026	0.0138044	0.894549	0.376765	0.938502
Q6IUR5	0.472077	0.0123272	0.00586056	0.00188838	0.0189467	0.183723	0.0257786	0.494222	0.135616	0.365534
D4A8U7	0.0300138	1.67548e-05	0.023053	0.000150398	0.00101958	0.00266163	7.14417e-07	0.444781	0.275683	0.78721
D4A6W6	0.0329178	0.00105208	0.0495185	0.00290969	0.0303082	0.00136499	0.00027989	0.887024	0.264463	0.822992
F1LMW7	0.0138829	0.000128763	0.0182371	0.0015779	0.0250457	0.000166436	2.84404e-05	0.736664	0.041431	0.817933
P53565	0.0271582	0.00486877	0.637707	0.109755	0.148619	0.029117	0.0116978	0.996292	0.151456	0.474428
A0A0G2JV31	0.7092	0.0862276	6.92469e-06	0.00234503	0.00249082	0.239848	0.0264275	0.207091	0.919283	0.662789
P69736	0.386308	0.43203	0.00634381	0.0362021	0.0124515	0.844127	0.284957	0.0206402	0.0764922	0.388526
D4A3I4	0.527785	0.0703595	0.00711181	0.00651896	0.000168281	0.243425	0.0119079	0.0323575	0.550984	0.371137
Q68FU3	0.0526792	0.194142	0.948782	0.707835	0.943092	0.138744	0.380522	0.128661	0.00147695	0.413748
B5DEX4	0.0314032	0.000728701	0.194109	0.011012	0.0484193	0.0355088	0.00795211	0.775192	0.01371	0.168196
Q6P7A9	0.000677146	0.00300971	0.0802754	0.0209894	0.0914524	1.6446e-07	0.000417162	0.385875	0.0534729	0.604908
F1M9V7	0.92687	0.394579	0.439299	0.998318	0.71486	0.994008	0.784686	0.813296	0.26353	0.00136446
G3V6S8	0.351914	0.0111263	0.000271583	0.000145646	0.00115664	0.0667791	0.00213238	0.346149	0.925069	0.577483
A0A0G2JT93	0.768047	0.593964	0.377301	0.519002	0.754236	0.827844	0.810013	0.880217	0.565689	0.514448
Q62969	0.661652	0.0245597	0.00818034	0.00192855	0.0119137	0.265222	0.0279854	0.207471	0.388094	0.287011
P13264-2	0.396231	0.053701	0.283216	0.0874676	0.393603	0.137607	0.120825	0.551771	0.192387	0.540191
P62997	0.435684	0.0042749	0.0047228	0.000175658	2.93078e-05	0.196908	0.002294	0.0248782	0.759738	0.487764
Q9Z269	0.764089	0.0645676	0.00288442	0.00247444	0.000359219	0.67666	0.0389184	0.00718807	0.504968	0.775921
P40329	0.293506	0.0991143	0.00395767	0.014575	0.0455389	0.132621	0.0702739	0.821617	0.4451	0.532446
O35142	0.182174	0.00238895	0.000582492	4.49353e-05	0.00140377	0.0318016	0.00115853	0.47065	0.398084	0.93867
I2FHN3	0.00256862	0.0487654	0.438675	0.16342	0.205371	0.000986063	0.012294	0.669967	0.228303	0.586709
Q8K585	0.714121	0.189579	0.0185742	0.0127972	0.00575434	0.881801	0.157821	0.0201435	0.399585	0.665401
P43138	0.283328	0.301127	0.487129	0.811431	0.784298	0.320768	0.50758	0.332791	0.537601	0.409279
Q99068	0.206412	0.487665	0.0274463	0.061109	0.0140428	0.607623	0.315569	0.00113713	0.399031	0.804056
P17077	0.0323451	0.00141294	0.281873	0.0369169	0.215625	0.0349182	0.0322557	0.486364	0.00847441	0.253659
Q7TP15	0.227944	0.530761	0.126644	0.223727	0.162298	0.643174	0.502019	0.106048	0.836217	0.50994
P62832	0.0741726	3.8817e-05	0.00309235	1.41119e-06	0.000176167	0.0100336	2.9536e-06	0.298951	0.267639	0.598624
B2RZ74	0.0148744	0.42905	0.652921	0.669436	0.842167	0.0182531	0.274053	0.0972968	0.432075	0.0777591
A0A0H2UHQ0	0.0785205	0.110147	0.946067	0.674891	0.747072	0.0703626	0.281501	0.0343184	0.00837938	0.230202
O35821	0.0125152	0.0425072	0.661924	0.164096	0.24577	0.00608132	0.0216099	0.683231	0.317775	0.599196
Q925G1	0.0105008	0.00358952	0.0140646	0.00393079	0.00634487	0.00068941	0.000125276	0.807867	0.345107	0.416498
Q5PQX1	0.346593	0.00352108	0.216434	0.0104706	0.0221391	0.140982	0.00635668	0.241093	0.73233	0.331034
P81155	0.272602	0.0319007	2.37022e-06	0.000182487	0.000195894	0.0639742	0.00448943	0.26632	0.807557	0.238089
Q9WVA1	0.371989	0.00220409	0.027823	0.000228994	0.000365588	0.152626	0.00228107	0.0617504	0.688262	0.528499
P55770	0.439787	0.553564	0.0838471	0.0914521	0.0266988	0.571863	0.502294	0.00170334	0.286617	0.96211
P62804	0.0957678	0.0260639	0.0117624	0.0145188	0.0407716	0.0715672	0.0334528	0.902242	0.062513	0.865685
P01041	0.373998	0.00454781	0.00203481	0.000315473	0.00121983	0.065622	0.000654369	0.179882	0.645229	0.504001
Q27W01	0.218395	0.0101941	0.000672649	0.000194875	6.13817e-05	0.0545882	0.00138302	0.190814	0.919854	0.270772
Q64560	0.788859	0.834781	0.594754	0.888594	0.969622	0.625168	0.747163	0.41677	0.594218	0.569352
A0A0G2K9T4	0.495661	0.866072	0.845564	0.87053	0.485862	0.571702	0.721716	0.0694579	0.334516	0.416015
Q91V33	0.335312	0.0258559	0.00370888	0.00173788	0.000544645	0.0581748	0.00120022	0.105449	0.824665	0.695496
A0A0G2K7B3	0.0190482	0.000273018	0.321025	0.0259823	0.0664544	0.0127242	0.00239098	0.9398	0.0253366	0.277113
P70580	0.128262	0.0363934	0.216537	0.0593419	0.282024	0.0553281	0.0651737	0.679751	0.0233272	0.265861
P27605	0.242724	0.528195	0.130536	0.576106	0.337208	0.557442	0.999644	0.173882	0.118753	0.159198
G3V798	0.279862	0.00132126	0.000105913	7.37325e-06	1.4546e-05	0.0494652	0.00011636	0.166201	0.619031	0.977145
Q9JHW0	0.0401418	0.00278283	0.0107604	0.00109608	0.0117521	0.0130215	0.00357238	0.821967	0.21568	0.795229
F1M8K0	0.00299842	0.00150435	0.189438	0.0239114	0.130331	6.08459e-05	0.000790027	0.427683	0.121963	0.988138
A0A140TAE0	0.356818	0.0596858	0.228581	0.134058	0.363433	0.255633	0.145226	0.752617	0.0347012	0.0821659
D3ZHG3	0.000156623	0.000908443	0.183855	0.0224928	0.0643769	4.1777e-05	0.000582746	0.60767	0.0515236	0.825245
D3ZX87	0.0629194	0.000433143	0.00868846	0.000374971	0.000623918	0.0110307	5.93306e-05	0.377928	0.415342	0.86416
Q6PDV7	0.0691306	1.49841e-06	0.042207	0.000202397	0.00806621	0.0220212	0.000357391	0.604087	0.0690561	0.191747
Q8K3F3	0.089398	0.000160584	0.019418	0.00019949	0.0017497	0.0172567	0.000102963	0.368026	0.162883	0.566495
P63100-2	0.400367	0.0511381	0.00663753	0.00334463	0.000366224	0.223229	0.0172458	0.0691059	0.757413	0.326093
D3ZN95	0.0535805	0.0155897	0.00816793	0.00332746	0.00746643	0.00232705	0.000432194	0.761509	0.587763	0.226588
D3ZZR5	0.393949	0.0775845	0.858757	0.454997	0.716817	0.232341	0.165019	0.806214	0.357571	0.0475864
Q6PCU4	0.948549	0.92784	0.656985	0.670712	0.235347	0.702409	0.811689	0.047043	0.142049	0.378342
P60901	0.0203405	0.000745897	0.0191576	0.00247111	0.00689099	0.0035399	0.000222245	0.70602	0.137931	0.828159
Q712U5-1	0.0291081	0.211834	0.721602	0.564781	0.98439	0.0833096	0.428296	0.0692895	0.0749288	0.966152
O35264	0.723177	0.697442	0.239937	0.757941	0.814721	0.681743	0.93555	0.539086	0.605679	0.0107611
D3ZFY8	0.15333	0.00146609	0.0181804	0.00145367	0.00148589	0.03961	0.000462624	0.281749	0.276035	0.730674
B4F7C7	0.888058	0.972536	0.100273	0.358664	0.227055	0.967224	0.804205	0.379251	0.909932	0.159188
P63245	0.408983	0.0254579	0.000117639	0.000188471	7.2326e-06	0.102637	0.00169036	0.0712699	0.976401	0.483027
G3V9R0	0.2879	0.0656056	0.647589	0.122807	0.139266	0.362672	0.13672	0.287846	0.346047	0.231617
G3V818	0.382736	0.0103463	0.0285732	0.00235937	0.00801481	0.236775	0.0213698	0.184292	0.175024	0.235865
D3ZKW6	0.00607343	0.00523745	0.571734	0.133511	0.421287	0.000610755	0.00757848	0.231006	0.00668273	0.337847
Q6P7Q4	0.81544	0.455822	0.637705	0.820546	0.817432	0.855273	0.617414	0.419946	0.825888	0.0112131
Q6P6R2	0.235965	0.0527511	0.004607	0.0122149	0.0264767	0.0913958	0.0314547	0.788629	0.473442	0.545735
F2Z3T9	0.227691	0.76251	0.412745	0.617256	0.616697	0.251796	0.492083	0.605465	0.508078	0.294228
A0A0H2UHG0	0.028523	0.00155956	0.314933	0.0596776	0.288783	0.0123492	0.0161797	0.404779	0.00614822	0.100039
Q6P7P5	0.213113	0.00951128	0.00576965	0.00109421	0.00446624	0.0269378	0.00170643	0.555139	0.602383	0.423486
D4AEP0	0.0237258	0.0252393	0.0474576	0.0465141	0.145982	0.00403168	0.0141156	0.359052	0.0960341	0.494598
Q8K1Q0	0.281234	0.425896	0.800509	0.61381	0.638373	0.30075	0.406588	0.510809	0.967563	0.146762
Q04462	0.462748	0.688637	0.679314	0.529729	0.607546	0.968112	0.50848	0.417073	0.440906	0.385246
P97536	0.928653	0.595351	0.384251	0.851028	0.525399	0.923857	0.933423	0.664999	0.0593235	0.000195886
Q641Z6	0.510537	0.0084346	0.000126701	8.27492e-05	0.000553768	0.155774	0.00462473	0.21338	0.510621	0.895347
D3ZJ92	0.0624793	0.685142	0.510666	0.58163	0.404572	0.104849	0.630536	0.0435334	0.0723914	0.807093
Q5D023	0.118452	0.218653	0.238082	0.288071	0.511684	0.0827608	0.206023	0.364774	0.0104644	0.89306
A0A0G2JZI0	0.34972	0.828379	0.368609	0.458322	0.146185	0.623553	0.544935	0.0262998	0.193184	0.671848
A0A0G2K571	0.094121	0.000287818	0.00330257	5.18698e-05	0.000219104	0.00598871	4.98808e-07	0.322354	0.365994	0.95676
F1M779	0.598294	0.0138854	0.00055527	0.000360946	0.000898932	0.167153	0.0043244	0.1435	0.573223	0.599005
P62914	0.0212591	1.39073e-05	0.0126291	0.000118903	0.000751368	0.00185921	5.64758e-07	0.523511	0.234061	0.994242
B0BNL2	0.231174	0.0202513	0.00121513	0.000558919	0.000571601	0.0868453	0.0078523	0.195786	0.676448	0.536152
Q6P686	0.134442	0.00613365	0.0325595	0.0017403	0.00307007	0.0751274	0.00446205	0.208079	0.308604	0.62834
D3Z9M5	0.583032	0.199042	0.0210542	0.0403471	0.0092498	0.885111	0.110129	0.020608	0.485329	0.819357
Q5XIG8	0.625668	0.0133955	0.00974327	0.00101199	0.00125329	0.358168	0.0221868	0.076263	0.892886	0.813635
Q5BJU0	0.188335	0.013615	0.422043	0.0520137	0.205041	0.0749872	0.0316331	0.965655	0.362	0.305205
D4A8T3	0.683508	0.0726785	0.810951	0.215143	0.215509	0.440777	0.0865154	0.257853	0.844264	0.0550829
D3ZIE1	0.0194964	5.04994e-06	0.0381884	0.00128617	0.0201749	0.0032689	0.000135472	0.911094	0.0380967	0.485219
A0A0H2UHF6	0.0168369	0.00224805	0.00314101	0.000895387	0.0102588	0.00126665	0.000566369	0.894141	0.193095	0.504577
P21708-2	0.935763	0.0239154	0.256363	0.0281569	0.0671894	0.566135	0.074234	0.130766	0.464917	0.013137
F1LMA7	0.652234	0.433152	0.152698	0.158767	0.0736974	0.421993	0.20795	0.298188	0.264455	0.0663713
G3V8Q1	0.429515	0.333476	0.508517	0.703998	0.971021	0.837038	0.805211	0.954507	0.261355	0.0979614
B2RYP4	0.876513	0.145598	0.255354	0.0795628	0.0443342	0.902182	0.14676	0.0298385	0.915952	0.190833
Q6AY20	0.196199	0.533591	0.0624193	0.497093	0.174201	0.415872	0.965048	0.0708071	0.0152091	0.0151466
Q07266	0.250668	0.19832	0.904084	0.439503	0.844068	0.386408	0.483164	0.614988	0.0198872	0.0373292
B1H282	0.0923916	0.159095	0.846334	0.641594	0.835464	0.23549	0.529483	0.177602	0.00160916	0.0858138
P62628	0.0038059	0.00184179	0.0674459	0.00590536	0.0332171	0.0011204	0.0018314	0.847352	0.0364079	0.843092
G3V6P2	0.810758	0.348326	0.280444	0.178793	0.317848	0.611787	0.450114	0.633353	0.943293	0.971721
F8WG91	0.31856	0.0105405	0.521198	0.0747201	0.242704	0.252648	0.0840523	0.722714	0.0972031	0.00885035
Q31258	0.0157535	0.0185907	0.590491	0.19444	0.263709	0.00798864	0.0133692	0.650281	0.130968	0.726626
A1A5P0	0.351996	0.0246722	1.40058e-05	0.000130846	6.30865e-06	0.0774033	0.00156719	0.102482	0.984693	0.315797
A0A0G2K751	0.00226908	0.0789046	0.80455	0.366712	0.894603	0.00193628	0.102425	0.0335557	0.0624222	0.88884
A0A0G2JSI1	0.03452	0.000377556	0.130028	0.00564323	0.0342725	0.0173018	0.00230953	0.740904	0.0507468	0.171381
Q5I034	0.0103649	5.28622e-05	0.0265373	0.00109623	0.00771522	0.000269683	4.26603e-06	0.83669	0.144957	0.878065
D4AEK9	0.211466	0.0828381	0.00348778	0.0125678	0.0231677	0.0448814	0.0235365	0.86138	0.901439	0.0502447
D3ZX38	0.211466	0.00275547	0.0166024	0.000635228	0.000181653	0.0636444	0.00038179	0.129618	0.812168	0.908044
Q6AYR1	0.482066	0.337563	0.00431364	0.0434908	0.0193195	0.150722	0.0626919	0.362337	0.420138	0.0286419
D3ZD09	0.211915	0.0283167	0.0729549	0.00924554	0.0131271	0.0556524	0.00721717	0.390061	0.950137	0.433181
A0A0G2QC06	0.462389	0.665881	0.0242049	0.0713191	0.0136895	0.76945	0.38526	0.00808489	0.105459	0.230632
D3ZPR0	0.0174574	0.00161584	0.223734	0.0220607	0.0958971	0.00603271	0.00628814	0.696534	0.111973	0.902653
F1MAA7	0.00639593	0.0115274	0.125813	0.048689	0.10918	0.00123559	0.00350852	0.490487	0.203076	0.488173
A9CMB8	0.0950832	0.862576	0.294036	0.429567	0.412739	0.233069	0.812085	0.0826311	0.561674	0.56142
A0A0H2UHT6	0.0945693	0.00569297	0.00172369	0.000127924	0.00142169	0.0260121	0.00186043	0.436672	0.288381	0.782046
P05370	0.408177	0.00986648	2.71965e-05	1.44943e-05	0.00011482	0.0878912	0.00172321	0.158863	0.61581	0.961706
Q71UE8	0.0290326	4.85552e-05	0.00219963	1.23347e-05	0.000460671	0.00154939	2.12579e-07	0.524445	0.192683	0.93084
Q6AY58	0.000537344	5.00261e-06	0.110437	0.00465471	0.0323015	3.80015e-05	2.24934e-05	0.73437	0.0270365	0.701853
P09527	0.135853	0.000729107	0.00208223	8.13426e-05	0.00138068	0.00842573	1.55354e-05	0.460559	0.378732	0.836814
Q5XIP6	0.0180855	0.0520469	0.821587	0.278129	0.535728	0.03969	0.0971695	0.317244	0.1683	0.987535
Q06647	0.0251067	4.52082e-05	0.0138437	7.6024e-05	0.000475196	0.00310177	9.16134e-07	0.390236	0.234319	0.83803
Q9WV25-1	0.157594	0.840449	0.35291	0.325836	0.29554	0.190019	0.884259	0.0664128	0.499421	0.497064
A0A0H2UHT5	0.357076	0.00223871	0.00408127	0.000287867	0.00167477	0.143507	0.00420703	0.179249	0.230651	0.219181
Q5VLR5	0.223013	0.83323	0.0500499	0.116866	0.0266117	0.441031	0.61007	0.000468022	0.165128	0.680819
P84079	0.541626	0.526418	0.31291	0.49889	0.482113	0.443136	0.404766	0.896944	0.827372	0.586065
P62870	0.0768361	0.00104624	0.0502356	0.00416578	0.0628196	0.0248329	0.00974809	0.777124	0.0359437	0.554745
Q4KLH4	0.326403	0.0173246	0.392581	0.0869123	0.0984529	0.214602	0.0305507	0.449486	0.219624	0.136681
P60841	0.0674454	0.000406373	0.00398335	6.5958e-05	0.000923314	0.00208897	7.28271e-07	0.526958	0.462525	0.74459
P62494	0.160912	0.000154575	0.00251983	8.35056e-07	8.07565e-05	0.0338672	6.33802e-05	0.20437	0.28262	0.591755
G3V834	0.27639	0.135958	0.175829	0.0888161	0.0213673	0.322399	0.0862378	0.106429	0.858066	0.677675
P05712	0.0835976	0.0506174	0.0484453	0.0347444	0.0450071	0.0585851	0.0321137	0.761049	0.0892889	0.944822
A0A0U1RRZ5	0.0929924	0.000737767	0.00561044	0.000192977	0.00626004	0.0134845	0.000543451	0.719879	0.223262	0.791142
Q63768	0.105388	0.0369719	0.0374147	0.0401584	0.0514075	0.0371898	0.0216799	0.961447	0.521038	0.343357
Q3KRC3	0.130843	0.206158	0.982882	0.629184	0.671526	0.134874	0.199738	0.51101	0.130204	0.916026
D3ZSL2	0.643395	0.115742	0.00303109	0.0116639	0.00848403	0.19139	0.0220308	0.175491	0.601451	0.607565
P23514	0.516936	0.919751	0.23102	0.562657	0.639082	0.472401	0.748056	0.624838	0.75054	0.846934
Q7TP40	0.0344906	0.000453467	0.00465689	0.000415298	0.00290943	0.000891429	5.20196e-06	0.808333	0.340297	0.586353
G3V7G0	0.149147	0.273436	0.785318	0.788806	0.735379	0.355952	0.719106	0.095435	0.0325175	0.486002
G3V6S5	0.673816	0.0570301	0.826485	0.222289	0.328093	0.55295	0.179048	0.541772	0.31737	0.0525161
P41350-1	0.272343	0.00177911	0.00935141	0.000133788	0.000485087	0.108739	0.00228991	0.17798	0.867911	0.979123
G3V9P0	0.560851	0.0357575	0.000134371	0.000380852	6.97056e-05	0.13136	0.00227407	0.068587	0.638635	0.551159
G3V8C6	0.000439344	0.0360528	0.560662	0.207588	0.591882	0.00252709	0.0860511	0.091442	0.00664509	0.995696
Q9ERA7	0.682887	0.00787166	0.00627169	0.000438491	0.000897509	0.146364	0.00156214	0.113643	0.785212	0.724602
Q00238	0.664638	0.416843	0.00921064	0.0489425	0.00569553	0.883008	0.27413	0.00328596	0.360556	0.729078
Q4KLI7	0.304748	0.038473	0.397182	0.16033	0.537928	0.160405	0.126927	0.489064	0.0340442	0.0379111
D4AE96	0.135165	0.275666	0.509694	0.75565	0.92311	0.241703	0.435146	0.615648	0.487253	0.867671
B6ID08	0.0699258	0.00273303	0.0154945	0.0020575	0.00939056	0.00389642	0.000142209	0.760297	0.637869	0.690103
O08557	0.327961	0.0234698	7.23536e-05	0.00011849	2.39515e-06	0.111452	0.00226838	0.0567701	0.983798	0.563887
P60123	0.157961	8.47216e-05	0.00397361	6.43403e-06	0.000153574	0.0484373	0.000189694	0.255802	0.386424	0.760635
A0A0G2K681	0.446877	0.655188	0.191929	0.350042	0.308871	0.188105	0.259289	0.924949	0.73746	0.0276364
P14408	0.823072	0.183696	0.172208	0.114722	0.265876	0.812988	0.433273	0.665464	0.12468	0.19579
D3ZZT9	0.0451017	0.000838466	0.0374187	0.00216126	0.00721144	0.00231339	2.71745e-05	0.632967	0.275547	0.981687
P13803	0.94501	0.828672	0.444664	0.974426	0.891576	0.940303	0.841229	0.370401	0.514814	0.468125
D3ZPN7	0.0608105	6.92976e-06	0.0110919	6.32915e-06	0.00039488	0.00895205	3.22412e-06	0.337532	0.312615	0.619026
O35889	0.0104059	0.000303576	0.0132572	0.000467053	0.00274001	0.00434478	0.000292714	0.628412	0.110395	0.953649
B5DES0	0.402611	0.0069421	0.00144561	0.000736815	0.00268994	0.153632	0.00789782	0.258877	0.232692	0.43855
Q62658	0.517521	0.349475	0.438684	0.261931	0.307991	0.764632	0.507228	0.154452	0.570643	0.0140701
Q5XI29	0.841841	0.160527	0.121291	0.0968015	0.103344	0.902653	0.254284	0.209976	0.599126	0.174845
Q62632	7.31091e-06	0.0251006	0.502846	0.224008	0.53124	6.31161e-06	0.0190527	0.066077	0.0163928	0.800683
F1LN42	0.0693825	0.000274851	0.00957145	0.000373523	0.000524362	0.0157376	3.56804e-05	0.32425	0.282811	0.761536
P29314	0.000550016	1.18241e-05	0.159982	0.00603271	0.0358379	0.000205808	0.000119671	0.826551	0.0411824	0.622404
F1LNF7	0.335827	0.0395022	0.511107	0.183066	0.277956	0.360907	0.137346	0.857723	0.429557	0.176537
P13221	0.909535	0.0711795	0.0254462	0.00757178	0.0176459	0.580142	0.097923	0.0961989	0.981111	0.405927
A9CMB7	0.313082	0.622419	0.0286837	0.144678	0.0610794	0.991952	0.301417	0.0799304	0.179529	0.322844
A0A0G2JZG7	0.269592	0.838807	0.19772	0.356595	0.100467	0.339257	0.852794	0.00611046	0.148294	0.461988
D4A4T0	0.188752	0.089058	0.0981777	0.0470827	0.106129	0.0479019	0.0298934	0.801145	0.573478	0.889974
O55096	0.0572917	0.0163644	0.0508078	0.0236588	0.0581278	0.00431412	0.00297092	0.893014	0.126453	0.740882
Q68G33	0.0162448	0.00618543	0.264385	0.0409415	0.0514055	0.00684887	0.00316729	0.944422	0.214735	0.736272
G3V8Q6	0.440717	0.130465	0.00418633	0.0097556	0.00788597	0.0927678	0.0171947	0.258175	0.963498	0.360227
E9PT66	0.774805	0.0695633	0.133759	0.0282113	0.0219052	0.256642	0.0199862	0.12178	0.901406	0.747157
D4A510	0.943453	0.114044	0.95952	0.334391	0.590867	0.715334	0.329879	0.798993	0.470628	0.0516706
B5DFK1	0.921268	0.213721	0.110155	0.0550342	0.0483722	0.346061	0.0829041	0.166796	0.620172	0.613964
F1LPS8	0.192513	0.472642	0.49178	0.382169	0.462436	0.0776987	0.203085	0.740471	0.891458	0.145846
P62282	0.206413	0.00290645	0.00214737	2.79682e-05	2.59949e-05	0.0599505	0.00048973	0.147532	0.974245	0.58166
Q6P9U0	0.120745	0.00151954	0.00822548	0.000602293	0.00604805	0.0135612	0.000321557	0.597018	0.122373	0.639167
A0A0G2K6X9	0.240177	0.00063147	0.00247565	1.25025e-06	7.72086e-06	0.0723201	0.000257347	0.0890525	0.670895	0.803858
A0A0G2K0X4	0.107212	8.49759e-05	0.0224839	0.00047584	0.00357194	0.0184492	0.000103039	0.532714	0.405815	0.764396
D3ZD11	0.0572431	0.000782966	0.00720862	0.000335869	0.00144954	0.00718986	9.5412e-05	0.553768	0.484882	0.688301
Q499R7	0.870347	0.713723	0.0483031	0.194096	0.113745	0.624681	0.326674	0.340159	0.0860848	0.0255231
P50411	0.0492284	0.00270919	0.000381877	5.98758e-05	0.0006456	0.00350458	9.07996e-05	0.531793	0.420055	0.518639
Q5U2U7	0.999969	0.0440204	0.000167276	0.00074	5.3263e-05	0.390784	0.0124951	0.0191854	0.787358	0.925305
Q6AY21	0.991496	0.375976	0.115978	0.288989	0.265801	0.696293	0.371526	0.618691	0.852117	0.79878
Q9Z2X5	0.875726	0.443691	0.0692181	0.14959	0.0758697	0.825974	0.358997	0.210712	0.859347	0.561755
G3V6I9	0.0484781	0.000117069	0.0465554	0.00180272	0.00908626	0.00572574	5.87081e-05	0.717136	0.328841	0.775207
A0A0G2JST3	0.735958	0.225753	0.0588103	0.0269277	0.0175099	0.731279	0.129684	0.0190507	0.635369	0.762807
A0A0G2JW90	0.601777	0.00441034	0.0165853	0.000380137	0.000498067	0.353365	0.00891345	0.0364436	0.702385	0.27556
P14604	0.441367	0.85998	0.0406184	0.268448	0.276558	0.950372	0.563852	0.512038	0.49351	0.358476
A0A0G2K9A2	0.023772	0.00423471	0.0556794	0.0161857	0.0820394	0.00587161	0.00577674	0.631667	0.00535038	0.66184
A0A0G2K9V6	0.0659983	0.000181714	0.00284318	2.3726e-05	0.000816593	0.0110363	6.71118e-05	0.420454	0.241188	0.676338
D4AB03	0.808522	0.245343	0.00089226	0.00954077	0.000622739	0.455251	0.0780923	0.0289017	0.448582	0.129675
G3V7I0	0.904202	0.128303	0.353904	0.0919409	0.0539137	0.843776	0.174077	0.0372412	0.860445	0.168555
P61354	0.0188417	0.000746202	0.0111374	0.000344787	0.00516403	0.0018362	0.000246873	0.891221	0.206851	0.517371
M0R5N4	0.00104353	0.00235076	0.430087	0.0641563	0.234872	5.3029e-05	0.0028397	0.288198	0.0811435	0.950045
Q71SA3	0.119318	0.00549578	0.0215398	0.00286758	0.00302672	0.0486944	0.0017417	0.40338	0.81857	0.621306
Q5XI81	0.293336	0.215639	0.928597	0.518163	0.878659	0.422177	0.647956	0.185881	0.0165785	0.169473
P00173	0.0925359	0.00268661	0.0294206	0.00652352	0.030848	0.0592881	0.0106145	0.766451	0.0713218	0.318854
P18421	0.398212	0.995806	0.973935	0.701189	0.433458	0.574158	0.782354	0.0610198	0.0522902	0.899832
B5DF65	0.0400376	0.0374168	0.109766	0.102255	0.288644	0.00791148	0.0258717	0.370535	0.0347952	0.634126
Q63584	0.12552	0.00411656	0.000720517	7.3978e-05	0.00019613	0.0331808	0.000819365	0.242924	0.675413	0.716371
Q7M079	0.00646005	0.0288151	0.525727	0.206091	0.478062	0.00597992	0.0497161	0.180492	0.0006185	0.693444
P63170	0.326234	0.00401855	0.000440756	2.39708e-06	3.24236e-05	0.106761	0.00165771	0.11438	0.590199	0.994482
Q810U0	0.25943	0.00197478	1.33517e-05	1.13592e-07	2.09205e-06	0.0357912	5.32004e-05	0.156953	0.749168	0.763484
Q5RK17	0.335346	0.185618	0.0494956	0.0487708	0.0124843	0.24296	0.0728666	0.148382	0.965878	0.260402
B5DFN4	0.315006	0.148298	0.445093	0.185361	0.177819	0.251211	0.0934183	0.36857	0.957315	0.404342
P10888	0.0936326	0.00935068	0.0425971	0.0118498	0.00502197	0.0365121	0.00192007	0.348174	0.741518	0.689261
P84817-1	0.451223	0.950617	0.0460553	0.222808	0.0828785	0.874484	0.583969	0.0493837	0.101469	0.0813362
Q6MG49	0.777278	0.56969	0.021984	0.0967068	0.061335	0.546722	0.18564	0.222838	0.194006	0.151277
P28042	0.434771	0.00457833	0.00181219	6.78456e-05	2.47885e-05	0.110224	0.000903092	0.0953754	0.82317	0.781994
Q5BJP4	0.187574	0.410322	0.0670332	0.0781776	0.0766055	0.654454	0.412404	0.0681222	0.359681	0.933078
D3ZW55	0.0182228	0.0363132	0.559505	0.207354	0.208666	0.00918509	0.0160282	0.745506	0.297266	0.712422
Q6P3E1	0.198246	0.00427036	0.0022164	0.000210408	0.000115871	0.0252062	5.70058e-05	0.193246	0.985182	0.633761
G3V8T5	0.499147	0.685556	0.255684	0.867416	0.801418	0.485909	0.917937	0.491284	0.604354	0.00368344
Q99J82	0.704232	0.697733	0.00680991	0.142662	0.12536	0.894414	0.46985	0.441883	0.664022	0.301412
Q01986	0.027508	1.23971e-05	0.0197011	0.000355544	0.00586948	0.000848784	1.15431e-06	0.824345	0.115291	0.789655
Q5XIF4	0.854861	0.189824	0.0438429	0.0491959	0.01956	0.561	0.085755	0.0456278	0.852464	0.638763
Q5U211	0.0108894	0.0135369	0.0878623	0.0305743	0.175699	0.000960334	0.0125638	0.270149	0.0414671	0.560791
M0RCY2	0.0552453	0.316606	0.528958	0.809981	0.862422	0.0415175	0.270938	0.168848	0.303195	0.774552
D4A3E1	0.381928	0.00218648	2.46616e-05	1.1223e-07	1.26646e-05	0.0950095	0.000765117	0.128703	0.506633	0.847425
G3V741	0.436125	0.00449216	5.75866e-05	4.96879e-07	5.78779e-07	0.150315	0.00169088	0.0531958	0.697989	0.938314
B2RZ37	0.375753	0.0242378	0.221232	0.0604139	0.205973	0.34317	0.132388	0.804091	0.203306	0.0670145
F1LPG9	0.12517	0.118347	0.86587	0.415603	0.422378	0.300093	0.238968	0.984632	0.19195	0.480903
P23965	0.751434	0.21519	0.242828	0.222302	0.498286	0.542605	0.395297	0.947566	0.310529	0.219329
D4A914	0.120052	0.00968263	0.611452	0.133973	0.334853	0.0426545	0.0335959	0.58854	0.0886213	0.318216
Q8K5A9	0.014204	0.00313964	0.0664686	0.0152861	0.0793106	0.00116079	0.00249888	0.52387	0.0566013	0.802855
G3V913	0.137309	0.146319	0.693662	0.266429	0.182218	0.274481	0.154005	0.374966	0.327766	0.416272
D4A644	0.0178341	1.45302e-05	0.0451335	0.001498	0.0127473	0.00894146	0.000391241	0.766429	0.0358133	0.269638
Q5U1X1	0.354936	0.0188157	0.0116522	0.0119481	0.0539707	0.0879003	0.0188638	0.865974	0.291058	0.592816
Q6P791	0.939378	0.930734	0.435043	0.484518	0.542287	0.93386	0.995816	0.632625	0.773435	0.580524
P63281	0.00504984	0.0472761	0.62627	0.216748	0.497942	0.00235668	0.0437014	0.282639	0.121802	0.989279
Q4V8H8	0.576787	0.988819	0.672786	0.766222	0.314467	0.623441	0.706816	0.0783805	0.199009	0.92208
G3V8B6	0.472898	0.470552	0.548913	0.910575	0.885123	0.755678	0.686966	0.835505	0.0873469	0.106495
D4A8G7	0.297523	0.00313709	0.0621768	0.0049104	0.00666952	0.050977	0.000500091	0.288038	0.856489	0.75978
B0BN74	0.702333	0.0748516	0.000118794	0.000767566	6.19975e-05	0.291574	0.0208397	0.0431421	0.836318	0.400474
P18422	0.564964	0.173059	0.00261942	0.0121576	0.0123168	0.366098	0.105626	0.234096	0.714467	0.618155
B2RYL3	0.0414528	0.0211371	0.0138744	0.0140722	0.0560538	0.0121004	0.0132442	0.916498	0.144567	0.983811
P16636	0.110497	0.703406	0.146132	0.14426	0.052259	0.266974	0.67691	0.00041463	0.0708915	0.877091
Q5XID1	0.765869	0.174894	0.128245	0.0501625	0.104036	0.980464	0.284751	0.135199	0.671693	0.088254
A0A0G2K5G9	0.460807	0.0326214	6.66079e-05	0.000553071	0.000916794	0.13995	0.0110789	0.254267	0.953039	0.432328
Q6P9X1	0.682643	0.139112	0.81131	0.370311	0.356176	0.618326	0.221077	0.266066	0.620136	0.0559202
P09606	0.00339154	0.000333459	0.10705	0.015857	0.0506787	0.000466358	0.00041245	0.758501	0.0400411	0.746357
D3ZUL1	0.0364602	0.000485972	0.0108637	0.000814144	0.00154411	0.00558987	5.0866e-05	0.537094	0.318764	0.859782
O08779	0.0304688	0.545243	0.105438	0.449353	0.289582	0.0934828	0.638807	0.025103	0.181436	0.927069
D3ZCL3	0.264304	0.0457606	0.0114964	0.0044328	0.00413495	0.161163	0.0314595	0.276065	0.997836	0.325875
Q9JMJ4	0.0178603	9.76664e-05	0.032111	0.000770356	0.00435782	0.00311809	5.22051e-05	0.56794	0.0994451	0.626293
A0A0G2K6I4	0.320234	0.207898	0.151237	0.153079	0.17417	0.414702	0.282919	0.829169	0.574844	0.654238
Q5M9I5	0.235127	0.0040086	0.0392347	0.00196633	0.0274186	0.0680869	0.00792516	0.543564	0.229634	0.269073
F1LQ55	0.000472109	0.0925216	0.717715	0.395524	0.613578	0.00100467	0.0574744	0.1189	0.228061	0.348954
D3ZG88	0.12834	0.00112328	0.101352	0.00348177	0.00690423	0.0391947	0.000850605	0.241947	0.325056	0.326126
Q9WUC4	0.0119946	8.93994e-05	0.00933039	0.000273337	0.00269854	0.00021045	6.38576e-08	0.754098	0.153692	0.970506
B5DEP7	0.322368	0.196213	0.913769	0.389148	0.245387	0.600164	0.302563	0.28536	0.700718	0.393097
Q5U2S7	0.40015	0.267187	0.0519503	0.0832985	0.0669069	0.843474	0.306787	0.0876639	0.839301	0.330288
A1L1J8	0.276533	0.266547	0.00847771	0.0754125	0.0489044	0.0791521	0.0626678	0.771951	0.777656	0.0220968
A0A096P6M7	0.140503	0.0111848	0.00327881	0.00127014	0.000141814	0.0340006	0.000514052	0.177085	0.955918	0.420087
D3ZUV3	0.125728	0.601515	0.126683	0.465208	0.409653	0.315742	0.745304	0.209302	0.2259	0.370638
P83941	0.590067	0.218859	0.0136733	0.037242	0.0111089	0.386491	0.10424	0.207858	0.956534	0.17057
Q923V8	0.00378696	0.00211093	0.232688	0.0213311	0.0646616	0.00458283	0.00475401	0.901729	0.0997313	0.949832
D3ZQI1	0.855374	0.138685	0.0372705	0.014817	0.00328169	0.638136	0.0541457	0.00418166	0.358593	0.75226
A0A0G2KAZ7	0.1323	0.0264996	0.609583	0.249394	0.399813	0.0653921	0.048624	0.588851	0.0653233	0.291054
B5DF91	0.0200102	0.0466634	0.713536	0.342426	0.569302	0.00837352	0.0565023	0.224184	0.0229493	0.802943
B2RYU7	0.111239	0.00230259	0.000627238	0.000135015	0.00330086	0.0074611	0.000219092	0.652769	0.305195	0.89031
B4F7A5	0.184542	0.0392436	0.904202	0.284259	0.367805	0.114005	0.063002	0.997883	0.576962	0.4096
Q5U2U2	0.00627651	0.00455279	0.416177	0.0462516	0.133466	0.00293931	0.00695868	0.802101	0.124351	0.834267
D4A1B2	0.0125222	0.0123611	0.497166	0.134716	0.482132	0.00380403	0.0306745	0.143125	0.0851363	0.905519
D3ZTL0	0.61897	0.625624	0.322739	0.619297	0.592441	0.709948	0.825375	0.487045	0.39791	0.367981
G3V8Q8	0.219191	0.00822983	0.365871	0.0653183	0.167786	0.097574	0.0196307	0.881928	0.0618982	0.0519378
P62246	0.129121	0.0166344	0.00152715	0.00087891	0.000728704	0.0538844	0.00478571	0.306251	0.68478	0.353322
B5DEY8	0.0901881	0.0003577	0.00538686	0.000230476	0.00708966	0.010736	0.000558772	0.867879	0.182838	0.94051
Q5U2U3	0.180651	0.065575	0.0185978	0.0358426	0.142559	0.0472263	0.0447861	0.676135	0.100947	0.957952
Q4KLJ0	0.113542	0.0224086	0.167426	0.0457854	0.209836	0.0220649	0.0232678	0.616644	0.45787	0.909626
D4A9D8	0.880802	0.765404	0.344474	0.909718	0.810147	0.95563	0.914144	0.989677	0.868568	0.527354
O55158	0.167548	0.140346	0.909182	0.501688	0.453006	0.327943	0.237481	0.839499	0.745859	0.584461
A0JPJ7	0.277152	0.00823803	7.35636e-06	5.45091e-05	0.000131865	0.0446791	0.000885316	0.267943	0.635958	0.592257
D4A4T9	0.042502	0.701653	0.479127	0.562461	0.285993	0.0802846	0.707381	0.00173554	0.261322	0.503292
G3V6D9	0.00363226	0.00098241	0.628007	0.109156	0.279278	0.00205528	0.00555493	0.394726	0.0193171	0.35708
D3ZC82	0.908593	0.0519033	0.00506567	0.00187306	0.000296664	0.469929	0.0270761	0.0347276	0.587243	0.577731
Q9QVC8	0.170526	0.056632	0.585427	0.439025	0.679316	0.32176	0.254068	0.950498	0.0595993	0.0110799
D4A1R8	0.0145919	0.00026761	0.178724	0.0107061	0.0987717	0.000948045	0.00100222	0.667439	0.0125203	0.336737
A0A0H2UHH9	0.863252	0.197977	0.00246385	0.0139693	0.00686251	0.410091	0.0485511	0.0755677	0.317637	0.542623
P18395	0.0306302	0.00218407	0.378208	0.0536459	0.0895033	0.00714409	0.0011861	0.93881	0.172659	0.445826
D4AD70	0.0895613	0.758213	0.864084	0.736418	0.390069	0.140794	0.832988	0.0023935	0.0611333	0.426987
D4A9P7	0.232484	0.00740807	0.00989099	0.000696668	0.00404192	0.0257704	0.000681599	0.417492	0.813675	0.702902
Q4V7C6	0.186505	0.00042095	0.00328684	7.35858e-06	0.000502229	0.0406622	0.000361094	0.300676	0.440199	0.811104
B1WC26	0.652397	0.00775048	0.000155017	1.27355e-05	3.08276e-05	0.162541	0.00147314	0.0707848	0.951262	0.969593
B2RYG5	0.096016	0.0706819	0.101821	0.0637128	0.107842	0.00829615	0.00967942	0.887123	0.930584	0.33315
Q5U214	0.802669	0.236337	0.719489	0.572735	0.777556	0.963445	0.490175	0.548805	0.289676	0.000437884
P32551	0.800196	0.996166	0.771182	0.940515	0.631933	0.819841	0.791324	0.284107	0.421672	0.765997
P17078	0.314382	0.00174768	0.001587	2.01096e-05	0.000150985	0.118264	0.0015603	0.155765	0.503535	0.708526
A0A0G2K9L2	0.0149128	0.000237029	0.0167218	0.000244126	0.00421082	0.00117578	2.071e-05	0.74631	0.147417	0.978272
A0A0G2K121	0.10085	0.342195	0.816304	0.92945	0.584919	0.0449273	0.351	0.0350844	0.19614	0.725903
D3ZWF5	0.0714265	5.47378e-05	0.00485976	4.51318e-05	0.00059122	0.00367326	3.1304e-08	0.428624	0.257343	0.738769
Z4YNF4	0.736047	0.0516077	2.21326e-05	0.000349033	3.35088e-05	0.372165	0.0191288	0.0369582	0.815541	0.712659
A2VD09	0.0323708	0.00254926	0.0692394	0.00998514	0.0490407	0.00162718	0.000673155	0.801134	0.218142	0.868358
P62864	0.149551	0.000110412	0.00776228	4.12686e-05	6.64421e-05	0.0322075	1.49904e-05	0.143143	0.402277	0.524394
M0R9Q1	0.433487	0.730609	0.130599	0.645952	0.306552	0.536393	0.999734	0.222014	0.373472	0.315915
P27008	0.586722	0.474301	0.232758	0.174208	0.189775	0.75475	0.303363	0.314319	0.395971	0.539153
G3V9N7	0.247928	0.0999022	0.820755	0.219602	0.470043	0.183296	0.159991	0.977399	0.167304	0.221072
P25093	0.627196	0.234783	0.455658	0.686688	0.728066	0.670834	0.404886	0.596806	0.25281	0.0213165
D3ZMS0	0.0448256	0.000378104	0.176874	0.0129559	0.08601	0.0270353	0.00664781	0.895209	0.00566944	0.140083
G3V7V5	0.0798829	0.0255518	0.292303	0.0405721	0.0687404	0.083041	0.0341253	0.558202	0.178569	0.684318
Q641Y0	0.716151	0.709654	0.464052	0.861595	0.432443	0.837558	0.820134	0.342149	0.295899	0.131602
B4F786	0.111747	0.000476797	0.0264021	0.000635783	0.000411721	0.0250139	3.47222e-05	0.190038	0.528643	0.794278
Q5BK20	0.0448734	0.00841833	0.0255763	0.00477807	0.0224673	0.00308616	0.00130532	0.986246	0.640662	0.293872
Q63965	0.8122	0.637318	0.414978	0.535562	0.9715	0.98056	0.980171	0.562403	0.529492	0.55802
Q66HM2	0.671623	0.528484	0.513916	0.848265	0.673355	0.964077	0.675496	0.388742	0.841196	0.351228
A0A0G2JYA4	0.11411	0.00538113	0.00196268	0.000939617	0.00223788	0.0549747	0.00363597	0.401284	0.357276	0.931213
P15650	0.144851	0.0071311	0.000801823	0.000402759	0.00455201	0.0264877	0.00365244	0.708568	0.330143	0.496617
Q6AY90	0.0266044	0.0024664	0.0153633	0.00348137	0.00523633	0.00173886	5.7445e-05	0.711281	0.564459	0.50229
Q4G063	0.0870955	0.000148774	0.0166662	0.000336847	0.00138226	0.00951124	9.16222e-06	0.366325	0.218635	0.602882
P60825	0.0145871	0.00177991	0.0981592	0.0196988	0.111063	0.000449552	0.00193258	0.384605	0.0544254	0.785676
G3V8T9	0.217938	0.0514053	0.589875	0.191458	0.466902	0.114106	0.103122	0.793644	0.334851	0.138484
D3ZJ08	0.342862	0.0444772	0.00964223	0.0104071	0.0186269	0.271963	0.0617242	0.358084	0.726345	0.850926
B0K010	0.0584224	0.000453306	0.319049	0.0197196	0.0889707	0.0177354	0.00279792	0.992186	0.113199	0.246628
Q66H94	0.0849971	0.2105	0.432159	0.401802	0.497753	0.0376539	0.118363	0.289684	0.572778	0.211524
Q63ZV7	0.115781	0.00214077	0.142614	0.00871996	0.00625903	0.0427386	0.000641357	0.250153	0.553804	0.642353
B4F777	0.0172645	0.00921599	0.236651	0.0516558	0.0617864	0.00213407	0.00140854	0.992349	0.42443	0.579774
F1M8B7	0.0517437	0.000114129	0.00166666	1.01389e-05	0.000283652	0.00301869	3.96876e-07	0.501205	0.449386	0.760819
D4A8X8	0.181045	0.0598838	0.039618	0.048305	0.0733513	0.0630614	0.0399771	0.969829	0.673449	0.264342
Q68HB6	0.054954	0.0524952	0.415284	0.116014	0.230594	0.0452296	0.0623754	0.963261	0.050924	0.422116
P18445	0.778075	0.202804	0.45449	0.248542	0.384896	0.842131	0.544766	0.451689	0.646919	0.0834625
Q91XU1	0.781965	0.0691207	5.11731e-05	0.00209111	0.00072751	0.271293	0.0185919	0.122796	0.85759	0.516452
F1M978	0.00888925	0.00139811	0.279326	0.0379772	0.133896	0.015928	0.0114091	0.800209	0.00605386	0.123405
P08461	0.585045	0.779249	0.142427	0.291738	0.124935	0.525538	0.707006	0.0342152	0.772154	0.599586
A0A0G2K330	0.0363356	0.00494773	0.0487752	0.00694092	0.0709112	0.0112155	0.0093086	0.828387	0.10534	0.638668
G3V9M8	0.00976154	0.0531992	0.473792	0.189557	0.207926	0.00465376	0.0140659	0.681129	0.438224	0.449205
B2RZ27	0.129547	0.0112484	0.025868	0.00616169	0.00182822	0.0400554	0.00104309	0.254391	0.950638	0.555856
Q9QX67	0.00793533	0.00270844	0.0544604	0.021425	0.121005	0.00113439	0.00487817	0.392854	0.0203641	0.873832
Q5XIU9	0.168607	0.286973	0.124155	0.204967	0.489993	0.0716256	0.229274	0.311457	0.375508	0.42576
O88656	0.0284479	4.28371e-06	0.0269864	0.000379053	0.00401634	0.00405801	1.77183e-05	0.679017	0.213485	0.713328
P23928	0.668602	0.243448	0.221322	0.103068	0.148325	0.691312	0.175835	0.172144	0.686691	0.305276
A8QIC3	0.349984	0.0518746	0.00526888	0.00551894	0.000308491	0.21723	0.014567	0.06634	0.731776	0.418812
A0A096MJI4	0.300917	0.978687	0.596491	0.926403	0.833608	0.192178	0.565083	0.528977	0.629388	0.113591
Q6PCT5	0.0231005	4.61215e-06	0.0188523	0.000315841	0.0035273	0.0010061	6.17994e-08	0.728356	0.212006	0.766861
B2RYS2	0.0892815	0.0812566	0.783355	0.289867	0.318085	0.149999	0.104291	0.718732	0.154714	0.0919317
G3V629	0.345954	0.0712803	0.00150229	0.00394655	0.0100734	0.144046	0.0362907	0.54121	0.931421	0.23362
Q75UQ2	0.00167148	0.118947	0.996322	0.50465	0.886634	0.00760213	0.215833	0.0121099	0.00798063	0.984063
A0A0G2K977	0.00132633	0.000644152	0.0372119	0.00394758	0.0152199	2.0292e-05	2.36203e-05	0.85261	0.159935	0.523702
P62912	0.680205	0.930651	0.514178	0.485955	0.215194	0.722184	0.649476	0.0590905	0.452407	0.747439
P63164	0.616516	0.676917	0.834504	0.974494	0.727714	0.988624	0.847477	0.661374	0.486422	0.222048
P35427	0.0955141	7.00426e-05	0.00106388	2.1399e-07	7.64968e-05	0.021234	5.08336e-05	0.309823	0.216076	0.769577
F1LMI3	0.316545	0.0566319	0.112296	0.043134	0.0544645	0.0452928	0.00899557	0.561729	0.969205	0.717337
F1MAA5	0.000509836	5.30303e-05	0.156739	0.0105261	0.0849607	4.19833e-06	0.000117219	0.433425	0.0223854	0.7504
Q7TP34	0.732961	0.0716454	0.767684	0.23852	0.250019	0.596644	0.156428	0.269606	0.68323	0.0153299
Q56A18-4	0.928766	0.432472	0.00393454	0.0765377	0.033841	0.763445	0.286407	0.214952	0.842517	0.340518
G3V803	0.00747702	0.0978423	0.687969	0.707763	0.736066	0.0276927	0.275531	0.00950395	0.00167879	0.618597
A0A0G2K4U6	0.642675	0.629598	0.483459	0.529556	0.452692	0.691437	0.733971	0.29026	0.805046	0.232712
P29419	0.0188995	0.0350746	0.0805114	0.0303172	0.0828488	0.0022075	0.0111771	0.675124	0.368224	0.189245
Q5RKJ9	0.464603	0.00267949	0.00399414	8.35213e-05	0.000121987	0.17095	0.00203711	0.0509796	0.624903	0.39487
D3ZIX4	0.00330667	0.011041	0.168953	0.0768669	0.14935	0.00236587	0.0092059	0.490833	0.0205392	0.934153
G3V679	0.318653	0.0398552	0.029897	0.00337296	0.00481765	0.205982	0.0307055	0.158434	0.648158	0.907141
Q64361	0.844668	0.522159	0.0329701	0.153097	0.0486037	0.548539	0.152106	0.137912	0.309773	0.241025
D3ZZ95	0.182061	0.840452	0.0153389	0.136231	0.0358665	0.442479	0.617076	0.00211373	0.20702	0.923621
Q5XIL4	0.031014	0.00346242	0.0163864	0.00362593	0.00343546	0.00730817	0.000392104	0.550318	0.279789	0.663392
B0BN72	0.0765192	0.0047013	0.0767073	0.00673522	0.00631399	0.0153168	0.000465476	0.43465	0.651552	0.651959
A0A0H2UHZ4	0.343456	0.00565529	0.0322657	0.00286996	0.00551771	0.0629835	0.000714542	0.213745	0.875574	0.519903
P47853	0.000536658	0.0398727	0.685533	0.273073	0.553436	0.00328893	0.0554964	0.249345	0.0182852	0.500158
Q7TP57	0.294366	0.749116	0.153787	0.395034	0.207189	0.779068	0.687837	0.0800497	0.198576	0.296949
G3V8T4	0.284541	0.00256001	2.97141e-05	1.24205e-07	1.43614e-05	0.0520676	0.000377394	0.18044	0.524781	0.846091
B2RYF8	0.363045	0.152201	0.0224122	0.0487722	0.0135696	0.158312	0.0380028	0.257409	0.941027	0.280105
D3ZZW2	0.000724417	0.0019708	0.135179	0.0301525	0.07571	8.49247e-06	0.000266978	0.566071	0.116082	0.743315
P56571	0.74539	0.178598	0.00362092	0.0175165	0.0100904	0.179472	0.0288208	0.283769	0.703296	0.133251
G3V6P8	0.0952148	0.560956	0.0457026	0.435831	0.214356	0.190683	0.78199	0.0634594	0.0947856	0.284774
Q6AYE2	0.156912	0.946486	0.689795	0.773382	0.367956	0.314833	0.924216	0.0390587	0.0655787	0.979289
D3ZJD3	0.0147327	2.42445e-07	0.0456258	0.000376679	0.00871238	0.00248293	1.30102e-05	0.762503	0.0584636	0.289089
Q5BJP2	0.0402999	7.47325e-05	0.0111344	0.000140905	0.00152759	0.00150939	2.96538e-07	0.6153	0.362898	0.833029
B2RZD1	0.35195	0.00316309	0.000148628	1.90086e-05	0.000321566	0.0540259	0.000518553	0.250291	0.421066	0.899712
B0BN94	0.405706	0.0372431	0.0123123	0.00547505	0.00135285	0.197538	0.0150055	0.138722	0.98583	0.404378
D3ZNQ6	0.00338034	0.000296292	0.252185	0.0297019	0.101365	0.00199079	0.0021188	0.568437	0.0152377	0.647132
G3V662	0.521248	0.296682	0.50368	0.931118	0.597114	0.474519	0.592614	0.323208	0.1326	0.00555835
Q52KJ9	0.419381	0.0593809	0.0184265	0.00947258	0.0065921	0.366952	0.0604419	0.0913508	0.925697	0.723518
A0A0G2JXS8	0.0831369	0.0165899	0.00031005	0.000821459	0.00144557	0.0223321	0.00364457	0.572372	0.506288	0.199651
A1L108-1	0.0270261	0.63646	0.228827	0.474094	0.348926	0.107302	0.669958	0.0499944	0.0496955	0.652404
D3ZEB8	0.798464	0.0251138	0.0169009	0.00111938	0.000135983	0.475177	0.0173549	0.00593728	0.986675	0.534733
Q8K3X8	0.987236	0.270913	0.985253	0.495442	0.547202	0.898966	0.565205	0.331085	0.270925	0.0004364
F1LRB8	0.223686	0.627887	0.291269	0.633873	0.199812	0.451692	0.875043	0.021808	0.0441353	0.178691
A0A0G2QC38	0.0445361	1.14744e-05	0.0198265	0.00032669	0.00175354	0.00487937	1.75261e-06	0.456713	0.205131	0.509068
B0BNB2	0.116585	0.442119	0.615172	0.57338	0.937193	0.352102	0.757531	0.26888	0.0845982	0.893782
Q9JM53	0.0188295	2.15633e-06	0.00987382	2.82281e-05	0.00113259	0.00309246	5.29067e-06	0.56262	0.0799152	0.601408
F1M049	0.357841	0.0377088	0.0580669	0.0186916	0.0132222	0.295432	0.051173	0.19622	0.938537	0.902469
Q5BJN3	0.0626742	0.295397	0.859002	0.680433	0.946014	0.0215426	0.214132	0.0918072	0.295168	0.456762
B5DFK8	0.0655213	0.0704975	0.533413	0.611982	0.797375	0.0959387	0.263679	0.122884	0.00532013	0.053638
M0RCH0	0.138047	0.000434799	0.00508495	7.92701e-05	0.000556321	0.0581477	0.000820225	0.249313	0.167104	0.421091
P49793	0.0113444	0.00220781	0.307014	0.0396388	0.204486	0.000811362	0.00404386	0.494598	0.0749509	0.508966
D4A6X4	0.421591	0.379394	0.0829108	0.149493	0.231716	0.780018	0.493054	0.284454	0.671397	0.118477
D3ZUP5	0.189872	0.873621	0.710126	0.854458	0.669542	0.140017	0.407369	0.650999	0.566669	0.00701335
P61314	0.0706457	0.0452106	0.993938	0.383544	0.718434	0.0816202	0.118024	0.380427	0.0375266	0.0676411
D3ZE02	0.0137491	0.00452679	0.122594	0.0182006	0.059804	0.00707104	0.0036702	0.897434	0.115062	0.429059
Q5BJT0	0.0397431	0.74306	0.87985	0.804347	0.555285	0.1975	0.885202	0.0466103	0.209879	0.636577
B2GV38	0.376605	0.0652728	0.516503	0.11114	0.166906	0.287177	0.0917665	0.511084	0.971098	0.547265
P34901	0.0117374	0.136762	0.30655	0.953972	0.443311	0.0631657	0.415051	0.017363	0.000241264	0.0763716
A0A0H2UHE1	0.152069	0.0882577	0.410953	0.122607	0.246106	0.119121	0.120206	0.893031	0.273553	0.748154
A0A0G2K4R7	0.0993334	0.000669751	0.0158322	0.000991518	0.0167784	0.00665193	0.000174901	0.887781	0.266586	0.714851
Q5GFD9	0.112048	0.558972	0.792455	0.727982	0.681578	0.171659	0.461439	0.471714	0.911858	0.0704583
P54921	0.189267	0.58665	0.101126	0.324942	0.330907	0.0730025	0.224688	0.539522	0.658642	0.00946858
Q9JMB5	0.358893	0.225977	0.411294	0.928757	0.637804	0.299355	0.442988	0.208933	0.234792	0.123147
P61928	0.613559	0.399729	0.374833	0.284919	0.498151	0.865738	0.601855	0.44034	0.386982	0.0131167
F1M5V2	0.0801621	0.0320157	0.0111945	0.0171746	0.0814769	0.0102666	0.0149279	0.642326	0.122752	0.667242
B2RZD4	0.00875265	1.55499e-06	0.0904945	0.00284702	0.0315165	0.00160555	0.000124748	0.932013	0.0140792	0.226162
P55053	0.869099	0.364845	0.83162	0.6667	0.830094	0.808389	0.709576	0.502609	0.383987	2.47655e-05
Q5M823	0.114913	1.98927e-05	0.00978174	3.17144e-05	0.00221229	0.0116223	1.85296e-05	0.435155	0.203441	0.336767
G3V6Y9	0.00818745	0.193608	0.541667	0.469497	0.616214	0.012256	0.141318	0.272677	0.0584217	0.830615
P63086	0.912427	0.228772	8.78051e-06	0.00378344	0.000412939	0.594687	0.0772575	0.0261279	0.333753	0.249245
Q3KR55	0.106992	0.657817	0.259146	0.511457	0.559112	0.0790451	0.339835	0.336002	0.838326	0.0182496
Q5FVM2	0.238601	0.512434	0.0903734	0.323932	0.220153	0.129078	0.19805	0.955391	0.919893	0.046682
G3V9S9	0.068264	0.0108667	0.563032	0.0911611	0.24927	0.046365	0.03331	0.796502	0.0815161	0.259296
D3ZAS9	0.0143771	0.000436108	0.00499716	0.000316975	0.00294138	0.00264695	0.000120524	0.665499	0.173616	0.902191
Q9JHY2	0.537615	0.00788638	0.000414929	1.4449e-05	2.00982e-05	0.247778	0.00534441	0.0491669	0.633022	0.692324
A0A0H2UHP9	0.612584	0.00901231	0.101412	0.00808257	0.00714145	0.19178	0.00382914	0.0941429	0.877967	0.370441
A0A0G2JYT1	0.122944	0.00120396	0.000794224	5.74325e-05	0.000417764	0.00979046	4.35059e-05	0.481586	0.481007	0.537708
P22509	0.0290913	0.00191821	0.375367	0.0329728	0.0726943	0.0232682	0.00545271	0.801099	0.0660392	0.373669
D4A2P1	0.629484	0.00786839	0.0266845	0.00253219	0.00851204	0.179432	0.00535796	0.242195	0.77697	0.570761
F7F707	0.854602	0.878372	0.637338	0.996802	0.914427	0.994064	0.868233	0.626022	0.596976	0.262947
D4A2D8	0.827555	0.271086	0.00587254	0.0240404	0.0345645	0.612604	0.227854	0.216409	0.772744	0.941179
M0RCP9	0.0155717	0.000523767	0.394603	0.0500762	0.121674	0.00725502	0.00265061	0.865005	0.121452	0.275828
F1LRK4	0.00848137	0.0482878	0.0558723	0.040617	0.0590895	0.010438	0.0242091	0.930335	0.160744	0.389155
G3V7R1	0.508887	0.795083	0.164339	0.446036	0.403517	0.49518	0.847156	0.311907	0.33814	0.461055
Q5XFW8	0.371395	0.0428791	0.40653	0.0595879	0.0618513	0.225141	0.0451729	0.232865	0.360731	0.410008
F1M6W2	0.962917	0.644087	0.614811	0.47865	0.306549	0.834408	0.561252	0.415082	0.381441	0.209135
Q6P7B0	0.895352	0.902746	0.604116	0.58313	0.638487	0.976416	0.887321	0.538698	0.91093	0.66825
Q4FZU2	0.264372	0.0170832	7.66573e-05	0.000238858	0.00011362	0.0872398	0.00364663	0.166751	0.597905	0.695523
D4AE49	0.475865	0.296103	0.8945	0.457326	0.522894	0.269383	0.192983	0.765425	0.392188	0.284729
F1LN30	0.0049693	0.177043	0.688474	0.454577	0.618406	0.00208907	0.076918	0.133041	0.281141	0.126212
G3V640	0.991861	0.194848	0.911724	0.539067	0.539134	0.986056	0.415807	0.425958	0.403837	0.00641509
Q68A21	0.223145	0.388439	0.455034	0.797471	0.575297	0.346042	0.6621	0.124931	0.0922461	0.426374
G3V7L8	0.806065	0.00583144	0.0050998	0.000568984	0.00310325	0.303463	0.00995404	0.153944	0.582112	0.313746
Q6AZ50	0.614508	0.0673383	0.307464	0.0835649	0.0426207	0.258644	0.0243986	0.101685	0.954688	0.363142
B1WBY7	0.848107	0.337545	0.21545	0.19218	0.309734	0.923661	0.524906	0.520365	0.7884	0.629113
P63095	0.180381	0.000665795	0.0395661	0.00214862	0.00419678	0.0370635	0.000366304	0.371495	0.230249	0.554076
P21670	0.410906	0.0133748	0.00148796	0.00019564	0.0020003	0.198317	0.0159296	0.187635	0.449108	0.634047
Q9WTT7	0.796497	0.903505	0.512565	0.837731	0.79819	0.397293	0.696337	0.208435	0.548255	0.760314
Q4KLN7	0.00549482	0.00452034	0.0905437	0.0263731	0.0651539	0.00150424	0.00197213	0.660484	0.15076	0.675967
P50408	0.486943	0.240047	0.201113	0.227184	0.351259	0.614	0.452779	0.950771	0.176811	0.373292
B1WC02	0.166452	0.207947	0.794208	0.369936	0.820204	0.187196	0.362364	0.452345	0.207386	0.365007
A0A0G2JW94	0.564479	0.243859	0.899528	0.68848	0.845966	0.791811	0.600382	0.933582	0.294504	0.0344672
Q5BJP3	0.453743	0.194819	0.000417729	0.0134292	0.00465064	0.118345	0.0295317	0.308887	0.620903	0.0329227
D3ZF11	0.0169064	0.000178183	0.193176	0.0141526	0.0684236	0.00168866	0.000225271	0.954402	0.0565401	0.177964
D4A7U6	0.0121797	0.0141895	0.591655	0.144427	0.198195	0.00329471	0.00527725	0.877405	0.166429	0.573722
Q5U334	0.909205	0.170572	0.000457553	0.00217355	0.00071964	0.558905	0.0716742	0.0214002	0.498367	0.516551
A0A0G2K273	0.209925	0.0183308	0.352584	0.0760558	0.210463	0.13526	0.0516181	0.961384	0.00875286	0.0726513
Q5I0P2	0.329218	0.593852	0.808558	0.752875	0.939819	0.44693	0.779742	0.433265	0.852568	0.561437
D4A962	0.943473	0.0880821	0.00848037	0.00638581	0.00170059	0.302283	0.0122929	0.0475691	0.375402	0.636364
A0A0G2JSL0	0.275337	0.296334	0.0678784	0.102228	0.191938	0.212453	0.244474	0.986311	0.343675	0.49366
F1M6X7	0.384315	0.349576	0.218642	0.286202	0.257642	0.170553	0.162838	0.88327	0.58634	0.0565302
P62074	0.607883	0.0379537	0.0128611	0.00753863	0.00161575	0.38685	0.0278064	0.0782882	0.950998	0.957353
P15791	0.112889	0.00463454	0.00428772	0.000899175	0.00381798	0.0285213	0.00226018	0.650504	0.62177	0.403787
G3V9W0	0.0769041	0.576797	0.439768	0.547043	0.748024	0.083027	0.370245	0.307096	0.738727	0.187816
E9PTV0	0.515026	0.406366	0.133083	0.1343	0.0233776	0.706084	0.281469	0.000667119	0.33863	0.436724
Q6U6G5	0.79803	0.586066	0.250005	0.380666	0.541239	0.464226	0.45826	0.706704	0.516231	0.250919
Q5I0H3	0.0219234	0.0153858	0.948445	0.298945	0.764654	0.0563057	0.122912	0.228064	0.000803138	0.0240832
D3ZA85	0.92767	0.0361516	0.00766009	0.00281902	0.0153997	0.258117	0.0212218	0.254209	0.864031	0.649597
Q68FW9	0.730916	0.295577	0.0264208	0.0586366	0.00591922	0.330359	0.0517289	0.053875	0.24317	0.139618
D3ZSP1	0.160188	0.00352087	0.0710675	0.00263293	0.00244482	0.147087	0.00820851	0.138922	0.560038	0.5689
D3ZY47	0.00153717	0.000267819	0.156449	0.0168992	0.0663397	5.57343e-06	4.01196e-05	0.601841	0.0763929	0.907735
P21913	0.305145	0.0520447	0.115488	0.0986476	0.119355	0.109901	0.0430807	0.807692	0.25159	0.716542
G3V7Z3	0.825355	0.31198	0.100742	0.059663	0.0157833	0.603683	0.165783	0.0340042	0.245991	0.333682
B2RZ72	0.229875	0.0396144	0.00112073	0.00331272	0.0176398	0.106425	0.0363963	0.726123	0.278136	0.681487
D4AE79	0.4342	0.130241	0.0150209	0.0170787	0.0145761	0.140301	0.0362143	0.326983	0.416302	0.122244
P62268	0.0516094	0.697392	0.84921	0.986752	0.632845	0.138375	0.809338	0.0138669	0.207347	0.179516
D4A8H5	0.50669	0.0921921	0.0698843	0.0846303	0.135978	0.257615	0.0881404	0.829264	0.733542	0.756112
P62718	0.0433334	1.18215e-05	0.0338558	0.000259317	0.00225151	0.00289363	1.09246e-07	0.475375	0.220542	0.566336
D3ZN63	0.488147	0.35066	0.0801551	0.231155	0.165704	0.327255	0.205341	0.889202	0.966812	0.167377
D3ZGR7	0.0288749	0.000347377	0.0256366	0.00105171	0.00476137	0.000681339	6.17209e-07	0.69013	0.347626	0.899206
A0A0G2JVM2	0.120776	0.501056	0.49889	0.808382	0.30756	0.17596	0.754656	0.00816563	0.171057	0.660092
P02803	0.134174	0.0418376	0.0155243	0.00755056	0.00300875	0.0836521	0.012357	0.282176	0.926343	0.228115
B0K030	0.79216	0.0251233	0.0395238	0.00283201	0.00184124	0.32862	0.0131782	0.0258948	0.713884	0.589425
Q6P4Z9	0.238945	0.00110655	0.0291132	0.000361236	0.000707278	0.0571703	0.00041879	0.127128	0.59506	0.629281
D3ZQ57	3.72627e-05	0.0015464	0.301746	0.0466275	0.16819	5.95362e-05	0.00441829	0.333544	0.0152645	0.962842
Q7TP42	0.264703	0.0743736	0.284842	0.127599	0.168153	0.112753	0.0408407	0.941741	0.665652	0.828696
B2RZD6	0.00633403	1.45148e-05	0.0316495	0.00106325	0.0210404	0.00122517	0.000317988	0.825722	0.0184191	0.63273
P24051	0.242452	0.000870706	0.0211805	0.000112237	0.00110063	0.0490972	0.000307282	0.186282	0.459812	0.514174
Q5PPJ4	0.105133	0.000112631	0.0275891	0.000418006	0.00241955	0.0156185	4.24613e-05	0.313811	0.334905	0.344674
Q66HA7	0.215865	0.592685	0.651345	0.868997	0.95754	0.497747	0.787686	0.708692	0.450216	0.687008
Q68G11	0.00718633	4.03456e-06	0.0302407	0.000369976	0.00951504	0.00101185	5.90442e-05	0.970364	0.0441134	0.708586
M0R919	0.57643	0.207006	0.0258551	0.0213129	0.0134182	0.640235	0.0695372	0.0329665	0.466717	0.874192
Q9WU49	0.0734722	0.0574358	0.347209	0.150295	0.094468	0.0549077	0.0211249	0.719682	0.61383	0.750038
B2RZ99	0.0134899	0.000455773	0.0589324	0.00597978	0.0361266	0.000113346	2.07428e-05	0.832795	0.19337	0.873361
P62078	0.0961091	0.000319296	0.00999827	0.000162859	0.000984217	0.00971942	1.44055e-05	0.437271	0.44128	0.997832
Q7M0D3	0.208399	0.0154584	0.00066151	0.000573944	6.8584e-05	0.0475772	0.00108987	0.175247	0.863275	0.251795
B0BNJ1	0.0760268	0.156166	0.92765	0.576653	0.824158	0.112549	0.364352	0.10519	0.000555797	0.0718473
Q792I0	0.100005	5.84123e-05	0.013022	0.000401043	0.0119988	0.00805472	0.00013904	0.845714	0.060635	0.428809
D3ZCG4	0.0670969	0.00381134	0.00157195	0.000410366	0.000644601	0.00393238	4.50149e-05	0.467322	0.595843	0.396732
P63329-2	0.642495	0.650861	0.38814	0.944769	0.965312	0.399975	0.825259	0.484186	0.965332	0.0806696
B1WC88	0.351545	0.0795336	0.545606	0.245554	0.247336	0.454085	0.185543	0.613048	0.164202	0.121962
P07151	0.0010707	0.0627903	0.716138	0.650514	0.901658	0.00132579	0.0925113	0.0198366	0.00487308	0.731995
Q66HG9	0.485742	0.785664	0.442031	0.455529	0.189436	0.705452	0.564402	0.0954847	0.112115	0.464559
D4A4L5	0.0141133	0.000338852	0.28421	0.0141083	0.0579856	0.00603062	0.00174828	0.862275	0.0377282	0.258906
F2Z3T8	0.00845043	0.018378	0.909327	0.322978	0.794854	0.0138218	0.0930566	0.101897	4.51838e-07	0.136908
B0BN93	0.858854	0.339123	0.0441816	0.0855304	0.220902	0.573648	0.393267	0.81074	0.458315	0.891831
A0A0H2UHS7	0.194863	0.0334248	0.20873	0.033827	0.0815736	0.0803801	0.019895	0.527865	0.484462	0.390612
G3V7Z8	0.114764	4.89132e-05	0.0842366	0.00102939	0.0131645	0.0283665	0.000468936	0.45346	0.1372	0.107473
M0RD63	0.0588814	9.85885e-05	0.0273512	0.000565337	0.00129107	0.00728538	7.09272e-06	0.382534	0.383341	0.77728
B2B9A9	0.000443836	0.120005	0.757132	0.715962	0.900055	0.00234389	0.146023	0.0183255	0.0633736	0.68967
B2GV73	0.344116	0.217137	0.0283319	0.105541	0.0486105	0.153839	0.0690243	0.505353	0.93428	0.222776
P12788	0.246006	0.0170342	0.000727913	0.00066589	3.61737e-05	0.0596061	0.000835076	0.117992	0.965855	0.421629
Q6YDN7	0.026551	0.00219212	0.00669309	0.00120784	0.00475463	0.000740574	2.6613e-05	0.795845	0.554645	0.451602
P83883	0.0542063	2.0495e-05	0.0446233	0.000359518	0.00755035	0.023031	0.000850332	0.627191	0.0877222	0.427279
P70560-1	0.0363002	0.0469147	0.0915236	0.0782597	0.12807	0.00213395	0.00670187	0.581073	0.205976	0.383806
G3V7A5	0.140267	0.216645	0.679335	0.3151	0.204666	0.190375	0.127674	0.615161	0.610511	0.665513
D3ZPW7	0.860752	0.990973	0.0181838	0.228174	0.156516	0.935013	0.66244	0.376779	0.833738	0.146749
B2RYJ5	0.102331	0.00364794	0.00778459	0.000728623	0.000303179	0.0181353	9.2397e-05	0.225125	0.927349	0.623952
A0A0G2JTX2	0.169593	0.000127287	0.102228	0.00439584	0.013686	0.05712	0.00091865	0.3999	0.262444	0.143425
A1A5R2	0.0522987	0.113678	0.786352	0.582508	0.852775	0.0576056	0.148092	0.464594	0.0119743	0.0707344
P29418	0.333204	0.00270272	2.58294e-05	6.08213e-07	6.8455e-07	0.0671691	0.000203286	0.0984038	0.646866	0.905305
A0A0G2K1A0	0.865074	0.142276	0.0018722	0.00447793	0.000425556	0.437317	0.0406188	0.0174967	0.792484	0.574835
Q6PCU0	0.693762	0.127069	0.612461	0.30718	0.344664	0.749257	0.307584	0.539657	0.17731	0.0291837
D4AD33	0.600044	0.618326	0.29236	0.631838	0.550241	0.712633	0.868065	0.414581	0.102236	0.20357
D3ZAB1	0.514561	0.279098	0.960843	0.567575	0.725875	0.363568	0.26517	0.904427	0.848345	0.453061
Q8R4A1	0.595217	0.495925	0.282319	0.44164	0.47219	0.504216	0.456727	0.761477	0.268356	0.57232
Q5BJN8	0.300485	0.00313497	0.00183717	5.57254e-05	1.4849e-05	0.13619	0.00181381	0.050614	0.734916	0.724643
P11951	0.0210625	0.00053419	0.163434	0.0145283	0.024509	0.00439073	0.000227566	0.786623	0.289285	0.850384
A0A0G2K743	0.168354	0.270107	0.931379	0.844951	0.507144	0.136152	0.51964	0.0100921	0.0100172	0.334391
D4AAT4	0.936873	0.169902	0.0828683	0.0647988	0.0468258	0.83803	0.1779	0.128526	0.838369	0.747512
M0R835	0.685351	0.134067	9.20873e-05	0.00195037	8.33677e-05	0.269715	0.0215029	0.0417918	0.510809	0.156264
G3V9V9	0.0664645	0.00931413	0.373596	0.0488231	0.077609	0.072102	0.0250377	0.716401	0.197771	0.714711
Q6P767	0.0568583	0.718338	0.105633	0.403088	0.358623	0.221767	0.825052	0.098128	0.184443	0.993949
F1LX68	0.690304	0.669975	0.960428	0.818196	0.961913	0.53031	0.670631	0.383124	0.675232	0.343965
P24090	0.0171527	0.00133928	0.197627	0.0436252	0.104992	0.00920723	0.00485008	0.754302	0.0275921	0.418491
Q5U1W2	0.0174496	0.000117241	0.0213836	0.0010596	0.00710098	0.00101056	8.11555e-06	0.781703	0.286802	0.878393
Q6AYQ4	0.7159	0.187739	0.00306942	0.00593781	0.000141067	0.890801	0.0928249	0.00041517	0.40752	0.857627
A0A096MK48	0.00370907	0.000281079	0.159517	0.0138146	0.0494046	4.23807e-05	2.94687e-05	0.83169	0.146817	0.786946
D4A0U9	0.510169	0.778144	0.238636	0.470302	0.257464	0.732663	0.597706	0.434963	0.888993	0.394961
M0R907	0.648816	0.772471	0.0091187	0.154084	0.154602	0.957069	0.66373	0.403102	0.837005	0.312914
P62138	0.664538	0.0819419	0.0158673	0.0206839	0.00626906	0.282609	0.021738	0.0746657	0.985435	0.750942
Q4V8K2	0.849287	0.536691	0.570472	0.846319	0.961503	0.779285	0.873796	0.56727	0.3121	6.47407e-05
Q498C9	0.523851	0.844281	0.0371941	0.218294	0.0640215	0.685262	0.615222	0.0683685	0.430727	0.28801
P62275	0.192637	0.000468904	0.0559224	0.00160567	0.00833066	0.024239	0.000215504	0.34766	0.305289	0.266762
Q9QZA6	0.657662	0.218057	0.395907	0.230178	0.218512	0.575476	0.299574	0.319575	0.335558	0.226327
D4A650	0.0203238	0.000455457	0.0345094	0.00245365	0.00649818	0.00172029	1.64042e-05	0.758325	0.201578	0.942879
P06536	0.226194	0.00558645	0.0117716	0.00415236	0.00834177	0.121041	0.00970394	0.394367	0.135523	0.42524
A0A0G2JUJ9	0.237804	0.105944	0.134316	0.111276	0.140623	0.120445	0.0742966	0.980505	0.766427	0.619721
D3ZUC9	0.167238	3.2803e-05	0.00684111	6.6513e-06	0.000234804	0.049241	0.000166685	0.240134	0.28581	0.54639
D3ZCS3	0.00104121	0.000410657	0.313398	0.0430371	0.191214	0.000204745	0.00245559	0.304336	0.0214787	0.782129
P42667	0.63683	0.721259	0.0503405	0.354125	0.15563	0.849135	0.811433	0.178208	0.0697078	0.0127019
D4A9Y0	0.166657	0.75121	0.201503	0.532115	0.142377	0.219441	0.972022	0.00317576	0.0565002	0.687168
F7FJQ3	0.495538	0.781037	0.93389	0.958906	0.674571	0.455092	0.756166	0.180727	0.236144	0.886167
F1MAH5	0.0972671	0.00441712	0.00630835	0.00367819	0.0236592	0.0103972	0.00263592	0.918943	0.0922799	0.864288
Q4KLH5	0.0710591	0.0101196	0.0398556	0.00452005	0.00213158	0.0437744	0.00237788	0.258052	0.896665	0.565311
A0A0G2JVW5	0.0319145	0.100395	0.436887	0.319879	0.626574	0.0163545	0.122955	0.138964	0.185504	0.680041
Q5U1W6	0.862135	0.145659	0.833725	0.248667	0.405344	0.806217	0.333163	0.406687	0.196854	0.00235028
Q5XIG4	0.481344	0.00521439	9.8714e-05	5.70875e-06	2.36187e-06	0.197823	0.00273227	0.0462812	0.744816	0.766531
Q6AYL5	0.426382	0.0134682	0.128334	0.0102349	0.00274933	0.230731	0.00876551	0.0433925	0.971317	0.631682
Q62622	0.438728	0.0420564	0.00204789	0.000973099	7.08372e-05	0.223247	0.0142745	0.0376514	0.731378	0.501109
Q792Q4	0.0167203	0.00175321	0.362659	0.0385599	0.0818082	0.00483799	0.00186518	0.921948	0.343509	0.634239
A0A0G2K7N7	0.0932722	0.000449467	0.00178241	3.44243e-05	9.8101e-05	0.00969709	7.6373e-06	0.303663	0.416067	0.884145
O88828	0.986541	0.608512	0.686833	0.627724	0.997414	0.770945	0.844443	0.741879	0.160099	0.178786
P55213	0.047712	0.00502839	0.859638	0.13352	0.301733	0.0694456	0.0474367	0.747643	0.0306666	0.221254
A0A0G2JSV6	0.218823	0.0402063	0.0876142	0.0299433	0.0662598	0.0307826	0.00711347	0.793906	0.773704	0.77223
P70566	0.325322	0.0984005	0.634298	0.201744	0.385213	0.0960526	0.064109	0.983032	0.617115	0.52221
Q497A9	0.0607672	0.0150054	0.00876393	0.00324028	0.002262	0.00654365	0.000519804	0.498256	0.815876	0.177538
Q5U2U4	0.613069	0.138238	0.00244145	0.00997971	0.000753005	0.258864	0.0210746	0.0576951	0.755229	0.347249
B2RZ29	0.0888657	0.00471841	0.27077	0.046769	0.248155	0.0114965	0.00891785	0.607745	0.0750418	0.155676
D4AD01	0.0220149	0.0568478	0.766569	0.327074	0.406923	0.0345543	0.061528	0.497873	0.380994	0.842728
M0R991	0.0332524	7.35476e-05	0.0614512	0.00136738	0.00751027	0.00221139	1.44322e-05	0.637531	0.339825	0.795826

## Sheet: GeneTraitSignificance
	p.GS.AcitiveInVitro	p.GS.ActiveInVivo	p.GS.BGLit	p.GS.Carbon	p.GS.CellViability	p.GS.Copper	p.GS.CPH...sample.to.blank.ratio	p.GS.CPH.per.SA.of.DLS	p.GS.density	p.GS.DMPO...sample.to.blank.ratio	p.GS.DMPO.per.SA.of.DLS	p.GS.GrapheneOxide	p.GS.IEP	p.GS.Manganese	p.GS.Mn2O3	p.GS.pH	p.GS.PigmentBlue	p.GS.PigmentGreen	p.GS.Platelet	p.GS.PPS_from.BET_IUTA	p.GS.RP	p.GS.SA_BET_IUTA	p.GS.SA_from_z.average	p.GS.Sheet	p.GS.Silica	p.GS.SiO2_15_Amino	p.GS.SiO2_15_Phospho	p.GS.SiO2_15_Unmod	p.GS.SiO2_40	p.GS.SiO2_7_Hydrophil	p.GS.SiO2_7_TMS2	p.GS.SiO2_7_TMS3	p.GS.Solubility_24h	p.GS.Spherical	p.GS.TiO2_NM105	p.GS.Titanium	p.GS.z.average	p.GS.ZP4	p.GS.ZP7.4	p.GS.ZP9
Ala	0.0383351	0.333172	-0.652546	0.360026	-0.932189	-0.0367239	0.334665	0.112806	0.309402	0.0933749	0.183283	0.360026	-0.472568	0.135887	0.135887	-0.482096	-0.0963589	0.0468404	-0.0367239	0.015153	-0.610071	-0.334304	-0.293854	0.360026	-0.626404	0.0527134	0.159664	-0.185623	-0.1628	-0.116053	-0.478009	-0.387249	-0.650436	-0.198192	0.670964	0.670964	0.733335	0.00122216	-0.185169	-0.0924941
Asn	0.692314	0.279688	-0.524734	0.166449	-0.529013	0.386956	0.196765	-0.496054	0.0554222	0.0920956	0.125878	0.166449	-0.216369	0.0979817	0.0979817	-0.0937599	0.259585	0.262185	0.386956	0.575038	-0.138059	-0.637643	-0.732414	0.166449	-0.673159	-0.459504	-0.44252	-0.406304	0.293673	0.099048	-0.00681455	-0.278335	0.0119703	-0.43928	0.414555	0.414555	0.699386	0.0530855	0.180198	0.421908
Asp	0.129154	0.204875	-0.274261	0.363511	-0.785568	-0.0478162	0.328329	-0.365341	0.0402508	-0.174838	0.0421409	0.363511	-0.182968	-0.168562	-0.168562	-0.315216	-0.053987	-0.0104883	-0.0478162	0.210301	-0.434789	-0.287219	-0.417369	0.363511	-0.376419	-0.394684	0.306474	-0.332979	0.304216	-0.0093789	-0.400819	-0.144272	-0.33952	-0.19087	0.540969	0.540969	0.605667	0.0825581	-0.176413	0.157862
Gln	0.590969	0.932548	-0.557855	-0.190786	-0.434503	0.0419298	-0.192888	0.154722	0.454165	0.627514	0.33533	-0.190786	-0.295633	0.109106	0.109106	-0.0854187	-0.0192256	0.0757637	0.0419298	0.054216	-0.179518	-0.513669	0.215864	-0.190786	-0.395748	0.0108985	0.0172004	0.396845	-0.35097	-0.350977	-0.268261	-0.160658	-0.598268	0.0856887	0.731064	0.731064	0.555979	-0.383471	-0.102048	-0.153279
Glu	-0.0103249	0.297818	-0.351357	-0.029856	-0.621441	-0.288813	-0.104275	0.363906	0.402327	-0.217952	-0.0467022	-0.029856	-0.131792	-0.0418448	-0.0418448	-0.435399	-0.226281	-0.163155	-0.288813	-0.0329969	-0.371538	-0.213834	-0.287251	-0.029856	-0.123324	0.369936	-0.227263	-0.265347	0.195649	0.278015	-0.35271	-0.21826	-0.296983	0.267628	0.681118	0.681118	0.428001	0.198084	-0.0760162	0.0390479
Gly	0.165631	0.0736601	-0.293488	0.510042	-0.866294	-0.0420548	0.460216	-0.0902975	-0.0558723	-0.369958	-0.140166	0.510042	-0.250106	-0.181576	-0.181576	-0.598741	0.0825399	-0.139247	-0.0420548	0.107396	-0.562513	-0.0543502	-0.524179	0.510042	-0.436936	-0.049645	-0.0412112	-0.423294	0.173053	0.249711	-0.372141	-0.315864	-0.255649	-0.289357	0.507632	0.507632	0.646947	0.445687	-0.0201168	0.213142
His	0.623242	0.52034	-0.257804	0.456229	-0.804828	-0.01871	0.408083	-0.334925	-0.0499234	-0.295384	-0.083345	0.456229	-0.282966	-0.192106	-0.192106	-0.627847	0.0439233	-0.0691519	-0.01871	0.103339	-0.537284	-0.0333695	-0.413524	0.456229	-0.412232	-0.315101	-0.179284	-0.187686	0.245719	0.373459	-0.328627	-0.343804	-0.174015	-0.275101	0.496431	0.496431	0.624082	0.43309	-0.0333106	0.227628
Ile	-0.114775	0.162188	-0.0138873	-0.071743	-0.545865	-0.29139	-0.157546	0.0720242	0.173902	-0.395343	-0.0605241	-0.071743	0.12619	-0.394273	-0.394273	-0.329906	-0.230632	-0.162279	-0.29139	-0.0801072	-0.0874713	0.00954855	-0.358189	-0.071743	0.107456	0.0726411	0.0882906	-0.462204	0.293596	0.285371	-0.104334	0.0183149	0.0277894	0.296581	0.667251	0.667251	0.365796	0.181284	0.0645519	0.319182
Leu	0.0159668	0.259334	-0.209217	0.0972976	-0.764367	-0.211843	0.0188723	-0.0458344	0.204734	-0.298348	0.0307061	0.0972976	-0.163785	-0.304261	-0.304261	-0.490202	-0.215674	-0.0699747	-0.211843	-0.096945	-0.235347	-0.0471257	-0.421356	0.0972976	-0.154245	-0.0637756	0.107005	-0.446991	0.174761	0.237443	-0.0890214	-0.194557	-0.0772011	0.120222	0.767749	0.767749	0.574909	0.18162	0.0700243	0.331395
Lys	-0.804854	-0.576837	0.416189	-0.510267	0.759359	0.0327433	-0.477084	0.404673	-0.0201834	0.131245	0.199527	-0.510267	0.36131	-0.0391178	-0.0391178	0.763384	-0.112598	0.156749	0.0327433	0.121356	0.514979	-0.159514	0.30857	-0.510267	0.488053	0.365927	0.183058	0.0659697	0.0855356	-0.461791	0.133833	0.498039	0.0542018	0.297515	-0.365338	-0.365338	-0.537059	-0.400076	-0.108481	-0.191212
Met	0.23679	0.292742	-0.306999	0.198477	-0.754367	-0.135256	0.148662	-0.198815	0.174608	-0.198205	-0.0785382	0.198477	0.0494491	-0.193176	-0.193176	-0.355474	-0.0558255	-0.126553	-0.135256	0.0853774	-0.268278	-0.188145	-0.554507	0.198477	-0.300963	-0.186927	-0.0428565	-0.442817	0.31709	0.192715	-0.336809	-0.0372435	-0.153268	-0.0102754	0.713925	0.713925	0.64932	0.183438	0.0542219	0.346892
Orn	0.627053	0.571532	-0.661287	0.372577	-0.827866	0.0854826	0.396341	-0.368974	0.225271	0.383087	0.116149	0.372577	0.301733	0.0748899	0.0748899	-0.332454	0.0396507	0.075614	0.0854826	-0.246141	-0.041464	-0.0523516	-0.536097	0.372577	-0.712606	-0.399887	-0.220138	-0.192788	-0.323267	-0.00708081	-0.262857	0.134896	-0.122436	-0.311382	0.70839	0.70839	0.876612	-0.01444	0.387996	0.449835
Phe	0.277939	0.367453	-0.208211	0.213468	-0.786887	-0.126565	0.146786	-0.198783	0.0912102	-0.300199	-0.0473659	0.213468	-0.173307	-0.296696	-0.296696	-0.492472	-0.0593043	-0.111356	-0.126565	0.0831961	-0.383358	-0.115207	-0.433922	0.213468	-0.248215	-0.201793	-0.00354402	-0.336089	0.297036	0.293392	-0.305747	-0.186012	-0.171257	-0.0273241	0.696645	0.696645	0.620848	0.265869	-0.0257868	0.275826
Pro	0.20474	0.371994	-0.1219	0.261986	-0.738296	-0.0469992	0.190108	-0.0302213	-0.0222693	-0.44501	0.0510197	0.261986	-0.469775	-0.29152	-0.29152	-0.552223	-0.0478391	-0.0155346	-0.0469992	0.231747	-0.69172	-0.196895	-0.269959	0.261986	-0.238813	-0.0492161	0.0311587	-0.191973	0.351916	0.321388	-0.481618	-0.407641	-0.417221	-0.126771	0.518893	0.518893	0.515105	0.336305	-0.341362	-0.0475993
Ser	0.14874	0.358546	-0.242369	-0.0597699	-0.386888	-0.170311	-0.101551	-0.0895643	0.30429	-0.0836483	0.0745795	-0.0597699	0.197098	-0.124721	-0.124721	-0.231171	-0.31802	0.0883732	-0.170311	-0.3482	0.320509	0.0984397	-0.521772	-0.0597699	-0.100614	-0.066509	-0.315392	-0.499563	0.149719	0.141497	0.460534	-0.0497576	0.41339	0.18473	0.593609	0.593609	0.410795	0.133075	0.504898	0.673609
Thr	0.340431	0.409544	-0.501627	0.018584	-0.764986	0.0923902	-0.0163476	-0.0806312	0.290515	0.0430982	0.222881	0.018584	-0.584672	-0.0942476	-0.0942476	-0.293974	0.0144231	0.110156	0.0923902	0.257073	-0.39271	-0.502599	-0.442338	0.018584	-0.507496	-0.136117	-0.0335588	-0.289698	0.180062	0.00546316	-0.297614	-0.333791	-0.425353	-0.0913787	0.856339	0.856339	0.803447	-0.0533025	-0.101624	0.155497
Tyr	0.188476	0.286578	-0.256889	0.271176	-0.825386	-0.0256989	0.214574	-0.109467	0.06307	-0.340597	0.0866517	0.271176	-0.288365	-0.247274	-0.247274	-0.526032	-0.0770762	0.0424238	-0.0256989	0.0976744	-0.491687	-0.149182	-0.500082	0.271176	-0.357479	-0.119796	-0.0278165	-0.394065	0.237721	0.304317	-0.368944	-0.269076	-0.263081	-0.150969	0.648409	0.648409	0.666391	0.268932	-0.10011	0.1838
Val	0.0542485	0.405109	-0.210775	0.17247	-0.790855	-0.244183	0.0898038	0.0145719	0.198686	-0.302123	0.0960984	0.17247	-0.183356	-0.312502	-0.312502	-0.508178	-0.303179	-0.0260771	-0.244183	-0.0428668	-0.339169	-0.113853	-0.332608	0.17247	-0.16494	-0.0221762	0.036708	-0.308472	0.263624	0.167371	-0.231024	-0.200244	-0.222358	0.100074	0.763501	0.763501	0.583591	0.244429	-0.0457025	0.245041
alpha.AAA	0.0680702	0.377577	-0.13651	0.172886	-0.563097	-0.253867	0.0864823	0.140657	0.131928	-0.467175	-0.179937	0.172886	-0.393028	-0.115516	-0.115516	-0.548574	-0.106425	-0.235889	-0.253867	0.18769	-0.68782	-0.173083	-0.14493	0.172886	-0.0637496	0.167584	-0.104063	-0.111586	0.446271	0.397319	-0.458731	-0.450508	-0.371514	0.108143	0.398658	0.398658	0.271052	0.397601	-0.353276	-0.143538
Carnosine	-0.906946	-0.657135	0.169808	0.0521969	-0.115519	-0.50556	-0.00715076	0.222294	0.106614	-0.337103	-0.519538	0.0521969	0.0445089	0.0210319	0.0210319	-0.0753901	-0.0727371	-0.60896	-0.50556	-0.0301471	-0.268986	0.0959587	0.142474	0.0521969	0.380085	0.27295	0.666069	-0.197408	0.174227	0.0254024	-0.336585	0.0733263	-0.208287	0.4018	-0.0695137	-0.0695137	-0.325866	0.0237396	-0.302211	-0.289936
Creatinine	0.0290799	-0.211105	-0.263961	0.462292	-0.450915	0.0352479	0.443947	0.136008	-0.0453329	-0.364603	-0.114176	0.462292	-0.430986	0.206353	0.206353	-0.391859	0.0535886	-0.00606038	0.0352479	0.310885	-0.722353	-0.228984	-0.294745	0.462292	-0.373628	0.211646	-0.336365	-0.157866	0.368828	0.208528	-0.431269	-0.529968	-0.386762	-0.32541	-0.0497087	-0.0497087	0.213904	0.457282	-0.325481	-0.214246
DOPA	0.454999	0.139072	0.0818096	-0.0312548	-0.0829802	-0.276769	-0.07063	-0.597315	0.0227826	0.00278769	-0.659741	-0.0312548	0.0239126	-0.0858547	-0.0858547	-0.158567	0.308604	-0.681799	-0.276769	0.0432674	-0.00395318	0.182928	0.113477	-0.0312548	0.200184	-0.539798	0.318768	0.103924	0.148	0.27608	0.0529074	-0.00280117	0.231464	0.258155	0.133224	0.133224	-0.0664855	0.0245675	0.105235	0.177585
Spermidine	-0.945929	-0.82709	0.411298	-0.327936	0.307153	0.0121114	-0.37604	0.314285	-0.145192	-0.607976	0.0482038	-0.327936	-0.448579	-0.191064	-0.191064	0.178107	-0.0152239	0.0315549	0.0121114	0.610224	-0.468554	-0.38301	0.149986	-0.327936	0.428745	0.311173	0.399787	-0.137541	0.625258	0.164823	-0.344131	-0.254589	-0.351293	0.198893	-0.262112	-0.262112	-0.406084	-0.0432586	-0.777462	-0.590218
Spermine	0.0724419	0.173998	-0.115245	-0.130294	-0.476735	-0.0757364	-0.195743	-0.0498079	0.158307	-0.399025	-0.000243178	-0.130294	-0.263645	-0.223602	-0.223602	-0.277094	-0.0477771	-0.0543459	-0.0757364	0.259747	-0.427051	-0.273081	-0.365631	-0.130294	-0.0437748	-0.0509942	0.0482529	-0.361803	0.465604	0.424274	-0.398536	-0.204881	-0.230403	0.148348	0.534103	0.534103	0.360496	0.0736458	-0.290627	-0.00791121
t4.OH.Pro	0.350943	0.14543	-0.531136	-0.0565823	-0.640016	0.348979	-0.0486947	-0.262607	0.184093	0.052942	0.268089	-0.0565823	-0.445392	0.0263695	0.0263695	-0.141943	0.237876	0.232687	0.348979	0.407825	-0.455781	-0.573171	-0.567273	-0.0565823	-0.596873	-0.30799	0.0910929	-0.390013	0.0911406	0.181865	-0.472231	-0.258545	-0.437061	-0.264237	0.624331	0.624331	0.736719	-0.264061	-0.237185	-0.0310873
Taurine	-0.797065	-0.78653	0.054673	-0.394292	0.712597	-0.0328077	-0.38144	0.198175	0.157315	0.0279635	-0.105275	-0.394292	-0.343195	0.338147	0.338147	0.5307	0.0698248	-0.114063	-0.0328077	0.466871	-0.059318	-0.519768	0.262278	-0.394292	0.28839	0.206839	0.597404	-0.0681177	0.258059	-0.356417	0.0528634	-0.17621	-0.229392	0.279907	-0.414037	-0.414037	-0.551831	-0.476378	-0.474245	-0.516008
lysoPC.a.C16.0	0.263262	0.165028	-0.105286	0.653167	-0.574599	-0.215671	0.621646	-0.0987262	-0.125286	-0.377424	-0.318593	0.653167	0.222737	-0.0956112	-0.0956112	-0.369719	-0.0911055	-0.199706	-0.215671	-0.00460979	-0.201098	0.150339	-0.513074	0.653167	-0.235934	0.0118746	-0.446628	-0.353588	0.448696	0.106908	-0.212624	0.0245102	0.0720458	-0.231286	0.154106	0.154106	0.34148	0.680876	0.219391	0.446429
lysoPC.a.C16.1	0.430277	0.400124	-0.0812319	0.679293	-0.555312	-0.231547	0.641317	-0.382577	-0.154379	-0.29068	-0.305653	0.679293	-0.0067609	-0.11989	-0.11989	-0.352287	-0.0474725	-0.264745	-0.231547	0.16366	-0.420447	-0.0324528	-0.245218	0.679293	-0.224386	-0.333693	0.0423009	-0.111937	0.503496	-0.0461222	-0.359105	-0.0951923	-0.187539	-0.234299	0.153067	0.153067	0.314048	0.480834	-0.0963403	0.210482
lysoPC.a.C17.0	0.599016	0.172314	-0.181324	0.543184	-0.562639	0.0213434	0.544171	-0.416939	-0.169404	-0.211295	-0.274808	0.543184	0.273267	-0.105737	-0.105737	-0.257248	0.133597	-0.104817	0.0213434	0.0632684	-0.00903309	0.194908	-0.705474	0.543184	-0.385514	-0.304263	-0.491735	-0.452813	0.346308	0.179583	-0.0677829	0.103035	0.266656	-0.365076	0.22144	0.22144	0.494976	0.518252	0.411082	0.645521
lysoPC.a.C18.0	0.360279	0.0375057	-0.104131	0.574999	-0.590919	-0.109985	0.545014	-0.267874	-0.167395	-0.39066	-0.348456	0.574999	0.145548	-0.160545	-0.160545	-0.351847	0.0721875	-0.220491	-0.109985	0.125315	-0.20789	0.0977998	-0.614901	0.574999	-0.278651	-0.154345	-0.327416	-0.465033	0.464719	0.181721	-0.175027	-0.0216662	0.115168	-0.272353	0.230897	0.230897	0.426344	0.599841	0.225238	0.501355
lysoPC.a.C18.1	0.234737	-0.198301	-0.161594	0.640927	-0.476512	-0.11985	0.624797	-0.242486	-0.158675	-0.313333	-0.382849	0.640927	0.0945633	-0.0201658	-0.0201658	-0.201143	0.0834905	-0.245096	-0.11985	0.252773	-0.247116	-0.0760083	-0.541433	0.640927	-0.30523	-0.124563	-0.227807	-0.420482	0.558629	-0.0722128	-0.201843	-0.0561805	-0.011934	-0.305944	0.0853029	0.0853029	0.330648	0.541063	0.117038	0.395021
lysoPC.a.C20.4	0.715347	0.330766	-0.203831	0.446127	-0.675534	0.161702	0.432469	-0.515414	-0.200608	-0.186854	-0.115436	0.446127	-0.0759417	-0.242676	-0.242676	-0.353241	0.251235	-0.0331968	0.161702	0.324155	-0.285583	-0.114143	-0.561997	0.446127	-0.470084	-0.470855	-0.27325	-0.282692	0.33538	0.204736	-0.209646	-0.142194	-0.00988289	-0.423927	0.417031	0.417031	0.66136	0.394343	0.141798	0.450417
lysoPC.a.C24.0	0.867419	0.805215	-0.217731	0.454203	-0.451718	-0.226118	0.418079	-0.031454	-0.0109571	-0.00187075	-0.359045	0.454203	-0.131199	-0.0185469	-0.0185469	-0.170714	0.139881	-0.444778	-0.226118	0.377424	-0.498704	-0.353478	0.0797986	0.454203	-0.212294	-0.0142188	0.0757716	0.181619	0.404734	-0.362243	-0.491498	-0.172848	-0.54224	-0.0952992	0.247924	0.247924	0.279727	0.303601	-0.253746	-0.0590151
lysoPC.a.C26.0	0.735374	0.600109	-0.210738	0.4881	-0.529834	-0.187886	0.453897	-0.271231	-0.0446058	-0.0528561	-0.328731	0.4881	-0.0733871	-0.0831742	-0.0831742	-0.220823	0.125371	-0.378717	-0.187886	0.347941	-0.465617	-0.29085	-0.0747505	0.4881	-0.257595	-0.252345	0.0568441	0.0890412	0.463344	-0.211676	-0.495526	-0.109172	-0.424074	-0.14984	0.30791	0.30791	0.376979	0.311533	-0.195039	0.0720958
lysoPC.a.C26.1	0.773947	0.373968	-0.0370443	0.556904	-0.453236	0.0582096	0.544973	-0.285893	-0.292378	-0.128891	-0.119086	0.556904	-0.129334	-0.207081	-0.207081	-0.121431	0.199344	-0.120854	0.0582096	0.488211	-0.478419	-0.322858	-0.123876	0.556904	-0.327985	-0.28317	0.0276217	0.0648779	0.487323	-0.285034	-0.494654	-0.102013	-0.444326	-0.405562	0.156735	0.156735	0.401602	0.347521	-0.260711	0.053514
lysoPC.a.C28.1	0.737107	0.457975	-0.191133	0.460312	-0.585616	-0.0801604	0.424781	-0.308696	-0.11321	-0.0939338	-0.295205	0.460312	-0.181025	-0.162531	-0.162531	-0.279417	0.234576	-0.342665	-0.0801604	0.405588	-0.521106	-0.295635	-0.120124	0.460312	-0.308341	-0.293794	0.0633948	0.0546777	0.416061	-0.116409	-0.484035	-0.189902	-0.421184	-0.224819	0.360315	0.360315	0.459345	0.320786	-0.199591	0.0800686
PC.aa.C30.0	0.77702	0.277979	-0.28556	0.386157	-0.519189	-0.0136497	0.355232	-0.50215	-0.0717474	-0.12868	-0.441184	0.386157	-0.267999	-0.0455253	-0.0455253	-0.363263	0.346791	-0.365197	-0.0136497	0.36702	-0.358707	-0.176371	-0.343856	0.386157	-0.355004	-0.416443	-0.185019	-0.142794	0.420726	0.147429	-0.0581694	-0.398973	-0.0162801	-0.23473	0.311017	0.311017	0.440603	0.396055	0.0911134	0.339735
PC.aa.C30.2	0.800482	0.614737	-0.148579	0.308464	-0.525031	-0.176483	0.252999	-0.569426	-0.0145292	-0.110331	-0.385774	0.308464	-0.213365	-0.176824	-0.176824	-0.456461	0.165445	-0.403414	-0.176483	0.206783	-0.358187	-0.0633845	-0.0938895	0.308464	-0.172748	-0.539831	-0.037734	0.104971	0.370992	0.231954	-0.144563	-0.293931	-0.0498928	-0.0449959	0.41447	0.41447	0.382119	0.336651	0.00448822	0.260893
PC.aa.C32.0	0.574433	-0.149888	-0.0995413	0.454733	-0.378147	0.128923	0.446508	-0.339579	-0.307721	-0.186291	-0.446129	0.454733	-0.143042	-0.141818	-0.141818	-0.115445	0.513162	-0.339323	0.128923	0.562936	-0.307521	-0.251066	-0.386797	0.454733	-0.343543	-0.23469	-0.17506	-0.234435	0.498077	-0.0922586	-0.153501	-0.220933	-0.0871504	-0.401208	0.126047	0.126047	0.385728	0.450471	0.0564231	0.323658
PC.aa.C32.1	0.593873	0.00877769	-0.207902	0.441242	-0.552714	0.0865884	0.408871	-0.193653	-0.198708	-0.212304	-0.300298	0.441242	-0.408034	-0.143764	-0.143764	-0.282098	0.396908	-0.280152	0.0865884	0.548638	-0.576698	-0.363535	-0.266235	0.441242	-0.394671	-0.139016	-0.0435495	-0.138775	0.462175	-0.0982337	-0.292313	-0.454288	-0.368354	-0.356161	0.289767	0.289767	0.478536	0.410992	-0.171153	0.111809
PC.aa.C32.2	0.63744	0.139427	-0.170339	0.430155	-0.622738	0.100979	0.389636	-0.221593	-0.211511	-0.285628	-0.243809	0.430155	-0.424353	-0.217908	-0.217908	-0.388006	0.35325	-0.21709	0.100979	0.489537	-0.579206	-0.287898	-0.323936	0.430155	-0.393778	-0.170812	-0.120166	-0.170585	0.438283	0.0605105	-0.271942	-0.467696	-0.296105	-0.36147	0.354001	0.354001	0.534734	0.46485	-0.129861	0.167157
PC.aa.C32.3	0.739068	0.466871	-0.328674	0.379008	-0.621556	-0.0838173	0.339464	-0.522303	0.00579164	-0.0305234	-0.355799	0.379008	-0.291261	-0.0807286	-0.0807286	-0.403773	0.257626	-0.370646	-0.0838173	0.314287	-0.434641	-0.229226	-0.204769	0.379008	-0.358753	-0.491011	0.00844868	0.000310457	0.337695	0.0704994	-0.212256	-0.353618	-0.19609	-0.169776	0.454671	0.454671	0.510395	0.278023	-0.021904	0.235974
PC.aa.C34.1	0.64013	0.153752	-0.220502	0.438217	-0.63079	0.094395	0.403707	-0.205606	-0.186621	-0.232874	-0.264609	0.438217	-0.337062	-0.194206	-0.194206	-0.339548	0.363168	-0.235886	0.094395	0.497399	-0.524614	-0.315233	-0.364731	0.438217	-0.421181	-0.148247	-0.180874	-0.189607	0.446149	0.00554572	-0.29014	-0.394114	-0.291705	-0.36095	0.379994	0.379994	0.565838	0.461963	-0.0754214	0.218002
PC.aa.C34.2	0.661885	0.183822	-0.200894	0.423731	-0.649703	0.133071	0.387538	-0.207477	-0.201282	-0.272303	-0.19177	0.423731	-0.418853	-0.209086	-0.209086	-0.390545	0.347378	-0.167945	0.133071	0.493673	-0.606228	-0.308636	-0.346333	0.423731	-0.430877	-0.164494	-0.15586	-0.164279	0.418537	0.0877131	-0.344611	-0.445591	-0.338061	-0.38499	0.374506	0.374506	0.572097	0.445968	-0.155228	0.136921
PC.aa.C34.4	0.59125	0.222592	-0.100768	0.408977	-0.619745	0.0805001	0.382392	-0.561493	-0.224199	-0.210363	-0.225194	0.408977	-0.0980275	-0.30829	-0.30829	-0.318919	0.290217	-0.18167	0.0805001	0.346165	-0.286714	-0.103093	-0.447034	0.408977	-0.346217	-0.522185	-0.0152783	-0.261009	0.36002	0.142407	-0.192513	-0.129012	-0.0260381	-0.330327	0.408337	0.408337	0.573923	0.339752	0.0824661	0.411694
PC.aa.C36.1	0.585457	0.139699	-0.199405	0.404454	-0.647653	0.0692813	0.359739	-0.118314	-0.15857	-0.31502	-0.24202	0.404454	-0.415424	-0.184484	-0.184484	-0.42637	0.317633	-0.224214	0.0692813	0.455802	-0.630753	-0.282719	-0.33259	0.404454	-0.384051	-0.0646751	-0.171584	-0.180032	0.419013	0.135498	-0.360977	-0.4623	-0.341972	-0.317784	0.371668	0.371668	0.52757	0.474935	-0.165269	0.103133
PC.aa.C36.2	0.617577	0.149944	-0.188246	0.424006	-0.657058	0.12029	0.38607	-0.196075	-0.204332	-0.29489	-0.221601	0.424006	-0.372045	-0.225657	-0.225657	-0.399622	0.34562	-0.183421	0.12029	0.468517	-0.544977	-0.268349	-0.396985	0.424006	-0.417858	-0.139434	-0.212377	-0.221075	0.418674	0.111809	-0.278179	-0.424779	-0.257099	-0.374166	0.384812	0.384812	0.576419	0.487606	-0.0736806	0.216536
PC.aa.C36.3	0.700648	0.212276	-0.142124	0.413956	-0.640147	0.135606	0.375729	-0.223733	-0.236478	-0.299908	-0.214289	0.413956	-0.370658	-0.25861	-0.25861	-0.410963	0.356472	-0.17362	0.135606	0.466778	-0.53599	-0.239035	-0.364266	0.413956	-0.396286	-0.17001	-0.244964	-0.169785	0.414203	0.15108	-0.269081	-0.418324	-0.230549	-0.380933	0.368683	0.368683	0.562316	0.506175	-0.0696061	0.218843
PC.aa.C36.4	0.695981	0.253251	-0.128526	0.390652	-0.649575	0.0909945	0.34872	-0.329633	-0.206416	-0.316601	-0.250051	0.390652	-0.299447	-0.27015	-0.27015	-0.462877	0.314181	-0.191484	0.0909945	0.357418	-0.43672	-0.116101	-0.421272	0.390652	-0.357371	-0.266083	-0.257758	-0.226518	0.378428	0.273771	-0.16391	-0.375396	-0.0670222	-0.327663	0.394266	0.394266	0.554722	0.50772	0.0460704	0.329522
PC.aa.C36.5	0.770849	0.301419	-0.184238	0.387644	-0.638996	0.152028	0.35153	-0.305449	-0.200535	-0.263295	-0.185796	0.387644	-0.418796	-0.221351	-0.221351	-0.445314	0.344902	-0.139907	0.152028	0.441595	-0.539474	-0.229796	-0.357137	0.387644	-0.420733	-0.258777	-0.2496	-0.136123	0.37972	0.213158	-0.231761	-0.467107	-0.201734	-0.378272	0.379202	0.379202	0.571305	0.464141	-0.0653292	0.213121
PC.aa.C36.6	0.844912	0.456641	-0.211956	0.387696	-0.638128	0.0727869	0.349656	-0.413894	-0.144431	-0.166121	-0.240373	0.387696	-0.335761	-0.213242	-0.213242	-0.439197	0.310642	-0.212496	0.0727869	0.389054	-0.450405	-0.206398	-0.304699	0.387696	-0.395862	-0.372904	-0.241066	-0.0559475	0.376439	0.171316	-0.183197	-0.400766	-0.146123	-0.310106	0.433526	0.433526	0.57536	0.437621	0.0108034	0.292951
PC.aa.C38.1	0.461212	0.0762388	-0.172582	0.405419	-0.623509	-0.0045294	0.354715	-0.0656076	-0.140502	-0.32273	-0.311192	0.405419	-0.325842	-0.205028	-0.205028	-0.376378	0.286798	-0.292905	-0.0045294	0.447144	-0.521974	-0.278427	-0.355035	0.405419	-0.327148	0.00426342	-0.191228	-0.244222	0.479638	0.0395286	-0.259603	-0.411933	-0.268612	-0.254874	0.389272	0.389272	0.501842	0.517196	-0.0715055	0.212643
PC.aa.C38.3	0.658291	0.211779	-0.103237	0.408936	-0.653558	0.083362	0.362344	-0.215416	-0.227727	-0.352634	-0.239706	0.408936	-0.344114	-0.286548	-0.286548	-0.45283	0.313976	-0.201571	0.083362	0.407965	-0.522477	-0.174666	-0.369288	0.408936	-0.344425	-0.15736	-0.230673	-0.197788	0.414066	0.211882	-0.254262	-0.400238	-0.185001	-0.332764	0.37958	0.37958	0.53915	0.533249	-0.0501123	0.239311
PC.aa.C38.4	0.658857	0.216917	-0.105693	0.394951	-0.66365	0.104777	0.354282	-0.279791	-0.230533	-0.333755	-0.236476	0.394951	-0.255035	-0.301584	-0.301584	-0.441042	0.31927	-0.177989	0.104777	0.369341	-0.418912	-0.117935	-0.447971	0.394951	-0.355952	-0.214499	-0.288418	-0.255225	0.382761	0.257122	-0.188704	-0.327971	-0.0719005	-0.342269	0.400287	0.400287	0.569697	0.528677	0.0594727	0.346449
PC.aa.C38.5	0.729421	0.275091	-0.0574254	0.395785	-0.652441	0.138094	0.360952	-0.324606	-0.278712	-0.303234	-0.209986	0.395785	-0.180953	-0.353799	-0.353799	-0.402172	0.331934	-0.145728	0.138094	0.375566	-0.339554	-0.0916747	-0.444628	0.395785	-0.349629	-0.263838	-0.340457	-0.222089	0.377798	0.234679	-0.156486	-0.253262	-0.0176413	-0.371476	0.395464	0.395464	0.582124	0.538975	0.116478	0.41154
PC.aa.C38.6	0.710705	0.232245	-0.18084	0.403034	-0.654161	0.200843	0.380053	-0.303042	-0.234865	-0.248273	-0.163519	0.403034	-0.250825	-0.247565	-0.247565	-0.359319	0.358759	-0.0879427	0.200843	0.46652	-0.408138	-0.22763	-0.491347	0.403034	-0.455064	-0.243231	-0.362643	-0.243011	0.392899	0.176858	-0.216444	-0.316155	-0.116878	-0.430109	0.385442	0.385442	0.623229	0.482817	0.054185	0.344408
PC.aa.C40.3	0.478838	0.0446245	-0.0975706	0.401257	-0.616971	-0.0232127	0.355634	-0.302014	-0.194354	-0.292376	-0.394747	0.401257	-0.167358	-0.284459	-0.284459	-0.34209	0.346694	-0.377994	-0.0232127	0.380571	-0.397136	-0.153933	-0.379634	0.401257	-0.272171	-0.233643	-0.00982837	-0.279458	0.415716	0.0933661	-0.249484	-0.222158	-0.137712	-0.236138	0.399991	0.399991	0.498376	0.43664	0.016411	0.315226
PC.aa.C40.4	0.832447	0.519736	-0.0494185	0.379737	-0.604289	-0.1216	0.316721	-0.383268	-0.142523	-0.31316	-0.387159	0.379737	-0.210404	-0.286199	-0.286199	-0.551551	0.206644	-0.37061	-0.1216	0.192345	-0.414396	0.0334926	-0.22215	0.379737	-0.17901	-0.324377	-0.190372	-0.0437281	0.368046	0.356031	-0.172859	-0.312054	-0.0147209	-0.137724	0.38974	0.38974	0.419559	0.53643	0.0456442	0.30097
PC.ae.C30.1	0.712446	0.274739	-0.129894	0.427441	-0.622143	0.112289	0.394425	-0.412795	-0.239233	-0.218138	-0.217629	0.427441	-0.294876	-0.28503	-0.28503	-0.342469	0.342893	-0.191483	0.112289	0.467761	-0.453299	-0.245308	-0.340944	0.427441	-0.384813	-0.376646	-0.0897836	-0.142684	0.427908	0.0595919	-0.249619	-0.315184	-0.201197	-0.369472	0.392595	0.392595	0.5742	0.410576	-0.0497257	0.279742
PC.ae.C30.2	0.887127	0.66768	-0.233655	0.463943	-0.656236	-0.173359	0.416639	-0.417894	-0.0284272	-0.164458	-0.384695	0.463943	-0.0648484	-0.130716	-0.130716	-0.524224	0.128669	-0.362427	-0.173359	0.125498	-0.386851	0.00268632	-0.260037	0.463943	-0.284313	-0.358973	-0.303678	0.00839102	0.350432	0.282331	-0.280745	-0.204905	-0.0634196	-0.146924	0.407678	0.407678	0.471611	0.503765	0.0891794	0.31725
PC.ae.C32.1	0.658288	0.142403	-0.128553	0.435487	-0.577519	0.0606485	0.39762	-0.367967	-0.229163	-0.25654	-0.359008	0.435487	-0.265735	-0.245743	-0.245743	-0.374534	0.374112	-0.292333	0.0606485	0.400979	-0.350361	-0.143245	-0.396076	0.435487	-0.346376	-0.288174	-0.184225	-0.240442	0.414428	0.0910378	-0.0372722	-0.373207	-0.022828	-0.330163	0.346332	0.346332	0.513181	0.508499	0.117516	0.409097
PC.ae.C32.2	0.671759	0.251289	-0.104855	0.428714	-0.658466	0.0907089	0.38612	-0.342552	-0.234928	-0.324737	-0.212964	0.428714	-0.322741	-0.298278	-0.298278	-0.436622	0.293137	-0.170826	0.0907089	0.397349	-0.482482	-0.164267	-0.389668	0.428714	-0.360315	-0.294017	-0.158567	-0.208642	0.418265	0.19054	-0.223177	-0.367119	-0.148552	-0.351711	0.389969	0.389969	0.561723	0.487065	-0.0317057	0.286302
PC.ae.C34.0	0.650071	0.0456939	-0.329255	0.424674	-0.500872	0.0720035	0.411083	-0.322463	-0.137416	-0.101422	-0.453761	0.424674	-0.156872	-0.043009	-0.043009	-0.20866	0.455133	-0.358044	0.0720035	0.486389	-0.290843	-0.2783	-0.453895	0.424674	-0.425729	-0.21394	-0.297439	-0.259898	0.442514	-0.0411333	-0.0961293	-0.293375	-0.0623316	-0.333034	0.280646	0.280646	0.487915	0.438085	0.156722	0.396647
PC.ae.C34.1	0.620263	0.10391	-0.268209	0.429879	-0.585915	0.0519663	0.40389	-0.365858	-0.146446	-0.180081	-0.406103	0.429879	-0.167529	-0.134705	-0.134705	-0.319036	0.390201	-0.32013	0.0519663	0.398528	-0.291718	-0.182027	-0.496856	0.429879	-0.408042	-0.267677	-0.257342	-0.315714	0.403922	0.0724371	-0.0598015	-0.303674	-0.00102032	-0.31911	0.362606	0.362606	0.542343	0.466328	0.189894	0.455178
PC.ae.C34.2	0.719016	0.24905	-0.193853	0.426025	-0.626121	0.0678401	0.389557	-0.322669	-0.181001	-0.237119	-0.313243	0.426025	-0.265156	-0.21006	-0.21006	-0.396688	0.344047	-0.252572	0.0678401	0.407651	-0.402008	-0.188165	-0.409216	0.426025	-0.38821	-0.248844	-0.283726	-0.205296	0.420448	0.132327	-0.136865	-0.370519	-0.0883703	-0.330313	0.385035	0.385035	0.554507	0.510318	0.0806246	0.364076
PC.ae.C36.1	0.593596	0.12457	-0.225311	0.414206	-0.647269	0.0607926	0.375665	-0.240961	-0.152121	-0.285366	-0.309145	0.414206	-0.307877	-0.173136	-0.173136	-0.406648	0.343109	-0.261136	0.0607926	0.420556	-0.510826	-0.226011	-0.427048	0.414206	-0.395106	-0.168407	-0.202463	-0.256951	0.414514	0.166631	-0.273285	-0.384814	-0.198752	-0.316703	0.381733	0.381733	0.546799	0.47238	-0.0293226	0.243881
PC.ae.C36.2	0.611298	0.141036	-0.218348	0.412383	-0.640487	0.0911343	0.375037	-0.208134	-0.166148	-0.286978	-0.282284	0.412383	-0.328425	-0.177135	-0.177135	-0.41208	0.342138	-0.219252	0.0911343	0.429133	-0.477858	-0.224913	-0.439725	0.412383	-0.409148	-0.130748	-0.294837	-0.259208	0.412767	0.159011	-0.187804	-0.429004	-0.153546	-0.341653	0.371691	0.371691	0.552608	0.513923	0.0198264	0.287074
PC.ae.C36.3	0.679977	0.198252	-0.137053	0.394047	-0.620928	0.200721	0.373428	-0.390781	-0.256197	-0.248111	-0.17954	0.394047	-0.175642	-0.282528	-0.282528	-0.337018	0.350888	-0.0802357	0.200721	0.421292	-0.264533	-0.140963	-0.551423	0.394047	-0.427654	-0.321289	-0.356145	-0.321061	0.375719	0.180872	-0.0536322	-0.267298	0.0472243	-0.424267	0.380663	0.380663	0.615413	0.482064	0.187686	0.487101
PC.ae.C36.5	0.883665	0.513419	-0.249359	0.378491	-0.617685	0.0290912	0.340232	-0.456385	-0.0828103	-0.167212	-0.267995	0.378491	-0.347355	-0.121497	-0.121497	-0.50293	0.265657	-0.22643	0.0290912	0.306634	-0.487104	-0.140888	-0.282415	0.378491	-0.38145	-0.409751	-0.252395	-0.0197415	0.337389	0.298299	-0.199801	-0.434417	-0.117668	-0.266622	0.384198	0.384198	0.514557	0.418883	-0.010188	0.231041
PC.ae.C38.1	0.658774	0.175166	-0.0949076	0.380017	-0.544391	-0.0441063	0.328611	-0.282511	-0.170745	-0.298678	-0.453387	0.380017	-0.216888	-0.237089	-0.237089	-0.421405	0.329484	-0.388957	-0.0441063	0.31328	-0.304384	-0.060148	-0.360927	0.380017	-0.242118	-0.183391	-0.270309	-0.23146	0.421485	0.181291	0.0216872	-0.371184	0.0623761	-0.204598	0.348427	0.348427	0.433092	0.570697	0.177196	0.433641
PC.ae.C38.2	0.513692	0.040687	-0.162721	0.408847	-0.640827	0.0929556	0.366708	-0.164984	-0.19992	-0.354588	-0.280114	0.408847	-0.344967	-0.219239	-0.219239	-0.435714	0.343705	-0.218363	0.0929556	0.413136	-0.495127	-0.184467	-0.448228	0.408847	-0.37765	-0.0857174	-0.249726	-0.305665	0.393578	0.196079	-0.186268	-0.435919	-0.145672	-0.340964	0.35869	0.35869	0.535327	0.532893	0.00622662	0.271733
PC.ae.C38.3	0.691245	0.225519	-0.128485	0.418447	-0.646451	0.113006	0.381869	-0.261508	-0.23597	-0.285774	-0.259166	0.418447	-0.24786	-0.278057	-0.278057	-0.408326	0.344632	-0.192255	0.113006	0.402885	-0.379134	-0.149869	-0.435913	0.418447	-0.379631	-0.188659	-0.352606	-0.230467	0.395855	0.169498	-0.122031	-0.348762	-0.0572065	-0.364348	0.384405	0.384405	0.571094	0.557588	0.109405	0.390377
PC.ae.C38.6	0.778365	0.317512	-0.00198315	0.356963	-0.614441	0.2056	0.331412	-0.364238	-0.322093	-0.277608	-0.1371	0.356963	-0.115383	-0.391573	-0.391573	-0.379645	0.319187	-0.0419562	0.2056	0.322574	-0.184552	0.0164945	-0.471481	0.356963	-0.338331	-0.303225	-0.465006	-0.222405	0.313137	0.273353	0.0143244	-0.21368	0.150967	-0.404796	0.360881	0.360881	0.571922	0.551923	0.25414	0.527492
PC.ae.C40.2	0.682896	0.184032	-0.0920973	0.454613	-0.577387	0.0529016	0.41605	-0.280487	-0.257164	-0.225414	-0.347315	0.454613	-0.209185	-0.298961	-0.298961	-0.32812	0.369476	-0.298143	0.0529016	0.4151	-0.292579	-0.168026	-0.35974	0.454613	-0.334881	-0.204847	-0.240107	-0.204617	0.427516	-0.0383815	-0.0106492	-0.326264	-0.0396864	-0.335703	0.370365	0.370365	0.530644	0.554183	0.161729	0.459776
PC.ae.C40.3	0.677911	0.182951	-0.0506365	0.410921	-0.553346	-0.0235197	0.365796	-0.264616	-0.231236	-0.244796	-0.456244	0.410921	-0.0965692	-0.309892	-0.309892	-0.35518	0.372835	-0.404549	-0.0235197	0.326979	-0.214588	-0.0560531	-0.356492	0.410921	-0.248178	-0.169269	-0.295028	-0.213141	0.395627	0.0678177	0.0189737	-0.247673	0.0705943	-0.242042	0.373377	0.373377	0.475221	0.59104	0.252652	0.513898
PC.ae.C40.5	0.79355	0.352557	-0.0555178	0.365722	-0.572888	0.166465	0.344309	-0.549384	-0.271167	-0.210629	-0.172318	0.365722	-0.0851173	-0.340166	-0.340166	-0.360811	0.30373	-0.0792692	0.166465	0.296435	-0.16112	0.0222287	-0.476579	0.365722	-0.3505	-0.495045	-0.328241	-0.219813	0.317284	0.264602	0.00986399	-0.17386	0.171876	-0.376705	0.375193	0.375193	0.573765	0.452212	0.251765	0.544081
PC.ae.C40.6	0.97874	0.711588	0.0631567	0.325662	-0.469868	-0.0511017	0.281173	-0.521531	-0.224711	-0.117036	-0.294618	0.325662	-0.0374273	-0.374895	-0.374895	-0.470807	0.223231	-0.292137	-0.0511017	0.12105	-0.19709	0.176114	-0.039007	0.325662	-0.129078	-0.497496	-0.320749	0.246265	0.226306	0.321096	-0.0776986	-0.127969	0.112741	-0.163884	0.348383	0.348383	0.387427	0.494103	0.175808	0.381069
SM..OH..C14.1	0.583408	0.166095	-0.126072	0.419478	-0.675402	0.0941918	0.386048	-0.371956	-0.224835	-0.291946	-0.248585	0.419478	-0.131399	-0.30943	-0.30943	-0.385534	0.311771	-0.184762	0.0941918	0.337562	-0.313167	-0.0918434	-0.530813	0.419478	-0.375335	-0.305262	-0.213373	-0.347391	0.36571	0.197395	-0.155457	-0.211132	-0.00622838	-0.348814	0.432454	0.432454	0.60984	0.476295	0.145935	0.452593
SM..OH..C16.1	0.526722	0.0967042	-0.245285	0.406484	-0.666404	0.104906	0.382819	-0.373388	-0.148939	-0.248389	-0.253901	0.406484	-0.148165	-0.185418	-0.185418	-0.336723	0.32611	-0.184655	0.104906	0.393123	-0.381583	-0.199302	-0.579821	0.406484	-0.438225	-0.303636	-0.172676	-0.388145	0.383141	0.186803	-0.276139	-0.211039	-0.102156	-0.349741	0.419171	0.419171	0.615824	0.385121	0.0648028	0.360114
SM..OH..C22.1	0.608696	0.190435	-0.103074	0.354626	-0.655231	0.12439	0.303127	-0.0448229	-0.221533	-0.355819	-0.139029	0.354626	-0.510022	-0.298174	-0.298174	-0.452054	0.321235	-0.153507	0.12439	0.474545	-0.675391	-0.283522	-0.253176	0.354626	-0.349508	-0.0176699	-0.143117	-0.115889	0.376624	0.152765	-0.379573	-0.49658	-0.399301	-0.33341	0.399262	0.399262	0.539629	0.477734	-0.233166	0.0396728
SM..OH..C22.2	0.459676	0.123437	0.00705032	0.335879	-0.608354	0.0445908	0.289917	-0.469945	-0.24258	-0.349088	-0.228926	0.335879	-0.276836	-0.352823	-0.352823	-0.398077	0.278042	-0.217916	0.0445908	0.349324	-0.454569	-0.08151	-0.31523	0.335879	-0.225353	-0.442714	0.151154	-0.213778	0.356687	0.268257	-0.273573	-0.248009	-0.123035	-0.252764	0.358794	0.358794	0.459749	0.327548	-0.111913	0.20449
SM.C16.0	0.532773	0.108266	-0.0762644	0.413768	-0.656599	0.0568246	0.373916	-0.323406	-0.243898	-0.306269	-0.303644	0.413768	-0.120215	-0.349316	-0.349316	-0.362372	0.33402	-0.257398	0.0568246	0.350164	-0.299656	-0.0955426	-0.485733	0.413768	-0.322553	-0.253596	-0.156892	-0.344423	0.382643	0.135222	-0.13937	-0.198944	-0.0174736	-0.313008	0.434286	0.434286	0.579315	0.492797	0.145441	0.456343
SM.C16.1	0.444902	0.012027	-0.0181317	0.398108	-0.649522	0.0357133	0.344218	-0.198382	-0.255732	-0.439673	-0.289567	0.398108	-0.290701	-0.344983	-0.344983	-0.452142	0.307473	-0.259317	0.0357133	0.364002	-0.503947	-0.101169	-0.392858	0.398108	-0.263051	-0.134246	-0.0871415	-0.297761	0.398511	0.249823	-0.270093	-0.328314	-0.150835	-0.284843	0.367942	0.367942	0.493802	0.522606	-0.0537003	0.240711
SM.C18.0	0.528962	0.103027	-0.0532276	0.406402	-0.668967	0.106135	0.367018	-0.296548	-0.277216	-0.322864	-0.236817	0.406402	-0.182172	-0.384231	-0.384231	-0.356346	0.341565	-0.198453	0.106135	0.394247	-0.341491	-0.136407	-0.472441	0.406402	-0.338087	-0.239273	-0.141393	-0.331565	0.386497	0.117801	-0.166705	-0.22843	-0.0714548	-0.350747	0.437785	0.437785	0.599812	0.485144	0.0909484	0.415455
SM.C18.1	0.355912	-0.0500988	-0.0538598	0.390119	-0.668942	0.0791318	0.342044	-0.226711	-0.250901	-0.418826	-0.24681	0.390119	-0.298176	-0.342517	-0.342517	-0.417395	0.317773	-0.211072	0.0791318	0.384398	-0.465612	-0.13186	-0.464263	0.390119	-0.309585	-0.165937	-0.0392356	-0.382961	0.379399	0.205037	-0.222467	-0.326061	-0.133957	-0.317113	0.397923	0.397923	0.542517	0.471135	-0.0220484	0.286464
SM.C24.0	0.518051	0.116916	-0.130764	0.389481	-0.637035	0.0103258	0.335693	-0.111217	-0.165015	-0.342257	-0.258903	0.389481	-0.415552	-0.233905	-0.233905	-0.414918	0.288831	-0.274907	0.0103258	0.450961	-0.656852	-0.278027	-0.252568	0.389481	-0.305835	-0.0709448	-0.0253532	-0.148217	0.437769	0.102792	-0.413151	-0.428433	-0.394625	-0.257487	0.376039	0.376039	0.481438	0.443194	-0.239588	0.0453819
SM.C24.1	0.448968	0.0483934	-0.0187472	0.383879	-0.640052	-0.028831	0.321993	-0.112324	-0.225431	-0.388513	-0.341467	0.383879	-0.302342	-0.354515	-0.354515	-0.422708	0.314807	-0.353683	-0.028831	0.389398	-0.508648	-0.160028	-0.284722	0.383879	-0.222858	-0.0548477	-0.0459623	-0.217247	0.413821	0.120087	-0.27596	-0.337417	-0.228707	-0.220211	0.407038	0.407038	0.47498	0.522	-0.0759117	0.213611
SM.C26.0	0.14667	0.28499	-0.320586	0.384677	-0.808517	-0.267609	0.334362	-0.296391	0.139132	0.0030014	-0.190954	0.384677	0.0592803	-0.191236	-0.191236	-0.34626	-0.0596192	-0.301224	-0.267609	-0.0371762	-0.152628	-0.104757	-0.306366	0.384677	-0.290074	-0.307945	0.309442	-0.282339	0.12557	-0.210981	-0.0987845	-0.0523869	-0.153029	-0.0152127	0.684826	0.684826	0.605134	0.144382	0.171923	0.429297
A0A0G2JUA5	-0.660692	-0.105182	0.3089	-0.435167	0.466135	-0.233649	-0.468184	0.459599	0.172822	-0.00787188	0.210181	-0.435167	-0.215053	0.0272885	0.0272885	0.0278265	-0.343529	0.0284767	-0.233649	-0.468065	-0.069429	0.207198	0.742402	-0.435167	0.533402	0.354291	0.538268	0.438259	-0.338309	0.029967	0.0121688	-0.0831802	-0.205757	0.478853	-0.228534	-0.228534	-0.57645	-0.351671	-0.43019	-0.657488
C0JPT7	0.731011	-0.0191883	0.0293452	0.245752	0.0974492	0.296267	0.323162	-0.429051	-0.3456	0.365498	-0.22823	0.245752	0.581108	-0.114141	-0.114141	0.408277	0.509117	-0.109631	0.296267	0.182881	0.534959	0.0442583	-0.320134	0.245752	-0.268823	-0.365215	-0.31687	-0.088101	-0.0275263	-0.379032	0.109269	0.587958	0.328527	-0.411845	-0.0515797	-0.0515797	0.259827	0.0786512	0.573611	0.611994
G3V852	0.40114	-0.412214	0.12969	-0.0785978	0.351943	0.412355	0.00301159	-0.142085	-0.307776	0.410669	0.0569659	-0.0785978	0.436258	-0.155628	-0.155628	0.686984	0.43948	0.116539	0.412355	0.262603	0.666445	-0.152933	-0.174527	-0.0785978	-0.128392	-0.132772	-0.0856133	-0.131604	-0.0705356	-0.652112	0.330066	0.51355	0.252628	-0.304731	-0.0927736	-0.0927736	0.114833	-0.197805	0.441885	0.459085
G3V6P7	0.785971	0.437965	-0.299459	0.570368	-0.464379	0.0541269	0.591711	-0.35282	-0.123817	0.118086	-0.112337	0.570368	0.248101	-0.0488242	-0.0488242	0.046609	0.119461	-0.0464761	0.0541269	0.326247	-0.0338287	-0.308304	-0.449684	0.570368	-0.483958	-0.313933	-0.289969	-0.176572	0.428662	-0.452059	-0.217938	0.158541	-0.135398	-0.410642	0.268738	0.268738	0.550912	0.299144	0.201969	0.487743
P04785	-0.0511761	-0.23261	0.398798	-0.452248	0.740886	0.347623	-0.389164	0.067292	-0.233555	0.316409	0.268178	-0.452248	0.0417034	-0.0434304	-0.0434304	0.632455	0.255325	0.213409	0.347623	0.310969	0.216623	-0.188886	0.550394	-0.452248	0.275486	-0.0213744	0.280062	0.493741	-0.210153	-0.279256	-0.0945436	0.322926	-0.14923	-0.0105231	-0.464458	-0.464458	-0.443531	-0.503123	-0.315413	-0.477463
F1M853	-0.0969388	-0.000339198	0.509563	-0.235978	0.63164	0.036632	-0.218979	0.178249	-0.249291	-0.0279544	0.143412	-0.235978	0.100979	-0.0849009	-0.0849009	0.157977	-0.0634858	0.11288	0.036632	-0.151972	0.0260666	0.380555	0.686941	-0.235978	0.486029	0.120257	0.0374373	0.657729	-0.233502	0.218425	-0.194428	0.261044	-0.016457	0.119094	-0.595477	-0.595477	-0.63393	-0.0908335	-0.329043	-0.556657
P06761	0.616122	-0.116834	0.303987	-0.159329	0.490773	0.34873	-0.101067	-0.227534	-0.358817	0.215157	-0.00342288	-0.159329	0.365798	-0.244532	-0.244532	0.754162	0.413716	0.0565116	0.34873	0.591902	0.417142	-0.362578	-0.0290891	-0.159329	0.0609056	-0.219251	-0.167089	0.0797412	0.449804	-0.519908	-0.0103003	0.495644	0.0673233	-0.198442	-0.175009	-0.175009	-0.0341264	-0.113171	0.0575199	0.233528
P11980-2	0.470302	-0.298972	0.0639062	0.196971	0.186293	0.184067	0.249162	-0.44881	-0.26015	0.120911	-0.236207	0.196971	0.39556	-0.0537699	-0.0537699	0.480471	0.300222	-0.0520261	0.184067	0.352684	0.521572	-0.127115	-0.444775	0.196971	-0.143745	-0.351985	-0.235934	-0.351578	0.42838	-0.449887	0.37298	0.331618	0.428635	-0.284143	-0.13499	-0.13499	0.106374	0.114224	0.466384	0.666113
P63039	-0.297367	0.472031	0.520767	-0.201506	0.0355026	-0.402171	-0.287007	0.12358	0.0502282	-0.453528	0.168267	-0.201506	0.0171648	-0.365054	-0.365054	-0.384584	-0.571408	0.0291215	-0.402171	-0.381863	-0.202701	0.391304	0.434539	-0.201506	0.590527	0.0392594	0.205051	0.320774	0.0674909	0.598039	-0.264989	0.0877345	-0.0147124	0.474751	0.0554862	0.0554862	-0.315219	0.0985252	-0.371452	-0.332264
Q5XFX0	-0.536071	0.157155	0.180007	-0.426992	0.153288	-0.25736	-0.484543	0.321617	0.270734	-0.112289	0.289306	-0.426992	-0.364848	-0.0148479	-0.0148479	-0.220829	-0.432794	0.0857703	-0.25736	-0.38392	-0.293689	0.111551	0.636206	-0.426992	0.438338	0.195109	0.529061	0.403869	-0.260771	0.29301	-0.129514	-0.248872	-0.290193	0.494042	0.00697151	0.00697151	-0.381319	-0.326857	-0.539898	-0.677897
A0A0H2UHM5	-0.174792	-0.108197	0.674151	-0.514523	0.807448	-0.162093	-0.511144	0.177192	-0.110564	0.0718522	-0.16641	-0.514523	0.580442	-0.22338	-0.22338	0.514265	0.00199574	-0.220562	-0.162093	-0.0745768	0.577088	0.235646	0.52055	-0.514523	0.734791	0.171984	0.0123798	0.372855	0.0232237	-0.0312299	0.114325	0.647157	0.324339	0.467919	-0.354226	-0.354226	-0.653493	-0.164369	0.0643038	-0.074051
P05197	0.650331	0.0638186	-0.217252	0.470576	-0.319728	0.261361	0.517277	-0.402878	-0.25457	0.147562	-0.0939179	0.470576	0.289513	-0.102867	-0.102867	0.206525	0.321552	0.0308667	0.261361	0.432595	0.177184	-0.300779	-0.588539	0.470576	-0.510241	-0.342394	-0.321274	-0.341871	0.338151	-0.466055	0.000695964	0.222595	0.0680127	-0.525305	0.190023	0.190023	0.553552	0.237697	0.377137	0.637314
P62630	0.745582	0.585168	-0.496239	0.567874	-0.843242	0.163469	0.552285	-0.294111	-0.0695204	0.0120607	0.0931291	0.567874	-0.369264	-0.118652	-0.118652	-0.472849	0.125843	0.0945781	0.163469	0.240136	-0.443182	-0.277865	-0.400592	0.567874	-0.686664	-0.305162	-0.268372	-0.0989606	0.150867	-0.110963	-0.162112	-0.430144	-0.300353	-0.503157	0.555203	0.555203	0.820716	0.37359	0.0773608	0.335408
P63018	0.669232	0.0257924	-0.186692	0.424334	-0.238366	0.185207	0.463672	-0.401708	-0.240184	0.192573	-0.297699	0.424334	0.31728	-0.0907231	-0.0907231	0.180703	0.416622	-0.166889	0.185207	0.339776	0.308674	-0.159062	-0.517693	0.424334	-0.422231	-0.308113	-0.365168	-0.307815	0.260749	-0.443389	0.220364	0.190212	0.245013	-0.430247	0.169817	0.169817	0.466587	0.294059	0.555827	0.749425
G3V9E3	-0.508985	0.180919	0.196057	-0.351468	0.121013	-0.306926	-0.416324	0.370654	0.243781	-0.210759	0.185976	-0.351468	-0.358316	0.00709203	0.00709203	-0.322879	-0.422324	0.0084645	-0.306926	-0.363278	-0.401174	0.187411	0.637749	-0.351468	0.457028	0.272296	0.376721	0.446578	-0.205909	0.44111	-0.24603	-0.269534	-0.299846	0.488497	-0.0569963	-0.0569963	-0.42284	-0.174537	-0.570381	-0.725922
P04764	0.643089	0.0361382	-0.198883	0.24128	-0.0209583	0.118277	0.291126	-0.405581	-0.0599909	0.294088	-0.204467	0.24128	0.378091	0.06684	0.06684	0.415446	0.228893	-0.0694086	0.118277	0.314883	0.47325	-0.292067	-0.483765	0.24128	-0.314797	-0.326084	-0.303086	-0.325514	0.386576	-0.579351	0.318413	0.267523	0.285088	-0.255802	0.0939184	0.0939184	0.300227	0.0704672	0.505171	0.703234
A0A0G2K3K2	0.48175	-0.00147462	-0.514426	0.583637	-0.630824	0.124122	0.594631	-0.268376	-0.129945	0.0819889	-0.270557	0.583637	-0.0014652	-0.0297424	-0.0297424	-0.130661	0.376786	-0.20942	0.124122	0.34978	-0.153687	-0.290312	-0.556372	0.583637	-0.618767	-0.196381	-0.16351	-0.3731	0.21106	-0.382761	-0.0685725	-0.13047	-0.13442	-0.479354	0.382474	0.382474	0.681289	0.334644	0.298723	0.521376
Q6S3A0	0.338529	-0.328238	0.00717598	0.403865	0.160002	0.346478	0.490599	-0.16782	-0.383012	0.406618	-0.0181166	0.403865	0.209703	0.0810892	0.0810892	0.308607	0.382057	0.0851341	0.346478	0.0706874	0.331317	0.0515171	-0.0148262	0.403865	-0.341462	-0.144091	-0.100732	0.104443	-0.323759	-0.621589	0.281458	0.19518	0.12299	-0.555982	-0.343056	-0.343056	0.0812175	0.051989	0.384102	0.27622
P69897	0.369217	-0.381511	-0.0607319	0.417208	-0.0946885	0.244921	0.45483	-0.129053	-0.323673	0.0742662	-0.183083	0.417208	0.0869002	-0.0713225	-0.0713225	0.314808	0.398176	-0.0679251	0.244921	0.544739	0.0907129	-0.368029	-0.363703	0.417208	-0.365486	-0.05266	-0.224038	-0.259554	0.424351	-0.661517	0.0969717	0.024505	-0.044648	-0.477091	-0.0241953	-0.0241953	0.310222	0.280459	0.216144	0.436981
P18418	0.20658	-0.50097	0.325307	-0.180717	0.649175	0.104028	-0.122301	-0.119948	-0.240374	0.238987	-0.341467	-0.180717	0.636829	-0.0518759	-0.0518759	0.727268	0.373701	-0.233429	0.104028	0.21259	0.715981	0.00366317	-0.0147881	-0.180717	0.25713	-0.0355314	-0.189053	-0.0346963	0.200031	-0.406924	0.295456	0.629376	0.442972	0.025816	-0.366337	-0.366337	-0.321267	-0.0695688	0.397501	0.370416
G3V8L3	0.821669	0.189164	-0.218369	0.756581	-0.48581	0.135983	0.78672	-0.37689	-0.365868	0.0666911	-0.228296	0.756581	0.247983	-0.134391	-0.134391	-0.116223	0.314503	-0.131143	0.135983	0.191922	-0.0572153	0.00358144	-0.395062	0.756581	-0.515089	-0.315225	-0.280405	-0.115637	0.131394	-0.325176	-0.175743	0.161994	-0.0292905	-0.59995	0.113247	0.113247	0.529901	0.467383	0.330053	0.508804
A0A0A0MY09	0.533584	-0.220124	-0.0844748	0.445184	-0.0293144	0.114256	0.494218	-0.277735	-0.250438	0.203088	-0.329358	0.445184	0.38549	0.0100589	0.0100589	0.29742	0.332106	-0.178043	0.114256	0.232433	0.399746	-0.0744082	-0.398982	0.445184	-0.305799	-0.171692	-0.332451	-0.260874	0.241508	-0.572616	0.293633	0.257018	0.28425	-0.38249	-0.0638316	-0.0638316	0.239141	0.287081	0.549604	0.672651
P09495	-0.557504	0.025418	-0.0190202	-0.199077	0.0852034	-0.710982	-0.267695	0.612657	0.483109	-0.0760776	-0.381233	-0.199077	0.29248	0.185691	0.185691	-0.23499	-0.464581	-0.494107	-0.710982	-0.770043	0.188914	0.477465	0.29651	-0.199077	0.505076	0.659729	-0.0662528	0.0522228	-0.195037	0.19122	0.154438	0.104618	0.187976	0.738983	0.0711366	0.0711366	-0.412888	0.117092	0.201702	-0.0494105
P07150	0.660626	-0.0203908	-0.11253	0.361702	-0.0786043	0.157812	0.414111	-0.402724	-0.22216	0.232227	-0.286644	0.361702	0.479203	-0.0500833	-0.0500833	0.32238	0.352833	-0.14004	0.157812	0.26589	0.45605	-0.101509	-0.504196	0.361702	-0.330078	-0.306834	-0.374221	-0.306483	0.266608	-0.466605	0.21828	0.380474	0.324815	-0.366691	0.0643691	0.0643691	0.345317	0.21772	0.58571	0.749949
Q5RJR9	0.25054	-0.540446	0.430618	0.163554	0.430716	0.339433	0.233133	-0.326611	-0.56098	-0.0145809	-0.0814477	0.163554	0.62582	-0.267985	-0.267985	0.519539	0.342704	0.114987	0.339433	0.186858	0.595986	0.195123	-0.313396	0.163554	0.0278576	-0.252046	-0.21916	-0.251232	0.169766	-0.261445	0.267025	0.596784	0.512769	-0.396532	-0.402953	-0.402953	-0.0737442	0.146231	0.43112	0.525401
P46462	0.516867	-0.271237	0.210596	0.190154	0.180576	0.240038	0.233585	-0.451424	-0.391777	-0.0832991	-0.227947	0.190154	0.418637	-0.200341	-0.200341	0.420395	0.352265	-0.0285972	0.240038	0.492562	0.366362	-0.0983303	-0.487904	0.190154	-0.0856625	-0.34943	-0.321386	-0.348736	0.554236	-0.194424	0.106144	0.400794	0.372726	-0.327964	-0.160679	-0.160679	0.109539	0.222776	0.317067	0.570172
Q63610	-0.664496	0.0681855	0.0480875	-0.413151	0.192073	-0.636787	-0.4803	0.488151	0.527565	-0.073907	-0.183854	-0.413151	0.0729773	0.213011	0.213011	-0.19118	-0.513322	-0.345321	-0.636787	-0.639887	-0.00368085	0.326821	0.494563	-0.413151	0.5918	0.468679	0.246934	0.224671	-0.207372	0.339082	-0.0459916	0.0296311	-0.00508913	0.811767	0.00315035	0.00315035	-0.537576	-0.17788	-0.173081	-0.421078
Q5D059	-0.612072	0.0694587	0.271669	-0.343182	0.129697	-0.226648	-0.407413	0.367369	0.161691	-0.253397	0.308976	-0.343182	-0.433981	-0.083954	-0.083954	-0.308268	-0.43651	0.130898	-0.226648	-0.368325	-0.364188	0.205276	0.615079	-0.343182	0.444067	0.250535	0.500852	0.364491	-0.248284	0.357657	-0.104664	-0.328475	-0.268999	0.414115	-0.0593641	-0.0593641	-0.39362	-0.198876	-0.558169	-0.681957
P29457	0.0241463	-0.0351041	0.402405	-0.307287	0.758305	0.0702024	-0.257147	0.167432	-0.181571	0.337985	0.0359176	-0.307287	0.47232	-0.0445108	-0.0445108	0.53268	0.0819488	0.0127121	0.0702024	-0.0988163	0.554663	0.199717	0.548403	-0.307287	0.410162	0.136304	-0.0849736	0.517178	-0.267808	-0.282685	0.179396	0.534221	0.212072	0.135716	-0.474496	-0.474496	-0.527948	-0.207449	0.124966	-0.115732
G3V7C6	0.323944	-0.345892	0.269605	-0.0254433	0.451691	0.0386996	0.0251742	-0.555577	-0.235866	0.132954	-0.367791	-0.0254433	0.632553	-0.0678611	-0.0678611	0.554114	0.259845	-0.207662	0.0386996	0.0852415	0.700575	0.183807	-0.211905	-0.0254433	0.196846	-0.464683	-0.0293066	-0.197358	0.277811	-0.204956	0.354612	0.615008	0.621825	-0.0170672	-0.310005	-0.310005	-0.226411	-0.0576752	0.459065	0.54408
P05065	0.854213	0.474554	-0.281716	0.41497	-0.495138	0.170865	0.443115	-0.62708	-0.175976	0.343739	-0.147648	0.41497	0.217863	-0.165771	-0.165771	-0.125217	0.391983	-0.161589	0.170865	0.155359	-0.00565607	-0.0631521	-0.225216	0.41497	-0.492992	-0.637912	-0.0954972	0.116384	-0.0904998	-0.156345	-0.219045	0.203533	-0.0605518	-0.411926	0.399787	0.399787	0.631917	0.107901	0.297454	0.433969
A0A0G2K8V2	0.800234	0.231248	-0.116841	0.288237	-0.210543	0.0814869	0.320602	-0.38235	-0.182096	0.273486	-0.379128	0.288237	0.578958	-0.177647	-0.177647	0.184136	0.421232	-0.311355	0.0814869	0.180995	0.422979	-0.0203758	-0.407853	0.288237	-0.280415	-0.301872	-0.410762	-0.164763	0.147917	-0.308709	0.075679	0.462316	0.284542	-0.25411	0.279728	0.279728	0.442726	0.247937	0.623457	0.756841
P34058	0.52662	-0.17446	-0.161487	0.507669	-0.233872	0.201387	0.549645	-0.320569	-0.297115	0.0819514	-0.296174	0.507669	0.271146	-0.0541605	-0.0541605	0.183046	0.408793	-0.137243	0.201387	0.40381	0.188259	-0.182821	-0.553498	0.507669	-0.435373	-0.213018	-0.353528	-0.365375	0.329229	-0.438852	0.103249	0.161692	0.15989	-0.497363	0.0515456	0.0515456	0.416612	0.351995	0.441854	0.643555
P31000	0.85788	0.194987	-0.111274	0.254893	-0.111066	0.0183646	0.268894	-0.658246	-0.0758128	-0.124522	-0.429282	0.254893	0.0989479	0.15764	0.15764	-0.219644	0.223833	-0.19907	0.0183646	-0.0365834	0.010504	0.381578	-0.429311	0.254893	-0.175124	-0.525552	-0.463796	-0.171568	0.266557	0.543759	0.0805514	-0.0423329	0.469493	-0.1785	-0.124916	-0.124916	0.0767808	0.313541	0.306333	0.379695
P04797	0.633849	-0.0930854	-0.10968	0.405442	-0.0735217	0.179257	0.459851	-0.477793	-0.26033	0.233304	-0.300231	0.405442	0.374895	-0.0254639	-0.0254639	0.320006	0.393399	-0.151689	0.179257	0.321177	0.374912	-0.134827	-0.44915	0.405442	-0.349473	-0.387292	-0.245365	-0.266677	0.276313	-0.507876	0.210687	0.296833	0.267486	-0.413067	0.00168896	0.00168896	0.316265	0.188901	0.500625	0.67617
P31977	0.872844	0.241498	0.102948	0.428384	0.0562599	0.110479	0.475989	-0.442348	-0.349705	0.178632	-0.274318	0.428384	0.529392	-0.134133	-0.134133	0.266686	0.28113	-0.13216	0.110479	0.215447	0.396461	0.0557518	-0.25871	0.428384	-0.189988	-0.363931	-0.457569	0.00488504	0.297202	-0.369561	0.0961791	0.453901	0.309917	-0.368516	-0.104328	-0.104328	0.188697	0.33676	0.474977	0.623821
P45592	-0.644097	0.00672471	0.22669	-0.249108	0.104807	-0.281296	-0.311893	0.2461	0.195939	-0.368047	0.267526	-0.249108	-0.446533	0.0300871	0.0300871	-0.255821	-0.522445	0.143145	-0.281296	-0.175119	-0.507498	0.0358429	0.492929	-0.249108	0.422458	0.151483	0.523055	0.266544	0.0640303	0.376006	-0.298963	-0.328589	-0.35575	0.401103	-0.155244	-0.155244	-0.438511	-0.186338	-0.7387	-0.758666
A0A0G2JXT8	0.872569	0.711584	0.216658	0.229252	-0.173015	0.258207	0.244946	-0.374347	-0.415309	0.206166	0.234255	0.229252	0.187591	-0.502083	-0.502083	-0.0288211	0.201221	0.146945	0.258207	0.199303	0.0103102	0.00833826	0.215695	0.229252	-0.160374	-0.475072	-0.0981803	0.509943	-0.0857836	-0.173914	-0.251819	0.288757	-0.148796	-0.368557	0.210734	0.210734	0.374609	0.126157	0.029831	0.166441
A0A0G2K7F7	-0.494226	0.25915	-0.165062	-0.205877	-0.188646	-0.721076	-0.305161	0.513234	0.561779	-0.129666	-0.230856	-0.205877	-0.0182395	0.0999552	0.0999552	-0.483066	-0.547317	-0.424982	-0.721076	-0.661683	-0.0973687	0.313744	0.355664	-0.205877	0.420052	0.500886	0.150479	0.117298	-0.200681	0.29605	0.0617179	-0.176476	-0.0218787	0.752012	0.328946	0.328946	-0.224717	0.0602544	-0.00687324	-0.171446
Q9QXQ0	0.667157	-0.0151476	-0.317115	0.513319	-0.325616	0.328455	0.564014	-0.431039	-0.304633	0.247653	-0.158258	0.513319	0.0781211	-0.0573187	-0.0573187	0.144343	0.497371	-0.0544832	0.328455	0.447064	0.0735974	-0.294685	-0.441561	0.513319	-0.588601	-0.377468	-0.181765	-0.211588	0.166704	-0.544271	0.0793081	0.0191531	-0.0131845	-0.610333	0.151038	0.151038	0.557018	0.209157	0.348595	0.544977
Q5U328	0.643963	0.869484	-0.106747	0.397261	-0.682597	0.077677	0.369098	-0.232748	-0.111855	-0.264996	0.356177	0.397261	-0.0674548	-0.290514	-0.290514	-0.537224	-0.26459	0.36933	0.077677	-0.111503	-0.345599	0.106498	-0.319542	0.397261	-0.336783	-0.279853	-0.379992	-0.0240569	0.133788	0.372307	-0.315206	-0.107729	-0.106311	-0.320419	0.389255	0.389255	0.556575	0.387445	-0.0283791	0.199337
F1M953	0.649297	0.25118	-0.178902	0.418517	-0.552044	0.118642	0.420645	-0.438831	-0.182972	-0.0681455	-0.176531	0.418517	0.248664	-0.240956	-0.240956	-0.082579	0.247136	-0.0871592	0.118642	0.368503	0.00588734	-0.194232	-0.628744	0.418517	-0.418594	-0.374804	-0.349031	-0.374166	0.423844	-0.0839927	-0.121856	0.133333	0.0847775	-0.369244	0.409137	0.409137	0.631504	0.363007	0.320814	0.641862
P82995	0.392288	-0.217099	-0.378048	0.528705	-0.322354	0.0476532	0.562906	-0.279305	-0.102724	0.19444	-0.390683	0.528705	0.24669	0.111163	0.111163	0.0781183	0.32301	-0.258755	0.0476532	0.148913	0.243249	-0.0905229	-0.536618	0.528705	-0.467698	-0.164183	-0.237548	-0.417936	0.138863	-0.497607	0.287456	0.0566929	0.214088	-0.378478	0.130139	0.130139	0.415724	0.290344	0.578035	0.69434
A0A0G2K695	0.459518	-0.269031	-0.0784666	0.534779	-0.202898	0.287199	0.586325	-0.309441	-0.388773	0.125578	-0.146533	0.534779	0.250732	-0.128876	-0.128876	0.204689	0.393632	-0.00637362	0.287199	0.304796	0.256617	-0.104594	-0.493433	0.534779	-0.455371	-0.23522	-0.215216	-0.346538	0.153668	-0.557734	0.216444	0.172322	0.170471	-0.588523	0.019114	0.019114	0.430122	0.293359	0.473496	0.650763
P68370	0.443178	-0.263493	-0.167888	0.299891	-0.0851845	0.411002	0.357511	-0.219376	-0.282806	0.0973816	-0.0437537	0.299891	0.0872673	-0.0180848	-0.0180848	0.382581	0.430827	0.123367	0.411002	0.687695	0.139041	-0.509662	-0.573786	0.299891	-0.47573	-0.141189	-0.375361	-0.395748	0.448385	-0.520419	0.091455	0.0442876	0.0238222	-0.54515	0.0125894	0.0125894	0.405273	0.177675	0.244547	0.482143
P58775-2	-0.642969	-0.1091	0.179194	-0.0623636	-0.0347555	-0.758208	-0.153467	0.380069	0.343345	-0.41377	-0.551138	-0.0623636	0.312817	0.0325992	0.0325992	-0.382538	-0.442392	-0.579976	-0.758208	-0.631948	0.118856	0.570796	0.0315667	-0.0623636	0.55299	0.48325	-0.0685078	-0.22229	0.0774499	0.475041	0.144217	0.0972444	0.38048	0.692368	0.0657286	0.0657286	-0.377483	0.341625	0.236749	0.135473
A0A140TAF0	-0.671106	-0.0188972	0.110828	-0.418565	0.18004	-0.227468	-0.468922	0.448542	0.283619	-0.156027	0.219406	-0.418565	-0.423642	0.110485	0.110485	-0.212199	-0.360071	0.0533529	-0.227468	-0.274467	-0.394901	0.0435067	0.587033	-0.418565	0.3999	0.354682	0.425957	0.354982	-0.238666	0.351217	-0.218923	-0.315922	-0.349135	0.462937	-0.0985293	-0.0985293	-0.436073	-0.286424	-0.599122	-0.786408
G3V6T7	0.513152	0.0113356	0.305406	0.12694	0.513391	0.281288	0.20727	-0.291851	-0.430918	0.353376	-0.0257421	0.12694	0.538891	-0.112857	-0.112857	0.530269	0.302285	0.0770038	0.281288	0.117714	0.574182	0.120215	0.12582	0.12694	0.0147087	-0.277674	-0.246671	0.28563	-0.0534979	-0.4592	0.225959	0.551692	0.316784	-0.323118	-0.419608	-0.419608	-0.149059	0.0132652	0.355335	0.312012
O35814	0.699832	0.852235	-0.771697	0.235008	-0.549935	-0.171104	0.265332	-0.373192	0.533333	0.785437	-0.0551173	0.235008	0.195424	0.463092	0.463092	-0.11691	-0.0887457	-0.141972	-0.171104	-0.302975	0.149221	-0.182561	-0.0820324	0.235008	-0.555486	-0.413088	-0.0662845	0.183251	-0.345408	-0.427744	0.090231	-0.0118143	-0.113294	-0.00273846	0.523474	0.523474	0.514396	-0.260846	0.396721	0.323329
P50137	0.943061	0.615399	0.155187	0.216652	0.178846	-0.130841	0.241317	-0.230893	-0.159409	0.247538	-0.243284	0.216652	0.737089	-0.196901	-0.196901	0.365011	0.0176938	-0.19412	-0.130841	-0.0534724	0.695603	0.127031	-0.109869	0.216652	0.0750367	-0.181627	-0.325093	-0.000980565	0.222605	-0.528693	0.315811	0.631826	0.428958	-0.0256755	0.0228271	0.0228271	0.0557106	0.212157	0.607523	0.716779
P10111	-0.582143	-0.0535173	0.335302	-0.396119	0.341285	-0.264454	-0.454167	0.249032	0.14667	-0.246188	0.141715	-0.396119	-0.418686	-0.0144174	-0.0144174	-0.14412	-0.343408	-0.0131817	-0.264454	-0.185672	-0.367883	0.109079	0.685218	-0.396119	0.550426	0.154879	0.603929	0.412985	-0.0656743	0.320885	-0.178171	-0.267002	-0.279468	0.480443	-0.214705	-0.214705	-0.565082	-0.267697	-0.669566	-0.770309
P68035	0.450944	0.114395	-0.351708	0.555701	-0.442235	0.0315119	0.574266	-0.454173	-0.0573919	0.0371615	-0.146138	0.555701	0.117389	0.0617715	0.0617715	0.030476	0.0692778	-0.0267871	0.0315119	0.309321	-0.0113667	-0.312083	-0.580782	0.555701	-0.48644	-0.390049	-0.140619	-0.401814	0.476514	-0.411189	0.00719863	-0.00773696	0.00188311	-0.381816	0.207733	0.207733	0.488524	0.239681	0.232113	0.539316
A0A0G2JSQ4	-0.409005	0.14317	0.00955644	-0.150088	-0.107879	-0.538538	-0.213862	0.39883	0.375024	-0.161669	-0.1142	-0.150088	0.441891	-0.0737305	-0.0737305	-0.312385	-0.542765	-0.183399	-0.538538	-0.826957	0.421258	0.577531	-0.0899059	-0.150088	0.356329	0.427896	-0.15723	-0.281937	-0.253225	0.292655	0.388325	0.219123	0.473787	0.559298	0.314375	0.314375	-0.0861729	0.160353	0.501658	0.375807
Q9Z1P2	0.641926	0.434633	-0.44991	0.47269	-0.666529	0.101166	0.486441	-0.321833	-0.00550736	0.237529	-0.0253409	0.47269	0.253887	-0.102998	-0.102998	-0.107131	0.131066	0.00534607	0.101166	0.127757	0.129696	-0.239496	-0.572738	0.47269	-0.60693	-0.29705	-0.376653	-0.296627	0.144115	-0.397234	0.0892845	0.0515443	0.0301127	-0.388781	0.576516	0.576516	0.790853	0.265217	0.503789	0.738983
P13084	-0.629243	0.0580615	0.18417	-0.300596	-0.0253732	-0.102393	-0.35603	0.267505	0.107196	-0.354205	0.298107	-0.300596	-0.43213	-0.0913839	-0.0913839	-0.378104	-0.304563	0.166497	-0.102393	-0.188687	-0.525655	0.137199	0.38836	-0.300596	0.306101	0.171636	0.381627	0.237899	-0.190399	0.613668	-0.376276	-0.292143	-0.323457	0.279992	-0.0159655	-0.0159655	-0.246151	-0.154303	-0.622658	-0.707601
P16086	0.816421	0.537846	-0.373487	0.329377	-0.24702	0.127984	0.390071	-0.316817	0.0328893	0.568541	0.0401857	0.329377	0.485672	0.0645031	0.0645031	0.266735	0.104752	0.0678224	0.127984	-0.016218	0.495267	-0.169277	-0.363097	0.329377	-0.495586	-0.315789	-0.282258	-0.119402	-0.0733255	-0.68953	0.228929	0.367367	0.132452	-0.320388	0.317555	0.317555	0.531018	-0.0299936	0.603489	0.686315
Q6AYZ1	-0.6471	0.0564419	0.650797	-0.498157	0.284642	-0.139258	-0.543667	0.139123	0.106291	-0.317334	0.481314	-0.498157	0.0128308	-0.307639	-0.307639	0.0465279	-0.565783	0.378007	-0.139258	-0.276702	0.143996	0.167815	0.196631	-0.498157	0.535004	0.030408	0.403056	-0.0557926	0.0470054	0.291333	0.0909181	0.147393	0.117514	0.43782	0.0392499	0.0392499	-0.305864	-0.300521	-0.28079	-0.212094
P15865	-0.534612	0.0472853	0.302246	-0.309422	0.19365	-0.155269	-0.362005	0.321419	0.0787365	-0.31557	0.279164	-0.309422	-0.445368	-0.0449763	-0.0449763	-0.283741	-0.360491	0.151126	-0.155269	-0.203707	-0.471352	0.166942	0.600714	-0.309422	0.432259	0.223359	0.371155	0.424341	-0.145992	0.485538	-0.285872	-0.301481	-0.310343	0.331134	-0.207285	-0.207285	-0.453643	-0.141744	-0.669064	-0.791023
Q6AZ25	-0.307574	0.308582	-0.252206	0.0817043	-0.530298	-0.578917	-0.0115814	0.146861	0.388513	-0.193944	-0.409303	0.0817043	-0.144094	0.0504611	0.0504611	-0.764711	-0.243097	-0.537515	-0.578917	-0.551213	-0.273218	0.402927	0.0868094	0.0817043	0.127378	0.174708	0.196203	-0.0497623	-0.329366	0.524635	0.0274333	-0.316638	0.0535824	0.446102	0.421234	0.421234	0.0675118	0.215469	0.132848	0.00880396
P25113	0.280202	0.000159228	-0.142756	0.356355	-0.469723	0.101904	0.37696	-0.477544	-0.132299	-0.0830066	-0.064323	0.356355	0.493411	-0.200112	-0.200112	-0.047476	0.0870655	0.0503423	0.101904	-0.157751	0.261277	0.26387	-0.79743	0.356355	-0.356245	-0.419183	-0.132776	-0.651506	0.116458	0.0555743	-0.0070429	0.403019	0.333253	-0.315161	0.341807	0.341807	0.558264	0.168012	0.495531	0.722216
A0A0G2JSZ5	0.0698666	-0.655631	0.246589	-0.161502	0.569694	0.208383	-0.0927921	-0.253176	-0.240543	0.258952	-0.164216	-0.161502	0.517288	-0.0455845	-0.0455845	0.760821	0.323894	-0.0429108	0.208383	0.21958	0.742949	-0.0524571	-0.138407	-0.161502	0.141298	-0.194426	-0.000612656	-0.193716	0.17318	-0.510046	0.432342	0.545322	0.457432	-0.076263	-0.32594	-0.32594	-0.221251	-0.201224	0.397566	0.42967
P07632	-0.582296	-0.0313944	0.181437	-0.4434	0.434332	-0.408432	-0.488129	0.408619	0.344653	-0.0421526	-0.0452072	-0.4434	-0.219904	0.233984	0.233984	-0.0513948	-0.361041	-0.189688	-0.408432	-0.375875	-0.181411	0.148692	0.719821	-0.4434	0.574662	0.355681	0.377519	0.467807	-0.158893	0.238245	-0.110694	-0.144603	-0.191719	0.634538	-0.264916	-0.264916	-0.677244	-0.283725	-0.47569	-0.720474
A0A0G2K654	-0.489288	0.0765003	0.435828	-0.371835	0.283337	-0.0830393	-0.419906	0.201937	0.0092712	-0.393993	0.344687	-0.371835	-0.397472	-0.127006	-0.127006	-0.220764	-0.376324	0.264354	-0.0830393	-0.15017	-0.369923	0.185279	0.504848	-0.371835	0.481831	0.109537	0.286554	0.352202	-0.0295499	0.586854	-0.212116	-0.234009	-0.159209	0.308805	-0.248662	-0.248662	-0.474116	-0.133258	-0.630674	-0.693953
M0R7B4	-0.629926	-0.215989	0.452146	-0.319377	0.440787	-0.115423	-0.350783	0.339251	-0.0300461	-0.345463	0.236264	-0.319377	-0.341501	-0.0126901	-0.0126901	-0.110574	-0.325369	0.169732	-0.115423	-0.228946	-0.309923	0.293357	0.593466	-0.319377	0.535349	0.269104	0.380062	0.362105	-0.157701	0.448479	-0.201263	-0.145848	-0.162284	0.303194	-0.467233	-0.467233	-0.651426	-0.156482	-0.611699	-0.783607
P13941	-0.778693	-0.48924	0.28476	-0.432132	0.752264	-0.0938327	-0.413752	0.438606	0.0861616	0.156695	0.108482	-0.432132	0.0515019	0.154452	0.154452	0.475316	-0.145343	0.0188191	-0.0938327	-0.114801	0.253473	-0.0152217	0.557442	-0.432132	0.477832	0.385883	0.479529	0.233808	-0.239741	-0.334913	0.140124	0.187651	-0.07166	0.356581	-0.448137	-0.448137	-0.655975	-0.453136	-0.243875	-0.480065
A0A096MK30	0.988487	0.547444	-0.115071	0.50267	-0.250896	0.160629	0.551945	-0.34793	-0.278549	0.392406	-0.0798882	0.50267	0.453844	-0.161711	-0.161711	0.127589	0.275742	-0.0591493	0.160629	0.121132	0.253654	-0.0418052	-0.158149	0.50267	-0.408684	-0.344328	-0.328657	0.160984	-0.0289691	-0.520757	-0.0819112	0.414642	0.00899444	-0.459094	0.171444	0.171444	0.471386	0.229445	0.428599	0.528164
G3V7U4	0.859027	0.196995	-0.127503	0.775869	-0.367712	-0.04785	0.803999	-0.366894	-0.314438	0.110036	-0.397829	0.775869	0.420565	-0.0586321	-0.0586321	-0.125074	0.238562	-0.303083	-0.04785	-0.0376481	0.0789785	0.217215	-0.269312	0.775869	-0.36253	-0.285344	-0.240623	-0.0346968	0.0160081	-0.298132	-0.11146	0.307578	0.108972	-0.454043	-0.0060473	-0.0060473	0.340569	0.479285	0.441547	0.522261
P48500	-0.321541	-0.768138	0.00166778	-0.294805	0.481776	-0.266554	-0.261456	-0.153926	0.25501	0.252655	-0.445378	-0.294805	0.763565	0.248263	0.248263	0.462002	-0.0249339	-0.334488	-0.266554	-0.367525	0.890469	0.309504	-0.223539	-0.294805	0.319512	-0.0406424	-0.160116	-0.324414	-0.00816694	-0.048314	0.525986	0.625603	0.759049	0.417583	-0.163971	-0.163971	-0.353889	-0.198093	0.670734	0.530899
G3V6D3	0.640183	-0.0780793	0.10913	0.2313	0.161806	0.181353	0.283254	-0.499043	-0.293793	0.12837	-0.138911	0.2313	0.47403	-0.135745	-0.135745	0.453143	0.217001	0.027535	0.181353	0.279091	0.546977	-0.0607942	-0.41295	0.2313	-0.134408	-0.428191	-0.250484	-0.277168	0.402708	-0.435557	0.320538	0.428401	0.428647	-0.303719	-0.100337	-0.100337	0.145309	0.124513	0.468603	0.688835
Q5XIF6	0.519068	-0.0168824	-0.0502922	0.308397	-0.0864679	0.264614	0.349382	-0.303244	-0.244997	0.0399292	0.0400574	0.308397	0.273455	-0.135458	-0.135458	0.274263	0.148312	0.208494	0.264614	0.339319	0.385742	-0.20426	-0.593172	0.308397	-0.340658	-0.23787	-0.420686	-0.434965	0.391941	-0.423164	0.350155	0.166936	0.318706	-0.424589	0.0779081	0.0779081	0.37937	0.242696	0.46941	0.723867
A0A096P6L8	0.142759	-0.564678	-0.00913804	-0.230413	0.660966	0.286611	-0.136196	-0.112391	-0.0751317	0.48789	-0.182952	-0.230413	0.35905	0.294902	0.294902	0.780613	0.439013	-0.052547	0.286611	0.242589	0.627789	-0.179295	-0.0460367	-0.230413	-0.0163138	-0.0448831	-0.134857	-0.0444044	-0.0171598	-0.528714	0.391788	0.34913	0.306126	-0.0996065	-0.421856	-0.421856	-0.268148	-0.32707	0.335897	0.198409
Q38PG1	-0.720061	-0.201232	0.317496	-0.415947	0.488297	-0.297799	-0.455598	0.475919	0.187087	-0.0924842	0.101806	-0.415947	-0.234217	0.0743461	0.0743461	0.0250966	-0.336197	-0.0653556	-0.297799	-0.404467	-0.154786	0.180908	0.726508	-0.415947	0.577159	0.393541	0.573125	0.393929	-0.228777	0.0769607	-0.0793515	-0.0999112	-0.243214	0.521797	-0.286363	-0.286363	-0.646026	-0.319075	-0.512024	-0.724901
A7VJC2-1	-0.612103	0.0847701	0.346815	-0.36881	0.164329	-0.309437	-0.439609	0.263787	0.212004	-0.32756	0.302479	-0.36881	-0.354986	-0.0857549	-0.0857549	-0.251148	-0.561866	0.144621	-0.309437	-0.338866	-0.312603	0.171954	0.538406	-0.36881	0.522888	0.153422	0.533849	0.272062	-0.0513424	0.383945	-0.108565	-0.250661	-0.201365	0.501727	-0.0608989	-0.0608989	-0.441295	-0.221884	-0.583862	-0.627109
D3ZHA0	0.845767	0.265689	-0.338457	0.722616	-0.48261	0.187066	0.755395	-0.451321	-0.317085	0.149618	-0.15901	0.722616	0.0840169	-0.0766934	-0.0766934	-0.0933951	0.326019	-0.0737793	0.187066	0.290828	-0.113114	-0.14418	-0.349268	0.722616	-0.585072	-0.410564	-0.207685	-0.059868	0.161748	-0.418974	-0.11379	0.00550262	-0.106042	-0.622236	0.145468	0.145468	0.565278	0.373457	0.255531	0.460321
A0A0G2JW88	-0.525273	0.0745774	0.301344	-0.28915	0.369771	-0.336614	-0.327856	0.211801	0.215462	-0.102938	0.223319	-0.28915	-0.201292	0.104127	0.104127	-0.163528	-0.560525	0.106634	-0.336614	-0.613945	-0.0881943	0.412368	0.664878	-0.28915	0.524354	0.117897	0.460317	0.430646	-0.285021	0.264129	0.0721821	-0.124827	-0.0323498	0.474272	-0.29641	-0.29641	-0.607628	-0.2575	-0.383125	-0.581054
P16617	0.695857	0.131155	-0.400018	0.476652	-0.363668	0.206061	0.527369	-0.344319	-0.136455	0.328545	-0.181155	0.476652	0.299847	0.0219351	0.0219351	0.17101	0.359896	-0.0820438	0.206061	0.296957	0.238908	-0.271631	-0.532572	0.476652	-0.578758	-0.277927	-0.357824	-0.277492	0.158607	-0.558718	0.105899	0.175087	0.0759734	-0.481589	0.255928	0.255928	0.587431	0.206534	0.513711	0.679927
F1LUD3	-0.577064	-0.216814	0.366425	-0.391514	0.625188	-0.231894	-0.397459	0.392209	0.0935282	0.0323706	0.0244838	-0.391514	0.0534309	0.119834	0.119834	0.136283	-0.236467	-0.076219	-0.231894	-0.472924	0.105089	0.413837	0.702797	-0.391514	0.589438	0.340534	0.360967	0.450008	-0.389425	0.123561	-0.000697903	0.166472	-0.00317202	0.44948	-0.467054	-0.467054	-0.733973	-0.295443	-0.269617	-0.590251
P13084-2	-0.476682	0.0803409	0.261188	-0.310719	0.16496	0.0600095	-0.34635	0.237899	0.0130781	-0.256164	0.515141	-0.310719	-0.610082	-0.0755286	-0.0755286	-0.202406	-0.31403	0.394947	0.0600095	0.00537296	-0.516173	-0.0635014	0.53719	-0.310719	0.266281	0.103431	0.411873	0.400078	-0.1128	0.338093	-0.242641	-0.423052	-0.41021	0.146679	-0.169652	-0.169652	-0.310659	-0.238757	-0.747988	-0.797651
Q6AXS5	-0.733975	-0.158072	0.341501	-0.420277	0.410252	-0.339916	-0.481691	0.383431	0.217829	-0.24157	0.11162	-0.420277	-0.383894	0.0448779	0.0448779	-0.104688	-0.424254	-0.0340895	-0.339916	-0.31897	-0.234873	0.158837	0.66193	-0.420277	0.600452	0.307629	0.588259	0.308046	-0.0870277	0.216123	0.0281011	-0.290064	-0.1754	0.56081	-0.237324	-0.237324	-0.6343	-0.257056	-0.549028	-0.684062
Q3T1J1	-0.497199	0.303412	-0.134945	-0.168837	-0.290058	-0.250761	-0.238889	0.324622	0.35432	-0.215662	0.37502	-0.168837	-0.551147	0.0576313	0.0576313	-0.493447	-0.535659	0.197533	-0.250761	-0.281477	-0.562246	-0.0276154	0.35028	-0.168837	0.12739	0.207999	0.375579	0.208653	-0.164932	0.340632	-0.231792	-0.508905	-0.437479	0.323587	0.222098	0.222098	-0.0582862	-0.150688	-0.556757	-0.598332
Q5U300	0.321057	-0.327237	0.101828	0.332091	0.0653829	0.0462197	0.367915	-0.448547	-0.266941	0.0742271	-0.266689	0.332091	0.44747	-0.118935	-0.118935	0.3481	0.179174	-0.116851	0.0462197	0.146603	0.524417	0.0443603	-0.399988	0.332091	-0.105411	-0.361693	-0.0838627	-0.361178	0.336725	-0.485424	0.409135	0.35827	0.448871	-0.251748	-0.0874495	-0.0874495	0.119507	0.181794	0.520508	0.722606
P14669	0.520586	-0.109192	-0.311142	0.330584	-0.253726	0.227842	0.377526	-0.338136	-0.159111	0.283553	-0.284828	0.330584	0.282256	-0.0246923	-0.0246923	0.253678	0.489478	-0.182256	0.227842	0.366023	0.313771	-0.269071	-0.555084	0.330584	-0.479068	-0.252356	-0.239398	-0.393301	0.165187	-0.521298	0.208524	0.178098	0.167747	-0.407102	0.24143	0.24143	0.514106	0.140935	0.542759	0.702677
P02401	-0.629801	0.144206	0.0453258	-0.185132	-0.172595	-0.531071	-0.276312	0.376271	0.384875	-0.278067	0.0664738	-0.185132	-0.312607	0.0350952	0.0350952	-0.495431	-0.588146	-0.12795	-0.531071	-0.559002	-0.395579	0.265154	0.47698	-0.185132	0.409883	0.29944	0.487163	0.213932	-0.18277	0.380062	-0.14565	-0.321041	-0.249049	0.57524	0.134998	0.134998	-0.299383	-0.0794224	-0.426561	-0.529976
Q07936-1	0.586799	0.0283937	-0.174836	0.523159	-0.276097	0.0603835	0.554227	-0.411928	-0.189307	0.0899046	-0.263294	0.523159	0.362882	-0.045944	-0.045944	0.140903	0.19994	-0.118519	0.0603835	0.228818	0.273444	-0.104499	-0.560827	0.523159	-0.382548	-0.318063	-0.307452	-0.378973	0.368462	-0.438665	0.170566	0.221748	0.240471	-0.385895	0.12374	0.12374	0.413061	0.32696	0.495376	0.733197
A0A0G2K2B3	-0.596813	0.0557466	0.15368	-0.31749	0.145634	-0.256149	-0.370725	0.418444	0.234325	-0.175169	0.248174	-0.31749	-0.414222	0.071573	0.071573	-0.24948	-0.418814	0.073423	-0.256149	-0.314283	-0.439225	0.0815136	0.642946	-0.31749	0.399491	0.311925	0.452035	0.429628	-0.215544	0.305488	-0.269625	-0.301308	-0.395365	0.423107	-0.121291	-0.121291	-0.432869	-0.232688	-0.640624	-0.802147
Q4QQV0	0.327781	0.106241	0.0159503	0.107382	0.0243173	0.0599236	0.12206	-0.286774	-0.0694019	-0.0891935	0.0330935	0.107382	0.356543	-0.130359	-0.130359	0.273572	-0.109008	0.189809	0.0599236	0.160492	0.466988	-0.111218	-0.574196	0.107382	-0.0892415	-0.221127	-0.3924	-0.492202	0.55078	-0.226005	0.386144	0.235624	0.446898	-0.120114	0.101362	0.101362	0.204013	0.180378	0.421591	0.703784
P31044	-0.612095	0.0151586	0.3009	-0.520278	0.513229	-0.307734	-0.550337	0.236347	0.324746	0.00100981	0.261993	-0.520278	-0.103791	0.114718	0.114718	0.0949437	-0.532685	0.117737	-0.307734	-0.456641	0.0648612	0.160619	0.601589	-0.520278	0.572142	0.1313	0.54364	0.31845	-0.185527	0.121523	0.0762504	0.0149308	-0.0498097	0.596941	-0.200059	-0.200059	-0.603681	-0.479797	-0.392658	-0.554228
Q68FR9-2	-0.107792	0.379735	0.413784	-0.254259	0.14741	-0.033573	-0.285803	-0.00526651	-0.108941	-0.242169	0.333856	-0.254259	-0.0770639	-0.302815	-0.302815	-0.24362	-0.267782	0.222512	-0.033573	-0.297065	-0.209631	0.374639	0.451561	-0.254259	0.391251	-0.118792	0.270403	0.419744	-0.249176	0.592899	-0.336183	0.119006	-0.0848012	0.191184	-0.0955576	-0.0955576	-0.262086	-0.125389	-0.41287	-0.482748
D3ZH41	0.907579	0.326801	-0.085484	0.455729	-0.166011	0.221209	0.517769	-0.478395	-0.308283	0.360243	-0.116638	0.455729	0.517046	-0.144139	-0.144139	0.212593	0.329522	-0.0312437	0.221209	0.111821	0.397367	0.0276737	-0.32109	0.455729	-0.399706	-0.44597	-0.328512	-0.0223977	0.000268839	-0.450732	0.0562201	0.478142	0.20666	-0.481271	0.103112	0.103112	0.439208	0.186655	0.544325	0.656419
Q5RKG9	-0.465566	0.327005	-0.0968708	-0.226303	-0.212483	-0.400688	-0.305115	0.275733	0.408455	-0.152639	0.104384	-0.226303	-0.435887	0.0936913	0.0936913	-0.548205	-0.459181	-0.0811075	-0.400688	-0.476235	-0.42592	0.195554	0.458076	-0.226303	0.266149	0.192045	0.39016	0.282663	-0.303055	0.455761	-0.100631	-0.442196	-0.246588	0.489303	0.198153	0.198153	-0.187887	-0.13245	-0.381055	-0.523163
Q5U302	0.0163834	0.0193416	0.643894	-0.316016	0.782377	-0.210559	-0.311787	-0.182139	-0.176192	-0.0973239	-0.232021	-0.316016	0.667777	-0.164842	-0.164842	0.323212	-0.122562	-0.161355	-0.210559	-0.257722	0.58067	0.504651	0.367548	-0.316016	0.726128	-0.145688	-0.106192	0.301644	0.120459	0.288231	0.231	0.605788	0.618871	0.382928	-0.530467	-0.530467	-0.720625	0.0032905	0.164065	0.0683354
Q6B345	-0.584045	0.121813	0.4618	-0.406097	0.247595	-0.349923	-0.457477	0.103125	0.213413	-0.294764	0.241482	-0.406097	0.0674401	-0.112005	-0.112005	-0.126192	-0.603578	0.131742	-0.349923	-0.48431	-0.00504046	0.363498	0.357824	-0.406097	0.602123	0.0175657	0.42102	0.141529	-0.0742384	0.51867	-0.1355	0.185001	0.0729576	0.560371	-0.0841084	-0.0841084	-0.467974	-0.262867	-0.351013	-0.407888
P02454	-0.657361	-0.300413	0.291404	-0.386184	0.68299	-0.198861	-0.378731	0.426934	0.107109	0.224919	0.0198121	-0.386184	0.126755	0.118654	0.118654	0.386489	-0.172354	-0.0957891	-0.198861	-0.26415	0.326157	0.121307	0.664753	-0.386184	0.51684	0.375278	0.387846	0.37559	-0.301698	-0.349103	0.227522	0.206488	0.000956004	0.417647	-0.386248	-0.386248	-0.649012	-0.358464	-0.1142	-0.378978
A0A0G2K8W9	-0.108527	0.142522	0.196405	-0.329862	0.603623	0.00874801	-0.294593	0.233473	0.0361149	0.437527	0.233179	-0.329862	0.088604	0.107294	0.107294	0.413273	-0.099792	0.111588	0.00874801	-0.0986915	0.253843	-0.0660725	0.739655	-0.329862	0.310406	0.130879	0.179513	0.681702	-0.322436	-0.397003	0.0526379	0.228397	-0.150482	0.203017	-0.342919	-0.342919	-0.470189	-0.398815	-0.186994	-0.426313
A0A0G2K174	0.347639	0.228189	0.272176	-0.142384	0.298856	0.538663	-0.0970184	0.292796	-0.366759	0.254048	0.601863	-0.142384	-0.248919	-0.246066	-0.246066	0.139531	0.200601	0.525731	0.538663	0.167321	0.00615692	-0.0875931	0.45714	-0.142384	-0.0981568	0.166255	-0.145092	0.557056	-0.495333	-0.232534	0.0513023	-0.076743	-0.236771	-0.372726	-0.162794	-0.162794	0.0275207	-0.109231	-0.136628	-0.297945
P05964	-0.0230095	0.183747	-0.581027	0.217187	-0.644422	-0.347844	0.18643	0.140076	0.475188	0.156564	-0.209462	0.217187	0.323332	0.182323	0.182323	-0.349536	-0.22209	-0.246942	-0.347844	-0.519932	0.209654	0.115771	-0.503281	0.217187	-0.32373	0.196172	-0.211603	-0.504537	-0.206277	-0.103347	0.297495	-0.0453618	0.189993	0.160749	0.646981	0.646981	0.507617	0.151953	0.625085	0.609114
O88600	0.882301	0.340974	-0.178278	0.564038	-0.422783	0.149604	0.589002	-0.514437	-0.306873	0.204817	-0.271431	0.564038	0.259994	-0.203158	-0.203158	-0.0585193	0.402627	-0.200901	0.149604	0.235084	0.126544	-0.0324513	-0.341755	0.564038	-0.460877	-0.461763	-0.30462	-0.0474587	0.12616	-0.335731	0.053089	0.148228	0.120715	-0.488775	0.259491	0.259491	0.564476	0.376037	0.475108	0.666947
P63102	0.85437	0.695121	-0.0539866	0.406051	-0.281408	-0.130403	0.431981	-0.564765	-0.0801625	0.132349	-0.178007	0.406051	0.742421	-0.110105	-0.110105	-0.0873673	-0.0694473	-0.106388	-0.130403	-0.453476	0.359808	0.4982	-0.365603	0.406051	-0.158714	-0.529738	-0.273222	-0.0886515	-0.0432048	0.127059	-0.157454	0.682103	0.371973	-0.146943	0.162998	0.162998	0.302195	0.193771	0.514569	0.5914
P04256	-0.697081	0.0493691	-0.109399	-0.188455	-0.234275	-0.178751	-0.244397	0.391095	0.315674	-0.231941	0.424904	-0.188455	-0.543402	0.0922895	0.0922895	-0.376402	-0.503567	0.262539	-0.178751	-0.239426	-0.556493	-0.0832176	0.306149	-0.188455	0.11927	0.275456	0.478101	0.10837	-0.18353	0.266147	-0.264886	-0.466907	-0.480743	0.274132	0.124443	0.124443	-0.106633	-0.23189	-0.615748	-0.671275
Q3ZAV2	0.416442	0.854666	-0.362033	0.280743	-0.792658	-0.126441	0.227004	0.0801285	0.206092	-0.0553084	0.230099	0.280743	-0.315745	-0.097403	-0.097403	-0.747013	-0.25446	0.0839666	-0.126441	-0.239657	-0.563999	0.0336917	-0.0304637	0.280743	-0.354217	0.000494529	-0.16127	0.182241	-0.244821	0.356455	-0.449056	-0.315885	-0.416213	-0.0703705	0.618994	0.618994	0.577826	0.230752	-0.131273	-0.0956897
Q66X93	0.76267	0.113412	0.00387502	0.477114	-0.0440855	0.174579	0.513332	-0.302125	-0.344472	0.113186	-0.251907	0.477114	0.238794	-0.0941665	-0.0941665	0.164693	0.327565	-0.0921631	0.174579	0.352186	0.261721	-0.0929738	-0.31179	0.477114	-0.310833	-0.207947	-0.531146	-0.0825974	0.343888	-0.446496	0.275303	0.0945429	0.251892	-0.454788	-0.0638973	-0.0638973	0.269104	0.447432	0.465079	0.634322
P11762	-0.752054	-0.209261	-0.0678358	-0.213834	0.0859416	-0.0126348	-0.209875	0.313489	0.196098	0.150541	0.329363	-0.213834	-0.289584	0.202958	0.202958	-0.155129	-0.221977	0.20494	-0.0126348	-0.498123	-0.114109	0.22405	0.406541	-0.213834	0.0793467	0.213842	0.484489	0.214398	-0.723405	0.0884915	0.0602175	-0.196498	-0.182056	0.147361	-0.113624	-0.113624	-0.224394	-0.3971	-0.210828	-0.516418
A0A0G2K2P5	-0.58417	-0.507654	0.126466	-0.530752	0.428581	0.302854	-0.500905	0.275795	0.0440834	-0.024471	0.417915	-0.530752	-0.386727	0.180269	0.180269	0.145053	0.0167721	0.391597	0.302854	0.0314895	-0.23715	-0.0620944	0.304726	-0.530752	0.169256	0.198836	0.237086	0.199785	-0.344443	0.396011	-0.256917	-0.128444	-0.242747	0.0781151	-0.3598	-0.3598	-0.384293	-0.488285	-0.543202	-0.780227
P35565	0.694635	-0.0282626	0.0849685	0.335072	0.0640695	0.0813253	0.377144	-0.484019	-0.277976	0.0503037	-0.290475	0.335072	0.545078	-0.110369	-0.110369	0.332452	0.218466	-0.108807	0.0813253	0.235898	0.46139	0.0313256	-0.468631	0.335072	-0.138805	-0.380961	-0.366489	-0.291954	0.446947	-0.296798	0.177715	0.463943	0.426433	-0.283865	-0.0867672	-0.0867672	0.161384	0.267854	0.488392	0.702336
P63159	-0.634663	-0.0341583	0.402715	-0.347113	0.325009	-0.385638	-0.406098	0.475653	0.164604	-0.257238	0.0675009	-0.347113	-0.13571	-0.0165975	-0.0165975	-0.209872	-0.43936	-0.0806347	-0.385638	-0.544044	-0.197282	0.45345	0.675784	-0.347113	0.633014	0.409728	0.352951	0.410084	-0.240999	0.405613	-0.156377	-0.0518511	-0.124568	0.553461	-0.245444	-0.245444	-0.62412	-0.111345	-0.441278	-0.660614
F1MA98	-0.0440988	0.064339	0.231264	-0.466023	0.434944	0.214089	-0.459903	0.160254	-0.0374828	0.0831932	0.333248	-0.466023	-0.499424	0.0285441	0.0285441	0.0598493	0.0630381	0.225639	0.214089	0.179226	-0.307454	-0.142498	0.688091	-0.466023	0.251705	0.0458609	0.277485	0.638827	-0.285006	0.229756	-0.198563	-0.259378	-0.339997	0.113197	-0.300181	-0.300181	-0.399802	-0.380601	-0.603213	-0.796628
D3ZGE6	-0.508314	0.130545	0.099198	-0.198401	0.32491	-0.344595	-0.186699	0.231167	0.258773	0.205106	0.016011	-0.198401	0.55276	0.187018	0.187018	0.0119275	-0.427116	-0.0375359	-0.344595	-0.790454	0.483586	0.589278	0.30993	-0.198401	0.384648	0.207937	0.01984	0.209005	-0.608173	0.195603	0.138489	0.52342	0.349684	0.423216	-0.210087	-0.210087	-0.436136	-0.207835	0.288461	-0.067002
D4A7U1	-0.606713	0.101458	0.135982	-0.386409	0.0816922	-0.134159	-0.437257	0.424232	0.215439	-0.174294	0.402355	-0.386409	-0.465168	-0.0158269	-0.0158269	-0.217049	-0.390615	0.209715	-0.134159	-0.166302	-0.458634	-0.0733411	0.564885	-0.386409	0.32727	0.291655	0.457728	0.36775	-0.201732	0.287311	-0.299911	-0.319028	-0.460517	0.362105	-0.000636608	-0.000636608	-0.298602	-0.295308	-0.679658	-0.788896
B5DEN5	-0.522258	0.182364	0.193199	-0.32109	0.0232011	-0.218288	-0.389243	0.30123	0.186014	-0.287461	0.29351	-0.32109	-0.478535	-0.0695752	-0.0695752	-0.344349	-0.411278	0.116938	-0.218288	-0.195106	-0.514484	0.0526985	0.560632	-0.32109	0.382001	0.185639	0.451656	0.376794	-0.109434	0.434999	-0.298692	-0.359563	-0.385763	0.392819	0.00360514	0.00360514	-0.315922	-0.179926	-0.675597	-0.740508
Q63716	0.549587	-0.108597	-0.525402	0.185608	-0.229456	0.549571	0.267851	-0.506394	-0.143468	0.398973	0.0373006	0.185608	-0.0699178	0.130412	0.130412	0.399919	0.60693	0.134111	0.549571	0.742876	-0.0115144	-0.70075	-0.526559	0.185608	-0.68964	-0.488941	-0.0282144	-0.281151	0.192719	-0.499301	-0.133156	0.00788832	-0.214239	-0.591466	0.173094	0.173094	0.577641	-0.224806	0.0814463	0.273437
D3ZQR7	0.406274	-0.409888	-0.0343911	0.294324	0.12106	0.408432	0.371301	-0.286988	-0.373072	0.231462	-0.141151	0.294324	0.180858	0.0136847	0.0136847	0.52442	0.535024	0.0157055	0.408432	0.56202	0.247097	-0.347422	-0.355147	0.294324	-0.370988	-0.214474	-0.19385	-0.213964	0.298491	-0.641161	0.111054	0.192148	0.0523823	-0.539384	-0.196982	-0.196982	0.212194	0.0737016	0.24628	0.392791
P62161	0.261544	0.17731	-0.397784	0.344383	-0.149542	-0.158118	0.378247	-0.0921637	0.21531	0.366397	-0.219158	0.344383	0.421997	0.315662	0.315662	0.13811	-0.0959111	-0.117296	-0.158118	-0.242183	0.517629	0.0153772	-0.390852	0.344383	-0.3154	-0.00660789	-0.378689	-0.303605	0.0182856	-0.554968	0.521999	0.140986	0.356271	-0.0837278	0.115762	0.115762	0.225596	0.14112	0.698484	0.69432
Q6P136	-0.36218	-0.676759	0.267828	0.116423	0.233888	0.0564924	0.131793	-0.309212	-0.303857	-0.11186	-0.233963	0.116423	0.0944157	-0.153112	-0.153112	0.419381	0.227412	-0.151238	0.0564924	0.396546	0.254743	-0.124712	-0.156857	0.116423	0.112647	-0.257462	0.495043	-0.367398	0.365177	-0.478738	0.305624	0.13869	0.196976	-0.122932	-0.24042	-0.24042	-0.140868	-0.0467899	0.0706554	0.27405
P62260	0.673312	-0.074664	-0.215454	0.528412	-0.172391	0.157238	0.579579	-0.476706	-0.263155	0.211879	-0.374491	0.528412	0.28187	0.0467391	0.0467391	0.191504	0.428904	-0.216885	0.157238	0.323447	0.211468	-0.122725	-0.430149	0.528412	-0.42709	-0.373181	-0.279555	-0.210533	0.256394	-0.452166	0.118882	0.178329	0.182323	-0.472606	-0.0253412	-0.0253412	0.33939	0.278426	0.447532	0.601326
P15999	0.784527	0.132533	-0.164667	0.421159	-0.215538	0.247591	0.463218	-0.440646	-0.271939	0.136158	-0.224722	0.421159	0.23203	-0.0758856	-0.0758856	0.192606	0.407268	-0.0734157	0.247591	0.541351	0.157708	-0.30557	-0.496548	0.421159	-0.439926	-0.354746	-0.469495	-0.210259	0.426369	-0.36195	0.0431208	0.142236	0.13087	-0.481912	0.1056	0.1056	0.449214	0.316352	0.371753	0.613206
Q6URK4	-0.324608	0.283056	-0.184262	-0.475958	-0.0769915	-0.129764	-0.522021	0.0727186	0.405424	-0.0174149	0.122764	-0.475958	-0.520405	0.160894	0.160894	-0.334155	-0.159482	-0.0154923	-0.129764	-0.21483	-0.345151	0.00398248	0.310482	-0.475958	0.164869	-0.00238898	0.395992	0.178426	-0.30849	0.534896	-0.0555747	-0.448772	-0.180697	0.41548	0.19595	0.19595	-0.136116	-0.383342	-0.372302	-0.518545
A0A0G2K6J5	-0.701104	-0.111631	0.501911	-0.462664	0.480265	-0.452677	-0.524515	0.386965	0.23175	-0.267661	-0.00929712	-0.462664	-0.106462	0.0221937	0.0221937	-0.0394282	-0.464496	-0.145894	-0.452677	-0.385958	-0.116956	0.290423	0.66014	-0.462664	0.746659	0.333379	0.466823	0.333687	-0.0182906	0.329812	-0.103592	-0.00995403	-0.0781701	0.684914	-0.281005	-0.281005	-0.737103	-0.216869	-0.492587	-0.644789
Q9Z0U8	-0.628046	0.113516	0.217992	-0.169411	0.0235937	-0.66201	-0.240306	0.12055	0.381759	-0.276339	-0.0984159	-0.169411	0.159824	0.0769416	0.0769416	-0.361745	-0.684846	-0.207808	-0.66201	-0.752377	-0.0359608	0.556586	0.330834	-0.169411	0.572876	0.0903126	0.422806	0.0909954	-0.165163	0.538737	-0.0984172	0.142605	0.138556	0.6779	-0.0367516	-0.0367516	-0.473316	-0.0978668	-0.168096	-0.298535
P14668	0.591514	-0.0365216	-0.210993	0.380618	-0.205714	0.15107	0.423163	-0.372577	-0.176536	0.224042	-0.284976	0.380618	0.358799	-0.0427709	-0.0427709	0.281119	0.374273	-0.170571	0.15107	0.36434	0.318145	-0.250467	-0.520706	0.380618	-0.400631	-0.286161	-0.276326	-0.34175	0.315704	-0.531097	0.146391	0.258607	0.174161	-0.372963	0.173082	0.173082	0.438338	0.197967	0.489393	0.696241
Q5PQK5	0.0457074	0.648897	0.116768	-0.0995287	-0.0322855	-0.392455	-0.147729	0.423667	0.193854	0.103158	0.0846723	-0.0995287	0.221231	-0.140267	-0.140267	-0.30563	-0.391278	-0.137908	-0.392455	-0.656418	-0.0546526	0.4056	0.612959	-0.0995287	0.324487	0.32999	-0.100593	0.644829	-0.376343	0.166217	-0.31221	0.22692	-0.20652	0.401299	0.190172	0.190172	-0.133529	0.0727566	-0.0893066	-0.285706
A0A0G2K8A5	0.155557	-0.447596	-0.0340507	0.0446835	0.199555	0.318732	0.102188	-0.212878	-0.181082	0.323231	0.0956176	0.0446835	-0.00075707	0.00791773	0.00791773	0.623944	0.291958	0.137821	0.318732	0.533408	0.263364	-0.509131	-0.104027	0.0446835	-0.223079	-0.223384	0.17104	-0.104324	0.30753	-0.854973	0.239735	0.066456	-0.0950451	-0.302842	-0.0844594	-0.0844594	0.118385	-0.226081	0.0399302	0.218251
D3ZF26	-0.630407	-0.0910575	0.331963	-0.42638	0.418033	-0.233031	-0.469351	0.441647	0.160661	-0.162887	0.199954	-0.42638	-0.330681	0.044342	0.044342	-0.0655744	-0.360083	0.0458641	-0.233031	-0.291718	-0.267809	0.146587	0.719198	-0.42638	0.548188	0.347802	0.468875	0.449513	-0.193625	0.242119	-0.154733	-0.182111	-0.274038	0.472713	-0.281582	-0.281582	-0.611892	-0.2777	-0.599057	-0.791011
A0A0G2JWK7	0.600719	0.404112	-0.565753	0.22269	-0.672108	0.028067	0.240729	-0.34766	0.223179	0.41079	-0.144248	0.22269	0.567837	0.000578695	0.000578695	-0.104354	0.207306	-0.169461	0.028067	-0.0853865	0.234103	-0.144405	-0.598214	0.22269	-0.567027	-0.325091	-0.295653	-0.324362	-0.119466	-0.166017	-0.0361686	0.255314	0.0783611	-0.166296	0.750328	0.750328	0.811624	0.0157473	0.597284	0.704217
Q4KM71	-0.756945	-0.288932	0.010089	-0.417756	0.457376	-0.146831	-0.436563	0.354616	0.286754	0.130146	0.139361	-0.417756	-0.47069	0.253728	0.253728	0.151368	-0.199333	0.00134559	-0.146831	-0.00723519	-0.115197	-0.30321	0.591645	-0.417756	0.310918	0.277239	0.591721	0.27844	-0.171985	-0.242137	0.199186	-0.377858	-0.27418	0.39302	-0.19259	-0.19259	-0.474296	-0.45538	-0.428335	-0.594099
A0A0G2JZI2	0.570918	0.253003	-0.279401	0.468725	-0.448902	0.0381206	0.484435	-0.247345	-0.079392	0.116648	-0.171494	0.468725	0.348238	-0.0872907	-0.0872907	0.0600021	0.137124	-0.085722	0.0381206	0.239153	0.208114	-0.234589	-0.573494	0.468725	-0.440954	-0.176386	-0.429466	-0.358677	0.363643	-0.446591	0.0958639	0.165055	0.113856	-0.331989	0.353723	0.353723	0.570255	0.348693	0.482651	0.735482
Q1JU68	-0.0653995	0.650203	-0.146112	0.00195828	-0.422603	0.067223	-0.0387442	0.221749	0.091401	-0.140852	0.377625	0.00195828	-0.651419	-0.0293035	-0.0293035	-0.50803	-0.123364	0.214007	0.067223	0.064202	-0.817973	-0.191287	0.301224	0.00195828	-0.166533	0.101369	0.246999	0.347146	-0.222715	0.339613	-0.587835	-0.521634	-0.696498	-0.0591063	0.233758	0.233758	0.199809	-0.0641439	-0.665713	-0.689618
B6DYQ7	0.258952	-0.381409	-0.185876	0.12532	0.0428485	0.238412	0.186394	-0.354313	-0.0839251	0.240743	-0.136123	0.12532	0.263277	0.0994887	0.0994887	0.572697	0.322493	-0.00101773	0.238412	0.521697	0.366853	-0.479983	-0.530839	0.12532	-0.316568	-0.283575	-0.0756336	-0.457476	0.439229	-0.615402	0.180649	0.247526	0.132479	-0.285182	0.0183994	0.0183994	0.251412	-0.108552	0.289659	0.507147
Q5U3Y8	-0.339557	0.330778	-0.323407	0.00571847	-0.546626	-0.283682	-0.0719674	0.158337	0.407406	-0.338449	0.191616	0.00571847	-0.526331	0.102878	0.102878	-0.658164	-0.487624	0.105107	-0.283682	-0.257209	-0.574432	0.00751214	-0.0825094	0.00571847	-0.0673878	0.115116	0.140301	-0.145138	0.00984452	0.512994	-0.182847	-0.570474	-0.263723	0.240505	0.394125	0.394125	0.184856	0.0549164	-0.329104	-0.272447
P68255	-0.528615	-0.0794532	0.593467	-0.432151	0.526808	-0.0644425	-0.467143	0.336503	-0.0815691	-0.286668	0.340988	-0.432151	-0.306234	-0.180914	-0.180914	0.0135741	-0.307583	0.220688	-0.0644425	-0.0852642	-0.23484	0.167071	0.7006	-0.432151	0.601145	0.227176	0.410078	0.475897	-0.0809077	0.305667	-0.195943	-0.0696652	-0.215755	0.331299	-0.372342	-0.372342	-0.615228	-0.216787	-0.651934	-0.759508
Q5PPH9	-0.70465	-0.0623394	-0.0175767	-0.372783	0.221836	-0.298191	-0.404957	0.345197	0.380432	0.0364039	0.117058	-0.372783	-0.267643	0.261191	0.261191	-0.195441	-0.382368	-0.0197119	-0.298191	-0.584769	-0.109233	0.278162	0.529568	-0.372783	0.358263	0.274529	0.449189	0.27521	-0.488292	0.266667	0.0880889	-0.226336	-0.0880097	0.494584	-0.125385	-0.125385	-0.459514	-0.35707	-0.271608	-0.565905
D3ZFA8	-0.499891	-0.431341	0.277512	-0.470297	0.249505	0.219389	-0.49671	0.148534	-0.0776261	-0.315569	0.277737	-0.470297	-0.676355	-0.0903879	-0.0903879	-0.102091	0.0832132	0.21261	0.219389	0.269184	-0.532901	-0.134791	0.380097	-0.470297	0.262567	0.0723407	0.407748	0.225033	-0.046788	0.522591	-0.264844	-0.447724	-0.327103	0.111364	-0.203496	-0.203496	-0.315973	-0.273256	-0.729299	-0.780869
A0A0G2JSK5	0.199879	0.501037	-0.209452	-0.267114	0.560062	-0.199114	-0.224526	-0.102597	0.417393	0.513348	0.0334815	-0.267114	0.247388	0.531042	0.531042	0.486799	-0.279566	0.0110809	-0.199114	0.0424685	0.172839	-0.355935	0.415298	-0.267114	0.156915	-0.142251	-0.113247	0.548673	0.229763	-0.309425	-0.188865	0.255251	-0.169172	0.341865	-0.275342	-0.275342	-0.413559	-0.437721	-0.248223	-0.346792
A0A0G2JZ52	0.821923	0.343424	-0.328434	0.601631	-0.507193	0.0439875	0.634506	-0.432861	-0.166392	0.229258	-0.315911	0.601631	0.495443	-0.0643233	-0.0643233	-0.116563	0.272509	-0.213196	0.0439875	-0.0917843	0.263596	0.192875	-0.512226	0.601631	-0.489886	-0.349453	-0.466783	-0.201718	-0.0188667	-0.210181	0.0573588	0.315801	0.269079	-0.42187	0.277222	0.277222	0.574496	0.398343	0.678471	0.779671
A0A140TAJ3	-0.299358	0.000889474	-0.0592155	-0.355952	0.242319	-0.0664137	-0.356111	0.374239	0.243178	0.169705	0.0602624	-0.355952	-0.274465	0.298039	0.298039	-0.107191	-0.0303441	-0.0592082	-0.0664137	-0.249293	-0.270735	0.0812627	0.568864	-0.355952	0.193516	0.315182	0.167157	0.499946	-0.512816	0.305078	-0.271273	-0.158087	-0.302827	0.284359	-0.197721	-0.197721	-0.374777	-0.316263	-0.376588	-0.729836
Q63083	-0.672339	-0.116616	0.435072	-0.459561	0.604049	-0.369447	-0.487681	0.435622	0.224865	-0.0402139	0.0959164	-0.459561	0.0664851	0.0945225	0.0945225	0.128738	-0.467658	-0.0305045	-0.369447	-0.539605	0.146148	0.351807	0.678765	-0.459561	0.684204	0.370063	0.395798	0.370702	-0.234629	0.0993028	0.0675029	0.15172	0.0185347	0.6113	-0.357259	-0.357259	-0.746933	-0.314263	-0.294103	-0.540957
F1LPH1	-0.480759	0.198978	0.234965	-0.379088	0.307754	-0.422963	-0.437672	0.312595	0.340859	-0.0807226	0.186875	-0.379088	-0.262172	0.107125	0.107125	-0.1628	-0.586352	0.016029	-0.422963	-0.50068	-0.173569	0.191739	0.72917	-0.379088	0.552106	0.210261	0.420284	0.496969	-0.135292	0.205019	-0.00467182	-0.207741	-0.17419	0.605994	-0.142543	-0.142543	-0.568373	-0.26184	-0.476933	-0.631252
P15429	0.260073	-0.320839	-0.183292	0.417352	-0.15982	0.175837	0.471302	-0.21661	-0.186547	0.251098	-0.114476	0.417352	0.36038	-0.0095743	-0.0095743	0.310313	0.245417	-0.00831822	0.175837	0.162469	0.414295	-0.137224	-0.496527	0.417352	-0.409841	-0.153482	-0.140793	-0.41401	0.0932005	-0.681834	0.297826	0.268032	0.194883	-0.417725	0.0861836	0.0861836	0.387942	0.126114	0.540632	0.674153
D3ZVK7	-0.781019	-0.316162	0.522434	-0.422803	0.390079	-0.440167	-0.500915	0.082698	0.138545	-0.469039	-0.167072	-0.422803	-0.103052	-0.156608	-0.156608	0.0522008	-0.335941	-0.25758	-0.440167	0.00360245	-0.114345	0.0641229	0.335375	-0.422803	0.732251	0.0683229	0.649126	-0.0403673	0.41995	0.285115	-0.0731323	-0.00285022	0.00621673	0.648704	-0.133232	-0.133232	-0.585417	-0.172951	-0.486995	-0.380421
G3V8C4	0.859974	0.419959	-0.115647	0.277656	-0.348212	0.207787	0.307981	-0.43081	-0.191382	0.0946337	-0.109611	0.277656	0.427247	-0.185445	-0.185445	0.0310041	0.259615	0.0205656	0.207787	0.304932	0.251549	-0.0323573	-0.538165	0.277656	-0.357743	-0.364734	-0.705783	-0.16685	0.284427	0.0248071	-0.025911	0.315914	0.284488	-0.356058	0.265738	0.265738	0.508862	0.338277	0.484947	0.679948
Q3KRF2	-0.418371	-0.626777	0.318624	-0.339805	0.795984	0.286528	-0.276735	0.200257	-0.20004	0.174205	0.118722	-0.339805	-0.102743	0.173635	0.173635	0.505979	0.209445	0.176909	0.286528	0.0532276	0.29616	0.0647264	0.387367	-0.339805	0.263305	0.191613	0.228647	0.192531	-0.334414	-0.205521	0.331369	0.0654495	0.140846	-0.0297116	-0.689859	-0.689859	-0.604374	-0.35884	-0.088758	-0.361733
P54001	0.527419	-0.108607	-0.328696	0.42984	-0.240666	0.256715	0.491221	-0.372546	-0.159985	0.211501	-0.169244	0.42984	0.310291	0.0832689	0.0832689	0.260825	0.340361	0.00579354	0.256715	0.377398	0.283483	-0.287331	-0.674796	0.42984	-0.537739	-0.276579	-0.389464	-0.452529	0.268496	-0.455051	0.146594	0.199334	0.192713	-0.495306	0.099935	0.099935	0.478584	0.186407	0.497279	0.677429
G3V6S3	-0.559631	-0.289979	0.196937	-0.518671	0.839233	-0.164503	-0.503727	0.39389	0.235913	0.177268	0.00654889	-0.518671	-0.0481067	0.353346	0.353346	0.494617	-0.184796	-0.0370199	-0.164503	0.0255593	0.176855	-0.167052	0.604917	-0.518671	0.512531	0.371676	0.206854	0.372612	0.0214423	-0.219866	0.112945	0.0485704	-0.0713622	0.472642	-0.527094	-0.527094	-0.778813	-0.418659	-0.336787	-0.565626
Q9EPH8	0.653861	0.111627	-0.546325	0.406328	-0.50254	0.304313	0.454385	-0.314744	-0.105985	0.339555	-0.164473	0.406328	0.182709	0.0110353	0.0110353	0.0638434	0.489691	-0.0793551	0.304313	0.345456	0.149468	-0.326715	-0.612822	0.406328	-0.688613	-0.249639	-0.400367	-0.333117	0.0372593	-0.417662	0.0840266	0.0511749	0.0372223	-0.521264	0.400626	0.400626	0.733439	0.185307	0.531108	0.669714
Q5XIM9	0.538294	0.279887	-0.345229	0.532856	-0.556474	0.0173825	0.538693	-0.327413	-0.0643181	0.101018	-0.154576	0.532856	0.222493	-0.0963541	-0.0963541	-0.0481041	0.11824	-0.0948012	0.0173825	0.216103	0.0889236	-0.237597	-0.557891	0.532856	-0.49627	-0.274264	-0.258577	-0.361561	0.333015	-0.449109	0.0799338	0.0453329	0.0353184	-0.355074	0.425289	0.425289	0.639619	0.32571	0.414831	0.698552
Q05175	0.429963	0.251486	-0.612826	0.640814	-0.694611	-0.121799	0.655209	-0.171138	0.0903603	0.206659	-0.282677	0.640814	0.419519	0.116554	0.116554	-0.204537	0.0572084	-0.221442	-0.121799	-0.170218	0.133026	0.0236606	-0.601003	0.640814	-0.569464	-0.0882583	-0.378141	-0.386083	-0.00452457	-0.336271	0.0293954	0.148092	0.0905172	-0.304194	0.422656	0.422656	0.640258	0.36496	0.61079	0.707411
Q68FQ0	0.526068	-0.114186	-0.155419	0.468809	-0.182942	0.148275	0.504271	-0.45176	-0.224312	0.120589	-0.200143	0.468809	0.0980258	0.00210216	0.00210216	0.249666	0.282258	-0.0823233	0.148275	0.475053	0.0722056	-0.346912	-0.38408	0.468809	-0.387444	-0.390027	-0.0607517	-0.239565	0.471909	-0.584508	0.0711078	0.0407255	-0.00465134	-0.426849	0.0202633	0.0202633	0.330906	0.178521	0.187847	0.462657
P04636	0.337705	-0.309829	-0.0676819	0.137395	0.153474	-0.0425313	0.169835	-0.397444	-0.012105	0.115361	-0.369312	0.137395	0.416552	0.111496	0.111496	0.392029	0.128506	-0.185855	-0.0425313	0.143757	0.577054	-0.0578388	-0.481127	0.137395	-0.06883	-0.272573	-0.256544	-0.44693	0.452128	-0.36643	0.50765	0.259922	0.540622	-0.0510919	-0.0687651	-0.0687651	0.0301196	0.104902	0.558283	0.72069
G3V7Q7	-0.103855	-0.772496	0.273934	-0.0120882	0.174826	0.395948	0.0180526	0.152954	-0.434798	-0.155107	-0.299303	-0.0120882	-0.041297	-0.194217	-0.194217	0.430994	0.725909	-0.192013	0.395948	0.74091	0.0579464	-0.350101	-0.332641	-0.0120882	-0.0934399	0.258779	-0.0131396	-0.450434	0.287727	-0.326124	0.0631173	0.0133992	0.00255237	-0.333062	-0.160915	-0.160915	0.0627436	0.133716	0.0720489	0.176536
D3ZBN0	-0.437838	0.0827507	0.366207	-0.323736	0.276689	-0.124285	-0.366611	0.344446	0.0240366	-0.276835	0.280447	-0.323736	-0.34165	-0.0742369	-0.0742369	-0.230494	-0.328311	0.160725	-0.124285	-0.235018	-0.384727	0.24042	0.638369	-0.323736	0.465251	0.248548	0.264357	0.496461	-0.192663	0.491271	-0.294794	-0.183281	-0.258467	0.313603	-0.26434	-0.26434	-0.490988	-0.118715	-0.610661	-0.769221
Q66HD3	0.703477	0.62123	0.282532	0.485215	-0.0163782	0.0977431	0.500032	-0.25786	-0.452531	0.189325	0.0702237	0.485215	0.14695	-0.324757	-0.324757	-0.111787	0.0815773	0.0502195	0.0977431	0.0200906	0.0450067	0.248861	0.382309	0.485215	-0.107634	-0.309152	-0.276952	0.657681	-0.0842398	-0.318354	0.00687042	0.132151	-0.0232776	-0.393829	-0.10026	-0.10026	0.133815	0.388816	0.146562	0.192416
Q62733	-0.8072	-0.17499	0.0143048	-0.333278	0.0952013	-0.32675	-0.376592	0.414797	0.344447	-0.0789712	0.0632217	-0.333278	-0.243081	0.188431	0.188431	-0.252173	-0.344034	-0.0965558	-0.32675	-0.5774	-0.24258	0.293493	0.481387	-0.333278	0.367162	0.348783	0.52505	0.202804	-0.458412	0.340526	-0.128387	-0.175434	-0.202952	0.493948	-0.0694944	-0.0694944	-0.411233	-0.309443	-0.365665	-0.63342
Q9JJ19	-0.479759	-0.0468195	0.260052	-0.320867	0.517388	-0.273538	-0.336308	0.49995	0.165981	0.0431895	0.0767753	-0.320867	-0.0744624	0.186629	0.186629	0.043159	-0.328283	-0.0405558	-0.273538	-0.488435	-0.0419731	0.311874	0.760929	-0.320867	0.516839	0.439002	0.219273	0.562591	-0.318077	0.0744338	-0.0645589	0.00925604	-0.150553	0.440229	-0.418843	-0.418843	-0.683713	-0.208417	-0.355228	-0.664759
D3ZZC1	-0.0708744	-0.630765	0.401676	-0.267242	0.687322	-0.0426753	-0.223174	0.00318825	-0.165943	0.171275	-0.390832	-0.267242	0.769059	-0.0551825	-0.0551825	0.608861	0.248072	-0.305615	-0.0426753	-0.0653314	0.799016	0.255665	0.0545277	-0.267242	0.431274	0.0918333	-0.152213	-0.043328	-0.0105314	-0.180217	0.334286	0.729463	0.582666	0.207305	-0.389325	-0.389325	-0.460598	-0.071597	0.478772	0.337711
F1M3D3	-0.370481	-0.756114	0.218198	-0.0355202	0.621215	0.0737829	0.0217855	-0.150337	-0.190498	0.178689	-0.225343	-0.0355202	0.28081	0.154457	0.154457	0.690838	0.207588	-0.108099	0.0737829	0.248445	0.470233	-0.111283	0.0654775	-0.0355202	0.186007	-0.0894785	0.228161	-0.0883154	0.238608	-0.606746	0.371514	0.27805	0.248631	-0.0408302	-0.550218	-0.550218	-0.43785	-0.190314	0.117895	0.119315
P06685	0.134658	-0.176056	-0.174652	0.319901	-0.467152	0.255409	0.319883	-0.123164	-0.202612	0.0183599	0.100431	0.319901	-0.387959	-0.181216	-0.181216	0.0720762	0.300066	0.0443268	0.255409	0.647716	-0.396193	-0.610992	-0.187315	0.319901	-0.442815	-0.1614	0.331365	-0.160388	0.327343	-0.599148	-0.227186	-0.300466	-0.544855	-0.424009	0.3068	0.3068	0.515746	0.027822	-0.269044	0.0352939
Q6Q0N1	0.56635	-0.186584	0.0293145	0.123989	0.234822	0.247509	0.190782	-0.40863	-0.24251	0.312742	-0.142141	0.123989	0.37124	-0.0301088	-0.0301088	0.632793	0.361919	-0.0281776	0.247509	0.45104	0.468467	-0.31054	-0.25696	0.123989	-0.172425	-0.360368	-0.116913	-0.137101	0.377252	-0.656246	0.18912	0.396689	0.182788	-0.292163	-0.120056	-0.120056	0.112931	-0.0639807	0.300071	0.47793
P19944	-0.575677	0.206696	0.157514	-0.224165	-0.146954	-0.160826	-0.295948	0.389861	0.149803	-0.334888	0.439747	-0.224165	-0.511635	-0.155732	-0.155732	-0.442719	-0.473417	0.256558	-0.160826	-0.244013	-0.525314	0.0702584	0.441085	-0.224165	0.265081	0.260351	0.401457	0.260587	-0.183375	0.389447	-0.244045	-0.41158	-0.399809	0.281498	0.123912	0.123912	-0.143733	-0.0993157	-0.600035	-0.636296
P50475	0.578286	0.192598	-0.0737566	0.533057	-0.475029	0.0178309	0.523254	-0.311146	-0.236506	-0.167078	-0.220664	0.533057	0.198079	-0.243956	-0.243956	-0.0806958	0.145334	-0.121291	0.0178309	0.338541	-0.0134783	-0.154767	-0.531859	0.533057	-0.329464	-0.233423	-0.330155	-0.350202	0.537417	-0.239634	-0.0262581	0.0545683	0.0752795	-0.355588	0.274543	0.274543	0.498634	0.499532	0.285576	0.625088
D3ZMS1	-0.387051	0.1764	0.524206	-0.425694	0.427568	0.00612559	-0.45516	0.207619	0.00660478	-0.193076	0.548356	-0.425694	-0.400256	-0.12992	-0.12992	-0.030384	-0.43884	0.4471	0.00612559	-0.1303	-0.175899	0.0718453	0.615703	-0.425694	0.454814	0.0722106	0.30089	0.462994	-0.0710034	0.254337	0.016702	-0.224849	-0.14887	0.266442	-0.263927	-0.263927	-0.47527	-0.260628	-0.569173	-0.629019
P37397	0.38424	0.578055	-0.199582	-0.0153814	-0.469272	-0.493695	-0.111984	-0.119868	0.314873	-0.243183	-0.537959	-0.0153814	-0.104645	-0.0892456	-0.0892456	-0.534868	-0.038972	-0.626726	-0.493695	-0.0742418	-0.297867	0.0606719	-0.0604058	-0.0153814	0.133436	-0.0640071	-0.0120147	-0.0627183	0.273843	0.491836	-0.147795	-0.241126	0.0136041	0.434723	0.532306	0.532306	0.173979	0.271648	0.0242313	0.144449
O35244	-0.64395	-0.434542	0.36609	-0.676012	0.792188	0.0132057	-0.673464	0.187722	0.132751	-0.0467763	0.142113	-0.676012	-0.209875	0.130694	0.130694	0.643096	-0.118031	0.135838	0.0132057	0.434535	0.0913484	-0.444451	0.378159	-0.676012	0.523058	0.15894	0.217128	0.160383	0.53705	-0.166371	0.0651681	-0.0392847	-0.100045	0.420122	-0.405502	-0.405502	-0.655871	-0.444459	-0.53883	-0.494407
B2GV69	-0.602866	0.0930851	0.230718	-0.297731	0.0467202	-0.154137	-0.358367	0.381524	0.133362	-0.258025	0.43408	-0.297731	-0.495431	-0.121144	-0.121144	-0.204362	-0.440371	0.232533	-0.154137	-0.0500779	-0.508478	-0.157226	0.580431	-0.297731	0.349713	0.237366	0.55443	0.361455	-0.04863	0.172096	-0.320531	-0.33238	-0.519186	0.322697	0.00290846	0.00290846	-0.281319	-0.236888	-0.758583	-0.769803
G3V6H9	-0.602894	0.163925	0.710127	-0.260814	0.305217	-0.383364	-0.327706	0.0476993	0.0417103	-0.52308	0.184648	-0.260814	0.16916	-0.304524	-0.304524	0.0166339	-0.66679	0.149862	-0.383364	-0.172432	0.06937	0.191674	0.200756	-0.260814	0.676233	0.00501284	0.190983	0.00570792	0.513954	0.313284	-0.0401288	0.217429	0.170059	0.49642	-0.123976	-0.123976	-0.461379	0.0326109	-0.325748	-0.136891
Q66HA8	0.818076	0.539976	0.111223	0.412935	-0.641901	0.0610561	0.37332	-0.299236	-0.336731	-0.31131	-0.0901325	0.412935	0.0394719	-0.509586	-0.509586	-0.327923	0.169781	-0.087453	0.0610561	0.306004	-0.298953	-0.054914	-0.296273	0.412935	-0.216197	-0.286038	-0.248475	-0.0707247	0.420303	0.137815	-0.346409	0.00788359	-0.112488	-0.316119	0.399968	0.399968	0.537582	0.517326	0.0136466	0.352605
D3ZU13	-0.49988	0.20037	0.148986	-0.414985	0.0582637	-0.222873	-0.484402	0.227429	0.23245	-0.286813	0.124216	-0.414985	-0.468955	-0.0173994	-0.0173994	-0.377516	-0.285657	-0.0148645	-0.222873	-0.193078	-0.452366	0.118492	0.482758	-0.414985	0.402609	0.152901	0.342694	0.312698	-0.122898	0.6241	-0.199972	-0.391362	-0.22065	0.456697	0.0147463	0.0147463	-0.339092	-0.164831	-0.551116	-0.655358
Q7M0E3	-0.333674	0.31247	-0.0437151	-0.21426	-0.0488228	-0.00723486	-0.228937	0.080096	0.211085	0.0432045	0.65175	-0.21426	-0.368432	0.0334847	0.0334847	-0.106539	-0.492331	0.482575	-0.00723486	-0.185764	-0.34256	-0.168033	0.41501	-0.21426	0.0721349	-0.0986772	0.524273	0.345346	-0.209913	0.0390269	-0.281706	-0.189678	-0.470023	0.142985	0.0618587	0.0618587	-0.0787318	-0.448696	-0.607802	-0.624214
P52944	-0.448924	0.29384	-0.0090896	-0.463286	0.137686	-0.184423	-0.502369	0.24071	0.388682	0.0286675	0.516712	-0.463286	-0.350701	0.0725447	0.0725447	-0.0548227	-0.571272	0.322596	-0.184423	-0.247949	-0.196026	-0.160731	0.510261	-0.463286	0.304513	0.0838182	0.482364	0.332956	-0.130698	0.0771726	-0.0737601	-0.228673	-0.33216	0.454434	0.0962376	0.0962376	-0.262172	-0.48191	-0.541031	-0.596939
Q5XI72	-0.71571	-0.00115474	0.0975838	-0.383418	0.0976037	-0.406988	-0.459054	0.368404	0.382434	-0.279601	0.110331	-0.383418	-0.418632	0.118936	0.118936	-0.276656	-0.504597	-0.0441854	-0.406988	-0.29261	-0.397101	0.0463317	0.496785	-0.383418	0.47139	0.297439	0.486313	0.212078	-0.0207053	0.378492	-0.139497	-0.373271	-0.2691	0.59501	-0.027584	-0.027584	-0.452985	-0.223548	-0.583711	-0.676765
F1LPK7	0.572111	-0.177443	0.054869	0.29366	0.0133601	0.291913	0.353888	-0.382581	-0.369264	0.152241	-0.177051	0.29366	0.478835	-0.180935	-0.180935	0.429997	0.429141	-0.035526	0.291913	0.402805	0.413276	-0.148852	-0.484341	0.29366	-0.279579	-0.307482	-0.283115	-0.306879	0.298584	-0.447932	0.0771276	0.470993	0.246101	-0.438677	-0.00763668	-0.00763668	0.3148	0.162577	0.44014	0.635976
P04642	0.66235	-0.0163357	-0.437289	0.286027	-0.116675	0.246712	0.361195	-0.425166	-0.0125529	0.401752	-0.2156	0.286027	0.309802	0.262571	0.262571	0.398492	0.380685	-0.0480181	0.246712	0.433826	0.324821	-0.443002	-0.587447	0.286027	-0.534912	-0.331583	-0.406228	-0.331185	0.289546	-0.510415	0.134296	0.201411	0.153221	-0.394903	0.0728925	0.0728925	0.401043	0.0132077	0.454893	0.587951
G3V6S1	-0.486974	0.0416946	0.168762	-0.425602	0.303738	-0.188013	-0.469278	0.317277	0.22121	-0.119722	0.182099	-0.425602	-0.486075	0.121221	0.121221	-0.13076	-0.285579	0.0320619	-0.188013	-0.0899905	-0.427046	-0.0617905	0.692706	-0.425602	0.427668	0.222163	0.427719	0.502774	-0.116041	0.310268	-0.241369	-0.342655	-0.376293	0.433472	-0.204961	-0.204961	-0.513847	-0.300761	-0.690957	-0.848164
A0A0G2K1L8	0.191667	0.237547	-0.249942	0.105692	-0.119082	-0.258953	0.115653	0.0111055	0.264636	0.27337	-0.268433	0.105692	0.596857	0.154363	0.154363	-0.105357	-0.140849	-0.208323	-0.258953	-0.738899	0.699941	0.53075	-0.341239	0.105692	-0.0776659	0.0966668	-0.43888	-0.309887	-0.390031	-0.0319577	0.629149	0.306402	0.672133	0.15541	0.227656	0.227656	0.148942	0.153675	0.934296	0.761612
P52925	-0.591547	-0.0614711	0.302386	-0.271867	0.377281	-0.412291	-0.312963	0.476315	0.199217	-0.135172	-0.0209658	-0.271867	-0.0442265	0.134917	0.134917	-0.175253	-0.421798	-0.134134	-0.412291	-0.664755	-0.0918713	0.540086	0.676079	-0.271867	0.584876	0.435789	0.257842	0.436269	-0.344727	0.331789	-0.0664228	-0.00725651	-0.0399543	0.528371	-0.350399	-0.350399	-0.67794	-0.098718	-0.301894	-0.605491
D4ACV3	0.0769828	-0.0896842	0.534374	-0.515188	0.682315	0.100391	-0.505433	0.142866	-0.179642	0.0440835	-0.0604615	-0.515188	-0.0113163	-0.103864	-0.103864	0.204522	0.237663	-0.102295	0.100391	0.0168183	0.113572	0.249104	0.641939	-0.515188	0.519021	0.116263	0.0274002	0.575524	-0.263307	0.33549	-0.0218326	0.156275	0.105715	0.242433	-0.442127	-0.442127	-0.597841	-0.186898	-0.205371	-0.463063
P61983	0.894617	0.375373	-0.510561	0.544142	-0.411294	0.290677	0.599949	-0.40038	-0.13289	0.360889	0.0261211	0.544142	0.0316468	0.103975	0.103975	0.117049	0.28646	0.105488	0.290677	0.420697	-0.0471442	-0.450217	-0.390909	0.544142	-0.697352	-0.385	-0.294	-0.060373	0.211972	-0.597893	-0.0868553	-0.0317616	-0.208308	-0.597492	0.203846	0.203846	0.613412	0.14136	0.205572	0.405432
Q62920	0.845767	0.265689	-0.183126	0.377933	-0.218202	0.347748	0.433376	-0.504424	-0.273686	0.249923	0.0200381	0.377933	0.180046	-0.105083	-0.105083	0.293744	0.359117	0.109787	0.347748	0.588277	0.0759362	-0.459812	-0.396023	0.377933	-0.500488	-0.489929	-0.256074	-0.0856882	0.384996	-0.499623	-0.147843	0.201408	-0.100081	-0.540523	0.150999	0.150999	0.515356	0.100744	0.160896	0.438209
P62963	0.097508	-0.467999	-0.0570138	0.367821	-0.0994892	0.0674291	0.394727	-0.335689	-0.194909	0.0112195	-0.272721	0.367821	0.216274	-0.0289078	-0.0289078	0.322707	0.23369	-0.142768	0.0674291	0.407769	0.222503	-0.266895	-0.474404	0.367821	-0.239541	-0.246615	0.00305473	-0.455413	0.496509	-0.55611	0.186815	0.144474	0.145202	-0.292808	-0.00254892	-0.00254892	0.225125	0.165619	0.27831	0.544026
B1WC34	-0.542338	-0.248163	0.438587	-0.526329	0.561943	-0.0849971	-0.540253	0.385971	0.0219537	-0.112811	0.0992516	-0.526329	-0.0852449	-0.018528	-0.018528	0.155475	-0.097726	-0.016884	-0.0849971	-0.0647643	-0.132248	0.123873	0.638387	-0.526329	0.578518	0.319342	0.340826	0.434449	-0.184519	0.313187	-0.327669	0.136324	-0.205296	0.409102	-0.372473	-0.372473	-0.637605	-0.319593	-0.538876	-0.757697
G3V8R1	-0.711493	-0.468329	0.318763	-0.559175	0.88453	-0.111595	-0.525347	0.295499	0.176236	0.119688	0.0634901	-0.559175	0.338729	0.277197	0.277197	0.597204	-0.238947	0.0884726	-0.111595	-0.167409	0.487557	0.0806965	0.346357	-0.559175	0.560447	0.294778	0.136694	0.103023	-0.0411394	-0.093597	0.236412	0.363536	0.248238	0.452959	-0.567253	-0.567253	-0.780061	-0.447514	-0.0875165	-0.31635
Q3MID6	-0.0629401	-0.598288	-0.43134	-0.126953	0.0651007	0.0353167	-0.0929965	0.269222	0.190185	0.23281	-0.546533	-0.126953	0.128473	0.399521	0.399521	0.172881	0.515804	-0.468183	0.0353167	0.074392	0.189966	-0.0789529	-0.297558	-0.126953	-0.165775	0.410532	-0.232861	-0.358144	-0.230759	-0.0399794	0.153119	0.00238937	0.155981	0.0506361	-0.0244868	-0.0244868	-0.00254636	-0.0444367	0.392449	0.150577
D3ZVQ0	0.318203	-0.335129	0.468748	0.025508	0.354412	-0.17831	0.0411728	-0.326185	-0.280091	0.0395897	-0.532632	0.025508	0.808834	-0.26382	-0.26382	0.309883	0.23707	-0.477503	-0.17831	-0.144686	0.629213	0.426313	0.015107	0.025508	0.386633	-0.244583	0.0238377	-0.0170666	0.0326666	-0.0300992	0.144979	0.779928	0.564733	0.137183	-0.210917	-0.210917	-0.265595	0.11377	0.48286	0.467671
G3V8L9	-0.131083	-0.324871	0.720297	0.444773	0.35398	0.0475413	0.465503	-0.00773395	-0.686123	-0.347515	-0.0951107	0.444773	0.617813	-0.352458	-0.352458	0.0733176	0.0474846	0.0166201	0.0475413	-0.0331521	0.0712695	0.46101	0.193496	0.444773	0.275573	0.0305684	-0.122773	0.223043	0.0694108	0.020514	-0.210142	0.480937	0.168544	-0.324809	-0.647977	-0.647977	-0.358094	0.476316	-0.0125839	-0.0133022
Q6P3V8	0.542123	-0.133984	-0.0324601	-0.0630816	0.178152	0.335383	-0.00191003	-0.31258	-0.171263	0.213552	-0.0802754	-0.0630816	0.434299	-0.104218	-0.104218	0.60908	0.396468	0.0557623	0.335383	0.542935	0.532502	-0.392969	-0.541505	-0.0630816	-0.206745	-0.244152	-0.367076	-0.392551	0.416263	-0.400664	0.178063	0.441334	0.292989	-0.248388	0.0838531	0.0838531	0.270474	-0.0504057	0.41221	0.614879
D4A6A2	-0.769993	-0.319715	0.258294	-0.349262	0.205415	0.105784	-0.373591	0.595953	-0.00585148	-0.318396	0.450202	-0.349262	-0.448894	-0.0424624	-0.0424624	-0.178231	-0.226699	0.369338	0.105784	-0.127855	-0.384962	0.0952843	0.365901	-0.349262	0.266041	0.51381	0.181903	0.171611	-0.308267	0.418515	-0.200294	-0.302724	-0.289958	0.131885	-0.225469	-0.225469	-0.332788	-0.139136	-0.541767	-0.727137
P26772	-0.603433	0.109214	0.302163	-0.296718	0.113939	-0.471813	-0.379472	0.314216	0.262239	-0.348323	0.0592075	-0.296718	-0.264088	-0.0188097	-0.0188097	-0.36615	-0.538642	-0.0975504	-0.471813	-0.450555	-0.35175	0.31611	0.582116	-0.296718	0.578405	0.243187	0.43559	0.331	-0.0733756	0.500343	-0.190684	-0.214321	-0.171508	0.595462	-0.0800182	-0.0800182	-0.505142	-0.089623	-0.522446	-0.628403
Q2PQA9	-0.169987	0.136351	-0.0158336	0.416278	-0.615351	-0.355076	0.346949	-0.24102	-0.00203708	-0.26371	-0.189551	0.416278	-0.0602083	-0.270748	-0.270748	-0.280267	-0.212814	-0.26597	-0.355076	0.0739013	-0.218813	-0.0895005	-0.147686	0.416278	-0.0366328	-0.244503	0.426032	-0.243162	0.426324	-0.259978	-0.0340737	-0.135984	-0.138164	0.0398968	0.398598	0.398598	0.301942	0.261757	-0.0429237	0.297269
Q925G0	-0.698177	-0.101338	0.134484	-0.233438	0.0888344	-0.429193	-0.305797	0.374792	0.262348	-0.252314	-0.0952383	-0.233438	-0.414388	0.11958	0.11958	-0.272908	-0.315743	-0.262981	-0.429193	-0.170449	-0.52845	0.0234045	0.627012	-0.233438	0.458771	0.322179	0.547017	0.360753	-0.0217879	0.280786	-0.327983	-0.342624	-0.415553	0.51839	-0.125758	-0.125758	-0.490424	-0.130057	-0.659499	-0.777273
P38983	-0.0142645	-0.638166	0.590126	-0.499693	0.363428	0.439778	-0.488018	0.034796	-0.386446	-0.269389	0.271237	-0.499693	0.199096	-0.578573	-0.578573	0.349465	0.318181	0.274816	0.439778	0.287971	0.241512	-0.0104637	-0.192348	-0.499693	0.250147	0.00504801	0.0585779	-0.278366	0.0642326	0.280994	-0.0812174	0.396933	0.17533	-0.0595544	0.0390659	0.0390659	0.0180882	-0.167614	-0.050772	0.0572883
P19804	-0.885559	-0.604952	0.356033	-0.0798771	0.27712	-0.593966	-0.124258	-0.248288	0.1438	-0.387354	-0.624901	-0.0798771	0.492869	0.0654707	0.0654707	-0.0272238	-0.28846	-0.512444	-0.593966	-0.423669	0.353187	0.555918	-0.100364	-0.0798771	0.615833	-0.117383	0.121675	-0.311298	0.329704	0.488346	0.226621	0.360836	0.670714	0.562189	-0.283192	-0.283192	-0.570321	0.143903	0.241045	0.248746
Q63945-1	-0.656485	0.100427	0.115145	0.00300278	-0.235549	-0.533703	-0.0863585	0.298249	0.324744	-0.478286	0.191782	0.00300278	-0.135342	-0.0326434	-0.0326434	-0.519113	-0.825629	0.105985	-0.533703	-0.598842	-0.205233	0.358896	0.0978702	0.00300278	0.346996	0.255498	0.282411	-0.153308	0.00727802	0.388014	0.0742216	-0.235155	0.034631	0.457422	0.130326	0.130326	-0.198232	0.112847	-0.193063	-0.16953
G3V6P6	-0.722151	-0.126127	0.350888	-0.509912	0.414257	-0.277279	-0.565611	0.387797	0.229926	-0.216744	0.174514	-0.509912	-0.354232	0.0275397	0.0275397	-0.0869396	-0.4025	0.028618	-0.277279	-0.305665	-0.194882	0.151573	0.630883	-0.509912	0.593355	0.304324	0.5204	0.304662	-0.139805	0.300414	0.0138026	-0.245391	-0.146317	0.564112	-0.202152	-0.202152	-0.605775	-0.305773	-0.526812	-0.681647
O08629	0.720907	0.231921	-0.229093	0.310314	-0.221447	0.154414	0.345728	-0.301779	-0.114808	0.334703	-0.162772	0.310314	0.328543	-0.089313	-0.089313	0.199164	0.294746	-0.0865338	0.154414	0.194187	0.449678	-0.175554	-0.43136	0.310314	-0.408823	-0.244028	-0.379644	-0.24329	0.138084	-0.572103	0.407473	0.164265	0.270872	-0.330967	0.30003	0.30003	0.500652	0.199059	0.651142	0.80834
Q5FVM4	0.609345	-0.0208707	-0.47943	0.344952	-0.270092	0.466581	0.421359	-0.127206	-0.18369	0.404862	-0.0206853	0.344952	0.120549	0.106557	0.106557	0.139023	0.519484	0.109653	0.466581	0.252517	0.248788	-0.214189	-0.513205	0.344952	-0.68757	-0.0627044	-0.55513	-0.242206	-0.201289	-0.425107	0.255729	0.00424383	0.119771	-0.621746	0.145817	0.145817	0.575748	0.161726	0.584507	0.567535
Q62785	-0.589083	0.135385	0.0531194	-0.425691	0.17109	-0.482347	-0.485922	0.606119	0.464584	-0.0506669	0.0698931	-0.425691	-0.0375082	0.139847	0.139847	-0.206092	-0.539663	-0.110733	-0.482347	-0.657327	-0.0366426	0.281629	0.525517	-0.425691	0.503378	0.54611	0.17623	0.282926	-0.311018	0.275059	-0.0145691	-0.0568299	-0.0911194	0.68685	0.0383314	0.0383314	-0.443044	-0.184946	-0.210455	-0.465452
D4ACB8	0.480969	-0.194535	-0.404455	0.529757	-0.35316	0.224678	0.575961	-0.300579	-0.190423	0.137176	-0.256877	0.529757	0.129642	0.0878843	0.0878843	0.155111	0.416298	-0.113342	0.224678	0.474394	0.0107104	-0.357637	-0.590444	0.529757	-0.576625	-0.203507	-0.281147	-0.386664	0.325	-0.476366	-0.0361182	0.0302399	-0.036384	-0.531508	0.107966	0.107966	0.499779	0.261885	0.305622	0.506154
Q3ZB99	-0.437985	0.0317379	0.299992	-0.291564	0.305452	-0.204789	-0.329454	0.248401	0.078795	-0.159404	0.157324	-0.291564	-0.31335	0.0221905	0.0221905	-0.209347	-0.300329	0.024191	-0.204789	-0.373803	-0.333253	0.336335	0.711444	-0.291564	0.472521	0.156582	0.433584	0.536311	-0.288269	0.401608	-0.236482	-0.160468	-0.235187	0.362355	-0.297355	-0.297355	-0.546671	-0.203527	-0.562121	-0.766404
A0A0G2K0B0	-0.572464	0.170619	0.113343	-0.318709	-0.0458839	-0.466459	-0.40482	0.24839	0.358962	-0.252987	0.0434449	-0.318709	-0.328567	0.00901826	0.00901826	-0.438559	-0.491282	-0.137692	-0.466459	-0.494795	-0.331178	0.277273	0.506576	-0.318709	0.469495	0.171994	0.50494	0.251805	-0.185667	0.484232	-0.0813308	-0.308504	-0.151693	0.604892	0.101196	0.101196	-0.355866	-0.159577	-0.417399	-0.528056
A0A0G2K8H0	0.0315884	0.765665	0.0899672	0.0329805	-0.317796	-0.672081	-0.0645638	0.0723022	0.334846	-0.124416	-0.00971621	0.0329805	0.201654	-0.212102	-0.212102	-0.623767	-0.697098	-0.209136	-0.672081	-0.711209	-0.049286	0.481814	0.405943	0.0329805	0.374001	-0.00396334	0.0315657	0.398435	-0.151434	0.38637	-0.0611218	0.0672776	0.0601012	0.557384	0.418225	0.418225	-0.0309569	0.207826	0.0452049	0.0265817
P47942	-0.382922	-0.827169	0.298342	-0.098829	0.529864	0.0749513	-0.0460698	0.168528	-0.243321	0.251286	-0.322087	-0.098829	0.404737	0.0229721	0.0229721	0.551336	0.411203	-0.310139	0.0749513	0.0851	0.451198	0.0869154	0.222037	-0.098829	0.22627	0.215931	0.249313	0.0391925	-0.25821	-0.465063	0.162136	0.460314	0.151673	-0.00142677	-0.428821	-0.428821	-0.380643	-0.170483	0.210563	0.00841989
Q68FR6	0.670167	0.0421492	-0.158451	0.54978	-0.326409	0.164682	0.583068	-0.44478	-0.295465	0.102504	-0.259393	0.54978	0.282623	-0.128741	-0.128741	0.0908943	0.349767	-0.12771	0.164682	0.316382	0.192915	-0.114351	-0.521273	0.54978	-0.444754	-0.360551	-0.295446	-0.304958	0.291683	-0.415005	0.123772	0.167168	0.180544	-0.492652	0.150241	0.150241	0.490596	0.356219	0.471628	0.705585
P50399	0.379511	-0.367254	0.0413897	0.308609	0.00647297	0.115565	0.327962	-0.455491	-0.263121	-0.142969	-0.34992	0.308609	0.109895	-0.0423508	-0.0423508	0.232355	0.298903	-0.143075	0.115565	0.507451	0.167231	-0.192959	-0.497057	0.308609	-0.168989	-0.329836	-0.217961	-0.419651	0.642604	-0.239793	0.258136	0.00506353	0.309995	-0.296443	-0.120648	-0.120648	0.125751	0.299168	0.264381	0.546326
Q5U2V1	-0.325405	-0.124804	0.55086	-0.531089	0.913938	-0.101505	-0.515423	0.0837654	-0.0166851	0.134827	0.0620035	-0.531089	0.194444	0.012891	0.012891	0.578561	-0.153204	0.0163346	-0.101505	0.0176005	0.392716	0.032197	0.670237	-0.531089	0.670479	0.0318074	0.290336	0.4736	0.0790255	-0.189367	0.183476	0.327099	0.13692	0.426348	-0.54091	-0.54091	-0.78996	-0.398019	-0.247803	-0.372595
Q5PQK2	0.159532	-0.323187	-0.56905	0.123323	-0.238302	0.385553	0.199156	-0.0316027	0.1074	0.467894	0.112748	0.123323	0.040624	0.302964	0.302964	0.23512	0.320438	0.199442	0.385553	0.0677008	0.318792	-0.287374	-0.580029	0.123323	-0.653454	0.0044206	-0.168204	-0.500282	-0.329685	-0.503566	0.386558	-0.0548501	0.0929648	-0.410547	0.219442	0.219442	0.509008	-0.203268	0.520773	0.458373
[truncated: 971 more rows]

## Sheet: GeneTraitSignificance_pvalue
	p.GS.AcitiveInVitro	p.GS.ActiveInVivo	p.GS.BGLit	p.GS.Carbon	p.GS.CellViability	p.GS.Copper	p.GS.CPH...sample.to.blank.ratio	p.GS.CPH.per.SA.of.DLS	p.GS.density	p.GS.DMPO...sample.to.blank.ratio	p.GS.DMPO.per.SA.of.DLS	p.GS.GrapheneOxide	p.GS.IEP	p.GS.Manganese	p.GS.Mn2O3	p.GS.pH	p.GS.PigmentBlue	p.GS.PigmentGreen	p.GS.Platelet	p.GS.PPS_from.BET_IUTA	p.GS.RP	p.GS.SA_BET_IUTA	p.GS.SA_from_z.average	p.GS.Sheet	p.GS.Silica	p.GS.SiO2_15_Amino	p.GS.SiO2_15_Phospho	p.GS.SiO2_15_Unmod	p.GS.SiO2_40	p.GS.SiO2_7_Hydrophil	p.GS.SiO2_7_TMS2	p.GS.SiO2_7_TMS3	p.GS.Solubility_24h	p.GS.Spherical	p.GS.TiO2_NM105	p.GS.Titanium	p.GS.z.average	p.GS.ZP4	p.GS.ZP7.4	p.GS.ZP9
[truncated: 1,262 more rows]
