# Supplementary material for: An in-depth multi-omics analysis in RLE-6TN rat alveolar epithelial cells allows for nanomaterial categorization
Source: Part Fibre Toxicol. 2019 Oct 25;16:38. doi: 10.1186/s12989-019-0321-5 (PMC6814995; doi:10.1186/s12989-019-0321-5)
Supplement: Supplementary file 6 — Additional file 6. To key drivers assigned GO terms of biological processes using the DAVID Bioinformatics Resources 6.8. [file 12989_2019_321_MOESM6_ESM.xlsx]

## Sheet: ActiveInVitro
Category	Term	Count	%	PValue	Genes	List Total	Pop Hits	Pop Total	Fold Enrichment	Bonferroni	Benjamini	FDR
GOTERM_BP_ALL	GO:0008104~protein localization	29	32.9545	2.40033e-07	Q7TPB1, P61983, D3ZD11, P11762, D4A8U7, F1MAA5, O88600, P49793, Q03344, G3V8L3, Q66H80, O35142, D3ZF11, A0A0G2K8V2, P41542, Q792Q4, P31977, Q66HA8, A0A096MK30, M0RD63, P62078, D3ZPR0, A0A0G2JTT2, G3V940, P62074, P68511, B2RZA9, G3V6P7, Q62848	80	2255	17535	2.81882	0.000482349	0.000482349	0.000412933
GOTERM_BP_ALL	GO:0034613~cellular protein localization	23	26.1364	4.88812e-07	Q7TPB1, P61983, D3ZD11, A0A0G2K8V2, P41542, D4A8U7, Q792Q4, Q66HA8, F1MAA5, P31977, A0A096MK30, O88600, M0RD63, D3ZPR0, Q03344, P49793, G3V940, P62074, P68511, G3V8L3, B2RZA9, O35142, D3ZF11	80	1505	17535	3.34971	0.00098203	0.000491135	0.000840911
GOTERM_BP_ALL	GO:0070727~cellular macromolecule localization	23	26.1364	5.59868e-07	Q7TPB1, P61983, D3ZD11, A0A0G2K8V2, P41542, D4A8U7, Q792Q4, Q66HA8, F1MAA5, P31977, A0A096MK30, O88600, M0RD63, D3ZPR0, Q03344, P49793, G3V940, P62074, P68511, G3V8L3, B2RZA9, O35142, D3ZF11	80	1517	17535	3.32321	0.0011247	0.000375041	0.000963148
GOTERM_BP_ALL	GO:0033036~macromolecule localization	30	34.0909	1.04646e-06	Q7TPB1, P61983, D3ZD11, P11762, D4A8U7, F1MAA5, O88600, P49793, Q03344, G3V8L3, D4A6A2, Q66H80, O35142, D3ZF11, A0A0G2K8V2, P41542, Q792Q4, P31977, Q66HA8, A0A096MK30, M0RD63, P62078, D3ZPR0, A0A0G2JTT2, G3V940, P62074, P68511, B2RZA9, G3V6P7, Q62848	80	2573	17535	2.55563	0.00210118	0.00052571	0.00180024
GOTERM_BP_ALL	GO:0045184~establishment of protein localization	24	27.2727	1.95965e-06	Q7TPB1, P61983, D3ZD11, P41542, D4A8U7, Q792Q4, Q66HA8, F1MAA5, P31977, O88600, M0RD63, P62078, D3ZPR0, Q03344, P49793, A0A0G2JTT2, P62074, P68511, G3V8L3, Q66H80, B2RZA9, G3V6P7, O35142, Q62848	80	1770	17535	2.97203	0.00393116	0.000787471	0.00337118
GOTERM_BP_ALL	GO:0051641~cellular localization	27	30.6818	5.56127e-06	Q7TPB1, P61983, D3ZD11, D4A8U7, F1MAA5, O88600, P12075, P49793, Q03344, Q63525, G3V8L3, O35142, D3ZF11, A0A0G2K8V2, P41542, Q792Q4, P31977, Q66HA8, A0A096MK30, M0RD63, D3ZPR0, G3V940, P62074, P68511, Q9Z269, B2RZA9, G3V6P7	80	2323	17535	2.54759	0.0111159	0.0018613	0.00956674
GOTERM_BP_ALL	GO:0046907~intracellular transport	19	21.5909	1.49247e-05	P61983, D3ZD11, P41542, D4A8U7, F1MAA5, P31977, A0A096MK30, O88600, M0RD63, P12075, D3ZPR0, Q03344, P49793, P62074, P68511, Q9Z269, G3V8L3, B2RZA9, O35142	80	1303	17535	3.19613	0.0295533	0.00427637	0.0256721
GOTERM_BP_ALL	GO:0071840~cellular component organization or biogenesis	46	52.2727	2.33132e-05	Q7TPB1, D4A9L2, G3V6I9, O08651, Q4KM71, P11762, D4A8U7, O88600, Q5XIW8, B5DEM5, Q03344, P49793, G3V7T6, A0A0G2JVH4, G3V8L3, Q63525, P70583, P23358, P13941, A0A0G2JZ52, P16086, D3ZF11, F1LN59, Q62733, P68101, A0A0G2K8V2, P41542, D4A8G7, G3V946, Q792Q4, P31977, A0A096MK30, A0A0G2JYB1, Q3MIE4, G3V940, A0A0G2JTT2, M0RCP9, P62074, P68511, Q9Z269, Q62920, B2RZA9, G3V6P7, B0K031, Q62848, D3ZSP1	80	5962	17535	1.69115	0.0457791	0.00584038	0.0400986
GOTERM_BP_ALL	GO:0006886~intracellular protein transport	15	17.0455	4.43634e-05	D3ZPR0, P49793, Q03344, P61983, D3ZD11, P62074, P41542, P68511, G3V8L3, D4A8U7, B2RZA9, F1MAA5, O88600, M0RD63, O35142	80	901	17535	3.64907	0.0853122	0.00985912	0.0762919
GOTERM_BP_ALL	GO:0033365~protein localization to organelle	14	15.9091	4.86229e-05	Q7TPB1, D3ZD11, Q792Q4, Q66HA8, P31977, O88600, A0A096MK30, D3ZPR0, Q03344, P49793, P62074, G3V8L3, B2RZA9, D3ZF11	80	791	17535	3.87942	0.0931103	0.00972584	0.0836142
GOTERM_BP_ALL	GO:0051649~establishment of localization in cell	21	23.8636	5.73185e-05	P61983, D3ZD11, P41542, D4A8U7, F1MAA5, P31977, A0A096MK30, O88600, M0RD63, P12075, D3ZPR0, Q03344, P49793, P62074, P68511, Q9Z269, Q63525, G3V8L3, B2RZA9, G3V6P7, O35142	80	1724	17535	2.66992	0.108824	0.0104193	0.0985605
GOTERM_BP_ALL	GO:0008380~RNA splicing	9	10.2273	6.6781e-05	D4A9L2, Q4V8K2, G3V7T6, Q4KM71, D4A8G7, D4A6A2, A0A0H2UHZ4, Q5XIW8, D3ZSP1	80	304	17535	6.4891	0.125615	0.0111239	0.114823
GOTERM_BP_ALL	GO:0015031~protein transport	20	22.7273	6.84938e-05	P61983, D3ZD11, P41542, D4A8U7, F1MAA5, P31977, O88600, M0RD63, P62078, D3ZPR0, Q03344, P49793, P62074, P68511, G3V8L3, Q66H80, B2RZA9, G3V6P7, O35142, Q62848	80	1602	17535	2.73642	0.12862	0.0105347	0.117766
GOTERM_BP_ALL	GO:0006396~RNA processing	13	14.7727	8.47234e-05	D4A9L2, G3V6I9, Q4KM71, D4A8G7, Q5XIW8, B5DEM5, Q4V8K2, G3V7T6, M0RCP9, D4A6A2, A0A0H2UHZ4, B0K031, D3ZSP1	80	719	17535	3.96306	0.156589	0.0120907	0.145652
GOTERM_BP_ALL	GO:0006397~mRNA processing	9	10.2273	0.000202304	D4A9L2, Q4V8K2, G3V7T6, Q4KM71, D4A8G7, D4A6A2, A0A0H2UHZ4, Q5XIW8, D3ZSP1	80	357	17535	5.52574	0.334137	0.0267473	0.347458
GOTERM_BP_ALL	GO:1903827~regulation of cellular protein localization	11	12.5	0.000223838	Q7TPB1, Q03344, G3V8L3, D4A8U7, Q792Q4, B2RZA9, P31977, Q66HA8, F1MAA5, A0A096MK30, M0RD63	80	567	17535	4.25231	0.362349	0.027731	0.384376
GOTERM_BP_ALL	GO:0016043~cellular component organization	42	47.7273	0.000376215	Q7TPB1, D4A9L2, O08651, Q4KM71, P11762, D4A8U7, O88600, Q5XIW8, Q03344, P49793, G3V7T6, A0A0G2JVH4, G3V8L3, Q63525, P70583, P23358, P13941, A0A0G2JZ52, P16086, D3ZF11, F1LN59, Q62733, P68101, A0A0G2K8V2, P41542, D4A8G7, G3V946, Q792Q4, P31977, A0A096MK30, A0A0G2JYB1, Q3MIE4, G3V940, A0A0G2JTT2, P62074, P68511, Q9Z269, Q62920, B2RZA9, G3V6P7, Q62848, D3ZSP1	80	5778	17535	1.59326	0.530616	0.0435151	0.645242
GOTERM_BP_ALL	GO:0061024~membrane organization	13	14.7727	0.000382558	Q62733, Q03344, Q3MIE4, P62074, P41542, A0A0G2JVH4, Q9Z269, G3V8L3, D4A8U7, Q792Q4, P31977, O88600, G3V6P7	80	846	17535	3.36813	0.536565	0.0418272	0.656088
GOTERM_BP_ALL	GO:0034641~cellular nitrogen compound metabolic process	42	47.7273	0.000530918	Q7TPB1, D4A9L2, G3V6I9, D3ZD11, Q6AYU2, Q4KM71, P50137, P62275, P84100, Q5XIW8, P12075, B5DEM5, P49793, Q03344, Q4V8K2, G3V7T6, Q8K3X8, G3V8L3, P70583, D4A6A2, P23358, A0A0G2JZ52, F1LN59, A0A0G2JSI1, Q62733, P68101, D4A8G7, G3V946, P31977, Q66HA8, P15999, A0A0G2JTT2, M0RCP9, Q66X93, P68511, Q9Z269, B2RZA9, B2RZ99, P29314, A0A0H2UHZ4, B0K031, D3ZSP1	80	5864	17535	1.5699	0.656108	0.0546315	0.909432
GOTERM_BP_ALL	GO:0033043~regulation of organelle organization	15	17.0455	0.000555514	Q7TPB1, Q4KM71, D4A8G7, D4A8U7, P31977, A0A096MK30, A0A0G2JYB1, Q03344, Q3MIE4, G3V940, G3V8L3, B2RZA9, A0A0G2JZ52, G3V6P7, P16086	80	1148	17535	2.86395	0.672705	0.054314	0.951374
GOTERM_BP_ALL	GO:0034622~cellular macromolecular complex assembly	13	14.7727	0.00070445	D4A9L2, P49793, A0A0G2JTT2, G3V940, G3V7T6, D4A8U7, P23358, A0A0G2JYB1, O88600, G3V6P7, P16086, Q5XIW8, D3ZSP1	80	906	17535	3.14507	0.757425	0.0652252	1.20499
GOTERM_BP_ALL	GO:0072594~establishment of protein localization to organelle	10	11.3636	0.000734488	Q7TPB1, D3ZPR0, Q03344, P49793, D3ZD11, P62074, G3V8L3, B2RZA9, Q66HA8, O88600	80	543	17535	4.0366	0.771647	0.0649265	1.25606
GOTERM_BP_ALL	GO:0006807~nitrogen compound metabolic process	43	48.8636	0.000827371	Q7TPB1, D4A9L2, G3V6I9, D3ZD11, Q6AYU2, O08651, Q4KM71, P50137, P62275, P84100, Q5XIW8, P12075, B5DEM5, Q03344, P49793, Q4V8K2, G3V7T6, Q8K3X8, G3V8L3, P70583, D4A6A2, P23358, A0A0G2JZ52, F1LN59, A0A0G2JSI1, Q62733, P68101, D4A8G7, G3V946, P31977, Q66HA8, P15999, A0A0G2JTT2, M0RCP9, Q66X93, P68511, Q9Z269, B2RZA9, B2RZ99, P29314, A0A0H2UHZ4, B0K031, D3ZSP1	80	6185	17535	1.52386	0.810564	0.0697807	1.41384
GOTERM_BP_ALL	GO:0098609~cell-cell adhesion	14	15.9091	0.000850632	Q62733, G3V940, A0A0G2K8V2, Q66X93, P41542, Q9Z269, P11762, Q62920, P31977, F1MAA5, A0A096MK30, G3V6P7, Q5XIW8, P16086	80	1060	17535	2.89493	0.819224	0.0687903	1.45332
GOTERM_BP_ALL	GO:0022613~ribonucleoprotein complex biogenesis	9	10.2273	0.00107939	D4A9L2, B5DEM5, G3V6I9, M0RCP9, G3V7T6, P23358, Q5XIW8, B0K031, D3ZSP1	80	460	17535	4.28845	0.885907	0.0831668	1.84075
GOTERM_BP_ALL	GO:0006457~protein folding	6	6.81818	0.00110319	Q7TPB1, M0R5N4, Q63525, M0R991, Q66HA8, A0A0G2K737	80	173	17535	7.60188	0.891242	0.0817924	1.88097
GOTERM_BP_ALL	GO:0016071~mRNA metabolic process	9	10.2273	0.00120509	D4A9L2, Q4V8K2, G3V7T6, Q4KM71, D4A8G7, D4A6A2, A0A0H2UHZ4, Q5XIW8, D3ZSP1	80	468	17535	4.21514	0.911407	0.0858555	2.05303
GOTERM_BP_ALL	GO:1901566~organonitrogen compound biosynthetic process	16	18.1818	0.00142794	A0A0G2JSI1, G3V6I9, P68101, Q6AYU2, O08651, P62275, P84100, P12075, B5DEM5, P15999, Q03344, P70583, P23358, P29314, B0K031, F1LN59	80	1412	17535	2.48371	0.943426	0.0974932	2.42831
GOTERM_BP_ALL	GO:0051128~regulation of cellular component organization	22	25	0.00153088	Q7TPB1, Q4KM71, D4A8G7, P11762, D4A8U7, Q792Q4, P31977, A0A096MK30, A0A0G2JYB1, Q3MIE4, Q03344, A0A0G2JTT2, G3V940, P68511, G3V8L3, B2RZA9, Q62920, A0A0G2JZ52, G3V6P7, P16086, Q62848, F1LN59	80	2376	17535	2.02951	0.954014	0.100744	2.6012
GOTERM_BP_ALL	GO:0032535~regulation of cellular component size	8	9.09091	0.00156594	G3V940, P31977, A0A0G2JYB1, A0A096MK30, G3V6P7, P16086, D3ZF11, F1LN59	80	378	17535	4.63889	0.957149	0.099676	2.66002
GOTERM_BP_ALL	GO:0044802~single-organism membrane organization	11	12.5	0.00171343	Q62733, Q03344, Q3MIE4, P62074, P41542, A0A0G2JVH4, G3V8L3, D4A8U7, Q792Q4, P31977, O88600	80	738	17535	3.26702	0.968157	0.105233	2.90709
GOTERM_BP_ALL	GO:0060341~regulation of cellular localization	12	13.6364	0.00178227	Q7TPB1, Q03344, G3V8L3, D4A8U7, Q792Q4, B2RZA9, P31977, Q66HA8, F1MAA5, A0A096MK30, G3V6P7, M0RD63	80	873	17535	3.01289	0.972279	0.105999	3.0222
GOTERM_BP_ALL	GO:0010467~gene expression	35	39.7727	0.00202453	D4A9L2, G3V6I9, D3ZD11, Q6AYU2, Q4KM71, P62275, P84100, O88600, Q5XIW8, B5DEM5, Q4V8K2, G3V7T6, G3V8L3, D4A6A2, P23358, A0A0G2JZ52, F1LN59, Q62733, P68101, D4A8G7, G3V946, P31977, Q66HA8, A0A096MK30, A0A0G2JTT2, M0RCP9, Q66X93, P68511, B2RZA9, B2RZ99, P29314, A0A0H2UHZ4, G3V6P7, B0K031, D3ZSP1	80	4813	17535	1.59393	0.982981	0.116123	3.4263
GOTERM_BP_ALL	GO:0006996~organelle organization	28	31.8182	0.00235192	Q7TPB1, Q4KM71, D4A8U7, O88600, P49793, Q03344, A0A0G2JVH4, Q63525, G3V8L3, P23358, A0A0G2JZ52, P16086, Q62733, P68101, P41542, D4A8G7, G3V946, P31977, Q792Q4, A0A0G2JYB1, A0A096MK30, Q3MIE4, A0A0G2JTT2, G3V940, P62074, Q9Z269, B2RZA9, G3V6P7	80	3522	17535	1.74255	0.991199	0.129949	3.96987
GOTERM_BP_ALL	GO:1902589~single-organism organelle organization	17	19.3182	0.00296227	P68101, P41542, Q4KM71, D4A8U7, Q792Q4, P31977, O88600, A0A0G2JYB1, Q03344, Q3MIE4, A0A0G2JTT2, G3V940, P62074, A0A0G2JVH4, G3V8L3, G3V6P7, P16086	80	1678	17535	2.22061	0.997428	0.156649	4.97558
GOTERM_BP_ALL	GO:0051129~negative regulation of cellular component organization	10	11.3636	0.00302444	Q3MIE4, A0A0G2JTT2, G3V940, P68511, P11762, G3V8L3, A0A0G2JYB1, A0A0G2JZ52, G3V6P7, P16086	80	667	17535	3.28617	0.997731	0.155593	5.07746
GOTERM_BP_ALL	GO:0071702~organic substance transport	21	23.8636	0.00321696	P61983, D3ZD11, P41542, D4A8U7, F1MAA5, P31977, O88600, M0RD63, P62078, D3ZPR0, Q03344, P49793, P62074, P68511, G3V8L3, Q66H80, D4A6A2, B2RZA9, G3V6P7, O35142, Q62848	80	2351	17535	1.95786	0.998461	0.160578	5.3923
GOTERM_BP_ALL	GO:0000377~RNA splicing, via transesterification reactions with bulged adenosine as nucleophile	6	6.81818	0.00334228	D4A9L2, G3V7T6, Q4KM71, D4A8G7, Q5XIW8, D3ZSP1	80	223	17535	5.89742	0.998805	0.162291	5.59671
GOTERM_BP_ALL	GO:0000398~mRNA splicing, via spliceosome	6	6.81818	0.00334228	D4A9L2, G3V7T6, Q4KM71, D4A8G7, Q5XIW8, D3ZSP1	80	223	17535	5.89742	0.998805	0.162291	5.59671
GOTERM_BP_ALL	GO:0044085~cellular component biogenesis	23	26.1364	0.00335275	D4A9L2, G3V6I9, A0A0G2K8V2, D4A8U7, P31977, A0A096MK30, O88600, A0A0G2JYB1, Q5XIW8, B5DEM5, P49793, Q03344, A0A0G2JTT2, G3V940, G3V7T6, M0RCP9, P70583, P23358, Q62920, G3V6P7, P16086, B0K031, D3ZSP1	80	2705	17535	1.8637	0.99883	0.158935	5.61377
GOTERM_BP_ALL	GO:0000375~RNA splicing, via transesterification reactions	6	6.81818	0.00340672	D4A9L2, G3V7T6, Q4KM71, D4A8G7, Q5XIW8, D3ZSP1	80	224	17535	5.87109	0.99895	0.157583	5.70167
GOTERM_BP_ALL	GO:0010639~negative regulation of organelle organization	7	7.95455	0.00340896	Q3MIE4, G3V940, G3V8L3, A0A0G2JYB1, A0A0G2JZ52, G3V6P7, P16086	80	324	17535	4.73553	0.998955	0.154145	5.7053
GOTERM_BP_ALL	GO:0006518~peptide metabolic process	12	13.6364	0.00360211	B5DEM5, G3V6I9, A0A0G2JTT2, P68101, Q6AYU2, D3ZD11, P23358, P62275, P84100, P29314, B0K031, F1LN59	80	956	17535	2.75131	0.999292	0.158608	6.01921
GOTERM_BP_ALL	GO:0043933~macromolecular complex subunit organization	20	22.7273	0.00376614	D4A9L2, Q4KM71, D4A8G7, G3V946, D4A8U7, A0A096MK30, O88600, A0A0G2JYB1, Q5XIW8, P49793, Q03344, A0A0G2JTT2, G3V940, G3V7T6, P70583, P23358, P13941, G3V6P7, P16086, D3ZSP1	80	2213	17535	1.98091	0.999492	0.161698	6.28501
GOTERM_BP_ALL	GO:0065003~macromolecular complex assembly	16	18.1818	0.00382889	D4A9L2, D4A8U7, A0A0G2JYB1, O88600, A0A096MK30, Q5XIW8, P49793, Q03344, A0A0G2JTT2, G3V940, G3V7T6, P70583, P23358, G3V6P7, P16086, D3ZSP1	80	1563	17535	2.24376	0.999552	0.16075	6.38652
GOTERM_BP_ALL	GO:0032880~regulation of protein localization	12	13.6364	0.00486548	Q7TPB1, Q03344, A0A0G2JTT2, G3V8L3, D4A8U7, Q792Q4, B2RZA9, P31977, Q66HA8, F1MAA5, A0A096MK30, M0RD63	80	995	17535	2.64347	0.999945	0.195758	8.04825
GOTERM_BP_ALL	GO:0055002~striated muscle cell development	5	5.68182	0.00540067	G3V8L3, Q62920, A0A0G2JYB1, A0A0G2JZ52, D3ZHA0	80	156	17535	7.02524	0.999981	0.210713	8.89529
GOTERM_BP_ALL	GO:1901564~organonitrogen compound metabolic process	19	21.5909	0.00544593	A0A0G2JSI1, G3V6I9, P68101, D3ZD11, O08651, Q6AYU2, P50137, P62275, P84100, P12075, B5DEM5, P15999, Q03344, A0A0G2JTT2, P70583, P23358, P29314, B0K031, F1LN59	80	2118	17535	1.96627	0.999983	0.208272	8.96659
GOTERM_BP_ALL	GO:0007155~cell adhesion	15	17.0455	0.00555982	Q62733, A0A0G2K8V2, P41542, P11762, F1MAA5, P31977, A0A096MK30, Q5XIW8, G3V940, Q66X93, Q9Z269, P13941, Q62920, G3V6P7, P16086	80	1468	17535	2.23965	0.999986	0.208216	9.14575
GOTERM_BP_ALL	GO:0006605~protein targeting	9	10.2273	0.00581979	D3ZPR0, Q03344, P49793, P61983, D3ZD11, P62074, G3V8L3, B2RZA9, O88600	80	605	17535	3.26064	0.999992	0.212922	9.5535
GOTERM_BP_ALL	GO:0022610~biological adhesion	15	17.0455	0.00589894	Q62733, A0A0G2K8V2, P41542, P11762, F1MAA5, P31977, A0A096MK30, Q5XIW8, G3V940, Q66X93, Q9Z269, P13941, Q62920, G3V6P7, P16086	80	1478	17535	2.2245	0.999993	0.211671	9.67728
GOTERM_BP_ALL	GO:0072655~establishment of protein localization to mitochondrion	5	5.68182	0.00590193	Q03344, P62074, B2RZA9, Q66HA8, O88600	80	160	17535	6.84961	0.999993	0.20808	9.68197
GOTERM_BP_ALL	GO:0070585~protein localization to mitochondrion	5	5.68182	0.00643335	Q03344, P62074, B2RZA9, Q66HA8, O88600	80	164	17535	6.68255	0.999998	0.220792	10.509
GOTERM_BP_ALL	GO:0055001~muscle cell development	5	5.68182	0.00728867	G3V8L3, Q62920, A0A0G2JYB1, A0A0G2JZ52, D3ZHA0	80	170	17535	6.44669	1	0.242273	11.8251
GOTERM_BP_ALL	GO:0007006~mitochondrial membrane organization	4	4.54545	0.00733842	Q03344, P62074, A0A0G2JVH4, O88600	80	88	17535	9.96307	1	0.239789	11.9011
GOTERM_BP_ALL	GO:0051234~establishment of localization	31	35.2273	0.00736788	Q7TPB1, P61983, D3ZD11, D4A8U7, F1MAA5, O88600, P12075, P49793, Q03344, Q63525, G3V8L3, D4A6A2, Q66H80, O35142, P41542, G3V946, Q792Q4, P31977, Q66HA8, A0A096MK30, M0RD63, P62078, D3ZPR0, P15999, A0A0G2JTT2, P62074, P68511, Q9Z269, B2RZA9, G3V6P7, Q62848	80	4391	17535	1.54744	1	0.236818	11.946
GOTERM_BP_ALL	GO:0061061~muscle structure development	9	10.2273	0.00736846	D4A8G7, P11762, G3V8L3, Q62920, P13941, A0A0G2JYB1, A0A0G2JZ52, G3V6P7, D3ZHA0	80	630	17535	3.13125	1	0.233143	11.9469
GOTERM_BP_ALL	GO:0006139~nucleobase-containing compound metabolic process	34	38.6364	0.00757668	Q7TPB1, D4A9L2, G3V6I9, Q6AYU2, Q4KM71, P50137, Q5XIW8, P12075, B5DEM5, P49793, Q03344, Q4V8K2, G3V7T6, Q8K3X8, G3V8L3, P70583, D4A6A2, A0A0G2JZ52, Q62733, D4A8G7, G3V946, P31977, Q66HA8, P15999, A0A0G2JTT2, M0RCP9, Q66X93, P68511, Q9Z269, B2RZA9, B2RZ99, A0A0H2UHZ4, B0K031, D3ZSP1	80	4992	17535	1.49286	1	0.235241	12.2642
GOTERM_BP_ALL	GO:0043623~cellular protein complex assembly	8	9.09091	0.00758495	P49793, A0A0G2JTT2, G3V940, D4A8U7, A0A0G2JYB1, O88600, G3V6P7, P16086	80	504	17535	3.47917	1	0.231919	12.2767
GOTERM_BP_ALL	GO:0051146~striated muscle cell differentiation	6	6.81818	0.00902123	G3V8L3, Q62920, A0A0G2JYB1, A0A0G2JZ52, G3V6P7, D3ZHA0	80	283	17535	4.64708	1	0.26562	14.4354
GOTERM_BP_ALL	GO:0042273~ribosomal large subunit biogenesis	4	4.54545	0.00905096	B5DEM5, G3V6I9, P23358, B0K031	80	95	17535	9.22895	1	0.262573	14.4795
GOTERM_BP_ALL	GO:0051693~actin filament capping	3	3.40909	0.00910743	A0A0G2JYB1, G3V6P7, P16086	80	32	17535	20.5488	1	0.260272	14.5634
GOTERM_BP_ALL	GO:0032271~regulation of protein polymerization	5	5.68182	0.00921777	G3V940, D4A8U7, A0A0G2JYB1, G3V6P7, P16086	80	182	17535	6.02163	1	0.259345	14.7269
GOTERM_BP_ALL	GO:0042692~muscle cell differentiation	7	7.95455	0.00986385	P11762, G3V8L3, Q62920, A0A0G2JYB1, A0A0G2JZ52, G3V6P7, D3ZHA0	80	405	17535	3.78843	1	0.271134	15.6784
GOTERM_BP_ALL	GO:0006412~translation	10	11.3636	0.0099991	B5DEM5, G3V6I9, P68101, Q6AYU2, P23358, P62275, P84100, P29314, B0K031, F1LN59	80	804	17535	2.72621	1	0.27066	15.8764
GOTERM_BP_ALL	GO:0006364~rRNA processing	5	5.68182	0.010111	B5DEM5, G3V6I9, M0RCP9, Q5XIW8, B0K031	80	187	17535	5.86063	1	0.269667	16.0398
GOTERM_BP_ALL	GO:0070887~cellular response to chemical stimulus	21	23.8636	0.0101285	B6ID08, P61983, P68101, Q4KM71, D4A8G7, P11762, Q66HA8, F1MAA5, P31977, A0A096MK30, G3V940, G3V7U4, P68511, Q9Z269, G3V8L3, P13941, B2RZA9, A0A0G2JZ52, G3V6P7, D3ZF11, A0A0G2K737	80	2604	17535	1.76764	1	0.266575	16.0653
GOTERM_BP_ALL	GO:0043603~cellular amide metabolic process	12	13.6364	0.0108059	B5DEM5, G3V6I9, A0A0G2JTT2, P68101, Q6AYU2, D3ZD11, P23358, P62275, P84100, P29314, B0K031, F1LN59	80	1111	17535	2.36746	1	0.278152	17.0479
GOTERM_BP_ALL	GO:0046483~heterocycle metabolic process	34	38.6364	0.0108097	Q7TPB1, D4A9L2, G3V6I9, Q6AYU2, Q4KM71, P50137, Q5XIW8, P12075, B5DEM5, P49793, Q03344, Q4V8K2, G3V7T6, Q8K3X8, G3V8L3, P70583, D4A6A2, A0A0G2JZ52, Q62733, D4A8G7, G3V946, P31977, Q66HA8, P15999, A0A0G2JTT2, M0RCP9, Q66X93, P68511, Q9Z269, B2RZA9, B2RZ99, A0A0H2UHZ4, B0K031, D3ZSP1	80	5105	17535	1.45982	1	0.274767	17.0535
GOTERM_BP_ALL	GO:0090066~regulation of anatomical structure size	8	9.09091	0.0110514	G3V940, P31977, A0A0G2JYB1, A0A096MK30, G3V6P7, P16086, D3ZF11, F1LN59	80	542	17535	3.23524	1	0.276551	17.4015
GOTERM_BP_ALL	GO:0016072~rRNA metabolic process	5	5.68182	0.0110588	B5DEM5, G3V6I9, M0RCP9, Q5XIW8, B0K031	80	192	17535	5.70801	1	0.273352	17.412
GOTERM_BP_ALL	GO:0043043~peptide biosynthetic process	10	11.3636	0.0116181	B5DEM5, G3V6I9, P68101, Q6AYU2, P23358, P62275, P84100, P29314, B0K031, F1LN59	80	824	17535	2.66004	1	0.281675	18.212
GOTERM_BP_ALL	GO:0051179~localization	36	40.9091	0.0117784	Q7TPB1, P61983, D3ZD11, P11762, D4A8U7, F1MAA5, O88600, P12075, P49793, Q03344, G3V8L3, Q63525, D4A6A2, Q66H80, P13941, O35142, D3ZF11, A0A0G2K8V2, P41542, G3V946, Q792Q4, P31977, Q66HA8, A0A096MK30, M0RD63, P62078, D3ZPR0, P15999, A0A0G2JTT2, G3V940, P62074, P68511, Q9Z269, B2RZA9, G3V6P7, Q62848	80	5540	17535	1.42432	1	0.281627	18.4399
GOTERM_BP_ALL	GO:0030835~negative regulation of actin filament depolymerization	3	3.40909	0.0120528	A0A0G2JYB1, G3V6P7, P16086	80	37	17535	17.772	1	0.283861	18.8286
GOTERM_BP_ALL	GO:0006725~cellular aromatic compound metabolic process	34	38.6364	0.0129163	Q7TPB1, D4A9L2, G3V6I9, Q6AYU2, Q4KM71, P50137, Q5XIW8, P12075, B5DEM5, P49793, Q03344, Q4V8K2, G3V7T6, Q8K3X8, G3V8L3, P70583, D4A6A2, A0A0G2JZ52, Q62733, D4A8G7, G3V946, P31977, Q66HA8, P15999, A0A0G2JTT2, M0RCP9, Q66X93, P68511, Q9Z269, B2RZA9, B2RZ99, A0A0H2UHZ4, B0K031, D3ZSP1	80	5164	17535	1.44314	1	0.297506	20.0404
GOTERM_BP_ALL	GO:0042254~ribosome biogenesis	6	6.81818	0.0138499	B5DEM5, G3V6I9, M0RCP9, P23358, Q5XIW8, B0K031	80	315	17535	4.175	1	0.311866	21.3316
GOTERM_BP_ALL	GO:0065008~regulation of biological quality	25	28.4091	0.0139855	Q7TPB1, A0A0G2JSI1, B6ID08, P61983, A0A0G2K8V2, D4A8G7, P11762, Q792Q4, P31977, A0A096MK30, A0A0G2JYB1, Q03344, G3V940, A0A0G2JTT2, A0A0G2JVH4, P68511, Q9Z269, Q62920, P29314, A0A0G2JZ52, G3V6P7, P16086, A0A0G2K737, D3ZF11, F1LN59	80	3426	17535	1.59944	1	0.310984	21.5175
GOTERM_BP_ALL	GO:0044271~cellular nitrogen compound biosynthetic process	30	34.0909	0.0153344	Q7TPB1, G3V6I9, Q6AYU2, Q4KM71, P62275, P84100, P12075, B5DEM5, Q03344, Q8K3X8, G3V8L3, P70583, P23358, A0A0G2JZ52, F1LN59, A0A0G2JSI1, Q62733, P68101, D4A8G7, G3V946, P31977, Q66HA8, P15999, A0A0G2JTT2, Q66X93, P68511, B2RZA9, B2RZ99, P29314, B0K031	80	4421	17535	1.48736	1	0.331947	23.3442
GOTERM_BP_ALL	GO:0016197~endosomal transport	5	5.68182	0.0154172	A0A0G2JTT2, G3V946, D4A8U7, P31977, A0A096MK30	80	212	17535	5.16952	1	0.329938	23.4551
GOTERM_BP_ALL	GO:0006997~nucleus organization	4	4.54545	0.0169545	Q62733, P49793, G3V8L3, D4A8U7	80	120	17535	7.30625	1	0.352783	25.4853
GOTERM_BP_ALL	GO:1903753~negative regulation of p38MAPK cascade	2	2.27273	0.0179012	P31977, Q66HA8	80	4	17535	109.594	1	0.364817	26.7102
GOTERM_BP_ALL	GO:0001889~liver development	5	5.68182	0.0179513	A0A0G2JSI1, D4A9L2, P70583, P84100, B0K031	80	222	17535	4.93666	1	0.362056	26.7745
GOTERM_BP_ALL	GO:0019058~viral life cycle	5	5.68182	0.0182182	Q6AYU2, D4A8G7, Q9Z269, P11762, D3ZF11	80	223	17535	4.91452	1	0.362808	27.116
GOTERM_BP_ALL	GO:0022604~regulation of cell morphogenesis	8	9.09091	0.0182389	G3V940, P68511, Q62920, P31977, A0A0G2JYB1, A0A096MK30, G3V6P7, F1LN59	80	599	17535	2.92738	1	0.359667	27.1425
GOTERM_BP_ALL	GO:0006998~nuclear envelope organization	3	3.40909	0.0182491	Q62733, G3V8L3, D4A8U7	80	46	17535	14.2948	1	0.35642	27.1555
GOTERM_BP_ALL	GO:0043604~amide biosynthetic process	10	11.3636	0.0187447	B5DEM5, G3V6I9, P68101, Q6AYU2, P23358, P62275, P84100, P29314, B0K031, F1LN59	80	893	17535	2.45451	1	0.360753	27.7856
GOTERM_BP_ALL	GO:0061008~hepaticobiliary system development	5	5.68182	0.0187592	A0A0G2JSI1, D4A9L2, P70583, P84100, B0K031	80	225	17535	4.87083	1	0.35764	27.8039
GOTERM_BP_ALL	GO:0034250~positive regulation of cellular amide metabolic process	4	4.54545	0.0188797	A0A0G2JTT2, P23358, P29314, F1LN59	80	125	17535	7.014	1	0.356193	27.9563
GOTERM_BP_ALL	GO:0048468~cell development	18	20.4545	0.0189475	B6ID08, P61983, O08651, A0A0G2K8V2, D4A8G7, P11762, P31977, A0A096MK30, A0A0G2JYB1, A0A0G2JTT2, P68511, G3V8L3, P13941, Q62920, A0A0G2JZ52, G3V6P7, D3ZHA0, F1LN59	80	2223	17535	1.7748	1	0.353984	28.0418
GOTERM_BP_ALL	GO:0072665~protein localization to vacuole	3	3.40909	0.0190052	P31977, A0A096MK30, D3ZF11	80	47	17535	13.9907	1	0.351666	28.1146
GOTERM_BP_ALL	GO:0051494~negative regulation of cytoskeleton organization	4	4.54545	0.0196824	G3V940, A0A0G2JYB1, G3V6P7, P16086	80	127	17535	6.90354	1	0.358507	28.9636
GOTERM_BP_ALL	GO:0031122~cytoplasmic microtubule organization	3	3.40909	0.0197743	D4A8U7, Q792Q4, P31977	80	48	17535	13.6992	1	0.356703	29.0781
GOTERM_BP_ALL	GO:0030834~regulation of actin filament depolymerization	3	3.40909	0.0197743	A0A0G2JYB1, G3V6P7, P16086	80	48	17535	13.6992	1	0.356703	29.0781
GOTERM_BP_ALL	GO:1990542~mitochondrial transmembrane transport	3	3.40909	0.0197743	P62074, O88600, P12075	80	48	17535	13.6992	1	0.356703	29.0781
GOTERM_BP_ALL	GO:0010638~positive regulation of organelle organization	8	9.09091	0.0202558	Q7TPB1, Q03344, G3V940, Q4KM71, D4A8G7, D4A8U7, B2RZA9, A0A096MK30	80	612	17535	2.8652	1	0.360513	29.675
GOTERM_BP_ALL	GO:0006839~mitochondrial transport	5	5.68182	0.0207314	Q03344, P62074, B2RZA9, O88600, P12075	80	232	17535	4.72387	1	0.364139	30.2599
GOTERM_BP_ALL	GO:1901360~organic cyclic compound metabolic process	34	38.6364	0.0208131	Q7TPB1, D4A9L2, G3V6I9, Q6AYU2, Q4KM71, P50137, Q5XIW8, P12075, B5DEM5, P49793, Q03344, Q4V8K2, G3V7T6, Q8K3X8, G3V8L3, P70583, D4A6A2, A0A0G2JZ52, Q62733, D4A8G7, G3V946, P31977, Q66HA8, P15999, A0A0G2JTT2, M0RCP9, Q66X93, P68511, Q9Z269, B2RZA9, B2RZ99, A0A0H2UHZ4, B0K031, D3ZSP1	80	5331	17535	1.39793	1	0.362208	30.36
GOTERM_BP_ALL	GO:0030837~negative regulation of actin filament polymerization	3	3.40909	0.0213511	A0A0G2JYB1, G3V6P7, P16086	80	50	17535	13.1512	1	0.36659	31.0153
GOTERM_BP_ALL	GO:0032386~regulation of intracellular transport	7	7.95455	0.0217095	Q03344, D4A8U7, B2RZA9, P31977, F1MAA5, A0A096MK30, M0RD63	80	483	17535	3.17663	1	0.368432	31.4487
GOTERM_BP_ALL	GO:0051258~protein polymerization	5	5.68182	0.0222155	G3V940, D4A8U7, A0A0G2JYB1, G3V6P7, P16086	80	237	17535	4.62421	1	0.372199	32.0561
GOTERM_BP_ALL	GO:1902966~positive regulation of protein localization to early endosome	2	2.27273	0.0223268	P31977, A0A096MK30	80	5	17535	87.675	1	0.370681	32.189
GOTERM_BP_ALL	GO:1902965~regulation of protein localization to early endosome	2	2.27273	0.0223268	P31977, A0A096MK30	80	5	17535	87.675	1	0.370681	32.189
GOTERM_BP_ALL	GO:0022614~membrane to membrane docking	2	2.27273	0.0223268	P31977, A0A096MK30	80	5	17535	87.675	1	0.370681	32.189
GOTERM_BP_ALL	GO:0030042~actin filament depolymerization	3	3.40909	0.0229785	A0A0G2JYB1, G3V6P7, P16086	80	52	17535	12.6454	1	0.376232	32.9625
GOTERM_BP_ALL	GO:1903829~positive regulation of cellular protein localization	6	6.81818	0.0232194	Q7TPB1, D4A8U7, B2RZA9, P31977, A0A096MK30, M0RD63	80	360	17535	3.65312	1	0.376379	33.2462
GOTERM_BP_ALL	GO:0071407~cellular response to organic cyclic compound	8	9.09091	0.0234784	G3V7U4, P68511, D4A8G7, P11762, B2RZA9, P31977, A0A0G2JZ52, A0A096MK30	80	631	17535	2.77892	1	0.376756	33.5501
GOTERM_BP_ALL	GO:0051168~nuclear export	4	4.54545	0.0235258	D3ZPR0, P49793, F1MAA5, M0RD63	80	136	17535	6.44669	1	0.374459	33.6056
GOTERM_BP_ALL	GO:0022618~ribonucleoprotein complex assembly	5	5.68182	0.0237633	D4A9L2, G3V7T6, P23358, Q5XIW8, D3ZSP1	80	242	17535	4.52867	1	0.374578	33.8827
GOTERM_BP_ALL	GO:0006611~protein export from nucleus	3	3.40909	0.0238109	D3ZPR0, F1MAA5, M0RD63	80	53	17535	12.4068	1	0.372341	33.9382
GOTERM_BP_ALL	GO:1901701~cellular response to oxygen-containing compound	11	12.5	0.0238651	P61983, G3V7U4, D4A8G7, P11762, P31977, Q66HA8, F1MAA5, P13941, A0A0G2JZ52, A0A096MK30, D3ZF11	80	1088	17535	2.21605	1	0.370221	34.0013
GOTERM_BP_ALL	GO:0043254~regulation of protein complex assembly	6	6.81818	0.0244629	G3V940, D4A8U7, A0A0G2JYB1, A0A096MK30, G3V6P7, P16086	80	365	17535	3.60308	1	0.374773	34.6932
GOTERM_BP_ALL	GO:0097421~liver regeneration	3	3.40909	0.0255123	D4A9L2, P84100, B0K031	80	55	17535	11.9557	1	0.384592	35.8913
GOTERM_BP_ALL	GO:0007005~mitochondrion organization	8	9.09091	0.0260699	Q03344, Q3MIE4, P68101, P62074, A0A0G2JVH4, G3V8L3, B2RZA9, O88600	80	645	17535	2.7186	1	0.38837	36.5195
GOTERM_BP_ALL	GO:1902946~protein localization to early endosome	2	2.27273	0.0267328	P31977, A0A096MK30	80	6	17535	73.0625	1	0.39327	37.2586
GOTERM_BP_ALL	GO:0090304~nucleic acid metabolic process	29	32.9545	0.0268662	Q7TPB1, D4A9L2, G3V6I9, Q6AYU2, Q4KM71, Q5XIW8, B5DEM5, P49793, Q4V8K2, G3V7T6, Q8K3X8, G3V8L3, D4A6A2, A0A0G2JZ52, Q62733, D4A8G7, G3V946, Q66HA8, P31977, A0A0G2JTT2, M0RCP9, Q66X93, P68511, Q9Z269, B2RZA9, B2RZ99, A0A0H2UHZ4, B0K031, D3ZSP1	80	4413	17535	1.44039	1	0.392033	37.4064
GOTERM_BP_ALL	GO:0071826~ribonucleoprotein complex subunit organization	5	5.68182	0.027395	D4A9L2, G3V7T6, P23358, Q5XIW8, D3ZSP1	80	253	17535	4.33177	1	0.395282	37.989
GOTERM_BP_ALL	GO:0071495~cellular response to endogenous stimulus	12	13.6364	0.0275502	P61983, G3V940, G3V7U4, P68511, D4A8G7, B2RZA9, P31977, F1MAA5, P13941, A0A0G2JZ52, G3V6P7, D3ZF11	80	1277	17535	2.05971	1	0.394298	38.159
GOTERM_BP_ALL	GO:0030833~regulation of actin filament polymerization	4	4.54545	0.0277479	G3V940, A0A0G2JYB1, G3V6P7, P16086	80	145	17535	6.04655	1	0.393801	38.3749
GOTERM_BP_ALL	GO:0030041~actin filament polymerization	4	4.54545	0.0282404	G3V940, A0A0G2JYB1, G3V6P7, P16086	80	146	17535	6.00514	1	0.396548	38.9097
GOTERM_BP_ALL	GO:0006810~transport	28	31.8182	0.029068	Q7TPB1, P61983, D3ZD11, D4A8U7, F1MAA5, O88600, P12075, P49793, Q03344, G3V8L3, D4A6A2, Q66H80, O35142, P41542, G3V946, P31977, A0A096MK30, M0RD63, P62078, D3ZPR0, P15999, A0A0G2JTT2, P62074, P68511, Q9Z269, B2RZA9, G3V6P7, Q62848	80	4242	17535	1.44678	1	0.402851	39.7987
GOTERM_BP_ALL	GO:0007034~vacuolar transport	5	5.68182	0.0302343	A0A0G2JTT2, G3V946, D4A8U7, P31977, A0A096MK30	80	261	17535	4.19899	1	0.412554	41.0307
GOTERM_BP_ALL	GO:1901880~negative regulation of protein depolymerization	3	3.40909	0.0309012	A0A0G2JYB1, G3V6P7, P16086	80	61	17535	10.7797	1	0.41681	41.7244
GOTERM_BP_ALL	GO:0022411~cellular component disassembly	6	6.81818	0.0310292	Q03344, P68101, D4A8U7, A0A0G2JYB1, G3V6P7, P16086	80	389	17535	3.38078	1	0.415456	41.8567
GOTERM_BP_ALL	GO:0032272~negative regulation of protein polymerization	3	3.40909	0.0318396	A0A0G2JYB1, G3V6P7, P16086	80	62	17535	10.6058	1	0.421052	42.6876
GOTERM_BP_ALL	GO:0043242~negative regulation of protein complex disassembly	3	3.40909	0.0337498	A0A0G2JYB1, G3V6P7, P16086	80	64	17535	10.2744	1	0.437333	44.6021
GOTERM_BP_ALL	GO:0070201~regulation of establishment of protein localization	9	10.2273	0.03383	Q7TPB1, Q03344, A0A0G2JTT2, D4A8U7, B2RZA9, P31977, Q66HA8, F1MAA5, M0RD63	80	834	17535	2.36533	1	0.435433	44.6812
GOTERM_BP_ALL	GO:0022008~neurogenesis	14	15.9091	0.0353174	B6ID08, D4A9L2, P61983, O08651, A0A0G2K8V2, D4A8G7, P11762, A0A0G2JYB1, A0A0G2JTT2, G3V7U4, P68511, P13941, Q62920, F1LN59	80	1671	17535	1.8364	1	0.446997	46.1281
GOTERM_BP_ALL	GO:2000643~positive regulation of early endosome to late endosome transport	2	2.27273	0.0354859	P31977, A0A096MK30	80	8	17535	54.7969	1	0.445912	46.2898
GOTERM_BP_ALL	GO:0022406~membrane docking	3	3.40909	0.0357037	P41542, P31977, A0A096MK30	80	66	17535	9.96307	1	0.445301	46.4981
GOTERM_BP_ALL	GO:0032502~developmental process	35	39.7727	0.0357802	B6ID08, D4A9L2, P61983, O08651, P11762, P84100, O88600, Q5XIW8, Q03344, Q4V8K2, G3V7T6, Q8K3X8, G3V8L3, Q63525, P70583, Q66H80, P13941, A0A0G2JZ52, D3ZHA0, F1LN59, A0A0G2JSI1, P68101, A0A0G2K8V2, D4A8G7, P31977, A0A096MK30, A0A0G2JYB1, Q3MIE4, G3V940, A0A0G2JTT2, G3V7U4, P68511, Q62920, G3V6P7, B0K031	80	5747	17535	1.33488	1	0.44339	46.571
GOTERM_BP_ALL	GO:1903902~positive regulation of viral life cycle	3	3.40909	0.0366969	D4A8G7, Q9Z269, P11762	80	67	17535	9.81437	1	0.449217	47.4381
GOTERM_BP_ALL	GO:0016070~RNA metabolic process	26	29.5455	0.0379102	D4A9L2, G3V6I9, Q6AYU2, Q4KM71, Q5XIW8, B5DEM5, Q4V8K2, G3V7T6, Q8K3X8, G3V8L3, D4A6A2, Q62733, D4A8G7, G3V946, Q66HA8, P31977, A0A0G2JTT2, M0RCP9, Q66X93, P68511, Q9Z269, B2RZA9, A0A0H2UHZ4, B2RZ99, B0K031, D3ZSP1	80	3941	17535	1.44605	1	0.457553	48.5655
GOTERM_BP_ALL	GO:0010628~positive regulation of gene expression	14	15.9091	0.0383509	D4A9L2, D4A8G7, P31977, Q66HA8, O88600, A0A096MK30, A0A0G2JTT2, P68511, G3V8L3, P23358, A0A0G2JZ52, P29314, G3V6P7, F1LN59	80	1691	17535	1.81468	1	0.458862	48.9693
GOTERM_BP_ALL	GO:0008064~regulation of actin polymerization or depolymerization	4	4.54545	0.0384767	G3V940, A0A0G2JYB1, G3V6P7, P16086	80	165	17535	5.31364	1	0.457387	49.0841
GOTERM_BP_ALL	GO:0030832~regulation of actin filament length	4	4.54545	0.0384767	G3V940, A0A0G2JYB1, G3V6P7, P16086	80	165	17535	5.31364	1	0.457387	49.0841
GOTERM_BP_ALL	GO:0048856~anatomical structure development	34	38.6364	0.0386766	B6ID08, D4A9L2, P61983, O08651, P11762, P84100, O88600, Q5XIW8, Q03344, Q4V8K2, G3V7T6, Q8K3X8, G3V8L3, Q63525, P70583, Q66H80, P13941, A0A0G2JZ52, D3ZHA0, F1LN59, A0A0G2JSI1, A0A0G2K8V2, D4A8G7, P31977, A0A096MK30, A0A0G2JYB1, Q3MIE4, G3V940, A0A0G2JTT2, G3V7U4, P68511, Q62920, G3V6P7, B0K031	80	5571	17535	1.33771	1	0.456579	49.2658
GOTERM_BP_ALL	GO:0009058~biosynthetic process	34	38.6364	0.0398159	Q7TPB1, G3V6I9, O08651, Q6AYU2, Q4KM71, P50137, P62275, P84100, Q5PPJ4, P12075, B5DEM5, P49793, Q03344, Q8K3X8, G3V8L3, P70583, P23358, A0A0G2JZ52, F1LN59, A0A0G2JSI1, Q62733, P68101, D4A8G7, G3V946, P31977, Q66HA8, P15999, A0A0G2JTT2, Q66X93, P68511, B2RZA9, B2RZ99, P29314, B0K031	80	5583	17535	1.33483	1	0.463887	50.2903
GOTERM_BP_ALL	GO:1903651~positive regulation of cytoplasmic transport	2	2.27273	0.0398333	P31977, A0A096MK30	80	9	17535	48.7083	1	0.461498	50.3059
GOTERM_BP_ALL	GO:0044249~cellular biosynthetic process	33	37.5	0.0431458	Q7TPB1, G3V6I9, O08651, Q6AYU2, Q4KM71, P50137, P62275, P84100, P12075, B5DEM5, P49793, Q03344, Q8K3X8, G3V8L3, P70583, P23358, A0A0G2JZ52, F1LN59, A0A0G2JSI1, Q62733, P68101, D4A8G7, G3V946, P31977, Q66HA8, P15999, A0A0G2JTT2, Q66X93, P68511, B2RZA9, B2RZ99, P29314, B0K031	80	5409	17535	1.33725	1	0.486516	53.1741
GOTERM_BP_ALL	GO:0022603~regulation of anatomical structure morphogenesis	10	11.3636	0.0433384	Q3MIE4, G3V940, P68511, Q62920, P31977, A0A0G2JYB1, A0A096MK30, O88600, G3V6P7, F1LN59	80	1038	17535	2.11163	1	0.485512	53.3361
GOTERM_BP_ALL	GO:0007163~establishment or maintenance of cell polarity	4	4.54545	0.0439013	G3V8L3, P31977, A0A096MK30, G3V6P7	80	174	17535	5.03879	1	0.487484	53.8062
GOTERM_BP_ALL	GO:0032956~regulation of actin cytoskeleton organization	5	5.68182	0.0441939	G3V940, P31977, A0A0G2JYB1, G3V6P7, P16086	80	295	17535	3.71504	1	0.487283	54.0487
GOTERM_BP_ALL	GO:0022607~cellular component assembly	18	20.4545	0.0444263	D4A9L2, A0A0G2K8V2, D4A8U7, P31977, A0A096MK30, O88600, A0A0G2JYB1, Q5XIW8, Q03344, P49793, A0A0G2JTT2, G3V940, G3V7T6, P70583, P23358, G3V6P7, P16086, D3ZSP1	80	2456	17535	1.60642	1	0.486612	54.2406
GOTERM_BP_ALL	GO:0044237~cellular metabolic process	52	59.0909	0.0444476	Q7TPB1, D4A9L2, G3V6I9, Q6AYU2, P62275, P12075, Q03344, P49793, G3V7T6, Q8K3X8, G3V8L3, P70583, P23358, P13941, A0A0G2JZ52, Q62733, P68101, D4A8G7, Q66HA8, A0A096MK30, M0RCP9, P68511, M0R991, Q9Z269, B2RZ99, A0A0G2K330, A0A0H2UHZ4, G3V6P7, B0K031, D3ZD11, O08651, Q4KM71, P50137, P84100, Q5PPJ4, O88600, Q5XIW8, B5DEM5, Q4V8K2, D4A6A2, F1LN59, D3ZF11, A0A0G2JSI1, G3V946, P31977, P15999, A0A0G2JTT2,…	80	9551	17535	1.19336	1	0.484293	54.2581
GOTERM_BP_ALL	GO:0007275~multicellular organism development	31	35.2273	0.0446328	B6ID08, D4A9L2, P61983, O08651, P11762, P84100, O88600, Q5XIW8, Q03344, Q4V8K2, G3V7T6, Q8K3X8, G3V8L3, Q63525, P70583, Q66H80, P13941, A0A0G2JZ52, F1LN59, A0A0G2JSI1, A0A0G2K8V2, D4A8G7, P31977, A0A096MK30, A0A0G2JYB1, A0A0G2JTT2, G3V7U4, P68511, Q62920, G3V6P7, B0K031	80	5011	17535	1.35598	1	0.483281	54.4104
GOTERM_BP_ALL	GO:0032270~positive regulation of cellular protein metabolic process	12	13.6364	0.0450495	Q03344, A0A0G2JTT2, D4A8G7, Q9Z269, P23358, B2RZA9, P31977, Q66HA8, A0A096MK30, P29314, G3V6P7, F1LN59	80	1382	17535	1.90322	1	0.48408	54.7513
GOTERM_BP_ALL	GO:0050792~regulation of viral process	5	5.68182	0.0451111	P68101, Q6AYU2, D4A8G7, Q9Z269, P11762	80	297	17535	3.69003	1	0.482129	54.8014
GOTERM_BP_ALL	GO:0030154~cell differentiation	25	28.4091	0.0454838	B6ID08, D4A9L2, P61983, O08651, P11762, Q5XIW8, Q03344, G3V8L3, Q8K3X8, P13941, A0A0G2JZ52, F1LN59, D3ZHA0, A0A0G2K8V2, D4A8G7, P31977, A0A0G2JYB1, A0A096MK30, A0A0G2JTT2, Q66X93, G3V7U4, P68511, A0A0U1RRZ5, Q62920, G3V6P7	80	3810	17535	1.43824	1	0.482591	55.104
GOTERM_BP_ALL	GO:0032388~positive regulation of intracellular transport	5	5.68182	0.046039	D4A8U7, B2RZA9, P31977, A0A096MK30, M0RD63	80	299	17535	3.66534	1	0.484435	55.5511
GOTERM_BP_ALL	GO:0044767~single-organism developmental process	34	38.6364	0.046235	B6ID08, D4A9L2, P61983, O08651, P11762, P84100, O88600, Q5XIW8, Q03344, Q4V8K2, G3V7T6, Q8K3X8, G3V8L3, Q63525, P70583, Q66H80, P13941, A0A0G2JZ52, D3ZHA0, F1LN59, A0A0G2JSI1, P68101, A0A0G2K8V2, D4A8G7, P31977, A0A096MK30, A0A0G2JYB1, G3V940, A0A0G2JTT2, G3V7U4, P68511, Q62920, G3V6P7, B0K031	80	5646	17535	1.31994	1	0.483541	55.708
GOTERM_BP_ALL	GO:0044260~cellular macromolecule metabolic process	44	50	0.0467805	Q7TPB1, D4A9L2, G3V6I9, D3ZD11, Q6AYU2, Q4KM71, P62275, P84100, O88600, Q5PPJ4, Q5XIW8, B5DEM5, Q03344, P49793, G3V7T6, Q4V8K2, Q8K3X8, G3V8L3, D4A6A2, P23358, P13941, A0A0G2JZ52, D3ZF11, F1LN59, Q62733, P68101, D4A8G7, G3V946, P31977, Q66HA8, A0A096MK30, A0A0G2JTT2, M0RCP9, Q66X93, P68511, M0R991, Q9Z269, B2RZA9, B2RZ99, P29314, A0A0H2UHZ4, G3V6P7, B0K031, D3ZSP1	80	7789	17535	1.23819	1	0.485281	56.1418
GOTERM_BP_ALL	GO:0051493~regulation of cytoskeleton organization	6	6.81818	0.0468681	G3V940, D4A8U7, P31977, A0A0G2JYB1, G3V6P7, P16086	80	436	17535	3.01634	1	0.483587	56.211
GOTERM_BP_ALL	GO:1901879~regulation of protein depolymerization	3	3.40909	0.0471929	A0A0G2JYB1, G3V6P7, P16086	80	77	17535	8.53977	1	0.483672	56.467
GOTERM_BP_ALL	GO:0031532~actin cytoskeleton reorganization	3	3.40909	0.0471929	P31977, G3V6P7, P16086	80	77	17535	8.53977	1	0.483672	56.467
GOTERM_BP_ALL	GO:0097581~lamellipodium organization	3	3.40909	0.0471929	G3V940, A0A0G2K8V2, A0A0G2JYB1	80	77	17535	8.53977	1	0.483672	56.467
GOTERM_BP_ALL	GO:0048732~gland development	7	7.95455	0.0479334	A0A0G2JSI1, D4A9L2, P70583, P31977, P84100, A0A096MK30, B0K031	80	584	17535	2.62725	1	0.486809	57.0455
GOTERM_BP_ALL	GO:0019079~viral genome replication	3	3.40909	0.0482966	Q6AYU2, Q9Z269, D3ZF11	80	78	17535	8.43029	1	0.487152	57.3264
GOTERM_BP_ALL	GO:0045198~establishment of epithelial cell apical/basal polarity	2	2.27273	0.0484701	P31977, A0A096MK30	80	11	17535	39.8523	1	0.486121	57.4601
GOTERM_BP_ALL	GO:0055013~cardiac muscle cell development	3	3.40909	0.0494096	G3V8L3, Q62920, A0A0G2JZ52	80	79	17535	8.32358	1	0.490593	58.1769
GOTERM_BP_ALL	GO:0071822~protein complex subunit organization	12	13.6364	0.0501534	Q03344, P49793, A0A0G2JTT2, G3V940, P70583, D4A8U7, P13941, A0A0G2JYB1, A0A096MK30, O88600, G3V6P7, P16086	80	1407	17535	1.8694	1	0.493596	58.7363
GOTERM_BP_ALL	GO:0031345~negative regulation of cell projection organization	4	4.54545	0.0503528	G3V940, P68511, P11762, A0A0G2JYB1	80	184	17535	4.76495	1	0.49274	58.8851
GOTERM_BP_ALL	GO:0000226~microtubule cytoskeleton organization	6	6.81818	0.0503641	G3V8L3, D4A8U7, Q792Q4, P31977, A0A0G2JYB1, G3V6P7	80	445	17535	2.95534	1	0.490579	58.8935
GOTERM_BP_ALL	GO:0034109~homotypic cell-cell adhesion	3	3.40909	0.050532	A0A0G2K8V2, P11762, G3V6P7	80	80	17535	8.21953	1	0.489529	59.0184
GOTERM_BP_ALL	GO:0008154~actin polymerization or depolymerization	4	4.54545	0.0510221	G3V940, A0A0G2JYB1, G3V6P7, P16086	80	185	17535	4.73919	1	0.490723	59.3808
GOTERM_BP_ALL	GO:1901576~organic substance biosynthetic process	33	37.5	0.0518219	Q7TPB1, G3V6I9, O08651, Q6AYU2, Q4KM71, P50137, P62275, P84100, P12075, B5DEM5, P49793, Q03344, Q8K3X8, G3V8L3, P70583, P23358, A0A0G2JZ52, F1LN59, A0A0G2JSI1, Q62733, P68101, D4A8G7, G3V946, P31977, Q66HA8, P15999, A0A0G2JTT2, Q66X93, P68511, B2RZA9, B2RZ99, P29314, B0K031	80	5487	17535	1.31824	1	0.494021	59.9657
GOTERM_BP_ALL	GO:0055006~cardiac cell development	3	3.40909	0.0528042	G3V8L3, Q62920, A0A0G2JZ52	80	82	17535	8.01905	1	0.498492	60.6733
GOTERM_BP_ALL	GO:0048524~positive regulation of viral process	3	3.40909	0.0528042	D4A8G7, Q9Z269, P11762	80	82	17535	8.01905	1	0.498492	60.6733
GOTERM_BP_ALL	GO:0071310~cellular response to organic substance	16	18.1818	0.0538539	B6ID08, P61983, D4A8G7, P11762, F1MAA5, P31977, A0A096MK30, G3V940, G3V7U4, P68511, Q9Z269, P13941, B2RZA9, A0A0G2JZ52, G3V6P7, D3ZF11	80	2143	17535	1.63649	1	0.503321	61.4163
GOTERM_BP_ALL	GO:0034470~ncRNA processing	5	5.68182	0.0548698	B5DEM5, G3V6I9, M0RCP9, Q5XIW8, B0K031	80	317	17535	3.45722	1	0.507832	62.1229
GOTERM_BP_ALL	GO:0051130~positive regulation of cellular component organization	11	12.5	0.0569321	Q7TPB1, Q03344, G3V940, Q4KM71, D4A8G7, D4A8U7, B2RZA9, P31977, A0A096MK30, G3V6P7, F1LN59	80	1264	17535	1.90749	1	0.518958	63.5198
GOTERM_BP_ALL	GO:0051085~chaperone mediated protein folding requiring cofactor	2	2.27273	0.0570302	Q7TPB1, Q66HA8	80	13	17535	33.7212	1	0.517404	63.5851
GOTERM_BP_ALL	GO:0090151~establishment of protein localization to mitochondrial membrane	2	2.27273	0.0570302	P62074, O88600	80	13	17535	33.7212	1	0.517404	63.5851
GOTERM_BP_ALL	GO:1903337~positive regulation of vacuolar transport	2	2.27273	0.0570302	P31977, A0A096MK30	80	13	17535	33.7212	1	0.517404	63.5851
GOTERM_BP_ALL	GO:0036010~protein localization to endosome	2	2.27273	0.0570302	P31977, A0A096MK30	80	13	17535	33.7212	1	0.517404	63.5851
GOTERM_BP_ALL	GO:0006461~protein complex assembly	11	12.5	0.0579246	Q03344, P49793, A0A0G2JTT2, G3V940, P70583, D4A8U7, A0A0G2JYB1, A0A096MK30, O88600, G3V6P7, P16086	80	1268	17535	1.90147	1	0.520881	64.1747
GOTERM_BP_ALL	GO:0070271~protein complex biogenesis	11	12.5	0.0581745	Q03344, P49793, A0A0G2JTT2, G3V940, P70583, D4A8U7, A0A0G2JYB1, A0A096MK30, O88600, G3V6P7, P16086	80	1269	17535	1.89997	1	0.520289	64.3378
GOTERM_BP_ALL	GO:0043903~regulation of symbiosis, encompassing mutualism through parasitism	5	5.68182	0.0601469	P68101, Q6AYU2, D4A8G7, Q9Z269, P11762	80	327	17535	3.35149	1	0.530299	65.6011
GOTERM_BP_ALL	GO:0043244~regulation of protein complex disassembly	3	3.40909	0.0610348	A0A0G2JYB1, G3V6P7, P16086	80	89	17535	7.38834	1	0.533525	66.1559
GOTERM_BP_ALL	GO:0006888~ER to Golgi vesicle-mediated transport	3	3.40909	0.0610348	P41542, Q9Z269, O35142	80	89	17535	7.38834	1	0.533525	66.1559
GOTERM_BP_ALL	GO:0032879~regulation of localization	18	20.4545	0.0620147	Q7TPB1, A0A0G2K8V2, D4A8U7, Q792Q4, Q66HA8, F1MAA5, P31977, A0A096MK30, M0RD63, Q03344, A0A0G2JTT2, G3V940, P68511, G3V8L3, P13941, B2RZA9, G3V6P7, Q62848	80	2562	17535	1.53996	1	0.537243	66.7584
GOTERM_BP_ALL	GO:0048869~cellular developmental process	26	29.5455	0.0621571	B6ID08, D4A9L2, P61983, O08651, P11762, Q5XIW8, Q03344, Q8K3X8, G3V8L3, P13941, A0A0G2JZ52, F1LN59, D3ZHA0, A0A0G2K8V2, D4A8G7, P31977, A0A0G2JYB1, A0A096MK30, A0A0G2JTT2, G3V940, Q66X93, G3V7U4, P68511, A0A0U1RRZ5, Q62920, G3V6P7	80	4131	17535	1.37954	1	0.535959	66.8451
GOTERM_BP_ALL	GO:0007015~actin filament organization	5	5.68182	0.063997	G3V940, P31977, A0A0G2JYB1, G3V6P7, P16086	80	334	17535	3.28125	1	0.544607	67.9464
GOTERM_BP_ALL	GO:0032970~regulation of actin filament-based process	5	5.68182	0.063997	G3V940, P31977, A0A0G2JYB1, G3V6P7, P16086	80	334	17535	3.28125	1	0.544607	67.9464
GOTERM_BP_ALL	GO:0048193~Golgi vesicle transport	4	4.54545	0.0645518	P41542, Q9Z269, Q66H80, O35142	80	204	17535	4.29779	1	0.545691	68.2717
GOTERM_BP_ALL	GO:0044267~cellular protein metabolic process	29	32.9545	0.0649069	G3V6I9, Q6AYU2, D3ZD11, Q4KM71, P62275, P84100, O88600, Q5PPJ4, B5DEM5, Q03344, P23358, P13941, F1LN59, D3ZF11, P68101, D4A8G7, G3V946, P31977, Q66HA8, A0A096MK30, A0A0G2JTT2, M0RCP9, M0R991, Q9Z269, B2RZA9, B2RZ99, P29314, G3V6P7, B0K031	80	4759	17535	1.33567	1	0.545623	68.4783
GOTERM_BP_ALL	GO:0017038~protein import	5	5.68182	0.0651205	D3ZPR0, P49793, P62074, G3V8L3, O88600	80	336	17535	3.26172	1	0.544751	68.6019
GOTERM_BP_ALL	GO:0008361~regulation of cell size	4	4.54545	0.0653057	P31977, A0A096MK30, D3ZF11, F1LN59	80	205	17535	4.27683	1	0.543727	68.7088
GOTERM_BP_ALL	GO:0035089~establishment of apical/basal cell polarity	2	2.27273	0.0655143	P31977, A0A096MK30	80	15	17535	29.225	1	0.542845	68.8287
GOTERM_BP_ALL	GO:0045292~mRNA cis splicing, via spliceosome	2	2.27273	0.0655143	D4A9L2, Q5XIW8	80	15	17535	29.225	1	0.542845	68.8287
GOTERM_BP_ALL	GO:0002181~cytoplasmic translation	3	3.40909	0.0659225	G3V6I9, Q6AYU2, B0K031	80	93	17535	7.07056	1	0.543095	69.0621
GOTERM_BP_ALL	GO:0010821~regulation of mitochondrion organization	4	4.54545	0.0660638	Q03344, Q3MIE4, G3V8L3, B2RZA9	80	206	17535	4.25607	1	0.541848	69.1425
GOTERM_BP_ALL	GO:0051247~positive regulation of protein metabolic process	12	13.6364	0.0662649	Q03344, A0A0G2JTT2, D4A8G7, Q9Z269, P23358, B2RZA9, P31977, Q66HA8, A0A096MK30, P29314, G3V6P7, F1LN59	80	1476	17535	1.78201	1	0.540947	69.2566
GOTERM_BP_ALL	GO:0009719~response to endogenous stimulus	14	15.9091	0.0691717	P61983, D4A8G7, F1MAA5, P31977, P12075, G3V940, G3V7U4, P68511, Q63525, P13941, B2RZA9, A0A0G2JZ52, G3V6P7, D3ZF11	80	1849	17535	1.65961	1	0.554886	70.8622
GOTERM_BP_ALL	GO:0030859~polarized epithelial cell differentiation	2	2.27273	0.069728	P31977, A0A096MK30	80	16	17535	27.3984	1	0.55586	71.1603
GOTERM_BP_ALL	GO:2000641~regulation of early endosome to late endosome transport	2	2.27273	0.069728	P31977, A0A096MK30	80	16	17535	27.3984	1	0.55586	71.1603
GOTERM_BP_ALL	GO:0048731~system development	28	31.8182	0.0704505	B6ID08, D4A9L2, P61983, O08651, P11762, P84100, O88600, Q5XIW8, Q03344, Q4V8K2, G3V8L3, P70583, Q66H80, P13941, A0A0G2JZ52, F1LN59, A0A0G2JSI1, A0A0G2K8V2, D4A8G7, P31977, A0A096MK30, A0A0G2JYB1, A0A0G2JTT2, G3V7U4, P68511, Q62920, G3V6P7, B0K031	80	4590	17535	1.33709	1	0.557707	71.5432
GOTERM_BP_ALL	GO:0009124~nucleoside monophosphate biosynthetic process	3	3.40909	0.0709368	P15999, P70583, P12075	80	97	17535	6.77899	1	0.558284	71.7983
GOTERM_BP_ALL	GO:1902580~single-organism cellular localization	9	10.2273	0.0717824	D3ZPR0, P49793, P62074, G3V8L3, D4A8U7, P31977, O88600, G3V6P7, P12075	80	975	17535	2.02327	1	0.560736	72.2366
GOTERM_BP_ALL	GO:1903747~regulation of establishment of protein localization to mitochondrion	3	3.40909	0.0734895	Q03344, B2RZA9, Q66HA8	80	99	17535	6.64205	1	0.567589	73.1021
GOTERM_BP_ALL	GO:0000380~alternative mRNA splicing, via spliceosome	2	2.27273	0.073923	D4A9L2, Q4KM71	80	17	17535	25.7868	1	0.567829	73.3177
GOTERM_BP_ALL	GO:0061162~establishment of monopolar cell polarity	2	2.27273	0.073923	P31977, A0A096MK30	80	17	17535	25.7868	1	0.567829	73.3177
GOTERM_BP_ALL	GO:0044087~regulation of cellular component biogenesis	8	9.09091	0.0744693	G3V940, D4A8U7, Q62920, P31977, A0A0G2JYB1, A0A096MK30, G3V6P7, P16086	80	816	17535	2.1489	1	0.568639	73.5872
GOTERM_BP_ALL	GO:0071385~cellular response to glucocorticoid stimulus	3	3.40909	0.0760716	G3V7U4, B2RZA9, A0A0G2JZ52	80	101	17535	6.51052	1	0.574723	74.3629
GOTERM_BP_ALL	GO:0051261~protein depolymerization	3	3.40909	0.0760716	A0A0G2JYB1, G3V6P7, P16086	80	101	17535	6.51052	1	0.574723	74.3629
GOTERM_BP_ALL	GO:0061339~establishment or maintenance of monopolar cell polarity	2	2.27273	0.0780992	P31977, A0A096MK30	80	18	17535	24.3542	1	0.582744	75.3138
GOTERM_BP_ALL	GO:0034248~regulation of cellular amide metabolic process	5	5.68182	0.0787792	A0A0G2JTT2, P68101, P23358, P29314, F1LN59	80	359	17535	3.05275	1	0.584094	75.6252
GOTERM_BP_ALL	GO:0016192~vesicle-mediated transport	10	11.3636	0.0799422	A0A0G2JTT2, P41542, Q9Z269, D4A8U7, Q66H80, P31977, A0A096MK30, G3V6P7, O35142, Q62848	80	1171	17535	1.8718	1	0.587735	76.1492
GOTERM_BP_ALL	GO:0030010~establishment of cell polarity	3	3.40909	0.0799983	P31977, A0A096MK30, G3V6P7	80	104	17535	6.32272	1	0.586075	76.1742
GOTERM_BP_ALL	GO:0050793~regulation of developmental process	16	18.1818	0.0800652	P61983, D4A8G7, P11762, P31977, A0A096MK30, O88600, A0A0G2JYB1, Q5XIW8, Q3MIE4, G3V940, P68511, G3V8L3, P13941, Q62920, G3V6P7, F1LN59	80	2268	17535	1.5463	1	0.584477	76.204
GOTERM_BP_ALL	GO:0010256~endomembrane system organization	6	6.81818	0.0806037	Q62733, P41542, Q9Z269, G3V8L3, D4A8U7, P31977	80	511	17535	2.57363	1	0.585123	76.4425
GOTERM_BP_ALL	GO:1903649~regulation of cytoplasmic transport	2	2.27273	0.0822569	P31977, A0A096MK30	80	19	17535	23.0724	1	0.590967	77.1607
GOTERM_BP_ALL	GO:0071384~cellular response to corticosteroid stimulus	3	3.40909	0.0853303	G3V7U4, B2RZA9, A0A0G2JZ52	80	108	17535	6.08854	1	0.603114	78.4414
GOTERM_BP_ALL	GO:0006458~'de novo' protein folding	2	2.27273	0.0863961	Q7TPB1, Q66HA8	80	20	17535	21.9187	1	0.605992	78.8695
GOTERM_BP_ALL	GO:0051084~'de novo' posttranslational protein folding	2	2.27273	0.0863961	Q7TPB1, Q66HA8	80	20	17535	21.9187	1	0.605992	78.8695
GOTERM_BP_ALL	GO:0031344~regulation of cell projection organization	7	7.95455	0.0906748	G3V940, P68511, P11762, Q62920, P31977, A0A0G2JYB1, F1LN59	80	690	17535	2.22364	1	0.622722	80.5088
GOTERM_BP_ALL	GO:1903364~positive regulation of cellular protein catabolic process	3	3.40909	0.0907672	Q03344, P31977, A0A096MK30	80	112	17535	5.87109	1	0.621244	80.5429
GOTERM_BP_ALL	GO:0045727~positive regulation of translation	3	3.40909	0.0907672	P23358, P29314, F1LN59	80	112	17535	5.87109	1	0.621244	80.5429
GOTERM_BP_ALL	GO:0033157~regulation of intracellular protein transport	5	5.68182	0.0930821	Q03344, D4A8U7, B2RZA9, F1MAA5, M0RD63	80	381	17535	2.87648	1	0.629105	81.3777
GOTERM_BP_ALL	GO:0016032~viral process	6	6.81818	0.094708	P68101, Q6AYU2, D4A8G7, Q9Z269, P11762, D3ZF11	80	537	17535	2.44902	1	0.633947	81.9438
GOTERM_BP_ALL	GO:0044764~multi-organism cellular process	6	6.81818	0.0969846	P68101, Q6AYU2, D4A8G7, Q9Z269, P11762, D3ZF11	80	541	17535	2.43091	1	0.641296	82.7092
GOTERM_BP_ALL	GO:0031333~negative regulation of protein complex assembly	3	3.40909	0.0991079	A0A0G2JYB1, G3V6P7, P16086	80	118	17535	5.57256	1	0.64785	83.3955
GOTERM_BP_ALL	GO:0048513~animal organ development	22	25	0.0995431	A0A0G2JSI1, D4A9L2, O08651, D4A8G7, P11762, P31977, P84100, A0A096MK30, O88600, Q5XIW8, Q03344, A0A0G2JTT2, P68511, G3V8L3, P70583, Q66H80, P13941, Q62920, A0A0G2JZ52, G3V6P7, B0K031, F1LN59	80	3525	17535	1.36798	1	0.647723	83.5329
GOTERM_BP_ALL	GO:0016358~dendrite development	4	4.54545	0.0995609	A0A0G2JTT2, P68511, Q62920, F1LN59	80	246	17535	3.56402	1	0.645977	83.5385

## Sheet: ActiveInVivo
Category	Term	Count	%	PValue	Genes	List Total	Pop Hits	Pop Total	Fold Enrichment	Bonferroni	Benjamini	FDR
GOTERM_BP_ALL	GO:1901564~organonitrogen compound metabolic process	5	41.6667	0.0244358	Q9Z0V5, P17077, P48500, F1M9V7, P62845	11	2118	17535	3.7632	0.999998	0.999998	30.1283
GOTERM_BP_ALL	GO:0045454~cell redox homeostasis	2	16.6667	0.0359138	Q9Z0V5, Q5VLR5	11	64	17535	49.8153	1	0.99993	41.1406
GOTERM_BP_ALL	GO:0044707~single-multicellular organism process	7	58.3333	0.0801835	Q99068, Q9Z0V5, Q8K3X8, P47875, P48500, P47942, P62845	11	5907	17535	1.88905	1	1	70.2164
GOTERM_BP_ALL	GO:0006457~protein folding	2	16.6667	0.0944161	Q9Z0V5, Q5VLR5	11	173	17535	18.4288	1	0.999998	76.2407
GOTERM_BP_ALL	GO:0006518~peptide metabolic process	3	25	0.099926	P17077, F1M9V7, P62845	11	956	17535	5.00238	1	0.999983	78.2517

## Sheet: CellViability
Category	Term	Count	%	PValue	Genes	List Total	Pop Hits	Pop Total	Fold Enrichment	Bonferroni	Benjamini	FDR
GOTERM_BP_ALL	GO:0048666~neuron development	7	30.4348	0.00153875	Q5U302, P07151, O88797, P34901, P62630, G3V6S3, G3V803	22	1114	17535	5.00836	0.89011	0.89011	2.51263
GOTERM_BP_ALL	GO:0048699~generation of neurons	8	34.7826	0.00158702	Q5U302, P07151, O88797, P34901, P13941, P62630, G3V6S3, G3V803	22	1549	17535	4.11644	0.897469	0.679795	2.59047
GOTERM_BP_ALL	GO:0030154~cell differentiation	12	52.1739	0.00197903	Q5U302, P07151, P29457, O88797, A0A0G2K7B3, G3V8R1, B0BN97, P34901, P13941, P62630, G3V6S3, G3V803	22	3810	17535	2.51038	0.941618	0.612064	3.22058
GOTERM_BP_ALL	GO:0022008~neurogenesis	8	34.7826	0.0024665	Q5U302, P07151, O88797, P34901, P13941, P62630, G3V6S3, G3V803	22	1671	17535	3.8159	0.971025	0.587423	3.99876
GOTERM_BP_ALL	GO:0050767~regulation of neurogenesis	6	26.087	0.00261538	Q5U302, P07151, O88797, P13941, P62630, G3V803	22	836	17535	5.72042	0.976608	0.528141	4.23526
GOTERM_BP_ALL	GO:0048519~negative regulation of biological process	13	56.5217	0.00262694	D3ZCS3, P29457, A0A0G2K7B3, B0BN97, P62630, Q5I0H3, Q5U302, P07151, O88797, D3ZKW6, G3V8R1, P13941, G3V803	22	4601	17535	2.25203	0.976994	0.466697	4.2536
GOTERM_BP_ALL	GO:0048468~cell development	9	39.1304	0.00289971	Q5U302, P07151, P29457, O88797, P34901, P13941, P62630, G3V6S3, G3V803	22	2223	17535	3.2269	0.984458	0.448376	4.68539
GOTERM_BP_ALL	GO:0045595~regulation of cell differentiation	8	34.7826	0.00292193	Q5U302, P07151, O88797, G3V8R1, P34901, P13941, P62630, G3V803	22	1721	17535	3.70503	0.984947	0.408162	4.72048
GOTERM_BP_ALL	GO:0006950~response to stress	11	47.8261	0.00373467	Q5U302, P07151, D3ZCS3, O88797, A0A0H2UHM5, G3V8R1, B0BN97, P34901, P13941, G3V6S3, Q5I0H3	22	3470	17535	2.52666	0.995325	0.449083	5.99579
GOTERM_BP_ALL	GO:0048869~cellular developmental process	12	52.1739	0.00392236	Q5U302, P07151, P29457, O88797, A0A0G2K7B3, G3V8R1, B0BN97, P34901, P13941, P62630, G3V6S3, G3V803	22	4131	17535	2.31531	0.996432	0.430828	6.28801
GOTERM_BP_ALL	GO:0048585~negative regulation of response to stimulus	7	30.4348	0.00406436	Q5U302, D3ZCS3, O88797, G3V8R1, B0BN97, P13941, G3V803	22	1349	17535	4.13589	0.997092	0.411939	6.50854
GOTERM_BP_ALL	GO:0051960~regulation of nervous system development	6	26.087	0.00420431	Q5U302, P07151, O88797, P13941, P62630, G3V803	22	933	17535	5.12569	0.997622	0.395573	6.72541
GOTERM_BP_ALL	GO:0031175~neuron projection development	6	26.087	0.00452154	Q5U302, P07151, O88797, P62630, G3V6S3, G3V803	22	949	17535	5.03928	0.998494	0.393404	7.21522
GOTERM_BP_ALL	GO:0030182~neuron differentiation	7	30.4348	0.00485074	Q5U302, P07151, O88797, P34901, P62630, G3V6S3, G3V803	22	1398	17535	3.99093	0.999063	0.392294	7.72096
GOTERM_BP_ALL	GO:0071822~protein complex subunit organization	7	30.4348	0.00500678	Q5U302, P29457, O88797, P13941, P62630, Q5I0H3, G3V803	22	1407	17535	3.9654	0.999252	0.381124	7.95977
GOTERM_BP_ALL	GO:0050768~negative regulation of neurogenesis	4	17.3913	0.00500799	Q5U302, P07151, O88797, P13941	22	295	17535	10.8074	0.999253	0.362352	7.96162
GOTERM_BP_ALL	GO:0030030~cell projection organization	7	30.4348	0.00531175	Q5U302, P07151, O88797, P34901, P62630, G3V6S3, G3V803	22	1424	17535	3.91806	0.999518	0.361897	8.42485
GOTERM_BP_ALL	GO:0048523~negative regulation of cellular process	12	52.1739	0.00543118	Q5U302, P07151, P29457, D3ZCS3, O88797, A0A0G2K7B3, G3V8R1, B0BN97, P13941, P62630, Q5I0H3, G3V803	22	4297	17535	2.22587	0.999594	0.351999	8.60638
GOTERM_BP_ALL	GO:0007229~integrin-mediated signaling pathway	3	13.0435	0.0058209	Q5U302, O88797, P13941	22	96	17535	24.9077	0.999769	0.356355	9.19638
GOTERM_BP_ALL	GO:0051050~positive regulation of transport	6	26.087	0.00599021	P07151, O88797, G3V8R1, P34901, Q5I0H3, G3V803	22	1014	17535	4.71625	0.999819	0.350004	9.45157
GOTERM_BP_ALL	GO:0060284~regulation of cell development	6	26.087	0.0060402	Q5U302, P07151, O88797, P13941, P62630, G3V803	22	1016	17535	4.70696	0.999831	0.338808	9.52681
GOTERM_BP_ALL	GO:0051961~negative regulation of nervous system development	4	17.3913	0.00616772	Q5U302, P07151, O88797, P13941	22	318	17535	10.0257	0.99986	0.331867	9.71841
GOTERM_BP_ALL	GO:0009968~negative regulation of signal transduction	6	26.087	0.00629469	Q5U302, D3ZCS3, O88797, G3V8R1, B0BN97, G3V803	22	1026	17535	4.66108	0.999883	0.325444	9.90883
GOTERM_BP_ALL	GO:0032879~regulation of localization	9	39.1304	0.00705759	Q5U302, P07151, O88797, D3ZKW6, G3V8R1, P34901, P13941, Q5I0H3, G3V803	22	2562	17535	2.79993	0.999961	0.345043	11.045
GOTERM_BP_ALL	GO:0044092~negative regulation of molecular function	6	26.087	0.00710415	P07151, P29457, O88797, A0A0G2K7B3, G3V6S3, Q5I0H3	22	1056	17535	4.52867	0.999964	0.335652	11.1139
GOTERM_BP_ALL	GO:0010721~negative regulation of cell development	4	17.3913	0.00834861	Q5U302, P07151, O88797, P13941	22	355	17535	8.98079	0.999994	0.370224	12.9371
GOTERM_BP_ALL	GO:0045596~negative regulation of cell differentiation	5	21.7391	0.00889275	Q5U302, P07151, O88797, G3V8R1, P13941	22	703	17535	5.66889	0.999997	0.377752	13.7232
GOTERM_BP_ALL	GO:0010648~negative regulation of cell communication	6	26.087	0.0101187	Q5U302, D3ZCS3, O88797, G3V8R1, B0BN97, G3V803	22	1150	17535	4.1585	1	0.405992	15.4699
GOTERM_BP_ALL	GO:0023057~negative regulation of signaling	6	26.087	0.0102276	Q5U302, D3ZCS3, O88797, G3V8R1, B0BN97, G3V803	22	1153	17535	4.14768	1	0.398508	15.6235
GOTERM_BP_ALL	GO:2001233~regulation of apoptotic signaling pathway	4	17.3913	0.0105608	Q5U302, O88797, A0A0H2UHM5, B0BN97	22	387	17535	8.2382	1	0.397995	16.0916
GOTERM_BP_ALL	GO:0008152~metabolic process	19	82.6087	0.0110732	D3ZCS3, P29457, A0A0G2K7B3, Q5U2V1, B0BN97, P34901, P62630, Q5I0H3, Q68FU3, O88797, Q3KRF2, D3ZKW6, A0A0H2UHM5, D3ZNQ6, G3V8R1, F1LPV0, P18395, P13941, G3V803	22	10527	17535	1.43857	1	0.402548	16.8068
GOTERM_BP_ALL	GO:0043933~macromolecular complex subunit organization	8	34.7826	0.0117557	Q5U302, P29457, O88797, A0A0G2K7B3, P13941, P62630, Q5I0H3, G3V803	22	2213	17535	2.88132	1	0.411351	17.7506
GOTERM_BP_ALL	GO:0045834~positive regulation of lipid metabolic process	3	13.0435	0.0118705	O88797, G3V8R1, P62630	22	139	17535	17.2024	1	0.404833	17.9083
GOTERM_BP_ALL	GO:0051100~negative regulation of binding	3	13.0435	0.0120339	P07151, O88797, Q5I0H3	22	140	17535	17.0795	1	0.39988	18.1323
GOTERM_BP_ALL	GO:0033554~cellular response to stress	7	30.4348	0.0133663	Q5U302, D3ZCS3, O88797, A0A0H2UHM5, B0BN97, G3V6S3, Q5I0H3	22	1726	17535	3.23251	1	0.423815	19.9377
GOTERM_BP_ALL	GO:2001044~regulation of integrin-mediated signaling pathway	2	8.69565	0.0142814	Q5U302, O88797	22	12	17535	132.841	1	0.436156	21.1561
GOTERM_BP_ALL	GO:0071495~cellular response to endogenous stimulus	6	26.087	0.0154804	Q5U302, O88797, A0A0H2UHM5, G3V8R1, P13941, P62630	22	1277	17535	3.74493	1	0.453742	22.7261
GOTERM_BP_ALL	GO:2001236~regulation of extrinsic apoptotic signaling pathway	3	13.0435	0.0156916	Q5U302, O88797, A0A0H2UHM5	22	161	17535	14.8518	1	0.449455	22.9995
GOTERM_BP_ALL	GO:0007399~nervous system development	8	34.7826	0.0160989	Q5U302, P07151, O88797, P34901, P13941, P62630, G3V6S3, G3V803	22	2349	17535	2.7145	1	0.449408	23.5243
GOTERM_BP_ALL	GO:0051270~regulation of cellular component movement	5	21.7391	0.0166336	Q5U302, O88797, P34901, P13941, Q5I0H3	22	845	17535	4.71625	1	0.451917	24.2082
GOTERM_BP_ALL	GO:0006457~protein folding	3	13.0435	0.0179705	P07151, A0A0H2UHM5, Q5U2V1	22	173	17535	13.8216	1	0.469664	25.8931
GOTERM_BP_ALL	GO:2000026~regulation of multicellular organismal development	7	30.4348	0.0187843	Q5U302, P07151, O88797, P34901, P13941, P62630, G3V803	22	1858	17535	3.00286	1	0.476621	26.9014
GOTERM_BP_ALL	GO:0051049~regulation of transport	7	30.4348	0.0188767	P07151, O88797, D3ZKW6, G3V8R1, P34901, Q5I0H3, G3V803	22	1860	17535	2.99963	1	0.470347	27.0151
GOTERM_BP_ALL	GO:0044710~single-organism metabolic process	10	43.4783	0.0194711	P29457, O88797, Q3KRF2, A0A0H2UHM5, F1LPV0, G3V8R1, B0BN97, P62630, Q68FU3, G3V803	22	3678	17535	2.16706	1	0.473151	27.7424
GOTERM_BP_ALL	GO:0009966~regulation of signal transduction	8	34.7826	0.020824	Q5U302, D3ZCS3, O88797, A0A0H2UHM5, G3V8R1, B0BN97, P13941, G3V803	22	2469	17535	2.58257	1	0.488598	29.3724
GOTERM_BP_ALL	GO:0009892~negative regulation of metabolic process	8	34.7826	0.021215	P29457, D3ZCS3, O88797, A0A0G2K7B3, D3ZKW6, G3V8R1, P62630, Q5I0H3	22	2478	17535	2.57319	1	0.487507	29.8369
GOTERM_BP_ALL	GO:0071704~organic substance metabolic process	18	78.2609	0.0213389	D3ZCS3, P29457, A0A0G2K7B3, Q5U2V1, P34901, P62630, Q5I0H3, Q68FU3, O88797, Q3KRF2, D3ZKW6, A0A0H2UHM5, D3ZNQ6, G3V8R1, F1LPV0, P18395, P13941, G3V803	22	10059	17535	1.42627	1	0.482172	29.9836
GOTERM_BP_ALL	GO:0010975~regulation of neuron projection development	4	17.3913	0.0234143	P07151, O88797, P62630, G3V803	22	522	17535	6.10763	1	0.507284	32.3972
GOTERM_BP_ALL	GO:0042981~regulation of apoptotic process	6	26.087	0.0250583	Q5U302, O88797, A0A0H2UHM5, D3ZNQ6, B0BN97, P62630	22	1443	17535	3.31412	1	0.524164	34.2534
GOTERM_BP_ALL	GO:0071560~cellular response to transforming growth factor beta stimulus	3	13.0435	0.026042	O88797, A0A0H2UHM5, P13941	22	211	17535	11.3324	1	0.530826	35.3411
GOTERM_BP_ALL	GO:0043067~regulation of programmed cell death	6	26.087	0.0262188	Q5U302, O88797, A0A0H2UHM5, D3ZNQ6, B0BN97, P62630	22	1460	17535	3.27553	1	0.526237	35.5348
GOTERM_BP_ALL	GO:2001234~negative regulation of apoptotic signaling pathway	3	13.0435	0.0265013	Q5U302, O88797, B0BN97	22	213	17535	11.226	1	0.523211	35.8431
GOTERM_BP_ALL	GO:0007155~cell adhesion	6	26.087	0.026777	Q5U302, P07151, O88797, P34901, P13941, G3V803	22	1468	17535	3.25768	1	0.520193	36.1427
GOTERM_BP_ALL	GO:0070887~cellular response to chemical stimulus	8	34.7826	0.0272602	Q5U302, P07151, O88797, A0A0H2UHM5, G3V8R1, P13941, P62630, Q5I0H3	22	2604	17535	2.44868	1	0.519995	36.6646
GOTERM_BP_ALL	GO:0071559~response to transforming growth factor beta	3	13.0435	0.0274298	O88797, A0A0H2UHM5, P13941	22	217	17535	11.0191	1	0.515753	36.8469
GOTERM_BP_ALL	GO:0022610~biological adhesion	6	26.087	0.0274857	Q5U302, P07151, O88797, P34901, P13941, G3V803	22	1478	17535	3.23564	1	0.510164	36.9069
GOTERM_BP_ALL	GO:0065009~regulation of molecular function	8	34.7826	0.0278937	P07151, P29457, O88797, A0A0G2K7B3, P34901, P62630, G3V6S3, Q5I0H3	22	2616	17535	2.43745	1	0.509201	37.3428
GOTERM_BP_ALL	GO:0097191~extrinsic apoptotic signaling pathway	3	13.0435	0.0290863	Q5U302, O88797, A0A0H2UHM5	22	224	17535	10.6747	1	0.517995	38.6011
GOTERM_BP_ALL	GO:0009611~response to wounding	4	17.3913	0.0293994	Q5U302, P34901, P13941, G3V6S3	22	570	17535	5.5933	1	0.515805	38.9274
GOTERM_BP_ALL	GO:0019538~protein metabolic process	12	52.1739	0.0295353	P29457, O88797, A0A0H2UHM5, Q5U2V1, D3ZNQ6, F1LPV0, G3V8R1, P34901, P13941, P62630, Q5I0H3, G3V803	22	5344	17535	1.78977	1	0.511555	39.0686
GOTERM_BP_ALL	GO:0043170~macromolecule metabolic process	16	69.5652	0.0297769	D3ZCS3, P29457, A0A0G2K7B3, Q5U2V1, P34901, P62630, Q5I0H3, O88797, D3ZKW6, A0A0H2UHM5, D3ZNQ6, G3V8R1, F1LPV0, P18395, P13941, G3V803	22	8533	17535	1.49452	1	0.508667	39.3187
GOTERM_BP_ALL	GO:0009887~organ morphogenesis	5	21.7391	0.0299623	Q5U302, P29457, O88797, P13941, G3V803	22	1011	17535	3.94187	1	0.505196	39.5101
GOTERM_BP_ALL	GO:0097190~apoptotic signaling pathway	4	17.3913	0.0304697	Q5U302, O88797, A0A0H2UHM5, B0BN97	22	578	17535	5.51589	1	0.505562	40.0309
GOTERM_BP_ALL	GO:0048583~regulation of response to stimulus	9	39.1304	0.0306342	Q5U302, P07151, D3ZCS3, O88797, A0A0H2UHM5, G3V8R1, B0BN97, P13941, G3V803	22	3295	17535	2.17706	1	0.501988	40.1988
GOTERM_BP_ALL	GO:0050790~regulation of catalytic activity	7	30.4348	0.0312521	P29457, O88797, A0A0G2K7B3, P34901, P62630, G3V6S3, Q5I0H3	22	2082	17535	2.67979	1	0.503649	40.8255
GOTERM_BP_ALL	GO:0043065~positive regulation of apoptotic process	4	17.3913	0.0335203	Q5U302, A0A0H2UHM5, D3ZNQ6, P62630	22	600	17535	5.31364	1	0.523263	43.074
GOTERM_BP_ALL	GO:0043068~positive regulation of programmed cell death	4	17.3913	0.0343795	Q5U302, A0A0H2UHM5, D3ZNQ6, P62630	22	606	17535	5.26103	1	0.527052	43.9045
GOTERM_BP_ALL	GO:0071310~cellular response to organic substance	7	30.4348	0.035438	Q5U302, P07151, O88797, A0A0H2UHM5, G3V8R1, P13941, P62630	22	2143	17535	2.60351	1	0.532749	44.912
GOTERM_BP_ALL	GO:0051239~regulation of multicellular organismal process	8	34.7826	0.0360747	Q5U302, P07151, O88797, P34901, P13941, P62630, Q5I0H3, G3V803	22	2756	17535	2.31363	1	0.534006	45.5098
GOTERM_BP_ALL	GO:0010941~regulation of cell death	6	26.087	0.0362762	Q5U302, O88797, A0A0H2UHM5, D3ZNQ6, B0BN97, P62630	22	1590	17535	3.00772	1	0.530909	45.6978
GOTERM_BP_ALL	GO:0048522~positive regulation of cellular process	11	47.8261	0.0362945	Q5U302, P07151, O88797, A0A0H2UHM5, D3ZNQ6, G3V8R1, P34901, P13941, P62630, Q5I0H3, G3V803	22	4770	17535	1.83805	1	0.526063	45.7148
GOTERM_BP_ALL	GO:0044238~primary metabolic process	17	73.913	0.0363613	D3ZCS3, P29457, A0A0G2K7B3, Q5U2V1, P34901, P62630, Q5I0H3, Q68FU3, O88797, Q3KRF2, A0A0H2UHM5, D3ZNQ6, G3V8R1, F1LPV0, P18395, P13941, G3V803	22	9586	17535	1.4135	1	0.521783	45.777
GOTERM_BP_ALL	GO:1901701~cellular response to oxygen-containing compound	5	21.7391	0.0378485	Q5U302, P07151, A0A0H2UHM5, G3V8R1, P13941	22	1088	17535	3.66289	1	0.531363	47.1434
GOTERM_BP_ALL	GO:0065008~regulation of biological quality	9	39.1304	0.0378947	P07151, D3ZCS3, O88797, A0A0G2K7B3, A0A0H2UHM5, G3V8R1, B0BN97, Q5I0H3, G3V803	22	3426	17535	2.09381	1	0.526978	47.1853
GOTERM_BP_ALL	GO:0071363~cellular response to growth factor stimulus	4	17.3913	0.038696	O88797, A0A0H2UHM5, P13941, P62630	22	635	17535	5.02076	1	0.529784	47.9075
GOTERM_BP_ALL	GO:0010646~regulation of cell communication	8	34.7826	0.038891	Q5U302, D3ZCS3, O88797, A0A0H2UHM5, G3V8R1, B0BN97, P13941, G3V803	22	2799	17535	2.27809	1	0.526906	48.0818
GOTERM_BP_ALL	GO:0023051~regulation of signaling	8	34.7826	0.0404581	Q5U302, D3ZCS3, O88797, A0A0H2UHM5, G3V8R1, B0BN97, P13941, G3V803	22	2822	17535	2.25952	1	0.536585	49.4632
GOTERM_BP_ALL	GO:0010942~positive regulation of cell death	4	17.3913	0.0410346	Q5U302, A0A0H2UHM5, D3ZNQ6, P62630	22	650	17535	4.9049	1	0.537135	49.9626
GOTERM_BP_ALL	GO:0006915~apoptotic process	6	26.087	0.0430666	Q5U302, O88797, A0A0H2UHM5, D3ZNQ6, B0BN97, P62630	22	1665	17535	2.87224	1	0.550255	51.6861
GOTERM_BP_ALL	GO:0070848~response to growth factor	4	17.3913	0.0442644	O88797, A0A0H2UHM5, P13941, P62630	22	670	17535	4.75848	1	0.555824	52.6758
GOTERM_BP_ALL	GO:0071364~cellular response to epidermal growth factor stimulus	2	8.69565	0.044561	O88797, P62630	22	38	17535	41.9498	1	0.553811	52.918
GOTERM_BP_ALL	GO:0050793~regulation of developmental process	7	30.4348	0.0451592	Q5U302, P07151, O88797, P34901, P13941, P62630, G3V803	22	2268	17535	2.46002	1	0.554306	53.4027
GOTERM_BP_ALL	GO:0006928~movement of cell or subcellular component	6	26.087	0.0452984	Q5U302, O88797, P34901, P13941, Q5I0H3, G3V803	22	1688	17535	2.8331	1	0.551078	53.5148
GOTERM_BP_ALL	GO:0006869~lipid transport	3	13.0435	0.0471355	O88797, Q3KRF2, G3V8R1	22	292	17535	8.18882	1	0.561437	54.9711
GOTERM_BP_ALL	GO:0031344~regulation of cell projection organization	4	17.3913	0.0476206	P07151, O88797, P62630, G3V803	22	690	17535	4.62055	1	0.560952	55.3485
GOTERM_BP_ALL	GO:0045664~regulation of neuron differentiation	4	17.3913	0.0479632	P07151, O88797, P62630, G3V803	22	692	17535	4.6072	1	0.559381	55.6131
GOTERM_BP_ALL	GO:0006629~lipid metabolic process	5	21.7391	0.0479832	O88797, Q3KRF2, G3V8R1, P62630, Q68FU3	22	1174	17535	3.39457	1	0.555364	55.6285
GOTERM_BP_ALL	GO:0030199~collagen fibril organization	2	8.69565	0.0479973	P29457, P13941	22	41	17535	38.8803	1	0.551358	55.6394
GOTERM_BP_ALL	GO:0031589~cell-substrate adhesion	3	13.0435	0.0491809	O88797, P34901, P13941	22	299	17535	7.99711	1	0.556283	56.542
GOTERM_BP_ALL	GO:0031324~negative regulation of cellular metabolic process	7	30.4348	0.0499411	P29457, D3ZCS3, O88797, A0A0G2K7B3, G3V8R1, P62630, Q5I0H3	22	2323	17535	2.40177	1	0.55793	57.1127
GOTERM_BP_ALL	GO:1903312~negative regulation of mRNA metabolic process	2	8.69565	0.0514217	D3ZCS3, A0A0G2K7B3	22	44	17535	36.2293	1	0.564775	58.2039
GOTERM_BP_ALL	GO:0019216~regulation of lipid metabolic process	3	13.0435	0.0515581	O88797, G3V8R1, P62630	22	307	17535	7.78872	1	0.561805	58.303
GOTERM_BP_ALL	GO:0012501~programmed cell death	6	26.087	0.0528545	Q5U302, O88797, A0A0H2UHM5, D3ZNQ6, B0BN97, P62630	22	1761	17535	2.71566	1	0.567127	59.235
GOTERM_BP_ALL	GO:0070849~response to epidermal growth factor	2	8.69565	0.0548345	O88797, P62630	22	47	17535	33.9168	1	0.576976	60.6206
GOTERM_BP_ALL	GO:0051128~regulation of cellular component organization	7	30.4348	0.0548493	P07151, O88797, A0A0G2K7B3, P34901, P62630, Q5I0H3, G3V803	22	2376	17535	2.3482	1	0.573229	60.6308
GOTERM_BP_ALL	GO:0051098~regulation of binding	3	13.0435	0.0552013	P07151, O88797, Q5I0H3	22	319	17535	7.49573	1	0.571816	60.8723
GOTERM_BP_ALL	GO:0010876~lipid localization	3	13.0435	0.0570568	O88797, Q3KRF2, G3V8R1	22	325	17535	7.35734	1	0.580428	62.123
GOTERM_BP_ALL	GO:0010033~response to organic substance	8	34.7826	0.0599059	Q5U302, P07151, O88797, A0A0H2UHM5, G3V8R1, P13941, P62630, G3V6S3	22	3067	17535	2.07902	1	0.595027	63.9705
GOTERM_BP_ALL	GO:0051130~positive regulation of cellular component organization	5	21.7391	0.060104	P07151, O88797, P34901, P62630, Q5I0H3	22	1264	17535	3.15287	1	0.592559	64.0957
GOTERM_BP_ALL	GO:0048260~positive regulation of receptor-mediated endocytosis	2	8.69565	0.0604964	P07151, O88797	22	52	17535	30.6556	1	0.591338	64.3427
GOTERM_BP_ALL	GO:0006461~protein complex assembly	5	21.7391	0.0606786	Q5U302, O88797, P62630, Q5I0H3, G3V803	22	1268	17535	3.14292	1	0.588836	64.4568
GOTERM_BP_ALL	GO:0070271~protein complex biogenesis	5	21.7391	0.0608228	Q5U302, O88797, P62630, Q5I0H3, G3V803	22	1269	17535	3.14045	1	0.586131	64.5468
GOTERM_BP_ALL	GO:0098602~single organism cell adhesion	4	17.3913	0.0611183	Q5U302, P07151, O88797, G3V803	22	764	17535	4.17301	1	0.584396	64.7307
GOTERM_BP_ALL	GO:0031103~axon regeneration	2	8.69565	0.0616249	Q5U302, G3V6S3	22	53	17535	30.0772	1	0.58398	65.0439
GOTERM_BP_ALL	GO:0048584~positive regulation of response to stimulus	6	26.087	0.0625698	Q5U302, P07151, O88797, A0A0H2UHM5, P13941, G3V803	22	1846	17535	2.59061	1	0.586223	65.621
GOTERM_BP_ALL	GO:0009719~response to endogenous stimulus	6	26.087	0.0629309	Q5U302, O88797, A0A0H2UHM5, G3V8R1, P13941, P62630	22	1849	17535	2.58641	1	0.584933	65.8392
GOTERM_BP_ALL	GO:2000145~regulation of cell motility	4	17.3913	0.0644539	Q5U302, O88797, P34901, P13941	22	781	17535	4.08218	1	0.590532	66.7452
GOTERM_BP_ALL	GO:0048518~positive regulation of biological process	11	47.8261	0.064794	Q5U302, P07151, O88797, A0A0H2UHM5, D3ZNQ6, G3V8R1, P34901, P13941, P62630, Q5I0H3, G3V803	22	5226	17535	1.67767	1	0.589122	66.9444
GOTERM_BP_ALL	GO:0032370~positive regulation of lipid transport	2	8.69565	0.0650027	O88797, G3V8R1	22	56	17535	28.4659	1	0.586969	67.0661
GOTERM_BP_ALL	GO:0008219~cell death	6	26.087	0.0696427	Q5U302, O88797, A0A0H2UHM5, D3ZNQ6, B0BN97, P62630	22	1903	17535	2.51302	1	0.609782	69.6653
GOTERM_BP_ALL	GO:2001238~positive regulation of extrinsic apoptotic signaling pathway	2	8.69565	0.0706065	Q5U302, A0A0H2UHM5	22	61	17535	26.1326	1	0.611695	70.1805
GOTERM_BP_ALL	GO:0045934~negative regulation of nucleobase-containing compound metabolic process	5	21.7391	0.0707556	D3ZCS3, O88797, A0A0G2K7B3, G3V8R1, Q5I0H3	22	1335	17535	2.98519	1	0.609204	70.2594
GOTERM_BP_ALL	GO:0048870~cell motility	5	21.7391	0.0709124	Q5U302, O88797, P34901, P13941, G3V803	22	1336	17535	2.98295	1	0.606785	70.3422
GOTERM_BP_ALL	GO:0051674~localization of cell	5	21.7391	0.0709124	Q5U302, O88797, P34901, P13941, G3V803	22	1336	17535	2.98295	1	0.606785	70.3422
GOTERM_BP_ALL	GO:0040012~regulation of locomotion	4	17.3913	0.0722174	Q5U302, O88797, P34901, P13941	22	819	17535	3.89277	1	0.6105	71.0231
GOTERM_BP_ALL	GO:0051093~negative regulation of developmental process	4	17.3913	0.0724274	Q5U302, P07151, O88797, P13941	22	820	17535	3.88803	1	0.6084	71.1313
GOTERM_BP_ALL	GO:0046686~response to cadmium ion	2	8.69565	0.0728391	P07151, Q5I0H3	22	63	17535	25.303	1	0.607383	71.3424
GOTERM_BP_ALL	GO:0009967~positive regulation of signal transduction	5	21.7391	0.0732874	Q5U302, O88797, A0A0H2UHM5, P13941, G3V803	22	1351	17535	2.94984	1	0.606572	71.5705
GOTERM_BP_ALL	GO:0045454~cell redox homeostasis	2	8.69565	0.0739535	A0A0H2UHM5, B0BN97	22	64	17535	24.9077	1	0.606899	71.9063
GOTERM_BP_ALL	GO:0031102~neuron projection regeneration	2	8.69565	0.0795063	Q5U302, G3V6S3	22	69	17535	23.1028	1	0.631501	74.5641
GOTERM_BP_ALL	GO:0032436~positive regulation of proteasomal ubiquitin-dependent protein catabolic process	2	8.69565	0.0795063	O88797, Q5I0H3	22	69	17535	23.1028	1	0.631501	74.5641
GOTERM_BP_ALL	GO:0043488~regulation of mRNA stability	2	8.69565	0.080613	D3ZCS3, A0A0G2K7B3	22	70	17535	22.7727	1	0.633727	75.0648
GOTERM_BP_ALL	GO:0044267~cellular protein metabolic process	10	43.4783	0.0882631	P29457, O88797, Q5U2V1, D3ZNQ6, F1LPV0, P34901, P13941, P62630, Q5I0H3, G3V803	22	4759	17535	1.67482	1	0.665494	78.2806
GOTERM_BP_ALL	GO:0043487~regulation of RNA stability	2	8.69565	0.0883248	D3ZCS3, A0A0G2K7B3	22	77	17535	20.7025	1	0.662746	78.3049
GOTERM_BP_ALL	GO:0051047~positive regulation of secretion	3	13.0435	0.090599	O88797, G3V8R1, P34901	22	424	17535	5.63947	1	0.669518	79.1821
GOTERM_BP_ALL	GO:0009890~negative regulation of biosynthetic process	5	21.7391	0.0910798	O88797, A0A0G2K7B3, G3V8R1, P62630, Q5I0H3	22	1456	17535	2.73711	1	0.668587	79.3633
GOTERM_BP_ALL	GO:0051172~negative regulation of nitrogen compound metabolic process	5	21.7391	0.0932412	D3ZCS3, O88797, A0A0G2K7B3, G3V8R1, Q5I0H3	22	1468	17535	2.71473	1	0.674654	80.1594
GOTERM_BP_ALL	GO:1902578~single-organism localization	8	34.7826	0.0937363	P07151, O88797, Q3KRF2, D3ZKW6, G3V8R1, P34901, Q5I0H3, G3V803	22	3390	17535	1.88093	1	0.673776	80.3377
GOTERM_BP_ALL	GO:0048259~regulation of receptor-mediated endocytosis	2	8.69565	0.0948858	P07151, O88797	22	83	17535	19.2059	1	0.675569	80.7458
GOTERM_BP_ALL	GO:0007568~aging	3	13.0435	0.0953671	Q5U302, P13941, P62630	22	437	17535	5.47171	1	0.674647	80.9142
GOTERM_BP_ALL	GO:0032091~negative regulation of protein binding	2	8.69565	0.095975	P07151, O88797	22	84	17535	18.9773	1	0.674246	81.1251
GOTERM_BP_ALL	GO:1901800~positive regulation of proteasomal protein catabolic process	2	8.69565	0.095975	O88797, Q5I0H3	22	84	17535	18.9773	1	0.674246	81.1251
GOTERM_BP_ALL	GO:0042327~positive regulation of phosphorylation	4	17.3913	0.098901	O88797, P34901, P62630, G3V803	22	937	17535	3.40254	1	0.682966	82.1096

## Sheet: RedoxPotential
Category	Term	Count	%	PValue	Genes	List Total	Pop Hits	Pop Total	Fold Enrichment	Bonferroni	Benjamini	FDR
GOTERM_BP_ALL	GO:0034976~response to endoplasmic reticulum stress	2	33.3333	0.0606416	D4A9Y0, D3ZZC1	6	218	17535	26.8119	1	1	58.7146
GOTERM_BP_ALL	GO:0044710~single-organism metabolic process	4	66.6667	0.0656564	Q1JU68, A0A0G2JTT2, D4A9Y0, P48500	6	3678	17535	3.17836	1	1	61.7244
GOTERM_BP_ALL	GO:0034248~regulation of cellular amide metabolic process	2	33.3333	0.0982708	Q1JU68, A0A0G2JTT2	6	359	17535	16.2813	1	1	76.8414

## Sheet: SA(DLS)
Category	Term	Count	%	PValue	Genes	List Total	Pop Hits	Pop Total	Fold Enrichment	Bonferroni	Benjamini	FDR
GOTERM_BP_ALL	GO:0051641~cellular localization	8	53.3333	0.000585783	Q6P7A9, Q498U4, Q9WUC4, G3V8V1, P63312, Q01986, F1LMW7, Q9JJ19	14	2323	17535	4.31339	0.461708	0.461708	0.927999
GOTERM_BP_ALL	GO:1902578~single-organism localization	8	53.3333	0.00573828	Q6P7A9, Q9WUC4, G3V8V1, P63312, P21571, Q01986, F1LMW7, Q9JJ19	14	3390	17535	2.95575	0.997718	0.952233	8.74995
GOTERM_BP_ALL	GO:0044057~regulation of system process	4	26.6667	0.00587616	Q6P7A9, D3ZZT9, Q01986, Q9JJ19	14	518	17535	9.67181	0.998029	0.874628	8.95108
GOTERM_BP_ALL	GO:0051179~localization	10	66.6667	0.00592421	Q6P7A9, Q498U4, Q9WUC4, G3V8V1, P63312, P21571, Q01986, F1LMW7, Q9JJ19, A0A0G2K571	14	5540	17535	2.26083	0.998128	0.791981	9.02107
GOTERM_BP_ALL	GO:0051649~establishment of localization in cell	6	40	0.00598509	Q498U4, Q9WUC4, G3V8V1, Q01986, F1LMW7, Q9JJ19	14	1724	17535	4.35905	0.998245	0.718901	9.1097
GOTERM_BP_ALL	GO:0007507~heart development	4	26.6667	0.00890227	Q6P7A9, D3ZZT9, Q01986, F1LMW7	14	602	17535	8.32226	0.999921	0.793056	13.2623
GOTERM_BP_ALL	GO:0046907~intracellular transport	5	33.3333	0.0126003	Q498U4, Q9WUC4, Q01986, F1LMW7, Q9JJ19	14	1303	17535	4.80622	0.999998	0.852619	18.271
GOTERM_BP_ALL	GO:0048468~cell development	6	40	0.0174142	G3V8V1, P63312, D3ZZT9, Q01986, F1LMW7, Q9JJ19	14	2223	17535	3.38057	1	0.901836	24.3856
GOTERM_BP_ALL	GO:0006810~transport	8	53.3333	0.0202965	Q498U4, Q9WUC4, G3V8V1, P21571, Q01986, F1LMW7, Q9JJ19, A0A0G2K571	14	4242	17535	2.36209	1	0.910026	27.8387
GOTERM_BP_ALL	GO:0010976~positive regulation of neuron projection development	3	20	0.0214972	G3V8V1, Q01986, F1LMW7	14	311	17535	12.082	1	0.899443	29.2331
GOTERM_BP_ALL	GO:0051128~regulation of cellular component organization	6	40	0.0228049	G3V8V1, P63312, D3ZZT9, Q01986, F1LMW7, Q9JJ19	14	2376	17535	3.16288	1	0.891034	30.7231
GOTERM_BP_ALL	GO:0051234~establishment of localization	8	53.3333	0.0244618	Q498U4, Q9WUC4, G3V8V1, P21571, Q01986, F1LMW7, Q9JJ19, A0A0G2K571	14	4391	17535	2.28194	1	0.887124	32.5686
GOTERM_BP_ALL	GO:0044767~single-organism developmental process	9	60	0.0280943	Q6P7A9, Q9Z1M9, G3V8V1, P63312, D3ZZT9, P21571, Q01986, F1LMW7, Q9JJ19	14	5646	17535	1.99655	1	0.90143	36.4547
GOTERM_BP_ALL	GO:0051656~establishment of organelle localization	3	20	0.0294074	G3V8V1, Q01986, Q9JJ19	14	368	17535	10.2106	1	0.894976	37.8071
GOTERM_BP_ALL	GO:1902589~single-organism organelle organization	5	33.3333	0.0295404	Q9Z1M9, P63312, Q01986, F1LMW7, Q9JJ19	14	1678	17535	3.73212	1	0.879123	37.9426
GOTERM_BP_ALL	GO:0045786~negative regulation of cell cycle	3	20	0.0300011	Q9Z1M9, Q01986, Q9JJ19	14	372	17535	10.1008	1	0.866317	38.4096
GOTERM_BP_ALL	GO:0003012~muscle system process	3	20	0.0310516	Q6P7A9, D3ZZT9, Q01986	14	379	17535	9.91425	1	0.859323	39.4624
GOTERM_BP_ALL	GO:0032502~developmental process	9	60	0.0312685	Q6P7A9, Q9Z1M9, G3V8V1, P63312, D3ZZT9, P21571, Q01986, F1LMW7, Q9JJ19	14	5747	17535	1.96146	1	0.845178	39.6777
GOTERM_BP_ALL	GO:1902580~single-organism cellular localization	4	26.6667	0.0322425	Q9WUC4, G3V8V1, Q01986, Q9JJ19	14	975	17535	5.13846	1	0.838501	40.6355
GOTERM_BP_ALL	GO:0016043~cellular component organization	9	60	0.0322954	Q6P7A9, Q9Z1M9, G3V8V1, P63312, D3ZZT9, Q01986, D3ZQM0, F1LMW7, Q9JJ19	14	5778	17535	1.95093	1	0.823596	40.6871
GOTERM_BP_ALL	GO:0031346~positive regulation of cell projection organization	3	20	0.0338208	G3V8V1, Q01986, F1LMW7	14	397	17535	9.46474	1	0.823028	42.1574
GOTERM_BP_ALL	GO:0060999~positive regulation of dendritic spine development	2	13.3333	0.0343012	G3V8V1, F1LMW7	14	47	17535	53.2979	1	0.813056	42.6133
GOTERM_BP_ALL	GO:0045666~positive regulation of neuron differentiation	3	20	0.0349236	G3V8V1, Q01986, F1LMW7	14	404	17535	9.30074	1	0.804787	43.199
GOTERM_BP_ALL	GO:0060284~regulation of cell development	4	26.6667	0.0358446	G3V8V1, D3ZZT9, Q01986, F1LMW7	14	1016	17535	4.9311	1	0.799641	44.0553
GOTERM_BP_ALL	GO:0072358~cardiovascular system development	4	26.6667	0.037122	Q6P7A9, D3ZZT9, Q01986, F1LMW7	14	1030	17535	4.86408	1	0.797981	45.2232
GOTERM_BP_ALL	GO:0072359~circulatory system development	4	26.6667	0.037122	Q6P7A9, D3ZZT9, Q01986, F1LMW7	14	1030	17535	4.86408	1	0.797981	45.2232
GOTERM_BP_ALL	GO:0071840~cellular component organization or biogenesis	9	60	0.0389247	Q6P7A9, Q9Z1M9, G3V8V1, P63312, D3ZZT9, Q01986, D3ZQM0, F1LMW7, Q9JJ19	14	5962	17535	1.89072	1	0.800922	46.8323
GOTERM_BP_ALL	GO:0009888~tissue development	5	33.3333	0.0393532	Q6P7A9, D3ZZT9, Q01986, F1LMW7, Q9JJ19	14	1833	17535	3.41653	1	0.792317	47.2083
GOTERM_BP_ALL	GO:0051239~regulation of multicellular organismal process	6	40	0.0408699	Q6P7A9, G3V8V1, D3ZZT9, Q01986, F1LMW7, Q9JJ19	14	2756	17535	2.72678	1	0.793045	48.5189
GOTERM_BP_ALL	GO:0003229~ventricular cardiac muscle tissue development	2	13.3333	0.0414578	D3ZZT9, F1LMW7	14	57	17535	43.9474	1	0.786321	49.0188
GOTERM_BP_ALL	GO:0051640~organelle localization	3	20	0.0418345	G3V8V1, Q01986, Q9JJ19	14	446	17535	8.42489	1	0.778136	49.3366
GOTERM_BP_ALL	GO:0048666~neuron development	4	26.6667	0.0452925	G3V8V1, Q01986, F1LMW7, Q9JJ19	14	1114	17535	4.49731	1	0.794106	52.1689
GOTERM_BP_ALL	GO:0060998~regulation of dendritic spine development	2	13.3333	0.049981	G3V8V1, F1LMW7	14	69	17535	36.3043	1	0.816148	55.7726
GOTERM_BP_ALL	GO:0050769~positive regulation of neurogenesis	3	20	0.0517924	G3V8V1, Q01986, F1LMW7	14	502	17535	7.48506	1	0.817942	57.0955
GOTERM_BP_ALL	GO:0010975~regulation of neuron projection development	3	20	0.0555421	G3V8V1, Q01986, F1LMW7	14	522	17535	7.19828	1	0.830772	59.7169
GOTERM_BP_ALL	GO:0090066~regulation of anatomical structure size	3	20	0.0593883	P63312, Q01986, Q9JJ19	14	542	17535	6.93266	1	0.842604	62.2494
GOTERM_BP_ALL	GO:0048667~cell morphogenesis involved in neuron differentiation	3	20	0.0599734	Q01986, F1LMW7, Q9JJ19	14	545	17535	6.8945	1	0.837308	62.6213
GOTERM_BP_ALL	GO:0030036~actin cytoskeleton organization	3	20	0.0605605	P63312, F1LMW7, Q9JJ19	14	548	17535	6.85675	1	0.832148	62.9911
GOTERM_BP_ALL	GO:0060996~dendritic spine development	2	13.3333	0.0647286	G3V8V1, F1LMW7	14	90	17535	27.8333	1	0.844544	65.519
GOTERM_BP_ALL	GO:0051962~positive regulation of nervous system development	3	20	0.0649292	G3V8V1, Q01986, F1LMW7	14	570	17535	6.59211	1	0.83789	65.6365
GOTERM_BP_ALL	GO:1902582~single-organism intracellular transport	3	20	0.0671542	Q9WUC4, Q01986, Q9JJ19	14	581	17535	6.4673	1	0.840697	66.9147
GOTERM_BP_ALL	GO:1900006~positive regulation of dendrite development	2	13.3333	0.0702909	G3V8V1, F1LMW7	14	98	17535	25.5612	1	0.847253	68.6411
GOTERM_BP_ALL	GO:0022604~regulation of cell morphogenesis	3	20	0.070852	Q01986, F1LMW7, Q9JJ19	14	599	17535	6.27295	1	0.842673	68.9409
GOTERM_BP_ALL	GO:0044765~single-organism transport	6	40	0.0714715	Q9WUC4, G3V8V1, P21571, Q01986, F1LMW7, Q9JJ19	14	3200	17535	2.34844	1	0.83843	69.2688
GOTERM_BP_ALL	GO:0010720~positive regulation of cell development	3	20	0.0725175	G3V8V1, Q01986, F1LMW7	14	607	17535	6.19028	1	0.836094	69.8151
GOTERM_BP_ALL	GO:0044702~single organism reproductive process	4	26.6667	0.073037	Q9Z1M9, G3V8V1, P63312, Q01986	14	1352	17535	3.70562	1	0.831604	70.0829
GOTERM_BP_ALL	GO:0050793~regulation of developmental process	5	33.3333	0.0763933	G3V8V1, D3ZZT9, Q01986, F1LMW7, Q9JJ19	14	2268	17535	2.76124	1	0.838953	71.7607
GOTERM_BP_ALL	GO:0051651~maintenance of location in cell	2	13.3333	0.0765119	Q6P7A9, P63312	14	107	17535	23.4112	1	0.833056	71.8184
GOTERM_BP_ALL	GO:0098662~inorganic cation transmembrane transport	3	20	0.0782364	Q9WUC4, P21571, Q9JJ19	14	634	17535	5.92666	1	0.8337	72.6442
GOTERM_BP_ALL	GO:0030182~neuron differentiation	4	26.6667	0.0791525	G3V8V1, Q01986, F1LMW7, Q9JJ19	14	1398	17535	3.58369	1	0.831159	73.0736
GOTERM_BP_ALL	GO:0030029~actin filament-based process	3	20	0.0797431	P63312, F1LMW7, Q9JJ19	14	641	17535	5.86193	1	0.827401	73.347
GOTERM_BP_ALL	GO:0048856~anatomical structure development	8	53.3333	0.0824317	Q6P7A9, G3V8V1, P63312, D3ZZT9, P21571, Q01986, F1LMW7, Q9JJ19	14	5571	17535	1.7986	1	0.831863	74.5594
GOTERM_BP_ALL	GO:0030030~cell projection organization	4	26.6667	0.0827123	G3V8V1, Q01986, F1LMW7, Q9JJ19	14	1424	17535	3.51826	1	0.827077	74.6829
GOTERM_BP_ALL	GO:0007399~nervous system development	5	33.3333	0.0848536	G3V8V1, P21571, Q01986, F1LMW7, Q9JJ19	14	2349	17535	2.66603	1	0.829395	75.6071
GOTERM_BP_ALL	GO:0045859~regulation of protein kinase activity	3	20	0.0863076	Q01986, F1LMW7, Q9JJ19	14	671	17535	5.59985	1	0.829118	76.2165
GOTERM_BP_ALL	GO:0031344~regulation of cell projection organization	3	20	0.0905524	G3V8V1, Q01986, F1LMW7	14	690	17535	5.44565	1	0.838645	77.9149
GOTERM_BP_ALL	GO:0045664~regulation of neuron differentiation	3	20	0.091003	G3V8V1, Q01986, F1LMW7	14	692	17535	5.42991	1	0.834855	78.0884
GOTERM_BP_ALL	GO:0065008~regulation of biological quality	6	40	0.0912581	Q6P7A9, Q9WUC4, P63312, D3ZZT9, Q01986, Q9JJ19	14	3426	17535	2.19352	1	0.830438	78.1861
GOTERM_BP_ALL	GO:0098655~cation transmembrane transport	3	20	0.0944053	Q9WUC4, P21571, Q9JJ19	14	707	17535	5.31471	1	0.835882	79.3576
GOTERM_BP_ALL	GO:0022414~reproductive process	4	26.6667	0.0950043	Q9Z1M9, G3V8V1, P63312, Q01986	14	1510	17535	3.31788	1	0.832771	79.5738
GOTERM_BP_ALL	GO:0000003~reproduction	4	26.6667	0.0954471	Q9Z1M9, G3V8V1, P63312, Q01986	14	1513	17535	3.3113	1	0.829191	79.7322
GOTERM_BP_ALL	GO:0000278~mitotic cell cycle	3	20	0.0962359	Q9Z1M9, Q01986, Q9JJ19	14	715	17535	5.25524	1	0.826808	80.0116
GOTERM_BP_ALL	GO:0048731~system development	7	46.6667	0.0969158	Q6P7A9, G3V8V1, D3ZZT9, P21571, Q01986, F1LMW7, Q9JJ19	14	4590	17535	1.91013	1	0.824111	80.2495
GOTERM_BP_ALL	GO:0098660~inorganic ion transmembrane transport	3	20	0.0973856	Q9WUC4, P21571, Q9JJ19	14	720	17535	5.21875	1	0.820763	80.4124

## Sheet: Silica
Category	Term	Count	%	PValue	Genes	List Total	Pop Hits	Pop Total	Fold Enrichment	Bonferroni	Benjamini	FDR
GOTERM_BP_ALL	GO:0071702~organic substance transport	6	50	0.00987735	P49793, Q5FWY5, G3V7Z8, D3ZKW6, P52555, Q6IN37	12	2351	17535	3.72926	0.993282	0.993282	13.3337
GOTERM_BP_ALL	GO:0010467~gene expression	8	66.6667	0.0130128	Q5FWY5, G3V7Z8, D3ZKW6, D4A1R8, P52555, P62275, D4A4L5, Q5U214	12	4813	17535	2.42884	0.998642	0.963144	17.2073
GOTERM_BP_ALL	GO:0033036~macromolecule localization	6	50	0.0144642	P49793, Q5FWY5, G3V7Z8, P52555, Q6IN37, D3ZF11	12	2573	17535	3.4075	0.999353	0.91351	18.9453
GOTERM_BP_ALL	GO:0065009~regulation of molecular function	6	50	0.0155018	Q5FWY5, G3V7Z8, D4A1R8, P52555, Q6IN37, D3ZF11	12	2616	17535	3.35149	0.99962	0.860338	20.167
GOTERM_BP_ALL	GO:0071704~organic substance metabolic process	11	91.6667	0.0202831	P49793, Q5FWY5, G3V7Z8, D3ZKW6, D4A1R8, P52555, P62275, D4A4L5, Q6IN37, D3ZF11, Q5U214	12	10059	17535	1.59795	0.999967	0.873252	25.578
GOTERM_BP_ALL	GO:0043170~macromolecule metabolic process	10	83.3333	0.0267125	P49793, Q5FWY5, G3V7Z8, D3ZKW6, D4A1R8, P52555, P62275, D4A4L5, D3ZF11, Q5U214	12	8533	17535	1.71247	0.999999	0.897138	32.3173
GOTERM_BP_ALL	GO:0008152~metabolic process	11	91.6667	0.0303471	P49793, Q5FWY5, G3V7Z8, D3ZKW6, D4A1R8, P52555, P62275, D4A4L5, Q6IN37, D3ZF11, Q5U214	12	10527	17535	1.52691	1	0.891264	35.8712
GOTERM_BP_ALL	GO:0050790~regulation of catalytic activity	5	41.6667	0.0328934	Q5FWY5, G3V7Z8, P52555, Q6IN37, D3ZF11	12	2082	17535	3.50925	1	0.878414	38.2566
GOTERM_BP_ALL	GO:0046907~intracellular transport	4	33.3333	0.0430254	P49793, Q5FWY5, G3V7Z8, P52555	12	1303	17535	4.4858	1	0.914803	46.9543
GOTERM_BP_ALL	GO:0006405~RNA export from nucleus	2	16.6667	0.0442632	P49793, G3V7Z8	12	72	17535	40.5903	1	0.897894	47.935
GOTERM_BP_ALL	GO:0051641~cellular localization	5	41.6667	0.0469418	P49793, Q5FWY5, G3V7Z8, P52555, D3ZF11	12	2323	17535	3.14518	1	0.889518	49.9995
GOTERM_BP_ALL	GO:0051028~mRNA transport	2	16.6667	0.0502679	P49793, G3V7Z8	12	82	17535	35.6402	1	0.885384	52.4572
GOTERM_BP_ALL	GO:0035556~intracellular signal transduction	5	41.6667	0.0509207	Q5FWY5, G3V7Z8, D4A1R8, P52555, D3ZF11	12	2383	17535	3.06599	1	0.868164	52.9261
GOTERM_BP_ALL	GO:0044237~cellular metabolic process	10	83.3333	0.0608206	P49793, Q5FWY5, G3V7Z8, D4A1R8, P52555, P62275, D4A4L5, Q6IN37, D3ZF11, Q5U214	12	9551	17535	1.52994	1	0.895541	59.5305
GOTERM_BP_ALL	GO:0034613~cellular protein localization	4	33.3333	0.0617652	P49793, Q5FWY5, P52555, D3ZF11	12	1505	17535	3.88372	1	0.8826	60.1133
GOTERM_BP_ALL	GO:0044238~primary metabolic process	10	83.3333	0.0624231	P49793, Q5FWY5, G3V7Z8, D4A1R8, P52555, P62275, D4A4L5, Q6IN37, D3ZF11, Q5U214	12	9586	17535	1.52436	1	0.868715	60.5147
GOTERM_BP_ALL	GO:0070727~cellular macromolecule localization	4	33.3333	0.0629882	P49793, Q5FWY5, P52555, D3ZF11	12	1517	17535	3.853	1	0.854681	60.8564
GOTERM_BP_ALL	GO:1902531~regulation of intracellular signal transduction	4	33.3333	0.0659937	Q5FWY5, D4A1R8, P52555, D3ZF11	12	1546	17535	3.78072	1	0.852159	62.628
GOTERM_BP_ALL	GO:0050658~RNA transport	2	16.6667	0.0674882	P49793, G3V7Z8	12	111	17535	26.3288	1	0.84331	63.4809
GOTERM_BP_ALL	GO:0050657~nucleic acid transport	2	16.6667	0.0674882	P49793, G3V7Z8	12	111	17535	26.3288	1	0.84331	63.4809
GOTERM_BP_ALL	GO:0051236~establishment of RNA localization	2	16.6667	0.0692533	P49793, G3V7Z8	12	114	17535	25.636	1	0.83611	64.4649
GOTERM_BP_ALL	GO:0051168~nuclear export	2	16.6667	0.0821049	P49793, G3V7Z8	12	136	17535	21.489	1	0.872052	70.9193
GOTERM_BP_ALL	GO:0019538~protein metabolic process	7	58.3333	0.0836726	Q5FWY5, G3V7Z8, D4A1R8, P52555, P62275, D4A4L5, D3ZF11	12	5344	17535	1.91406	1	0.864913	71.6272
GOTERM_BP_ALL	GO:0033365~protein localization to organelle	3	25	0.0853488	P49793, Q5FWY5, D3ZF11	12	791	17535	5.54204	1	0.858424	72.3664
GOTERM_BP_ALL	GO:0051649~establishment of localization in cell	4	33.3333	0.0859501	P49793, Q5FWY5, G3V7Z8, P52555	12	1724	17535	3.39037	1	0.848515	72.6271
GOTERM_BP_ALL	GO:0015931~nucleobase-containing compound transport	2	16.6667	0.0867381	P49793, G3V7Z8	12	144	17535	20.2951	1	0.839453	72.9653
GOTERM_BP_ALL	GO:0006403~RNA localization	2	16.6667	0.0873157	P49793, G3V7Z8	12	145	17535	20.1552	1	0.829851	73.2108
GOTERM_BP_ALL	GO:0051179~localization	7	58.3333	0.0975882	P49793, Q5FWY5, G3V7Z8, D3ZKW6, P52555, Q6IN37, D3ZF11	12	5540	17535	1.84634	1	0.852919	77.2443
GOTERM_BP_ALL	GO:0006810~transport	6	50	0.101997	P49793, Q5FWY5, G3V7Z8, D3ZKW6, P52555, Q6IN37	12	4242	17535	2.06683	1	0.855789	78.7957
GOTERM_BP_ALL	GO:0006457~protein folding	2	16.6667	0.103356	Q5FWY5, P52555	12	173	17535	16.8931	1	0.849834	79.2534
GOTERM_BP_ALL	GO:0006886~intracellular protein transport	3	25	0.106674	P49793, Q5FWY5, P52555	12	901	17535	4.86543	1	0.849697	80.3333
GOTERM_BP_ALL	GO:1902533~positive regulation of intracellular signal transduction	3	25	0.109897	D4A1R8, P52555, D3ZF11	12	917	17535	4.78053	1	0.849341	81.3318
GOTERM_BP_ALL	GO:0051234~establishment of localization	6	50	0.115223	P49793, Q5FWY5, G3V7Z8, D3ZKW6, P52555, Q6IN37	12	4391	17535	1.9967	1	0.854576	82.879
GOTERM_BP_ALL	GO:0016043~cellular component organization	7	58.3333	0.116356	P49793, Q5FWY5, D4A1R8, B0BN99, D4A4L5, Q6IN37, D3ZF11	12	5778	17535	1.77029	1	0.848816	83.1926
GOTERM_BP_ALL	GO:0071840~cellular component organization or biogenesis	7	58.3333	0.132287	P49793, Q5FWY5, D4A1R8, B0BN99, D4A4L5, Q6IN37, D3ZF11	12	5962	17535	1.71566	1	0.877956	87.0701
GOTERM_BP_ALL	GO:0044092~negative regulation of molecular function	3	25	0.139015	Q5FWY5, D4A1R8, D3ZF11	12	1056	17535	4.15128	1	0.884138	88.4425
GOTERM_BP_ALL	GO:0051604~protein maturation	2	16.6667	0.153732	Q5FWY5, D4A4L5	12	264	17535	11.0701	1	0.90337	90.986
GOTERM_BP_ALL	GO:0008104~protein localization	4	33.3333	0.15933	P49793, Q5FWY5, P52555, D3ZF11	12	2255	17535	2.59202	1	0.905968	91.8086
GOTERM_BP_ALL	GO:0010605~negative regulation of macromolecule metabolic process	4	33.3333	0.160574	D3ZKW6, D4A1R8, P52555, D3ZF11	12	2263	17535	2.58285	1	0.901878	91.9816
GOTERM_BP_ALL	GO:0044260~cellular macromolecule metabolic process	8	66.6667	0.163719	P49793, Q5FWY5, G3V7Z8, D4A1R8, P52555, P62275, D3ZF11, Q5U214	12	7789	17535	1.50083	1	0.900792	92.404
GOTERM_BP_ALL	GO:0051336~regulation of hydrolase activity	3	25	0.170491	Q5FWY5, Q6IN37, D3ZF11	12	1198	17535	3.65922	1	0.905126	93.2441
GOTERM_BP_ALL	GO:0043085~positive regulation of catalytic activity	3	25	0.188824	G3V7Z8, P52555, Q6IN37	12	1278	17535	3.43016	1	0.923655	95.105
GOTERM_BP_ALL	GO:0009966~regulation of signal transduction	4	33.3333	0.193767	Q5FWY5, D4A1R8, P52555, D3ZF11	12	2469	17535	2.36736	1	0.924573	95.5179
GOTERM_BP_ALL	GO:0009892~negative regulation of metabolic process	4	33.3333	0.195265	D3ZKW6, D4A1R8, P52555, D3ZF11	12	2478	17535	2.35876	1	0.921628	95.6365
GOTERM_BP_ALL	GO:0009967~positive regulation of signal transduction	3	25	0.205852	D4A1R8, P52555, D3ZF11	12	1351	17535	3.24482	1	0.928646	96.3948
GOTERM_BP_ALL	GO:0060255~regulation of macromolecule metabolic process	6	50	0.211814	Q5FWY5, D3ZKW6, D4A1R8, P52555, D3ZF11, Q5U214	12	5273	17535	1.66272	1	0.930459	96.766
GOTERM_BP_ALL	GO:0070887~cellular response to chemical stimulus	4	33.3333	0.216614	Q5FWY5, G3V7Z8, D4A1R8, D3ZF11	12	2604	17535	2.24462	1	0.93108	97.0386
GOTERM_BP_ALL	GO:0010629~negative regulation of gene expression	3	25	0.22668	D3ZKW6, D4A1R8, P52555	12	1439	17535	3.04639	1	0.936492	97.5423
GOTERM_BP_ALL	GO:0042981~regulation of apoptotic process	3	25	0.227634	P52555, P62275, D3ZF11	12	1443	17535	3.03794	1	0.933603	97.5857
GOTERM_BP_ALL	GO:0006913~nucleocytoplasmic transport	2	16.6667	0.228211	P49793, G3V7Z8	12	408	17535	7.16299	1	0.930363	97.6116
GOTERM_BP_ALL	GO:0051169~nuclear transport	2	16.6667	0.230687	P49793, G3V7Z8	12	413	17535	7.07627	1	0.928892	97.7197
GOTERM_BP_ALL	GO:0043067~regulation of programmed cell death	3	25	0.231691	P52555, P62275, D3ZF11	12	1460	17535	3.00257	1	0.926069	97.7622
GOTERM_BP_ALL	GO:0051346~negative regulation of hydrolase activity	2	16.6667	0.23856	Q5FWY5, D3ZF11	12	429	17535	6.81235	1	0.928752	98.034
GOTERM_BP_ALL	GO:0010647~positive regulation of cell communication	3	25	0.245355	D4A1R8, P52555, D3ZF11	12	1517	17535	2.88975	1	0.931229	98.2723
GOTERM_BP_ALL	GO:0023056~positive regulation of signaling	3	25	0.247038	D4A1R8, P52555, D3ZF11	12	1524	17535	2.87648	1	0.929225	98.327
GOTERM_BP_ALL	GO:0010646~regulation of cell communication	4	33.3333	0.250871	Q5FWY5, D4A1R8, P52555, D3ZF11	12	2799	17535	2.08825	1	0.929127	98.4457
GOTERM_BP_ALL	GO:0023051~regulation of signaling	4	33.3333	0.254996	Q5FWY5, D4A1R8, P52555, D3ZF11	12	2822	17535	2.07123	1	0.929298	98.5646
GOTERM_BP_ALL	GO:0019222~regulation of metabolic process	6	50	0.260076	Q5FWY5, D3ZKW6, D4A1R8, P52555, D3ZF11, Q5U214	12	5639	17535	1.5548	1	0.930283	98.6994
GOTERM_BP_ALL	GO:0044093~positive regulation of molecular function	3	25	0.261511	G3V7Z8, P52555, Q6IN37	12	1584	17535	2.76752	1	0.928228	98.7353
GOTERM_BP_ALL	GO:0010941~regulation of cell death	3	25	0.262962	P52555, P62275, D3ZF11	12	1590	17535	2.75708	1	0.926201	98.7707
GOTERM_BP_ALL	GO:0015031~protein transport	3	25	0.265866	P49793, Q5FWY5, P52555	12	1602	17535	2.73642	1	0.925439	98.8387
GOTERM_BP_ALL	GO:0065007~biological regulation	10	83.3333	0.268867	Q5FWY5, G3V7Z8, D3ZKW6, D4A1R8, B0BN99, P52555, P62275, Q6IN37, D3ZF11, Q5U214	12	11962	17535	1.22158	1	0.924786	98.9053
GOTERM_BP_ALL	GO:0051051~negative regulation of transport	2	16.6667	0.276372	D3ZKW6, P52555	12	508	17535	5.75295	1	0.92789	99.0566
GOTERM_BP_ALL	GO:0006915~apoptotic process	3	25	0.281139	P52555, P62275, D3ZF11	12	1665	17535	2.63288	1	0.928688	99.1423
GOTERM_BP_ALL	GO:0051347~positive regulation of transferase activity	2	16.6667	0.282428	G3V7Z8, P52555	12	521	17535	5.6094	1	0.926728	99.1642
GOTERM_BP_ALL	GO:0034641~cellular nitrogen compound metabolic process	6	50	0.291668	P49793, Q5FWY5, D4A1R8, P62275, Q6IN37, Q5U214	12	5864	17535	1.49514	1	0.931014	99.3067
GOTERM_BP_ALL	GO:0072594~establishment of protein localization to organelle	2	16.6667	0.292572	P49793, Q5FWY5	12	543	17535	5.38214	1	0.928859	99.3193
GOTERM_BP_ALL	GO:0012501~programmed cell death	3	25	0.304466	P52555, P62275, D3ZF11	12	1761	17535	2.48935	1	0.934859	99.4669
GOTERM_BP_ALL	GO:0045184~establishment of protein localization	3	25	0.306654	P49793, Q5FWY5, P52555	12	1770	17535	2.47669	1	0.933754	99.4906
GOTERM_BP_ALL	GO:0006605~protein targeting	2	16.6667	0.320461	P49793, Q5FWY5	12	605	17535	4.83058	1	0.940511	99.6188
GOTERM_BP_ALL	GO:0048519~negative regulation of biological process	5	41.6667	0.321291	D3ZKW6, D4A1R8, B0BN99, P52555, D3ZF11	12	4601	17535	1.58797	1	0.938607	99.6255
GOTERM_BP_ALL	GO:0044765~single-organism transport	4	33.3333	0.324615	P49793, D3ZKW6, P52555, Q6IN37	12	3200	17535	1.82656	1	0.938332	99.6511
GOTERM_BP_ALL	GO:0048584~positive regulation of response to stimulus	3	25	0.325119	D4A1R8, P52555, D3ZF11	12	1846	17535	2.37473	1	0.936234	99.6548
GOTERM_BP_ALL	GO:0006807~nitrogen compound metabolic process	6	50	0.338793	P49793, Q5FWY5, D4A1R8, P62275, Q6IN37, Q5U214	12	6185	17535	1.41754	1	0.94251	99.743
GOTERM_BP_ALL	GO:0008219~cell death	3	25	0.33894	P52555, P62275, D3ZF11	12	1903	17535	2.3036	1	0.940339	99.7439
GOTERM_BP_ALL	GO:0048583~regulation of response to stimulus	4	33.3333	0.342488	Q5FWY5, D4A1R8, P52555, D3ZF11	12	3295	17535	1.7739	1	0.940253	99.763
GOTERM_BP_ALL	GO:0071705~nitrogen compound transport	2	16.6667	0.355391	P49793, G3V7Z8	12	686	17535	4.2602	1	0.945633	99.8219
GOTERM_BP_ALL	GO:1902578~single-organism localization	4	33.3333	0.360438	P49793, D3ZKW6, P52555, Q6IN37	12	3390	17535	1.72419	1	0.946369	99.841
GOTERM_BP_ALL	GO:0000165~MAPK cascade	2	16.6667	0.367494	G3V7Z8, P52555	12	715	17535	4.08741	1	0.948171	99.8645
GOTERM_BP_ALL	GO:0023014~signal transduction by protein phosphorylation	2	16.6667	0.382232	G3V7Z8, P52555	12	751	17535	3.89148	1	0.953706	99.9035
GOTERM_BP_ALL	GO:0043086~negative regulation of catalytic activity	2	16.6667	0.394273	Q5FWY5, D3ZF11	12	781	17535	3.742	1	0.957505	99.9274
GOTERM_BP_ALL	GO:0071310~cellular response to organic substance	3	25	0.396548	G3V7Z8, D4A1R8, D3ZF11	12	2143	17535	2.04561	1	0.956837	99.9312
GOTERM_BP_ALL	GO:0051338~regulation of transferase activity	2	16.6667	0.412711	G3V7Z8, P52555	12	828	17535	3.52959	1	0.962043	99.9535
GOTERM_BP_ALL	GO:0050789~regulation of biological process	9	75	0.418606	Q5FWY5, G3V7Z8, D3ZKW6, D4A1R8, B0BN99, P52555, P62275, D3ZF11, Q5U214	12	11354	17535	1.15829	1	0.962864	99.9598
GOTERM_BP_ALL	GO:0010468~regulation of gene expression	4	33.3333	0.424975	D3ZKW6, D4A1R8, P52555, Q5U214	12	3731	17535	1.5666	1	0.963849	99.9657
GOTERM_BP_ALL	GO:0080090~regulation of primary metabolic process	5	41.6667	0.432196	Q5FWY5, D4A1R8, P52555, D3ZF11, Q5U214	12	5271	17535	1.38612	1	0.965123	99.9714
GOTERM_BP_ALL	GO:0031323~regulation of cellular metabolic process	5	41.6667	0.442073	Q5FWY5, D4A1R8, P52555, D3ZF11, Q5U214	12	5330	17535	1.37078	1	0.967279	99.9778
GOTERM_BP_ALL	GO:0044249~cellular biosynthetic process	5	41.6667	0.455287	P49793, Q5FWY5, D4A1R8, P62275, D4A4L5	12	5409	17535	1.35076	1	0.97038	99.9843
GOTERM_BP_ALL	GO:0009058~biosynthetic process	5	41.6667	0.484293	P49793, Q5FWY5, D4A1R8, P62275, D4A4L5	12	5583	17535	1.30866	1	0.977465	99.9929
GOTERM_BP_ALL	GO:0051276~chromosome organization	2	16.6667	0.487311	P49793, B0BN99	12	1033	17535	2.82914	1	0.977253	99.9934
GOTERM_BP_ALL	GO:1901701~cellular response to oxygen-containing compound	2	16.6667	0.505803	G3V7Z8, D3ZF11	12	1088	17535	2.68612	1	0.980687	99.9961
GOTERM_BP_ALL	GO:0043603~cellular amide metabolic process	2	16.6667	0.513355	P62275, Q6IN37	12	1111	17535	2.63051	1	0.98148	99.9969
GOTERM_BP_ALL	GO:0048523~negative regulation of cellular process	4	33.3333	0.529418	D4A1R8, B0BN99, P52555, D3ZF11	12	4297	17535	1.36025	1	0.983908	99.9981
GOTERM_BP_ALL	GO:0090304~nucleic acid metabolic process	4	33.3333	0.549999	P49793, Q5FWY5, D4A1R8, Q5U214	12	4413	17535	1.3245	1	0.986798	99.999
GOTERM_BP_ALL	GO:0009059~macromolecule biosynthetic process	4	33.3333	0.578629	P49793, Q5FWY5, D4A1R8, P62275	12	4578	17535	1.27676	1	0.990282	99.9996
GOTERM_BP_ALL	GO:0044699~single-organism process	10	83.3333	0.583707	P49793, Q5FWY5, G3V7Z8, D3ZKW6, D4A1R8, B0BN99, P52555, P62275, Q6IN37, D3ZF11	12	13850	17535	1.05505	1	0.990432	99.9997
GOTERM_BP_ALL	GO:0007165~signal transduction	5	41.6667	0.587359	Q5FWY5, G3V7Z8, D4A1R8, P52555, D3ZF11	12	6219	17535	1.17483	1	0.990411	99.9997
GOTERM_BP_ALL	GO:0010033~response to organic substance	3	25	0.598084	G3V7Z8, D4A1R8, D3ZF11	12	3067	17535	1.42933	1	0.991227	99.9998
GOTERM_BP_ALL	GO:0050794~regulation of cellular process	8	66.6667	0.598768	Q5FWY5, G3V7Z8, D4A1R8, B0BN99, P52555, P62275, D3ZF11, Q5U214	12	10942	17535	1.06836	1	0.990873	99.9998
GOTERM_BP_ALL	GO:0044267~cellular protein metabolic process	4	33.3333	0.609065	G3V7Z8, P52555, P62275, D3ZF11	12	4759	17535	1.2282	1	0.991616	99.9999
GOTERM_BP_ALL	GO:0048522~positive regulation of cellular process	4	33.3333	0.61088	D4A1R8, P52555, P62275, D3ZF11	12	4770	17535	1.22537	1	0.991409	99.9999
GOTERM_BP_ALL	GO:0051252~regulation of RNA metabolic process	3	25	0.620255	Q5FWY5, D4A1R8, Q5U214	12	3183	17535	1.37724	1	0.992027	99.9999
GOTERM_BP_ALL	GO:0044700~single organism signaling	5	41.6667	0.645017	Q5FWY5, G3V7Z8, D4A1R8, P52555, D3ZF11	12	6598	17535	1.10734	1	0.994009	100
GOTERM_BP_ALL	GO:0006139~nucleobase-containing compound metabolic process	4	33.3333	0.646595	P49793, Q5FWY5, D4A1R8, Q5U214	12	4992	17535	1.17087	1	0.99384	100
GOTERM_BP_ALL	GO:0023052~signaling	5	41.6667	0.649278	Q5FWY5, G3V7Z8, D4A1R8, P52555, D3ZF11	12	6627	17535	1.1025	1	0.993765	100
GOTERM_BP_ALL	GO:0007154~cell communication	5	41.6667	0.659754	Q5FWY5, G3V7Z8, D4A1R8, P52555, D3ZF11	12	6699	17535	1.09065	1	0.994343	100
GOTERM_BP_ALL	GO:0046483~heterocycle metabolic process	4	33.3333	0.664078	P49793, Q5FWY5, D4A1R8, Q5U214	12	5105	17535	1.14496	1	0.99441	100
GOTERM_BP_ALL	GO:0006508~proteolysis	2	16.6667	0.665463	D4A1R8, D3ZF11	12	1661	17535	1.75948	1	0.994246	100
GOTERM_BP_ALL	GO:0006725~cellular aromatic compound metabolic process	4	33.3333	0.673013	P49793, Q5FWY5, D4A1R8, Q5U214	12	5164	17535	1.13187	1	0.994574	100
GOTERM_BP_ALL	GO:0045595~regulation of cell differentiation	2	16.6667	0.679117	D4A1R8, B0BN99	12	1721	17535	1.69814	1	0.994783	100
GOTERM_BP_ALL	GO:0006996~organelle organization	3	25	0.680481	P49793, Q5FWY5, B0BN99	12	3522	17535	1.24468	1	0.994633	100
GOTERM_BP_ALL	GO:0048518~positive regulation of biological process	4	33.3333	0.682255	D4A1R8, P52555, P62275, D3ZF11	12	5226	17535	1.11845	1	0.994515	100
GOTERM_BP_ALL	GO:0019219~regulation of nucleobase-containing compound metabolic process	3	25	0.682987	Q5FWY5, D4A1R8, Q5U214	12	3537	17535	1.2394	1	0.994313	100
GOTERM_BP_ALL	GO:0006468~protein phosphorylation	2	16.6667	0.686845	G3V7Z8, P52555	12	1756	17535	1.66429	1	0.994364	100
GOTERM_BP_ALL	GO:0042221~response to chemical	4	33.3333	0.695401	Q5FWY5, G3V7Z8, D4A1R8, D3ZF11	12	5316	17535	1.09951	1	0.994782	100
GOTERM_BP_ALL	GO:1901360~organic cyclic compound metabolic process	4	33.3333	0.697561	P49793, Q5FWY5, D4A1R8, Q5U214	12	5331	17535	1.09642	1	0.994705	100
GOTERM_BP_ALL	GO:0044710~single-organism metabolic process	3	25	0.705883	G3V7Z8, P52555, Q6IN37	12	3678	17535	1.19188	1	0.995093	100
GOTERM_BP_ALL	GO:2000026~regulation of multicellular organismal development	2	16.6667	0.708413	D4A1R8, B0BN99	12	1858	17535	1.57293	1	0.995053	100
GOTERM_BP_ALL	GO:0051049~regulation of transport	2	16.6667	0.708822	D3ZKW6, P52555	12	1860	17535	1.57124	1	0.994856	100
GOTERM_BP_ALL	GO:1901700~response to oxygen-containing compound	2	16.6667	0.711266	G3V7Z8, D3ZF11	12	1872	17535	1.56116	1	0.994811	100
GOTERM_BP_ALL	GO:1901576~organic substance biosynthetic process	4	33.3333	0.719478	P49793, Q5FWY5, D4A1R8, P62275	12	5487	17535	1.06525	1	0.995198	100
GOTERM_BP_ALL	GO:0051171~regulation of nitrogen compound metabolic process	3	25	0.726391	Q5FWY5, D4A1R8, Q5U214	12	3811	17535	1.15029	1	0.995476	100
GOTERM_BP_ALL	GO:0016070~RNA metabolic process	3	25	0.745427	Q5FWY5, D4A1R8, Q5U214	12	3941	17535	1.11234	1	0.99649	100
GOTERM_BP_ALL	GO:0051704~multi-organism process	2	16.6667	0.754639	G3V7Z8, D3ZF11	12	2102	17535	1.39034	1	0.99684	100
GOTERM_BP_ALL	GO:0009987~cellular process	11	91.6667	0.756568	P49793, Q5FWY5, G3V7Z8, D4A1R8, B0BN99, P52555, P62275, D4A4L5, Q6IN37, D3ZF11, Q5U214	12	16026	17535	1.00298	1	0.996794	100
GOTERM_BP_ALL	GO:1901564~organonitrogen compound metabolic process	2	16.6667	0.757424	P62275, Q6IN37	12	2118	17535	1.37984	1	0.996691	100
GOTERM_BP_ALL	GO:0016310~phosphorylation	2	16.6667	0.758116	G3V7Z8, P52555	12	2122	17535	1.37724	1	0.996577	100
GOTERM_BP_ALL	GO:0051716~cellular response to stimulus	5	41.6667	0.778673	Q5FWY5, G3V7Z8, D4A1R8, P52555, D3ZF11	12	7614	17535	0.959581	1	0.997484	100
GOTERM_BP_ALL	GO:0050793~regulation of developmental process	2	16.6667	0.782166	D4A1R8, B0BN99	12	2268	17535	1.28858	1	0.997523	100
GOTERM_BP_ALL	GO:0032268~regulation of cellular protein metabolic process	2	16.6667	0.7947	P52555, D3ZF11	12	2350	17535	1.24362	1	0.997942	100
GOTERM_BP_ALL	GO:0044271~cellular nitrogen compound biosynthetic process	3	25	0.80734	Q5FWY5, D4A1R8, P62275	12	4421	17535	0.991574	1	0.998313	100
GOTERM_BP_ALL	GO:0022607~cellular component assembly	2	16.6667	0.80993	P49793, D4A4L5	12	2456	17535	1.18994	1	0.998318	100
GOTERM_BP_ALL	GO:0034645~cellular macromolecule biosynthetic process	3	25	0.811131	P49793, D4A1R8, P62275	12	4454	17535	0.984228	1	0.998277	100
GOTERM_BP_ALL	GO:0051246~regulation of protein metabolic process	2	16.6667	0.817822	P52555, D3ZF11	12	2514	17535	1.16249	1	0.998424	100
GOTERM_BP_ALL	GO:0032879~regulation of localization	2	16.6667	0.824126	D3ZKW6, P52555	12	2562	17535	1.14071	1	0.998551	100
GOTERM_BP_ALL	GO:0044763~single-organism cellular process	8	66.6667	0.827034	Q5FWY5, G3V7Z8, D4A1R8, B0BN99, P52555, P62275, Q6IN37, D3ZF11	12	12585	17535	0.928884	1	0.998571	100
GOTERM_BP_ALL	GO:0044085~cellular component biogenesis	2	16.6667	0.841751	P49793, D4A4L5	12	2705	17535	1.08041	1	0.998921	100
GOTERM_BP_ALL	GO:0051239~regulation of multicellular organismal process	2	16.6667	0.847638	D4A1R8, B0BN99	12	2756	17535	1.06041	1	0.999014	100
GOTERM_BP_ALL	GO:0006796~phosphate-containing compound metabolic process	2	16.6667	0.866355	G3V7Z8, P52555	12	2931	17535	0.9971	1	0.999358	100
GOTERM_BP_ALL	GO:0006793~phosphorus metabolic process	2	16.6667	0.866556	G3V7Z8, P52555	12	2933	17535	0.99642	1	0.999326	100
GOTERM_BP_ALL	GO:1903506~regulation of nucleic acid-templated transcription	2	16.6667	0.877397	Q5FWY5, D4A1R8	12	3045	17535	0.95977	1	0.999477	100
GOTERM_BP_ALL	GO:2001141~regulation of RNA biosynthetic process	2	16.6667	0.878139	Q5FWY5, D4A1R8	12	3053	17535	0.957255	1	0.99946	100
GOTERM_BP_ALL	GO:0032774~RNA biosynthetic process	2	16.6667	0.888716	Q5FWY5, D4A1R8	12	3172	17535	0.921343	1	0.999587	100
GOTERM_BP_ALL	GO:0065008~regulation of biological quality	2	16.6667	0.908554	Q6IN37, D3ZF11	12	3426	17535	0.853036	1	0.999782	100
GOTERM_BP_ALL	GO:0036211~protein modification process	2	16.6667	0.91288	G3V7Z8, P52555	12	3488	17535	0.837873	1	0.999805	100
GOTERM_BP_ALL	GO:0006464~cellular protein modification process	2	16.6667	0.91288	G3V7Z8, P52555	12	3488	17535	0.837873	1	0.999805	100
GOTERM_BP_ALL	GO:0050896~response to stimulus	5	41.6667	0.91427	Q5FWY5, G3V7Z8, D4A1R8, P52555, D3ZF11	12	9179	17535	0.795975	1	0.999804	100
GOTERM_BP_ALL	GO:0010556~regulation of macromolecule biosynthetic process	2	16.6667	0.915638	Q5FWY5, D4A1R8	12	3529	17535	0.828138	1	0.999804	100
GOTERM_BP_ALL	GO:0034654~nucleobase-containing compound biosynthetic process	2	16.6667	0.918701	Q5FWY5, D4A1R8	12	3576	17535	0.817254	1	0.999817	100
GOTERM_BP_ALL	GO:0018130~heterocycle biosynthetic process	2	16.6667	0.922096	Q5FWY5, D4A1R8	12	3630	17535	0.805096	1	0.999832	100
GOTERM_BP_ALL	GO:0019438~aromatic compound biosynthetic process	2	16.6667	0.922954	Q5FWY5, D4A1R8	12	3644	17535	0.802003	1	0.999828	100
GOTERM_BP_ALL	GO:0043412~macromolecule modification	2	16.6667	0.924646	G3V7Z8, P52555	12	3672	17535	0.795888	1	0.999831	100
GOTERM_BP_ALL	GO:0031326~regulation of cellular biosynthetic process	2	16.6667	0.926655	Q5FWY5, D4A1R8	12	3706	17535	0.788586	1	0.999837	100
GOTERM_BP_ALL	GO:0044707~single-multicellular organism process	3	25	0.928226	D4A1R8, B0BN99, Q6IN37	12	5907	17535	0.742128	1	0.999839	100
GOTERM_BP_ALL	GO:1901362~organic cyclic compound biosynthetic process	2	16.6667	0.929013	Q5FWY5, D4A1R8	12	3747	17535	0.779957	1	0.999836	100
GOTERM_BP_ALL	GO:0009889~regulation of biosynthetic process	2	16.6667	0.930361	Q5FWY5, D4A1R8	12	3771	17535	0.774993	1	0.999837	100
GOTERM_BP_ALL	GO:0030154~cell differentiation	2	16.6667	0.932502	D4A1R8, B0BN99	12	3810	17535	0.76706	1	0.999844	100
GOTERM_BP_ALL	GO:0048869~cellular developmental process	2	16.6667	0.947977	D4A1R8, B0BN99	12	4131	17535	0.707456	1	0.999929	100
GOTERM_BP_ALL	GO:0048731~system development	2	16.6667	0.964545	D4A1R8, B0BN99	12	4590	17535	0.63671	1	0.999978	100
GOTERM_BP_ALL	GO:0007275~multicellular organism development	2	16.6667	0.975359	D4A1R8, B0BN99	12	5011	17535	0.583217	1	0.999993	100
GOTERM_BP_ALL	GO:0048856~anatomical structure development	2	16.6667	0.985105	D4A1R8, B0BN99	12	5571	17535	0.524592	1	0.999998	100
GOTERM_BP_ALL	GO:0044767~single-organism developmental process	2	16.6667	0.986101	D4A1R8, B0BN99	12	5646	17535	0.517623	1	0.999999	100
GOTERM_BP_ALL	GO:0032501~multicellular organismal process	3	25	0.986263	D4A1R8, B0BN99, Q6IN37	12	7904	17535	0.554624	1	0.999999	100
GOTERM_BP_ALL	GO:0032502~developmental process	2	16.6667	0.987346	D4A1R8, B0BN99	12	5747	17535	0.508526	1	0.999999	100
GOTERM_BP_ALL	GO:0034398~telomere tethering at nuclear periphery	1	8.33333	1	P49793	12	8	17535	182.656	1	1	100
GOTERM_BP_ALL	GO:0071222~cellular response to lipopolysaccharide	1	8.33333	1	G3V7Z8	12	192	17535	7.61068	1	1	100
GOTERM_BP_ALL	GO:0043392~negative regulation of DNA binding	1	8.33333	1	D4A1R8	12	48	17535	30.4427	1	1	100
GOTERM_BP_ALL	GO:0002376~immune system process	1	8.33333	1	B0BN99	12	2198	17535	0.664809	1	1	100
GOTERM_BP_ALL	GO:2001242~regulation of intrinsic apoptotic signaling pathway	1	8.33333	1	P52555	12	155	17535	9.42742	1	1	100
GOTERM_BP_ALL	GO:0051960~regulation of nervous system development	1	8.33333	1	D4A1R8	12	933	17535	1.56618	1	1	100
GOTERM_BP_ALL	GO:0006396~RNA processing	1	8.33333	1	Q5U214	12	719	17535	2.03234	1	1	100
GOTERM_BP_ALL	GO:0050877~neurological system process	1	8.33333	1	Q6IN37	12	2317	17535	0.630665	1	1	100
GOTERM_BP_ALL	GO:0046649~lymphocyte activation	1	8.33333	1	B0BN99	12	632	17535	2.3121	1	1	100
GOTERM_BP_ALL	GO:0044723~single-organism carbohydrate metabolic process	1	8.33333	1	Q6IN37	12	594	17535	2.46002	1	1	100
GOTERM_BP_ALL	GO:0051235~maintenance of location	1	8.33333	1	Q6IN37	12	293	17535	4.9872	1	1	100
GOTERM_BP_ALL	GO:0006950~response to stress	1	8.33333	1	P52555	12	3470	17535	0.42111	1	1	100
GOTERM_BP_ALL	GO:0044255~cellular lipid metabolic process	1	8.33333	1	Q6IN37	12	896	17535	1.63086	1	1	100
GOTERM_BP_ALL	GO:0071417~cellular response to organonitrogen compound	1	8.33333	1	D3ZF11	12	569	17535	2.5681	1	1	100
GOTERM_BP_ALL	GO:0031440~regulation of mRNA 3'-end processing	1	8.33333	1	Q5U214	12	19	17535	76.9079	1	1	100
GOTERM_BP_ALL	GO:0010035~response to inorganic substance	1	8.33333	1	D4A1R8	12	677	17535	2.15842	1	1	100
GOTERM_BP_ALL	GO:0032496~response to lipopolysaccharide	1	8.33333	1	G3V7Z8	12	413	17535	3.53814	1	1	100
GOTERM_BP_ALL	GO:0002237~response to molecule of bacterial origin	1	8.33333	1	G3V7Z8	12	429	17535	3.40618	1	1	100
GOTERM_BP_ALL	GO:0034397~telomere localization	1	8.33333	1	P49793	12	16	17535	91.3281	1	1	100
GOTERM_BP_ALL	GO:0046325~negative regulation of glucose import	1	8.33333	1	D3ZKW6	12	18	17535	81.1806	1	1	100
GOTERM_BP_ALL	GO:0043066~negative regulation of apoptotic process	1	8.33333	1	D3ZF11	12	879	17535	1.6624	1	1	100
GOTERM_BP_ALL	GO:0042325~regulation of phosphorylation	1	8.33333	1	P52555	12	1422	17535	1.0276	1	1	100
GOTERM_BP_ALL	GO:0070271~protein complex biogenesis	1	8.33333	1	P49793	12	1269	17535	1.1515	1	1	100
GOTERM_BP_ALL	GO:0045664~regulation of neuron differentiation	1	8.33333	1	D4A1R8	12	692	17535	2.11163	1	1	100
GOTERM_BP_ALL	GO:0071902~positive regulation of protein serine/threonine kinase activity	1	8.33333	1	P52555	12	267	17535	5.47285	1	1	100
GOTERM_BP_ALL	GO:0045321~leukocyte activation	1	8.33333	1	B0BN99	12	750	17535	1.94833	1	1	100
GOTERM_BP_ALL	GO:0048699~generation of neurons	1	8.33333	1	D4A1R8	12	1549	17535	0.943351	1	1	100
GOTERM_BP_ALL	GO:1901565~organonitrogen compound catabolic process	1	8.33333	1	Q6IN37	12	272	17535	5.37224	1	1	100
GOTERM_BP_ALL	GO:0044248~cellular catabolic process	1	8.33333	1	Q6IN37	12	1392	17535	1.04975	1	1	100
GOTERM_BP_ALL	GO:0010876~lipid localization	1	8.33333	1	Q6IN37	12	325	17535	4.49615	1	1	100
GOTERM_BP_ALL	GO:0043549~regulation of kinase activity	1	8.33333	1	P52555	12	732	17535	1.99624	1	1	100
GOTERM_BP_ALL	GO:0016071~mRNA metabolic process	1	8.33333	1	Q5U214	12	468	17535	3.12233	1	1	100
GOTERM_BP_ALL	GO:0045596~negative regulation of cell differentiation	1	8.33333	1	B0BN99	12	703	17535	2.07859	1	1	100
GOTERM_BP_ALL	GO:0046323~glucose import	1	8.33333	1	D3ZKW6	12	83	17535	17.6054	1	1	100
GOTERM_BP_ALL	GO:0050890~cognition	1	8.33333	1	Q6IN37	12	310	17535	4.71371	1	1	100
GOTERM_BP_ALL	GO:1901575~organic substance catabolic process	1	8.33333	1	Q6IN37	12	1624	17535	0.899784	1	1	100
GOTERM_BP_ALL	GO:1902582~single-organism intracellular transport	1	8.33333	1	P49793	12	581	17535	2.51506	1	1	100
GOTERM_BP_ALL	GO:0006260~DNA replication	1	8.33333	1	P49793	12	243	17535	6.01337	1	1	100
GOTERM_BP_ALL	GO:0050866~negative regulation of cell activation	1	8.33333	1	B0BN99	12	171	17535	8.54532	1	1	100
GOTERM_BP_ALL	GO:0080135~regulation of cellular response to stress	1	8.33333	1	P52555	12	550	17535	2.65682	1	1	100
GOTERM_BP_ALL	GO:0032269~negative regulation of cellular protein metabolic process	1	8.33333	1	D3ZF11	12	984	17535	1.48501	1	1	100
GOTERM_BP_ALL	GO:0000187~activation of MAPK activity	1	8.33333	1	P52555	12	105	17535	13.9167	1	1	100
GOTERM_BP_ALL	GO:0032989~cellular component morphogenesis	1	8.33333	1	D4A1R8	12	1392	17535	1.04975	1	1	100
GOTERM_BP_ALL	GO:0000059~protein import into nucleus, docking	1	8.33333	1	P49793	12	8	17535	182.656	1	1	100
GOTERM_BP_ALL	GO:0071277~cellular response to calcium ion	1	8.33333	1	D4A1R8	12	55	17535	26.5682	1	1	100
GOTERM_BP_ALL	GO:0051248~negative regulation of protein metabolic process	1	8.33333	1	D3ZF11	12	1043	17535	1.40101	1	1	100
GOTERM_BP_ALL	GO:0051962~positive regulation of nervous system development	1	8.33333	1	D4A1R8	12	570	17535	2.5636	1	1	100
GOTERM_BP_ALL	GO:0042113~B cell activation	1	8.33333	1	B0BN99	12	242	17535	6.03822	1	1	100
GOTERM_BP_ALL	GO:0044724~single-organism carbohydrate catabolic process	1	8.33333	1	Q6IN37	12	111	17535	13.1644	1	1	100
GOTERM_BP_ALL	GO:0016049~cell growth	1	8.33333	1	D4A1R8	12	465	17535	3.14247	1	1	100
GOTERM_BP_ALL	GO:0050864~regulation of B cell activation	1	8.33333	1	B0BN99	12	133	17535	10.9868	1	1	100
GOTERM_BP_ALL	GO:0071396~cellular response to lipid	1	8.33333	1	G3V7Z8	12	614	17535	2.37989	1	1	100
GOTERM_BP_ALL	GO:0051093~negative regulation of developmental process	1	8.33333	1	B0BN99	12	820	17535	1.78201	1	1	100
GOTERM_BP_ALL	GO:0016032~viral process	1	8.33333	1	D3ZF11	12	537	17535	2.72114	1	1	100
GOTERM_BP_ALL	GO:0051345~positive regulation of hydrolase activity	1	8.33333	1	Q6IN37	12	743	17535	1.96669	1	1	100
GOTERM_BP_ALL	GO:0007005~mitochondrion organization	1	8.33333	1	Q5FWY5	12	645	17535	2.2655	1	1	100
GOTERM_BP_ALL	GO:0006397~mRNA processing	1	8.33333	1	Q5U214	12	357	17535	4.09314	1	1	100
GOTERM_BP_ALL	GO:0000973~posttranscriptional tethering of RNA polymerase II gene DNA at nuclear periphery	1	8.33333	1	P49793	12	3	17535	487.083	1	1	100
GOTERM_BP_ALL	GO:0009607~response to biotic stimulus	1	8.33333	1	G3V7Z8	12	1018	17535	1.43541	1	1	100
GOTERM_BP_ALL	GO:0051344~negative regulation of cyclic-nucleotide phosphodiesterase activity	1	8.33333	1	Q5FWY5	12	3	17535	487.083	1	1	100
GOTERM_BP_ALL	GO:0008645~hexose transport	1	8.33333	1	D3ZKW6	12	134	17535	10.9049	1	1	100
GOTERM_BP_ALL	GO:0006606~protein import into nucleus	1	8.33333	1	P49793	12	281	17535	5.20018	1	1	100
GOTERM_BP_ALL	GO:0032147~activation of protein kinase activity	1	8.33333	1	P52555	12	247	17535	5.91599	1	1	100
GOTERM_BP_ALL	GO:0008643~carbohydrate transport	1	8.33333	1	D3ZKW6	12	163	17535	8.96472	1	1	100
GOTERM_BP_ALL	GO:0009056~catabolic process	1	8.33333	1	Q6IN37	12	1708	17535	0.855533	1	1	100
GOTERM_BP_ALL	GO:0043069~negative regulation of programmed cell death	1	8.33333	1	D3ZF11	12	893	17535	1.63634	1	1	100
GOTERM_BP_ALL	GO:0052547~regulation of peptidase activity	1	8.33333	1	D3ZF11	12	436	17535	3.35149	1	1	100
GOTERM_BP_ALL	GO:2001233~regulation of apoptotic signaling pathway	1	8.33333	1	P52555	12	387	17535	3.77584	1	1	100
GOTERM_BP_ALL	GO:0050885~neuromuscular process controlling balance	1	8.33333	1	Q6IN37	12	66	17535	22.1402	1	1	100
GOTERM_BP_ALL	GO:0043207~response to external biotic stimulus	1	8.33333	1	G3V7Z8	12	966	17535	1.51268	1	1	100
GOTERM_BP_ALL	GO:0048534~hematopoietic or lymphoid organ development	1	8.33333	1	B0BN99	12	871	17535	1.67767	1	1	100
GOTERM_BP_ALL	GO:0042327~positive regulation of phosphorylation	1	8.33333	1	P52555	12	937	17535	1.5595	1	1	100
GOTERM_BP_ALL	GO:0006412~translation	1	8.33333	1	P62275	12	804	17535	1.81748	1	1	100
GOTERM_BP_ALL	GO:0044744~protein targeting to nucleus	1	8.33333	1	P49793	12	281	17535	5.20018	1	1	100
GOTERM_BP_ALL	GO:0010942~positive regulation of cell death	1	8.33333	1	P62275	12	650	17535	2.24808	1	1	100
GOTERM_BP_ALL	GO:0051046~regulation of secretion	1	8.33333	1	P52555	12	761	17535	1.92017	1	1	100
GOTERM_BP_ALL	GO:0002694~regulation of leukocyte activation	1	8.33333	1	B0BN99	12	457	17535	3.19748	1	1	100
GOTERM_BP_ALL	GO:0030183~B cell differentiation	1	8.33333	1	B0BN99	12	108	17535	13.5301	1	1	100
GOTERM_BP_ALL	GO:0032008~positive regulation of TOR signaling	1	8.33333	1	D3ZF11	12	34	17535	42.9779	1	1	100
GOTERM_BP_ALL	GO:0043410~positive regulation of MAPK cascade	1	8.33333	1	P52555	12	485	17535	3.01289	1	1	100
GOTERM_BP_ALL	GO:0071241~cellular response to inorganic substance	1	8.33333	1	D4A1R8	12	207	17535	7.05918	1	1	100
GOTERM_BP_ALL	GO:0031163~metallo-sulfur cluster assembly	1	8.33333	1	D4A4L5	12	19	17535	76.9079	1	1	100
GOTERM_BP_ALL	GO:0043623~cellular protein complex assembly	1	8.33333	1	P49793	12	504	17535	2.89931	1	1	100
GOTERM_BP_ALL	GO:0080134~regulation of response to stress	1	8.33333	1	P52555	12	1191	17535	1.22691	1	1	100
GOTERM_BP_ALL	GO:0061025~membrane fusion	1	8.33333	1	Q6IN37	12	175	17535	8.35	1	1	100
GOTERM_BP_ALL	GO:0043933~macromolecular complex subunit organization	1	8.33333	1	P49793	12	2213	17535	0.660303	1	1	100
GOTERM_BP_ALL	GO:0006518~peptide metabolic process	1	8.33333	1	P62275	12	956	17535	1.5285	1	1	100
GOTERM_BP_ALL	GO:0010829~negative regulation of glucose transport	1	8.33333	1	D3ZKW6	12	22	17535	66.4205	1	1	100
GOTERM_BP_ALL	GO:0046903~secretion	1	8.33333	1	P52555	12	1098	17535	1.33083	1	1	100
GOTERM_BP_ALL	GO:0061462~protein localization to lysosome	1	8.33333	1	D3ZF11	12	17	17535	85.9559	1	1	100
GOTERM_BP_ALL	GO:0034622~cellular macromolecular complex assembly	1	8.33333	1	P49793	12	906	17535	1.61286	1	1	100
GOTERM_BP_ALL	GO:0040007~growth	1	8.33333	1	D4A1R8	12	1033	17535	1.41457	1	1	100
GOTERM_BP_ALL	GO:0043281~regulation of cysteine-type endopeptidase activity involved in apoptotic process	1	8.33333	1	D3ZF11	12	209	17535	6.99163	1	1	100
GOTERM_BP_ALL	GO:0016052~carbohydrate catabolic process	1	8.33333	1	Q6IN37	12	129	17535	11.3275	1	1	100
GOTERM_BP_ALL	GO:0071427~mRNA-containing ribonucleoprotein complex export from nucleus	1	8.33333	1	G3V7Z8	12	48	17535	30.4427	1	1	100
GOTERM_BP_ALL	GO:0001934~positive regulation of protein phosphorylation	1	8.33333	1	P52555	12	894	17535	1.63451	1	1	100
GOTERM_BP_ALL	GO:0010628~positive regulation of gene expression	1	8.33333	1	P52555	12	1691	17535	0.864134	1	1	100
GOTERM_BP_ALL	GO:0045859~regulation of protein kinase activity	1	8.33333	1	P52555	12	671	17535	2.17772	1	1	100
GOTERM_BP_ALL	GO:0050767~regulation of neurogenesis	1	8.33333	1	D4A1R8	12	836	17535	1.74791	1	1	100
GOTERM_BP_ALL	GO:0071356~cellular response to tumor necrosis factor	1	8.33333	1	D4A1R8	12	186	17535	7.85618	1	1	100
GOTERM_BP_ALL	GO:0003008~system process	1	8.33333	1	Q6IN37	12	2955	17535	0.494501	1	1	100
GOTERM_BP_ALL	GO:0044708~single-organism behavior	1	8.33333	1	Q6IN37	12	494	17535	2.958	1	1	100
GOTERM_BP_ALL	GO:0051707~response to other organism	1	8.33333	1	G3V7Z8	12	961	17535	1.52055	1	1	100
GOTERM_BP_ALL	GO:0071466~cellular response to xenobiotic stimulus	1	8.33333	1	Q5FWY5	12	63	17535	23.1944	1	1	100
GOTERM_BP_ALL	GO:0043122~regulation of I-kappaB kinase/NF-kappaB signaling	1	8.33333	1	D4A1R8	12	224	17535	6.52344	1	1	100
GOTERM_BP_ALL	GO:1902105~regulation of leukocyte differentiation	1	8.33333	1	B0BN99	12	263	17535	5.55608	1	1	100
GOTERM_BP_ALL	GO:1904245~regulation of polynucleotide adenylyltransferase activity	1	8.33333	1	G3V7Z8	12	2	17535	730.625	1	1	100
GOTERM_BP_ALL	GO:0033209~tumor necrosis factor-mediated signaling pathway	1	8.33333	1	D4A1R8	12	58	17535	25.194	1	1	100
GOTERM_BP_ALL	GO:0090066~regulation of anatomical structure size	1	8.33333	1	D3ZF11	12	542	17535	2.69603	1	1	100
GOTERM_BP_ALL	GO:0019220~regulation of phosphate metabolic process	1	8.33333	1	P52555	12	1643	17535	0.889379	1	1	100
GOTERM_BP_ALL	GO:0006355~regulation of transcription, DNA-templated	1	8.33333	1	D4A1R8	12	3022	17535	0.483537	1	1	100
GOTERM_BP_ALL	GO:0006259~DNA metabolic process	1	8.33333	1	P49793	12	832	17535	1.75631	1	1	100
GOTERM_BP_ALL	GO:0044419~interspecies interaction between organisms	1	8.33333	1	D3ZF11	12	585	17535	2.49786	1	1	100
GOTERM_BP_ALL	GO:0048585~negative regulation of response to stimulus	1	8.33333	1	D4A1R8	12	1349	17535	1.08321	1	1	100
GOTERM_BP_ALL	GO:1901135~carbohydrate derivative metabolic process	1	8.33333	1	Q6IN37	12	1072	17535	1.36311	1	1	100
GOTERM_BP_ALL	GO:0044403~symbiosis, encompassing mutualism through parasitism	1	8.33333	1	D3ZF11	12	585	17535	2.49786	1	1	100
GOTERM_BP_ALL	GO:0048468~cell development	1	8.33333	1	D4A1R8	12	2223	17535	0.657332	1	1	100
GOTERM_BP_ALL	GO:0034097~response to cytokine	1	8.33333	1	D4A1R8	12	748	17535	1.95354	1	1	100
GOTERM_BP_ALL	GO:1990138~neuron projection extension	1	8.33333	1	D4A1R8	12	159	17535	9.19025	1	1	100
GOTERM_BP_ALL	GO:0045619~regulation of lymphocyte differentiation	1	8.33333	1	B0BN99	12	154	17535	9.48864	1	1	100
GOTERM_BP_ALL	GO:0051174~regulation of phosphorus metabolic process	1	8.33333	1	P52555	12	1644	17535	0.888838	1	1	100
GOTERM_BP_ALL	GO:1903530~regulation of secretion by cell	1	8.33333	1	P52555	12	709	17535	2.061	1	1	100
GOTERM_BP_ALL	GO:0033554~cellular response to stress	1	8.33333	1	P52555	12	1726	17535	0.846611	1	1	100
GOTERM_BP_ALL	GO:0001932~regulation of protein phosphorylation	1	8.33333	1	P52555	12	1316	17535	1.11037	1	1	100
GOTERM_BP_ALL	GO:0046514~ceramide catabolic process	1	8.33333	1	Q6IN37	12	16	17535	91.3281	1	1	100
GOTERM_BP_ALL	GO:0045577~regulation of B cell differentiation	1	8.33333	1	B0BN99	12	29	17535	50.3879	1	1	100
GOTERM_BP_ALL	GO:0050865~regulation of cell activation	1	8.33333	1	B0BN99	12	495	17535	2.95202	1	1	100
GOTERM_BP_ALL	GO:0009410~response to xenobiotic stimulus	1	8.33333	1	Q5FWY5	12	73	17535	20.0171	1	1	100
GOTERM_BP_ALL	GO:0061024~membrane organization	1	8.33333	1	Q6IN37	12	846	17535	1.72725	1	1	100
GOTERM_BP_ALL	GO:0002695~negative regulation of leukocyte activation	1	8.33333	1	B0BN99	12	153	17535	9.55065	1	1	100
GOTERM_BP_ALL	GO:0051101~regulation of DNA binding	1	8.33333	1	D4A1R8	12	102	17535	14.326	1	1	100
GOTERM_BP_ALL	GO:0043491~protein kinase B signaling	1	8.33333	1	D4A1R8	12	148	17535	9.87331	1	1	100
GOTERM_BP_ALL	GO:1903531~negative regulation of secretion by cell	1	8.33333	1	P52555	12	205	17535	7.12805	1	1	100
GOTERM_BP_ALL	GO:1901136~carbohydrate derivative catabolic process	1	8.33333	1	Q6IN37	12	124	17535	11.7843	1	1	100
GOTERM_BP_ALL	GO:0000377~RNA splicing, via transesterification reactions with bulged adenosine as nucleophile	1	8.33333	1	Q5U214	12	223	17535	6.55269	1	1	100
GOTERM_BP_ALL	GO:0060760~positive regulation of response to cytokine stimulus	1	8.33333	1	D4A1R8	12	31	17535	47.1371	1	1	100
GOTERM_BP_ALL	GO:0010466~negative regulation of peptidase activity	1	8.33333	1	D3ZF11	12	279	17535	5.23746	1	1	100
GOTERM_BP_ALL	GO:0009653~anatomical structure morphogenesis	1	8.33333	1	D4A1R8	12	2693	17535	0.54261	1	1	100
GOTERM_BP_ALL	GO:0006461~protein complex assembly	1	8.33333	1	P49793	12	1268	17535	1.15241	1	1	100
GOTERM_BP_ALL	GO:0051240~positive regulation of multicellular organismal process	1	8.33333	1	D4A1R8	12	1595	17535	0.916144	1	1	100
GOTERM_BP_ALL	GO:0045861~negative regulation of proteolysis	1	8.33333	1	D3ZF11	12	355	17535	4.1162	1	1	100
GOTERM_BP_ALL	GO:0031325~positive regulation of cellular metabolic process	1	8.33333	1	P52555	12	2811	17535	0.519833	1	1	100
GOTERM_BP_ALL	GO:0022008~neurogenesis	1	8.33333	1	D4A1R8	12	1671	17535	0.874476	1	1	100
GOTERM_BP_ALL	GO:0031401~positive regulation of protein modification process	1	8.33333	1	P52555	12	1092	17535	1.33814	1	1	100
GOTERM_BP_ALL	GO:0038061~NIK/NF-kappaB signaling	1	8.33333	1	D4A1R8	12	49	17535	29.8214	1	1	100
GOTERM_BP_ALL	GO:1904950~negative regulation of establishment of protein localization	1	8.33333	1	P52555	12	230	17535	6.35326	1	1	100
GOTERM_BP_ALL	GO:0001775~cell activation	1	8.33333	1	B0BN99	12	875	17535	1.67	1	1	100
GOTERM_BP_ALL	GO:0043408~regulation of MAPK cascade	1	8.33333	1	P52555	12	693	17535	2.10859	1	1	100
GOTERM_BP_ALL	GO:0046931~pore complex assembly	1	8.33333	1	P49793	12	17	17535	85.9559	1	1	100
GOTERM_BP_ALL	GO:0006643~membrane lipid metabolic process	1	8.33333	1	Q6IN37	12	167	17535	8.75	1	1	100
GOTERM_BP_ALL	GO:0031124~mRNA 3'-end processing	1	8.33333	1	Q5U214	12	42	17535	34.7917	1	1	100
GOTERM_BP_ALL	GO:0006665~sphingolipid metabolic process	1	8.33333	1	Q6IN37	12	116	17535	12.597	1	1	100
GOTERM_BP_ALL	GO:0051250~negative regulation of lymphocyte activation	1	8.33333	1	B0BN99	12	133	17535	10.9868	1	1	100
GOTERM_BP_ALL	GO:0000398~mRNA splicing, via spliceosome	1	8.33333	1	Q5U214	12	223	17535	6.55269	1	1	100
GOTERM_BP_ALL	GO:0071248~cellular response to metal ion	1	8.33333	1	D4A1R8	12	174	17535	8.39799	1	1	100
GOTERM_BP_ALL	GO:0051094~positive regulation of developmental process	1	8.33333	1	D4A1R8	12	1249	17535	1.16994	1	1	100
GOTERM_BP_ALL	GO:0009968~negative regulation of signal transduction	1	8.33333	1	D4A1R8	12	1026	17535	1.42422	1	1	100
GOTERM_BP_ALL	GO:0006672~ceramide metabolic process	1	8.33333	1	Q6IN37	12	81	17535	18.0401	1	1	100
GOTERM_BP_ALL	GO:0051188~cofactor biosynthetic process	1	8.33333	1	D4A4L5	12	150	17535	9.74167	1	1	100
GOTERM_BP_ALL	GO:0044764~multi-organism cellular process	1	8.33333	1	D3ZF11	12	541	17535	2.70102	1	1	100
GOTERM_BP_ALL	GO:0048588~developmental cell growth	1	8.33333	1	D4A1R8	12	221	17535	6.61199	1	1	100
GOTERM_BP_ALL	GO:0071495~cellular response to endogenous stimulus	1	8.33333	1	D3ZF11	12	1277	17535	1.14428	1	1	100
GOTERM_BP_ALL	GO:0045578~negative regulation of B cell differentiation	1	8.33333	1	B0BN99	12	4	17535	365.312	1	1	100
GOTERM_BP_ALL	GO:0006689~ganglioside catabolic process	1	8.33333	1	Q6IN37	12	8	17535	182.656	1	1	100
GOTERM_BP_ALL	GO:0071103~DNA conformation change	1	8.33333	1	B0BN99	12	219	17535	6.67237	1	1	100
GOTERM_BP_ALL	GO:0051897~positive regulation of protein kinase B signaling	1	8.33333	1	D4A1R8	12	85	17535	17.1912	1	1	100
GOTERM_BP_ALL	GO:0051100~negative regulation of binding	1	8.33333	1	D4A1R8	12	140	17535	10.4375	1	1	100
GOTERM_BP_ALL	GO:2000112~regulation of cellular macromolecule biosynthetic process	1	8.33333	1	D4A1R8	12	3420	17535	0.427266	1	1	100
GOTERM_BP_ALL	GO:0071822~protein complex subunit organization	1	8.33333	1	P49793	12	1407	17535	1.03856	1	1	100
GOTERM_BP_ALL	GO:0006629~lipid metabolic process	1	8.33333	1	Q6IN37	12	1174	17535	1.24468	1	1	100
GOTERM_BP_ALL	GO:0051640~organelle localization	1	8.33333	1	P49793	12	446	17535	3.27635	1	1	100
GOTERM_BP_ALL	GO:0051342~regulation of cyclic-nucleotide phosphodiesterase activity	1	8.33333	1	Q5FWY5	12	8	17535	182.656	1	1	100
GOTERM_BP_ALL	GO:0051223~regulation of protein transport	1	8.33333	1	P52555	12	778	17535	1.87821	1	1	100
GOTERM_BP_ALL	GO:1902593~single-organism nuclear import	1	8.33333	1	P49793	12	281	17535	5.20018	1	1	100
GOTERM_BP_ALL	GO:0009893~positive regulation of metabolic process	1	8.33333	1	P52555	12	3001	17535	0.486921	1	1	100
GOTERM_BP_ALL	GO:0033674~positive regulation of kinase activity	1	8.33333	1	P52555	12	454	17535	3.21861	1	1	100
GOTERM_BP_ALL	GO:0044242~cellular lipid catabolic process	1	8.33333	1	Q6IN37	12	183	17535	7.98497	1	1	100
GOTERM_BP_ALL	GO:0043068~positive regulation of programmed cell death	1	8.33333	1	P62275	12	606	17535	2.4113	1	1	100
GOTERM_BP_ALL	GO:0051186~cofactor metabolic process	1	8.33333	1	D4A4L5	12	373	17535	3.91756	1	1	100
GOTERM_BP_ALL	GO:0010562~positive regulation of phosphorus metabolic process	1	8.33333	1	P52555	12	1058	17535	1.38114	1	1	100
GOTERM_BP_ALL	GO:2000116~regulation of cysteine-type endopeptidase activity	1	8.33333	1	D3ZF11	12	239	17535	6.11402	1	1	100
GOTERM_BP_ALL	GO:0010648~negative regulation of cell communication	1	8.33333	1	D4A1R8	12	1150	17535	1.27065	1	1	100
GOTERM_BP_ALL	GO:0001573~ganglioside metabolic process	1	8.33333	1	Q6IN37	12	27	17535	54.1204	1	1	100
GOTERM_BP_ALL	GO:0072655~establishment of protein localization to mitochondrion	1	8.33333	1	Q5FWY5	12	160	17535	9.13281	1	1	100
GOTERM_BP_ALL	GO:0051249~regulation of lymphocyte activation	1	8.33333	1	B0BN99	12	389	17535	3.75643	1	1	100
GOTERM_BP_ALL	GO:0010951~negative regulation of endopeptidase activity	1	8.33333	1	D3ZF11	12	264	17535	5.53504	1	1	100
GOTERM_BP_ALL	GO:0006626~protein targeting to mitochondrion	1	8.33333	1	Q5FWY5	12	142	17535	10.2905	1	1	100
GOTERM_BP_ALL	GO:0006997~nucleus organization	1	8.33333	1	P49793	12	120	17535	12.1771	1	1	100
GOTERM_BP_ALL	GO:0006790~sulfur compound metabolic process	1	8.33333	1	D4A4L5	12	298	17535	4.90352	1	1	100
GOTERM_BP_ALL	GO:0001961~positive regulation of cytokine-mediated signaling pathway	1	8.33333	1	D4A1R8	12	30	17535	48.7083	1	1	100
GOTERM_BP_ALL	GO:0044712~single-organism catabolic process	1	8.33333	1	Q6IN37	12	701	17535	2.08452	1	1	100
GOTERM_BP_ALL	GO:0002683~negative regulation of immune system process	1	8.33333	1	B0BN99	12	404	17535	3.61696	1	1	100
GOTERM_BP_ALL	GO:1901566~organonitrogen compound biosynthetic process	1	8.33333	1	P62275	12	1412	17535	1.03488	1	1	100
GOTERM_BP_ALL	GO:1903706~regulation of hemopoiesis	1	8.33333	1	B0BN99	12	362	17535	4.0366	1	1	100
GOTERM_BP_ALL	GO:0043065~positive regulation of apoptotic process	1	8.33333	1	P62275	12	600	17535	2.43542	1	1	100
GOTERM_BP_ALL	GO:0050684~regulation of mRNA processing	1	8.33333	1	Q5U214	12	109	17535	13.406	1	1	100
GOTERM_BP_ALL	GO:0016042~lipid catabolic process	1	8.33333	1	Q6IN37	12	275	17535	5.31364	1	1	100
GOTERM_BP_ALL	GO:0060548~negative regulation of cell death	1	8.33333	1	D3ZF11	12	988	17535	1.479	1	1	100
GOTERM_BP_ALL	GO:0051224~negative regulation of protein transport	1	8.33333	1	P52555	12	217	17535	6.73387	1	1	100
GOTERM_BP_ALL	GO:0007399~nervous system development	1	8.33333	1	D4A1R8	12	2349	17535	0.622073	1	1	100
GOTERM_BP_ALL	GO:0032006~regulation of TOR signaling	1	8.33333	1	D3ZF11	12	79	17535	18.4968	1	1	100
GOTERM_BP_ALL	GO:1903265~positive regulation of tumor necrosis factor-mediated signaling pathway	1	8.33333	1	D4A1R8	12	6	17535	243.542	1	1	100
GOTERM_BP_ALL	GO:0033993~response to lipid	1	8.33333	1	G3V7Z8	12	1199	17535	1.21872	1	1	100
GOTERM_BP_ALL	GO:0009306~protein secretion	1	8.33333	1	P52555	12	492	17535	2.97002	1	1	100
GOTERM_BP_ALL	GO:0010720~positive regulation of cell development	1	8.33333	1	D4A1R8	12	607	17535	2.40733	1	1	100
GOTERM_BP_ALL	GO:0051098~regulation of binding	1	8.33333	1	D4A1R8	12	319	17535	4.58072	1	1	100
GOTERM_BP_ALL	GO:0019915~lipid storage	1	8.33333	1	Q6IN37	12	60	17535	24.3542	1	1	100
GOTERM_BP_ALL	GO:0071230~cellular response to amino acid stimulus	1	8.33333	1	D3ZF11	12	91	17535	16.0577	1	1	100
GOTERM_BP_ALL	GO:1903311~regulation of mRNA metabolic process	1	8.33333	1	Q5U214	12	140	17535	10.4375	1	1	100
GOTERM_BP_ALL	GO:0000972~transcription-dependent tethering of RNA polymerase II gene DNA at nuclear periphery	1	8.33333	1	P49793	12	7	17535	208.75	1	1	100
GOTERM_BP_ALL	GO:0030149~sphingolipid catabolic process	1	8.33333	1	Q6IN37	12	22	17535	66.4205	1	1	100
GOTERM_BP_ALL	GO:0010243~response to organonitrogen compound	1	8.33333	1	D3ZF11	12	1067	17535	1.36949	1	1	100
GOTERM_BP_ALL	GO:0031929~TOR signaling	1	8.33333	1	D3ZF11	12	82	17535	17.8201	1	1	100
GOTERM_BP_ALL	GO:1903509~liposaccharide metabolic process	1	8.33333	1	Q6IN37	12	97	17535	15.0644	1	1	100
GOTERM_BP_ALL	GO:1901223~negative regulation of NIK/NF-kappaB signaling	1	8.33333	1	D4A1R8	12	8	17535	182.656	1	1	100
GOTERM_BP_ALL	GO:0009605~response to external stimulus	1	8.33333	1	G3V7Z8	12	2306	17535	0.633673	1	1	100
GOTERM_BP_ALL	GO:0048812~neuron projection morphogenesis	1	8.33333	1	D4A1R8	12	589	17535	2.4809	1	1	100
GOTERM_BP_ALL	GO:0048513~animal organ development	1	8.33333	1	B0BN99	12	3525	17535	0.414539	1	1	100
GOTERM_BP_ALL	GO:0010738~regulation of protein kinase A signaling	1	8.33333	1	Q5FWY5	12	21	17535	69.5833	1	1	100
GOTERM_BP_ALL	GO:0045597~positive regulation of cell differentiation	1	8.33333	1	D4A1R8	12	978	17535	1.49412	1	1	100
GOTERM_BP_ALL	GO:1901699~cellular response to nitrogen compound	1	8.33333	1	D3ZF11	12	652	17535	2.24118	1	1	100
GOTERM_BP_ALL	GO:0071219~cellular response to molecule of bacterial origin	1	8.33333	1	G3V7Z8	12	202	17535	7.23391	1	1	100
GOTERM_BP_ALL	GO:0019058~viral life cycle	1	8.33333	1	D3ZF11	12	223	17535	6.55269	1	1	100
GOTERM_BP_ALL	GO:0050869~negative regulation of B cell activation	1	8.33333	1	B0BN99	12	34	17535	42.9779	1	1	100
GOTERM_BP_ALL	GO:0043200~response to amino acid	1	8.33333	1	D3ZF11	12	160	17535	9.13281	1	1	100
GOTERM_BP_ALL	GO:0051592~response to calcium ion	1	8.33333	1	D4A1R8	12	145	17535	10.0776	1	1	100
GOTERM_BP_ALL	GO:0017038~protein import	1	8.33333	1	P49793	12	336	17535	4.34896	1	1	100
GOTERM_BP_ALL	GO:0030099~myeloid cell differentiation	1	8.33333	1	B0BN99	12	379	17535	3.85554	1	1	100
GOTERM_BP_ALL	GO:0060560~developmental growth involved in morphogenesis	1	8.33333	1	D4A1R8	12	232	17535	6.29849	1	1	100
GOTERM_BP_ALL	GO:0034976~response to endoplasmic reticulum stress	1	8.33333	1	P52555	12	218	17535	6.70298	1	1	100
GOTERM_BP_ALL	GO:0023057~negative regulation of signaling	1	8.33333	1	D4A1R8	12	1153	17535	1.26735	1	1	100
GOTERM_BP_ALL	GO:0051292~nuclear pore complex assembly	1	8.33333	1	P49793	12	11	17535	132.841	1	1	100
GOTERM_BP_ALL	GO:0051170~nuclear import	1	8.33333	1	P49793	12	283	17535	5.16343	1	1	100
GOTERM_BP_ALL	GO:0019079~viral genome replication	1	8.33333	1	D3ZF11	12	78	17535	18.734	1	1	100
GOTERM_BP_ALL	GO:0097190~apoptotic signaling pathway	1	8.33333	1	P52555	12	578	17535	2.52811	1	1	100
GOTERM_BP_ALL	GO:0008380~RNA splicing	1	8.33333	1	Q5U214	12	304	17535	4.80674	1	1	100
GOTERM_BP_ALL	GO:0005975~carbohydrate metabolic process	1	8.33333	1	Q6IN37	12	705	17535	2.0727	1	1	100
GOTERM_BP_ALL	GO:0051896~regulation of protein kinase B signaling	1	8.33333	1	D4A1R8	12	131	17535	11.1546	1	1	100
GOTERM_BP_ALL	GO:1903707~negative regulation of hemopoiesis	1	8.33333	1	B0BN99	12	137	17535	10.6661	1	1	100
GOTERM_BP_ALL	GO:0006839~mitochondrial transport	1	8.33333	1	Q5FWY5	12	232	17535	6.29849	1	1	100
GOTERM_BP_ALL	GO:0052548~regulation of endopeptidase activity	1	8.33333	1	D3ZF11	12	411	17535	3.55535	1	1	100
GOTERM_BP_ALL	GO:0034612~response to tumor necrosis factor	1	8.33333	1	D4A1R8	12	209	17535	6.99163	1	1	100
GOTERM_BP_ALL	GO:0030030~cell projection organization	1	8.33333	1	D4A1R8	12	1424	17535	1.02616	1	1	100
GOTERM_BP_ALL	GO:0010604~positive regulation of macromolecule metabolic process	1	8.33333	1	P52555	12	2796	17535	0.522622	1	1	100
GOTERM_BP_ALL	GO:0051247~positive regulation of protein metabolic process	1	8.33333	1	P52555	12	1476	17535	0.990007	1	1	100
GOTERM_BP_ALL	GO:0030162~regulation of proteolysis	1	8.33333	1	D3ZF11	12	693	17535	2.10859	1	1	100
GOTERM_BP_ALL	GO:0010803~regulation of tumor necrosis factor-mediated signaling pathway	1	8.33333	1	D4A1R8	12	24	17535	60.8854	1	1	100
GOTERM_BP_ALL	GO:0050000~chromosome localization	1	8.33333	1	P49793	12	70	17535	20.875	1	1	100
GOTERM_BP_ALL	GO:0051048~negative regulation of secretion	1	8.33333	1	P52555	12	231	17535	6.32576	1	1	100
GOTERM_BP_ALL	GO:0030098~lymphocyte differentiation	1	8.33333	1	B0BN99	12	330	17535	4.42803	1	1	100
GOTERM_BP_ALL	GO:0006351~transcription, DNA-templated	1	8.33333	1	D4A1R8	12	2739	17535	0.533498	1	1	100
GOTERM_BP_ALL	GO:0043406~positive regulation of MAP kinase activity	1	8.33333	1	P52555	12	182	17535	8.02885	1	1	100
GOTERM_BP_ALL	GO:0071166~ribonucleoprotein complex localization	1	8.33333	1	G3V7Z8	12	72	17535	20.2951	1	1	100
GOTERM_BP_ALL	GO:0000375~RNA splicing, via transesterification reactions	1	8.33333	1	Q5U214	12	224	17535	6.52344	1	1	100
GOTERM_BP_ALL	GO:1901698~response to nitrogen compound	1	8.33333	1	D3ZF11	12	1171	17535	1.24787	1	1	100
GOTERM_BP_ALL	GO:0009311~oligosaccharide metabolic process	1	8.33333	1	Q6IN37	12	62	17535	23.5685	1	1	100
GOTERM_BP_ALL	GO:0097428~protein maturation by iron-sulfur cluster transfer	1	8.33333	1	D4A4L5	12	3	17535	487.083	1	1	100
GOTERM_BP_ALL	GO:0046479~glycosphingolipid catabolic process	1	8.33333	1	Q6IN37	12	14	17535	104.375	1	1	100
GOTERM_BP_ALL	GO:0032535~regulation of cellular component size	1	8.33333	1	D3ZF11	12	378	17535	3.86574	1	1	100
GOTERM_BP_ALL	GO:0097659~nucleic acid-templated transcription	1	8.33333	1	D4A1R8	12	3134	17535	0.466257	1	1	100
GOTERM_BP_ALL	GO:0060759~regulation of response to cytokine stimulus	1	8.33333	1	D4A1R8	12	84	17535	17.3958	1	1	100
GOTERM_BP_ALL	GO:0048858~cell projection morphogenesis	1	8.33333	1	D4A1R8	12	841	17535	1.73751	1	1	100
GOTERM_BP_ALL	GO:0045937~positive regulation of phosphate metabolic process	1	8.33333	1	P52555	12	1058	17535	1.38114	1	1	100
GOTERM_BP_ALL	GO:0043154~negative regulation of cysteine-type endopeptidase activity involved in apoptotic process	1	8.33333	1	D3ZF11	12	88	17535	16.6051	1	1	100
GOTERM_BP_ALL	GO:0045666~positive regulation of neuron differentiation	1	8.33333	1	D4A1R8	12	404	17535	3.61696	1	1	100
GOTERM_BP_ALL	GO:0002520~immune system development	1	8.33333	1	B0BN99	12	918	17535	1.59178	1	1	100
GOTERM_BP_ALL	GO:0019377~glycolipid catabolic process	1	8.33333	1	Q6IN37	12	16	17535	91.3281	1	1	100
GOTERM_BP_ALL	GO:2000117~negative regulation of cysteine-type endopeptidase activity	1	8.33333	1	D3ZF11	12	107	17535	13.6565	1	1	100
GOTERM_BP_ALL	GO:0030182~neuron differentiation	1	8.33333	1	D4A1R8	12	1398	17535	1.04524	1	1	100
GOTERM_BP_ALL	GO:0050709~negative regulation of protein secretion	1	8.33333	1	P52555	12	125	17535	11.69	1	1	100
GOTERM_BP_ALL	GO:0046324~regulation of glucose import	1	8.33333	1	D3ZKW6	12	75	17535	19.4833	1	1	100
GOTERM_BP_ALL	GO:0071426~ribonucleoprotein complex export from nucleus	1	8.33333	1	G3V7Z8	12	66	17535	22.1402	1	1	100
GOTERM_BP_ALL	GO:0070201~regulation of establishment of protein localization	1	8.33333	1	P52555	12	834	17535	1.7521	1	1	100
GOTERM_BP_ALL	GO:1902235~regulation of endoplasmic reticulum stress-induced intrinsic apoptotic signaling pathway	1	8.33333	1	P52555	12	30	17535	48.7083	1	1	100
GOTERM_BP_ALL	GO:0006805~xenobiotic metabolic process	1	8.33333	1	Q5FWY5	12	59	17535	24.7669	1	1	100
GOTERM_BP_ALL	GO:0045637~regulation of myeloid cell differentiation	1	8.33333	1	B0BN99	12	201	17535	7.2699	1	1	100
GOTERM_BP_ALL	GO:0050905~neuromuscular process	1	8.33333	1	Q6IN37	12	121	17535	12.0764	1	1	100
GOTERM_BP_ALL	GO:0000902~cell morphogenesis	1	8.33333	1	D4A1R8	12	1305	17535	1.11973	1	1	100
GOTERM_BP_ALL	GO:0048589~developmental growth	1	8.33333	1	D4A1R8	12	715	17535	2.04371	1	1	100
GOTERM_BP_ALL	GO:0015749~monosaccharide transport	1	8.33333	1	D3ZKW6	12	134	17535	10.9049	1	1	100
GOTERM_BP_ALL	GO:0006687~glycosphingolipid metabolic process	1	8.33333	1	Q6IN37	12	47	17535	31.0904	1	1	100
GOTERM_BP_ALL	GO:0015758~glucose transport	1	8.33333	1	D3ZKW6	12	131	17535	11.1546	1	1	100
GOTERM_BP_ALL	GO:0019221~cytokine-mediated signaling pathway	1	8.33333	1	D4A1R8	12	344	17535	4.24782	1	1	100
GOTERM_BP_ALL	GO:0008361~regulation of cell size	1	8.33333	1	D3ZF11	12	205	17535	7.12805	1	1	100
GOTERM_BP_ALL	GO:0045620~negative regulation of lymphocyte differentiation	1	8.33333	1	B0BN99	12	42	17535	34.7917	1	1	100
GOTERM_BP_ALL	GO:1904247~positive regulation of polynucleotide adenylyltransferase activity	1	8.33333	1	G3V7Z8	12	1	17535	1461.25	1	1	100
GOTERM_BP_ALL	GO:0007610~behavior	1	8.33333	1	Q6IN37	12	682	17535	2.1426	1	1	100
GOTERM_BP_ALL	GO:0009617~response to bacterium	1	8.33333	1	G3V7Z8	12	638	17535	2.29036	1	1	100
GOTERM_BP_ALL	GO:0031175~neuron projection development	1	8.33333	1	D4A1R8	12	949	17535	1.53978	1	1	100
GOTERM_BP_ALL	GO:0016973~poly(A)+ mRNA export from nucleus	1	8.33333	1	G3V7Z8	12	15	17535	97.4167	1	1	100
GOTERM_BP_ALL	GO:0006664~glycolipid metabolic process	1	8.33333	1	Q6IN37	12	96	17535	15.2214	1	1	100
GOTERM_BP_ALL	GO:0032940~secretion by cell	1	8.33333	1	P52555	12	936	17535	1.56116	1	1	100
GOTERM_BP_ALL	GO:0046466~membrane lipid catabolic process	1	8.33333	1	Q6IN37	12	25	17535	58.45	1	1	100
GOTERM_BP_ALL	GO:0016226~iron-sulfur cluster assembly	1	8.33333	1	D4A4L5	12	19	17535	76.9079	1	1	100
GOTERM_BP_ALL	GO:0070585~protein localization to mitochondrion	1	8.33333	1	Q5FWY5	12	164	17535	8.91006	1	1	100
GOTERM_BP_ALL	GO:0001959~regulation of cytokine-mediated signaling pathway	1	8.33333	1	D4A1R8	12	78	17535	18.734	1	1	100
GOTERM_BP_ALL	GO:0007166~cell surface receptor signaling pathway	1	8.33333	1	D4A1R8	12	2192	17535	0.666629	1	1	100
GOTERM_BP_ALL	GO:0043405~regulation of MAP kinase activity	1	8.33333	1	P52555	12	306	17535	4.77533	1	1	100
GOTERM_BP_ALL	GO:0045638~negative regulation of myeloid cell differentiation	1	8.33333	1	B0BN99	12	91	17535	16.0577	1	1	100
GOTERM_BP_ALL	GO:0032270~positive regulation of cellular protein metabolic process	1	8.33333	1	P52555	12	1382	17535	1.05734	1	1	100
GOTERM_BP_ALL	GO:1902532~negative regulation of intracellular signal transduction	1	8.33333	1	D4A1R8	12	471	17535	3.10244	1	1	100
GOTERM_BP_ALL	GO:0006406~mRNA export from nucleus	1	8.33333	1	G3V7Z8	12	48	17535	30.4427	1	1	100
GOTERM_BP_ALL	GO:0030097~hemopoiesis	1	8.33333	1	B0BN99	12	823	17535	1.77552	1	1	100
GOTERM_BP_ALL	GO:0002521~leukocyte differentiation	1	8.33333	1	B0BN99	12	502	17535	2.91086	1	1	100
GOTERM_BP_ALL	GO:0010827~regulation of glucose transport	1	8.33333	1	D3ZKW6	12	89	17535	16.4185	1	1	100
GOTERM_BP_ALL	GO:0071229~cellular response to acid chemical	1	8.33333	1	D3ZF11	12	214	17535	6.82827	1	1	100
GOTERM_BP_ALL	GO:1902580~single-organism cellular localization	1	8.33333	1	P49793	12	975	17535	1.49872	1	1	100
GOTERM_BP_ALL	GO:0031399~regulation of protein modification process	1	8.33333	1	P52555	12	1636	17535	0.893185	1	1	100
GOTERM_BP_ALL	GO:0050769~positive regulation of neurogenesis	1	8.33333	1	D4A1R8	12	502	17535	2.91086	1	1	100
GOTERM_BP_ALL	GO:0006999~nuclear pore organization	1	8.33333	1	P49793	12	16	17535	91.3281	1	1	100
GOTERM_BP_ALL	GO:0031123~RNA 3'-end processing	1	8.33333	1	Q5U214	12	73	17535	20.0171	1	1	100
GOTERM_BP_ALL	GO:0071216~cellular response to biotic stimulus	1	8.33333	1	G3V7Z8	12	227	17535	6.43722	1	1	100
GOTERM_BP_ALL	GO:0065003~macromolecular complex assembly	1	8.33333	1	P49793	12	1563	17535	0.934901	1	1	100
GOTERM_BP_ALL	GO:1900363~regulation of mRNA polyadenylation	1	8.33333	1	Q5U214	12	12	17535	121.771	1	1	100
GOTERM_BP_ALL	GO:0072665~protein localization to vacuole	1	8.33333	1	D3ZF11	12	47	17535	31.0904	1	1	100
GOTERM_BP_ALL	GO:0032392~DNA geometric change	1	8.33333	1	B0BN99	12	52	17535	28.101	1	1	100
GOTERM_BP_ALL	GO:0071345~cellular response to cytokine stimulus	1	8.33333	1	D4A1R8	12	610	17535	2.39549	1	1	100
GOTERM_BP_ALL	GO:0060284~regulation of cell development	1	8.33333	1	D4A1R8	12	1016	17535	1.43824	1	1	100
GOTERM_BP_ALL	GO:0009719~response to endogenous stimulus	1	8.33333	1	D3ZF11	12	1849	17535	0.790292	1	1	100
GOTERM_BP_ALL	GO:0032990~cell part morphogenesis	1	8.33333	1	D4A1R8	12	864	17535	1.69126	1	1	100
GOTERM_BP_ALL	GO:1901222~regulation of NIK/NF-kappaB signaling	1	8.33333	1	D4A1R8	12	51	17535	28.652	1	1	100
GOTERM_BP_ALL	GO:0071900~regulation of protein serine/threonine kinase activity	1	8.33333	1	P52555	12	441	17535	3.31349	1	1	100
GOTERM_BP_ALL	GO:0050708~regulation of protein secretion	1	8.33333	1	P52555	12	416	17535	3.51262	1	1	100
GOTERM_BP_ALL	GO:0007611~learning or memory	1	8.33333	1	Q6IN37	12	279	17535	5.23746	1	1	100
GOTERM_BP_ALL	GO:0010038~response to metal ion	1	8.33333	1	D4A1R8	12	448	17535	3.26172	1	1	100
GOTERM_BP_ALL	GO:0097193~intrinsic apoptotic signaling pathway	1	8.33333	1	P52555	12	277	17535	5.27527	1	1	100
GOTERM_BP_ALL	GO:0043604~amide biosynthetic process	1	8.33333	1	P62275	12	893	17535	1.63634	1	1	100
GOTERM_BP_ALL	GO:0051241~negative regulation of multicellular organismal process	1	8.33333	1	B0BN99	12	1123	17535	1.3012	1	1	100
GOTERM_BP_ALL	GO:0006869~lipid transport	1	8.33333	1	Q6IN37	12	292	17535	5.00428	1	1	100
GOTERM_BP_ALL	GO:0022417~protein maturation by protein folding	1	8.33333	1	Q5FWY5	12	6	17535	243.542	1	1	100
GOTERM_BP_ALL	GO:0043043~peptide biosynthetic process	1	8.33333	1	P62275	12	824	17535	1.77336	1	1	100
GOTERM_BP_ALL	GO:0032880~regulation of protein localization	1	8.33333	1	P52555	12	995	17535	1.46859	1	1	100
GOTERM_BP_ALL	GO:1902106~negative regulation of leukocyte differentiation	1	8.33333	1	B0BN99	12	84	17535	17.3958	1	1	100
GOTERM_BP_ALL	GO:0031324~negative regulation of cellular metabolic process	1	8.33333	1	D3ZF11	12	2323	17535	0.629036	1	1	100
GOTERM_BP_ALL	GO:0009313~oligosaccharide catabolic process	1	8.33333	1	Q6IN37	12	9	17535	162.361	1	1	100
GOTERM_BP_ALL	GO:0034504~protein localization to nucleus	1	8.33333	1	P49793	12	367	17535	3.98161	1	1	100
GOTERM_BP_ALL	GO:0001101~response to acid chemical	1	8.33333	1	D3ZF11	12	427	17535	3.42213	1	1	100
GOTERM_BP_ALL	GO:0045860~positive regulation of protein kinase activity	1	8.33333	1	P52555	12	419	17535	3.48747	1	1	100
GOTERM_BP_ALL	GO:0002682~regulation of immune system process	1	8.33333	1	B0BN99	12	1208	17535	1.20964	1	1	100
GOTERM_BP_ALL	GO:0048666~neuron development	1	8.33333	1	D4A1R8	12	1114	17535	1.31171	1	1	100

## Sheet: Aggregate Size (DLS)
Category	Term	Count	%	PValue	Genes	List Total	Pop Hits	Pop Total	Fold Enrichment	Bonferroni	Benjamini	FDR
GOTERM_BP_ALL	GO:0009892~negative regulation of metabolic process	9	42.8571	0.00277188	O88797, D3ZKW6, G3V8R1, P52555, P62630, M0R735, Q5I0H3, F1M8K0, D3ZF11	20	2478	17535	3.18432	0.960699	0.960699	4.37288
GOTERM_BP_ALL	GO:0050790~regulation of catalytic activity	8	38.0952	0.0045386	O88797, P52555, B2RZ99, P62630, G3V6S3, Q5I0H3, F1M8K0, D3ZF11	20	2082	17535	3.36888	0.995029	0.929492	7.06575
GOTERM_BP_ALL	GO:0019222~regulation of metabolic process	13	61.9048	0.00534427	Q9Z1P2, O88797, D3ZKW6, G3V8R1, P18395, P52555, Q6AXS3, B2RZ99, P62630, M0R735, Q5I0H3, F1M8K0, D3ZF11	20	5639	17535	2.02124	0.998066	0.875408	8.27002
GOTERM_BP_ALL	GO:0007016~cytoskeletal anchoring at plasma membrane	2	9.52381	0.00648462	D3ZA84, F1M8K0	20	6	17535	292.25	0.999492	0.849895	9.94953
GOTERM_BP_ALL	GO:0043170~macromolecule metabolic process	16	76.1905	0.006983	Q5U2V1, B2RZD4, A0A0H2UHG0, P52555, Q6AXS3, P62630, M0R735, Q5I0H3, F1M8K0, Q9Z1P2, O88797, D3ZKW6, G3V8R1, P18395, B2RZ99, D3ZF11	20	8533	17535	1.64397	0.999717	0.804881	10.6745
GOTERM_BP_ALL	GO:0043549~regulation of kinase activity	5	23.8095	0.00707194	O88797, P52555, B2RZ99, P62630, F1M8K0	20	732	17535	5.98873	0.999745	0.748219	10.8032
GOTERM_BP_ALL	GO:0044271~cellular nitrogen compound biosynthetic process	11	52.381	0.00944448	Q9Z1P2, O88797, B2RZD4, A0A0H2UHG0, G3V8R1, P18395, Q6AXS3, B2RZ99, P62630, M0R735, Q5I0H3	20	4421	17535	2.18146	0.999984	0.79416	14.1752
GOTERM_BP_ALL	GO:0045834~positive regulation of lipid metabolic process	3	14.2857	0.00976638	O88797, G3V8R1, P62630	20	139	17535	18.9227	0.999989	0.760798	14.6234
GOTERM_BP_ALL	GO:0080090~regulation of primary metabolic process	12	57.1429	0.0106742	Q9Z1P2, O88797, G3V8R1, P18395, P52555, Q6AXS3, B2RZ99, P62630, M0R735, Q5I0H3, F1M8K0, D3ZF11	20	5271	17535	1.99602	0.999996	0.75101	15.8756
GOTERM_BP_ALL	GO:0051338~regulation of transferase activity	5	23.8095	0.0108424	O88797, P52555, B2RZ99, P62630, F1M8K0	20	828	17535	5.29438	0.999997	0.719484	16.1056
GOTERM_BP_ALL	GO:0031323~regulation of cellular metabolic process	12	57.1429	0.0116728	Q9Z1P2, O88797, G3V8R1, P18395, P52555, Q6AXS3, B2RZ99, P62630, M0R735, Q5I0H3, F1M8K0, D3ZF11	20	5330	17535	1.97392	0.999999	0.711943	17.2331
GOTERM_BP_ALL	GO:0019538~protein metabolic process	12	57.1429	0.0119206	O88797, B2RZD4, Q5U2V1, A0A0H2UHG0, G3V8R1, P52555, B2RZ99, P62630, M0R735, Q5I0H3, F1M8K0, D3ZF11	20	5344	17535	1.96875	0.999999	0.688153	17.5667
GOTERM_BP_ALL	GO:0033674~positive regulation of kinase activity	4	19.0476	0.0122723	O88797, P52555, P62630, F1M8K0	20	454	17535	7.72467	0.999999	0.66963	18.0381
GOTERM_BP_ALL	GO:0065009~regulation of molecular function	8	38.0952	0.0158178	O88797, P52555, B2RZ99, P62630, G3V6S3, Q5I0H3, F1M8K0, D3ZF11	20	2616	17535	2.68119	1	0.734974	22.6511
GOTERM_BP_ALL	GO:0044267~cellular protein metabolic process	11	52.381	0.0161567	O88797, B2RZD4, Q5U2V1, A0A0H2UHG0, P52555, B2RZ99, P62630, M0R735, Q5I0H3, F1M8K0, D3ZF11	20	4759	17535	2.02653	1	0.718091	23.079
GOTERM_BP_ALL	GO:0051051~negative regulation of transport	4	19.0476	0.0165815	D3ZKW6, G3V8R1, P52555, Q5I0H3	20	508	17535	6.90354	1	0.704329	23.6123
GOTERM_BP_ALL	GO:0010467~gene expression	11	52.381	0.017512	O88797, D3ZKW6, B2RZD4, A0A0H2UHG0, P18395, P52555, Q6AXS3, B2RZ99, P62630, M0R735, Q5I0H3	20	4813	17535	2.00379	1	0.702326	24.7683
GOTERM_BP_ALL	GO:0051347~positive regulation of transferase activity	4	19.0476	0.0177317	O88797, P52555, P62630, F1M8K0	20	521	17535	6.73129	1	0.686178	25.0389
GOTERM_BP_ALL	GO:0034613~cellular protein localization	6	28.5714	0.0194159	O88797, D3ZA84, P52555, Q5I0H3, F1M8K0, D3ZF11	20	1505	17535	3.49535	1	0.699781	27.0827
GOTERM_BP_ALL	GO:0070727~cellular macromolecule localization	6	28.5714	0.0200362	O88797, D3ZA84, P52555, Q5I0H3, F1M8K0, D3ZF11	20	1517	17535	3.4677	1	0.692712	27.8222
GOTERM_BP_ALL	GO:0006950~response to stress	9	42.8571	0.0218444	Q9Z1P2, O88797, G3V8R1, P52555, Q6AXS3, M0R735, G3V6S3, Q5I0H3, F1M8K0	20	3470	17535	2.27399	1	0.706632	29.9379
GOTERM_BP_ALL	GO:0019220~regulation of phosphate metabolic process	6	28.5714	0.0273728	O88797, G3V8R1, P52555, B2RZ99, P62630, F1M8K0	20	1643	17535	3.20177	1	0.770301	36.0515
GOTERM_BP_ALL	GO:0051174~regulation of phosphorus metabolic process	6	28.5714	0.0274373	O88797, G3V8R1, P52555, B2RZ99, P62630, F1M8K0	20	1644	17535	3.19982	1	0.755952	36.1197
GOTERM_BP_ALL	GO:0010605~negative regulation of macromolecule metabolic process	7	33.3333	0.0279892	O88797, D3ZKW6, P52555, M0R735, Q5I0H3, F1M8K0, D3ZF11	20	2263	17535	2.712	1	0.74822	36.7012
GOTERM_BP_ALL	GO:0044260~cellular macromolecule metabolic process	14	66.6667	0.0304297	Q5U2V1, B2RZD4, A0A0H2UHG0, P52555, Q6AXS3, P62630, M0R735, Q5I0H3, F1M8K0, Q9Z1P2, O88797, P18395, B2RZ99, D3ZF11	20	7789	17535	1.57588	1	0.763376	39.2134
GOTERM_BP_ALL	GO:0031324~negative regulation of cellular metabolic process	7	33.3333	0.0314299	O88797, G3V8R1, P62630, M0R735, Q5I0H3, F1M8K0, D3ZF11	20	2323	17535	2.64195	1	0.761202	40.2157
GOTERM_BP_ALL	GO:0060255~regulation of macromolecule metabolic process	11	52.381	0.0330036	Q9Z1P2, O88797, D3ZKW6, P18395, P52555, Q6AXS3, B2RZ99, M0R735, Q5I0H3, F1M8K0, D3ZF11	20	5273	17535	1.82899	1	0.76527	41.7614
GOTERM_BP_ALL	GO:0033554~cellular response to stress	6	28.5714	0.0330668	O88797, P52555, Q6AXS3, G3V6S3, Q5I0H3, F1M8K0	20	1726	17535	3.0478	1	0.753471	41.8226
GOTERM_BP_ALL	GO:0032268~regulation of cellular protein metabolic process	7	33.3333	0.0330687	O88797, P52555, B2RZ99, M0R735, Q5I0H3, F1M8K0, D3ZF11	20	2350	17535	2.6116	1	0.741296	41.8245
GOTERM_BP_ALL	GO:0045859~regulation of protein kinase activity	4	19.0476	0.0342352	O88797, P52555, B2RZ99, F1M8K0	20	671	17535	5.22653	1	0.741774	42.9448
GOTERM_BP_ALL	GO:0009889~regulation of biosynthetic process	9	42.8571	0.0349052	Q9Z1P2, O88797, G3V8R1, P18395, Q6AXS3, B2RZ99, P62630, M0R735, Q5I0H3	20	3771	17535	2.09248	1	0.737196	43.5791
GOTERM_BP_ALL	GO:0009059~macromolecule biosynthetic process	10	47.619	0.0374306	Q9Z1P2, O88797, B2RZD4, A0A0H2UHG0, P18395, Q6AXS3, B2RZ99, P62630, M0R735, Q5I0H3	20	4578	17535	1.91514	1	0.750939	45.911
GOTERM_BP_ALL	GO:0048519~negative regulation of biological process	10	47.619	0.0385845	Q9Z1P2, O88797, D3ZKW6, G3V8R1, P52555, P62630, M0R735, Q5I0H3, F1M8K0, D3ZF11	20	4601	17535	1.90556	1	0.751004	46.9461
GOTERM_BP_ALL	GO:0044249~cellular biosynthetic process	11	52.381	0.0391482	Q9Z1P2, O88797, B2RZD4, A0A0H2UHG0, G3V8R1, P18395, Q6AXS3, B2RZ99, P62630, M0R735, Q5I0H3	20	5409	17535	1.783	1	0.745776	47.4449
GOTERM_BP_ALL	GO:0071364~cellular response to epidermal growth factor stimulus	2	9.52381	0.0404018	O88797, P62630	20	38	17535	46.1447	1	0.746883	48.5387
GOTERM_BP_ALL	GO:0031589~cell-substrate adhesion	3	14.2857	0.0409442	Q9Z1P2, O88797, F1M8K0	20	299	17535	8.79682	1	0.741808	49.0052
GOTERM_BP_ALL	GO:0019216~regulation of lipid metabolic process	3	14.2857	0.0429483	O88797, G3V8R1, P62630	20	307	17535	8.56759	1	0.74927	50.695
GOTERM_BP_ALL	GO:1901576~organic substance biosynthetic process	11	52.381	0.0430391	Q9Z1P2, O88797, B2RZD4, A0A0H2UHG0, G3V8R1, P18395, Q6AXS3, B2RZ99, P62630, M0R735, Q5I0H3	20	5487	17535	1.75765	1	0.74073	50.7703
GOTERM_BP_ALL	GO:0071704~organic substance metabolic process	16	76.1905	0.0437907	Q5U2V1, B2RZD4, A0A0H2UHG0, P52555, Q6AXS3, P62630, M0R735, Q5I0H3, F1M8K0, Q9Z1P2, O88797, D3ZKW6, G3V8R1, P18395, B2RZ99, D3ZF11	20	10059	17535	1.39457	1	0.73783	51.3895
GOTERM_BP_ALL	GO:0051246~regulation of protein metabolic process	7	33.3333	0.0442821	O88797, P52555, B2RZ99, M0R735, Q5I0H3, F1M8K0, D3ZF11	20	2514	17535	2.44123	1	0.732938	51.7903
GOTERM_BP_ALL	GO:0043085~positive regulation of catalytic activity	5	23.8095	0.045116	O88797, P52555, P62630, Q5I0H3, F1M8K0	20	1278	17535	3.43016	1	0.730961	52.4634
GOTERM_BP_ALL	GO:0032879~regulation of localization	7	33.3333	0.0479876	Q9Z1P2, O88797, D3ZKW6, G3V8R1, P52555, Q5I0H3, F1M8K0	20	2562	17535	2.39549	1	0.744684	54.7147
GOTERM_BP_ALL	GO:0009058~biosynthetic process	11	52.381	0.048215	Q9Z1P2, O88797, B2RZD4, A0A0H2UHG0, G3V8R1, P18395, Q6AXS3, B2RZ99, P62630, M0R735, Q5I0H3	20	5583	17535	1.72743	1	0.738149	54.8887
GOTERM_BP_ALL	GO:0033036~macromolecule localization	7	33.3333	0.0488645	O88797, G3V8R1, D3ZA84, P52555, Q5I0H3, F1M8K0, D3ZF11	20	2573	17535	2.38525	1	0.734892	55.382
GOTERM_BP_ALL	GO:0070849~response to epidermal growth factor	2	9.52381	0.0497416	O88797, P62630	20	47	17535	37.3085	1	0.733404	56.0402
GOTERM_BP_ALL	GO:0070887~cellular response to chemical stimulus	7	33.3333	0.0513922	O88797, G3V8R1, P62630, M0R735, Q5I0H3, F1M8K0, D3ZF11	20	2604	17535	2.35685	1	0.737459	57.2543
GOTERM_BP_ALL	GO:0033365~protein localization to organelle	4	19.0476	0.0517108	O88797, Q5I0H3, F1M8K0, D3ZF11	20	791	17535	4.43363	1	0.732123	57.485
GOTERM_BP_ALL	GO:0006412~translation	4	19.0476	0.0538268	B2RZD4, A0A0H2UHG0, P62630, M0R735	20	804	17535	4.36194	1	0.739212	58.9877
GOTERM_BP_ALL	GO:0031103~axon regeneration	2	9.52381	0.0559202	G3V6S3, F1M8K0	20	53	17535	33.0849	1	0.745722	60.4252
GOTERM_BP_ALL	GO:0043043~peptide biosynthetic process	4	19.0476	0.0571653	B2RZD4, A0A0H2UHG0, P62630, M0R735	20	824	17535	4.25607	1	0.746582	61.2576
GOTERM_BP_ALL	GO:0032270~positive regulation of cellular protein metabolic process	5	23.8095	0.0573992	O88797, P52555, M0R735, Q5I0H3, F1M8K0	20	1382	17535	3.17203	1	0.741141	61.4122
GOTERM_BP_ALL	GO:0032370~positive regulation of lipid transport	2	9.52381	0.0589952	O88797, G3V8R1	20	56	17535	31.3125	1	0.744231	62.4513
GOTERM_BP_ALL	GO:0034504~protein localization to nucleus	3	14.2857	0.0591046	O88797, Q5I0H3, F1M8K0	20	367	17535	7.16689	1	0.738236	62.5216
GOTERM_BP_ALL	GO:0065008~regulation of biological quality	8	38.0952	0.0605787	Q9Z1P2, O88797, G3V8R1, D3ZA84, M0R735, Q5I0H3, F1M8K0, D3ZF11	20	3426	17535	2.04729	1	0.74059	63.4563
GOTERM_BP_ALL	GO:0051270~regulation of cellular component movement	4	19.0476	0.060778	Q9Z1P2, O88797, Q5I0H3, F1M8K0	20	845	17535	4.1503	1	0.735341	63.581
GOTERM_BP_ALL	GO:1901566~organonitrogen compound biosynthetic process	5	23.8095	0.0612584	B2RZD4, A0A0H2UHG0, G3V8R1, P62630, M0R735	20	1412	17535	3.10464	1	0.731855	63.8799
GOTERM_BP_ALL	GO:0042325~regulation of phosphorylation	5	23.8095	0.0625761	O88797, P52555, B2RZ99, P62630, F1M8K0	20	1422	17535	3.08281	1	0.733364	64.6881
GOTERM_BP_ALL	GO:0010629~negative regulation of gene expression	5	23.8095	0.0648522	O88797, D3ZKW6, P52555, M0R735, Q5I0H3	20	1439	17535	3.04639	1	0.740228	66.0442
GOTERM_BP_ALL	GO:0034641~cellular nitrogen compound metabolic process	11	52.381	0.0659934	Q9Z1P2, O88797, B2RZD4, A0A0H2UHG0, G3V8R1, P18395, Q6AXS3, B2RZ99, P62630, M0R735, Q5I0H3	20	5864	17535	1.64465	1	0.740561	66.7056
GOTERM_BP_ALL	GO:0009890~negative regulation of biosynthetic process	5	23.8095	0.0671734	O88797, G3V8R1, P62630, M0R735, Q5I0H3	20	1456	17535	3.01082	1	0.741101	67.3767
GOTERM_BP_ALL	GO:0007155~cell adhesion	5	23.8095	0.068839	Q9Z1P2, O88797, D3ZA84, F1M124, F1M8K0	20	1468	17535	2.98621	1	0.744191	68.3025
GOTERM_BP_ALL	GO:0043604~amide biosynthetic process	4	19.0476	0.0694413	B2RZD4, A0A0H2UHG0, P62630, M0R735	20	893	17535	3.92721	1	0.741666	68.6312
GOTERM_BP_ALL	GO:0048523~negative regulation of cellular process	9	42.8571	0.0698911	Q9Z1P2, O88797, G3V8R1, P52555, P62630, M0R735, Q5I0H3, F1M8K0, D3ZF11	20	4297	17535	1.83634	1	0.738407	68.8746
GOTERM_BP_ALL	GO:0008152~metabolic process	16	76.1905	0.069907	Q5U2V1, B2RZD4, A0A0H2UHG0, P52555, Q6AXS3, P62630, M0R735, Q5I0H3, F1M8K0, Q9Z1P2, O88797, D3ZKW6, G3V8R1, P18395, B2RZ99, D3ZF11	20	10527	17535	1.33257	1	0.732952	68.8831
GOTERM_BP_ALL	GO:0051247~positive regulation of protein metabolic process	5	23.8095	0.0699618	O88797, P52555, M0R735, Q5I0H3, F1M8K0	20	1476	17535	2.97002	1	0.72776	68.9127
GOTERM_BP_ALL	GO:0019219~regulation of nucleobase-containing compound metabolic process	8	38.0952	0.0701806	Q9Z1P2, O88797, G3V8R1, P18395, Q6AXS3, B2RZ99, M0R735, Q5I0H3	20	3537	17535	1.98304	1	0.723492	69.0303
GOTERM_BP_ALL	GO:0022610~biological adhesion	5	23.8095	0.0702441	Q9Z1P2, O88797, D3ZA84, F1M124, F1M8K0	20	1478	17535	2.966	1	0.71847	69.0643
GOTERM_BP_ALL	GO:0031325~positive regulation of cellular metabolic process	7	33.3333	0.0704481	O88797, G3V8R1, P52555, P62630, M0R735, Q5I0H3, F1M8K0	20	2811	17535	2.1833	1	0.71425	69.1735
GOTERM_BP_ALL	GO:0044237~cellular metabolic process	15	71.4286	0.0710954	Q5U2V1, B2RZD4, A0A0H2UHG0, P52555, Q6AXS3, P62630, M0R735, Q5I0H3, F1M8K0, Q9Z1P2, O88797, G3V8R1, P18395, B2RZ99, D3ZF11	20	9551	17535	1.37695	1	0.71242	69.5175
GOTERM_BP_ALL	GO:0032436~positive regulation of proteasomal ubiquitin-dependent protein catabolic process	2	9.52381	0.0722109	O88797, Q5I0H3	20	69	17535	25.413	1	0.713055	70.1018
GOTERM_BP_ALL	GO:0031102~neuron projection regeneration	2	9.52381	0.0722109	G3V6S3, F1M8K0	20	69	17535	25.413	1	0.713055	70.1018
GOTERM_BP_ALL	GO:0071310~cellular response to organic substance	6	28.5714	0.072978	O88797, G3V8R1, P62630, M0R735, F1M8K0, D3ZF11	20	2143	17535	2.45474	1	0.711906	70.4975
GOTERM_BP_ALL	GO:0071840~cellular component organization or biogenesis	11	52.381	0.0731742	Q9Z1P2, O88797, A0A0G2JWK7, B2RZD4, D3ZA84, Q6AXS3, P62630, G3V6S3, Q5I0H3, F1M8K0, D3ZF11	20	5962	17535	1.61762	1	0.707886	70.5979
GOTERM_BP_ALL	GO:0010717~regulation of epithelial to mesenchymal transition	2	9.52381	0.0732201	O88797, F1M8K0	20	70	17535	25.05	1	0.703155	70.6214
GOTERM_BP_ALL	GO:0044238~primary metabolic process	15	71.4286	0.0734861	Q5U2V1, B2RZD4, A0A0H2UHG0, P52555, Q6AXS3, P62630, M0R735, Q5I0H3, F1M8K0, Q9Z1P2, O88797, G3V8R1, P18395, B2RZ99, D3ZF11	20	9586	17535	1.37192	1	0.699604	70.757
GOTERM_BP_ALL	GO:0045860~positive regulation of protein kinase activity	3	14.2857	0.0745599	O88797, P52555, F1M8K0	20	419	17535	6.27745	1	0.700202	71.2981
GOTERM_BP_ALL	GO:0042327~positive regulation of phosphorylation	4	19.0476	0.0778656	O88797, P52555, P62630, F1M8K0	20	937	17535	3.7428	1	0.711683	72.9058
GOTERM_BP_ALL	GO:0032507~maintenance of protein location in cell	2	9.52381	0.079254	D3ZA84, F1M8K0	20	76	17535	23.0724	1	0.713599	73.5556
GOTERM_BP_ALL	GO:0031175~neuron projection development	4	19.0476	0.0802412	O88797, P62630, G3V6S3, F1M8K0	20	949	17535	3.69547	1	0.713601	74.0086
GOTERM_BP_ALL	GO:0006518~peptide metabolic process	4	19.0476	0.0816422	B2RZD4, A0A0H2UHG0, P62630, M0R735	20	956	17535	3.66841	1	0.715505	74.6391
GOTERM_BP_ALL	GO:0043412~macromolecule modification	8	38.0952	0.083125	O88797, Q5U2V1, P52555, Q6AXS3, B2RZ99, M0R735, Q5I0H3, F1M8K0	20	3672	17535	1.91013	1	0.717727	75.2908
GOTERM_BP_ALL	GO:0034645~cellular macromolecule biosynthetic process	9	42.8571	0.0837555	O88797, B2RZD4, A0A0H2UHG0, P18395, Q6AXS3, B2RZ99, P62630, M0R735, Q5I0H3	20	4454	17535	1.77161	1	0.716109	75.5631
GOTERM_BP_ALL	GO:0044093~positive regulation of molecular function	5	23.8095	0.0860835	O88797, P52555, P62630, Q5I0H3, F1M8K0	20	1584	17535	2.76752	1	0.721959	76.5443
GOTERM_BP_ALL	GO:0031326~regulation of cellular biosynthetic process	8	38.0952	0.0866076	Q9Z1P2, O88797, G3V8R1, P18395, Q6AXS3, B2RZ99, M0R735, Q5I0H3	20	3706	17535	1.89261	1	0.719904	76.76
GOTERM_BP_ALL	GO:0008104~protein localization	6	28.5714	0.0870456	O88797, D3ZA84, P52555, Q5I0H3, F1M8K0, D3ZF11	20	2255	17535	2.33282	1	0.717515	76.9389
GOTERM_BP_ALL	GO:1901800~positive regulation of proteasomal protein catabolic process	2	9.52381	0.0872412	O88797, Q5I0H3	20	84	17535	20.875	1	0.714124	77.0184
GOTERM_BP_ALL	GO:0032269~negative regulation of cellular protein metabolic process	4	19.0476	0.0873566	O88797, M0R735, F1M8K0, D3ZF11	20	984	17535	3.56402	1	0.710428	77.0651
GOTERM_BP_ALL	GO:0010468~regulation of gene expression	8	38.0952	0.0892258	O88797, D3ZKW6, P18395, P52555, Q6AXS3, B2RZ99, M0R735, Q5I0H3	20	3731	17535	1.87992	1	0.714234	77.8102
GOTERM_BP_ALL	GO:0045185~maintenance of protein location	2	9.52381	0.0892278	D3ZA84, F1M8K0	20	86	17535	20.3895	1	0.710146	77.811
GOTERM_BP_ALL	GO:0009893~positive regulation of metabolic process	7	33.3333	0.091357	O88797, G3V8R1, P52555, P62630, M0R735, Q5I0H3, F1M8K0	20	3001	17535	2.04507	1	0.71496	78.632
GOTERM_BP_ALL	GO:0006807~nitrogen compound metabolic process	11	52.381	0.0915289	Q9Z1P2, O88797, B2RZD4, A0A0H2UHG0, G3V8R1, P18395, Q6AXS3, B2RZ99, P62630, M0R735, Q5I0H3	20	6185	17535	1.5593	1	0.711665	78.697
GOTERM_BP_ALL	GO:0051641~cellular localization	6	28.5714	0.0962809	O88797, D3ZA84, P52555, Q5I0H3, F1M8K0, D3ZF11	20	2323	17535	2.26453	1	0.726695	80.4229
GOTERM_BP_ALL	GO:0030154~cell differentiation	8	38.0952	0.097821	Q9Z1P2, O88797, A0A0G2JWK7, G3V8R1, P62630, M0R735, G3V6S3, F1M8K0	20	3810	17535	1.84094	1	0.728741	80.9534
GOTERM_BP_ALL	GO:0051171~regulation of nitrogen compound metabolic process	8	38.0952	0.0979329	Q9Z1P2, O88797, G3V8R1, P18395, Q6AXS3, B2RZ99, M0R735, Q5I0H3	20	3811	17535	1.84046	1	0.725337	80.9915
GOTERM_BP_ALL	GO:0048678~response to axon injury	2	9.52381	0.0981166	G3V6S3, F1M8K0	20	95	17535	18.4579	1	0.722237	81.0537
GOTERM_BP_ALL	GO:0010033~response to organic substance	7	33.3333	0.0993946	O88797, G3V8R1, P62630, M0R735, G3V6S3, F1M8K0, D3ZF11	20	3067	17535	2.00106	1	0.723324	81.4816
GOTERM_BP_ALL	GO:0051248~negative regulation of protein metabolic process	4	19.0476	0.0999597	O88797, M0R735, F1M8K0, D3ZF11	20	1043	17535	3.36242	1	0.721725	81.6679

## Sheet: ZetaPotential pH9
Category	Term	Count	%	PValue	Genes	List Total	Pop Hits	Pop Total	Fold Enrichment	Bonferroni	Benjamini	FDR
GOTERM_BP_ALL	GO:0008380~RNA splicing	11	13.0952	5.70381e-07	F1LSC3, D4A720, G3V7T6, A0A0G2K2B3, Q6PCT5, B2GV69, Q91XU1, G3V798, A0A0G2JTG7, Q4KLZ3, Q5XIW8	75	304	17535	8.45987	0.00128994	0.00128994	0.000994807
GOTERM_BP_ALL	GO:0006412~translation	16	19.0476	1.06167e-06	G3V6I9, P19945, Q4QQV4, D3ZFA8, Q71SA3, Q6P9U8, Q925G0, F1MA98, A0A0G2K2B3, B2GV69, Q91XU1, D3ZRM9, P17078, P23358, D3ZX87, P62864	75	804	17535	4.65274	0.00239967	0.00120055	0.00185165
GOTERM_BP_ALL	GO:0043043~peptide biosynthetic process	16	19.0476	1.44247e-06	G3V6I9, P19945, Q4QQV4, D3ZFA8, Q71SA3, Q6P9U8, Q925G0, F1MA98, A0A0G2K2B3, B2GV69, Q91XU1, D3ZRM9, P17078, P23358, D3ZX87, P62864	75	824	17535	4.53981	0.00325898	0.00108751	0.0025158
GOTERM_BP_ALL	GO:0006397~mRNA processing	11	13.0952	2.43649e-06	F1LSC3, D4A720, G3V7T6, A0A0G2K2B3, Q6PCT5, B2GV69, Q91XU1, G3V798, A0A0G2JTG7, Q4KLZ3, Q5XIW8	75	357	17535	7.20392	0.00549861	0.0013775	0.00424944
GOTERM_BP_ALL	GO:0043604~amide biosynthetic process	16	19.0476	3.88466e-06	G3V6I9, P19945, Q4QQV4, D3ZFA8, Q71SA3, Q6P9U8, Q925G0, F1MA98, A0A0G2K2B3, B2GV69, Q91XU1, D3ZRM9, P17078, P23358, D3ZX87, P62864	75	893	17535	4.18903	0.00875249	0.00175666	0.0067751
GOTERM_BP_ALL	GO:0006396~RNA processing	14	16.6667	8.62898e-06	G3V6I9, G3V798, A0A0G2JTG7, Q4KLZ3, Q5XIW8, F1LSC3, Q925G0, G3V7T6, D4A720, Q6PCT5, A0A0G2K2B3, B2GV69, Q91XU1, P17078	75	719	17535	4.55243	0.019338	0.00324929	0.0150489
GOTERM_BP_ALL	GO:0006518~peptide metabolic process	16	19.0476	8.8555e-06	G3V6I9, P19945, Q4QQV4, D3ZFA8, Q71SA3, Q6P9U8, Q925G0, F1MA98, A0A0G2K2B3, B2GV69, Q91XU1, D3ZRM9, P17078, P23358, D3ZX87, P62864	75	956	17535	3.91297	0.0198406	0.00285878	0.0154439
GOTERM_BP_ALL	GO:0016071~mRNA metabolic process	11	13.0952	2.59459e-05	F1LSC3, D4A720, G3V7T6, A0A0G2K2B3, Q6PCT5, B2GV69, Q91XU1, G3V798, A0A0G2JTG7, Q4KLZ3, Q5XIW8	75	468	17535	5.4953	0.0570257	0.00731266	0.045243
GOTERM_BP_ALL	GO:0000377~RNA splicing, via transesterification reactions with bulged adenosine as nucleophile	8	9.52381	4.27655e-05	F1LSC3, D4A720, G3V7T6, Q6PCT5, B2GV69, G3V798, Q4KLZ3, Q5XIW8	75	223	17535	8.38744	0.0922446	0.0106958	0.0745618
GOTERM_BP_ALL	GO:0000398~mRNA splicing, via spliceosome	8	9.52381	4.27655e-05	F1LSC3, D4A720, G3V7T6, Q6PCT5, B2GV69, G3V798, Q4KLZ3, Q5XIW8	75	223	17535	8.38744	0.0922446	0.0106958	0.0745618
GOTERM_BP_ALL	GO:0000375~RNA splicing, via transesterification reactions	8	9.52381	4.39976e-05	F1LSC3, D4A720, G3V7T6, Q6PCT5, B2GV69, G3V798, Q4KLZ3, Q5XIW8	75	224	17535	8.35	0.0947723	0.00990747	0.0767093
GOTERM_BP_ALL	GO:0043603~cellular amide metabolic process	16	19.0476	5.14503e-05	G3V6I9, P19945, Q4QQV4, D3ZFA8, Q71SA3, Q6P9U8, Q925G0, F1MA98, A0A0G2K2B3, B2GV69, Q91XU1, D3ZRM9, P17078, P23358, D3ZX87, P62864	75	1111	17535	3.36706	0.109912	0.0105292	0.0896974
GOTERM_BP_ALL	GO:0043484~regulation of RNA splicing	6	7.14286	0.000146667	D4A720, Q6PCT5, B2GV69, G3V798, A0A0G2JTG7, Q4KLZ3	75	119	17535	11.7882	0.282464	0.027282	0.255497
GOTERM_BP_ALL	GO:1901566~organonitrogen compound biosynthetic process	17	20.2381	0.000219301	P63095, G3V6I9, P19945, Q4QQV4, D3ZFA8, Q71SA3, Q6P9U8, Q925G0, F1MA98, A0A0G2K2B3, B2GV69, Q91XU1, D3ZRM9, P17078, P23358, D3ZX87, P62864	75	1412	17535	2.81487	0.391241	0.0374598	0.381798
GOTERM_BP_ALL	GO:0071840~cellular component organization or biogenesis	41	48.8095	0.000302327	G3V6I9, P19945, O88989, B2RZ27, Q4QQV4, G3V6S1, Q6PEC1, D3ZFA8, D3ZBN0, B1WC34, Q5XIW8, Q6P9U8, F1LQN3, P45592, P10111, F1MA98, G3V7T6, A0A0G2JVH4, D4A7U1, G3V8V1, Q4KMA2, P23358, O08629, A0A0G2JZ52, P15865, P24090, A0A0G2JXC1, F1LN42, Q9Z1M9, A0A0G2K8V2, G3V6H0, Q71SA3, D3ZWF5, F1LSC3, P62074, Q6PCT5, M0R7B4, B2GV69, P17078, Q91XU1, A0A140TAF0	75	5962	17535	1.60782	0.495541	0.0477011	0.525985
GOTERM_BP_ALL	GO:0051028~mRNA transport	5	5.95238	0.000398535	F1MA98, A0A0G2K2B3, B2GV69, Q91XU1, D3ZWF5	75	82	17535	14.2561	0.594269	0.0583651	0.69282
GOTERM_BP_ALL	GO:0022613~ribonucleoprotein complex biogenesis	9	10.7143	0.000698633	G3V6I9, G3V7T6, Q6PCT5, P19945, P17078, P23358, D3ZFA8, Q5XIW8, Q6P9U8	75	460	17535	4.57435	0.794346	0.094119	1.21153
GOTERM_BP_ALL	GO:0019538~protein metabolic process	37	44.0476	0.000777319	P11030, A0A096P6M7, D4A650, G3V6I9, D3ZZR9, P19945, Q4QQV4, G3V6S1, D3ZFA8, D3ZBN0, B1WC34, Q6P9U8, P45592, Q925G0, P10111, F1MA98, Q4KMA2, P23358, O08629, P15865, P24090, A0A0G2JYT1, P63095, P12788, B2RYJ5, Q71SA3, D3ZWF5, Q7TP40, M0R7B4, A0A0G2K2B3, B2GV69, P17078, D3ZRM9, Q91XU1, D3ZFY8, D3ZX87, P62864	75	5344	17535	1.61875	0.827913	0.0983375	1.34711
GOTERM_BP_ALL	GO:0044267~cellular protein metabolic process	34	40.4762	0.000919314	P11030, D4A650, G3V6I9, D3ZZR9, P19945, Q4QQV4, G3V6S1, D3ZFA8, D3ZBN0, B1WC34, Q6P9U8, P45592, Q925G0, P10111, F1MA98, Q4KMA2, P23358, O08629, P15865, P24090, A0A0G2JYT1, P63095, Q71SA3, D3ZWF5, Q7TP40, A0A0G2K2B3, M0R7B4, B2GV69, P17078, D3ZRM9, Q91XU1, D3ZFY8, D3ZX87, P62864	75	4759	17535	1.67035	0.87524	0.109196	1.59133
GOTERM_BP_ALL	GO:0010467~gene expression	34	40.4762	0.00113523	G3V6I9, P19945, Q4QQV4, G3V6S1, D3ZFA8, D3ZBN0, A0A0G2JTG7, Q5XIW8, Q4KLZ3, Q6P9U8, Q925G0, D4A720, F1MA98, G3V7T6, P23358, O08629, A0A0G2JZ52, P15865, P63095, Q71SA3, G3V798, D3ZWF5, F1LSC3, Q6PCT5, A0A0G2K2B3, M0R7B4, P68255, B2GV69, P17078, D3ZRM9, Q91XU1, D3ZFY8, D3ZX87, P62864	75	4813	17535	1.65161	0.923501	0.126536	1.9616
GOTERM_BP_ALL	GO:0050657~nucleic acid transport	5	5.95238	0.00124469	F1MA98, A0A0G2K2B3, B2GV69, Q91XU1, D3ZWF5	75	111	17535	10.5315	0.940304	0.131445	2.14882
GOTERM_BP_ALL	GO:0050658~RNA transport	5	5.95238	0.00124469	F1MA98, A0A0G2K2B3, B2GV69, Q91XU1, D3ZWF5	75	111	17535	10.5315	0.940304	0.131445	2.14882
GOTERM_BP_ALL	GO:0044085~cellular component biogenesis	23	27.381	0.00134829	G3V6I9, F1LN42, A0A0G2K8V2, P19945, G3V6H0, G3V6S1, Q6PEC1, D3ZFA8, D3ZBN0, B1WC34, Q5XIW8, F1LQN3, Q6P9U8, F1MA98, G3V7T6, Q6PCT5, M0R7B4, D4A7U1, P17078, P23358, O08629, P15865, P24090	75	2705	17535	1.98795	0.952794	0.135317	2.3257
GOTERM_BP_ALL	GO:0010608~posttranscriptional regulation of gene expression	8	9.52381	0.00137301	Q925G0, F1MA98, A0A0G2K2B3, B2GV69, Q91XU1, P23358, Q71SA3, A0A0G2JZ52	75	395	17535	4.73519	0.955366	0.131797	2.36785
GOTERM_BP_ALL	GO:0051236~establishment of RNA localization	5	5.95238	0.0013737	F1MA98, A0A0G2K2B3, B2GV69, Q91XU1, D3ZWF5	75	114	17535	10.2544	0.955436	0.126505	2.36903
GOTERM_BP_ALL	GO:0034622~cellular macromolecular complex assembly	12	14.2857	0.00139288	G3V7T6, F1MA98, M0R7B4, Q6PCT5, Q6PEC1, P23358, D3ZFA8, D3ZBN0, P15865, Q5XIW8, F1LQN3, Q6P9U8	75	906	17535	3.09669	0.957331	0.123158	2.40174
GOTERM_BP_ALL	GO:0090557~establishment of endothelial intestinal barrier	3	3.57143	0.0015472	A0A0G2K2P5, Q3ZB99, G3V6H0	75	14	17535	50.1	0.969924	0.130782	2.66445
GOTERM_BP_ALL	GO:0006807~nitrogen compound metabolic process	40	47.619	0.00155051	P11030, G3V6I9, P19945, O88989, Q4QQV4, G3V6S1, D3ZFA8, D3ZBN0, A0A0G2JTG7, B1WC34, Q5XIW8, Q4KLZ3, Q6P9U8, Q925G0, D4A720, F1MA98, G3V7T6, P07943, Q4KMA2, P23358, O08629, A0A0G2JZ52, P15865, P63095, Q9Z1M9, Q71SA3, G3V798, D3ZWF5, F1LSC3, Q6PCT5, M0R7B4, A0A0G2K2B3, P68255, B2GV69, P17078, D3ZRM9, Q91XU1, D3ZFY8, D3ZX87, P62864	75	6185	17535	1.51205	0.970148	0.126335	2.67007
GOTERM_BP_ALL	GO:0016043~cellular component organization	38	45.2381	0.00172939	O88989, B2RZ27, Q4QQV4, G3V6S1, Q6PEC1, D3ZFA8, D3ZBN0, B1WC34, Q5XIW8, Q6P9U8, F1LQN3, P45592, P10111, F1MA98, G3V7T6, A0A0G2JVH4, D4A7U1, G3V8V1, Q4KMA2, P23358, O08629, A0A0G2JZ52, P15865, P24090, A0A0G2JXC1, F1LN42, Q9Z1M9, A0A0G2K8V2, G3V6H0, Q71SA3, D3ZWF5, F1LSC3, P62074, Q6PCT5, M0R7B4, B2GV69, Q91XU1, A0A140TAF0	75	5778	17535	1.53763	0.980099	0.135042	2.97376
GOTERM_BP_ALL	GO:0006996~organelle organization	27	32.1429	0.00180104	O88989, B2RZ27, Q4QQV4, G3V6S1, D3ZFA8, D3ZBN0, F1LQN3, P45592, P10111, F1MA98, A0A0G2JVH4, D4A7U1, Q4KMA2, P23358, A0A0G2JZ52, O08629, P15865, A0A0G2JXC1, Q9Z1M9, G3V6H0, D3ZWF5, F1LSC3, P62074, M0R7B4, Q6PCT5, B2GV69, A0A140TAF0	75	3522	17535	1.79233	0.983083	0.135577	3.09514
GOTERM_BP_ALL	GO:1901564~organonitrogen compound metabolic process	19	22.619	0.00258172	P63095, G3V6I9, P19945, O88989, Q4QQV4, D3ZFA8, Q71SA3, Q6P9U8, Q925G0, F1MA98, A0A0G2K2B3, B2GV69, P07943, Q91XU1, P17078, D3ZRM9, P23358, D3ZX87, P62864	75	2118	17535	2.09736	0.99712	0.182679	4.40852
GOTERM_BP_ALL	GO:0006417~regulation of translation	7	8.33333	0.00281005	Q925G0, F1MA98, A0A0G2K2B3, B2GV69, Q91XU1, P23358, Q71SA3	75	333	17535	4.91471	0.998285	0.191253	4.78946
GOTERM_BP_ALL	GO:1903311~regulation of mRNA metabolic process	5	5.95238	0.00290669	D4A720, A0A0G2K2B3, B2GV69, G3V798, Q4KLZ3	75	140	17535	8.35	0.998622	0.191437	4.95026
GOTERM_BP_ALL	GO:0017148~negative regulation of translation	5	5.95238	0.00290669	Q925G0, F1MA98, A0A0G2K2B3, B2GV69, Q91XU1	75	140	17535	8.35	0.998622	0.191437	4.95026
GOTERM_BP_ALL	GO:0031324~negative regulation of cellular metabolic process	20	23.8095	0.00296738	P11030, Q9Z1M9, G3V6S1, Q71SA3, G3V798, D3ZBN0, Q925G0, P10111, D4A720, F1MA98, A0A0G2K2B3, M0R7B4, P68255, B2GV69, B4F786, Q91XU1, A0A0G2JZ52, O08629, P15865, P24090	75	2323	17535	2.01291	0.9988	0.189547	5.05112
GOTERM_BP_ALL	GO:0051172~negative regulation of nitrogen compound metabolic process	15	17.8571	0.00301295	Q9Z1M9, G3V6S1, G3V798, D3ZBN0, Q925G0, F1MA98, D4A720, M0R7B4, A0A0G2K2B3, P68255, B2GV69, Q91XU1, A0A0G2JZ52, O08629, P15865	75	1468	17535	2.38896	0.998918	0.186921	5.12678
GOTERM_BP_ALL	GO:0015931~nucleobase-containing compound transport	5	5.95238	0.00321645	F1MA98, A0A0G2K2B3, B2GV69, Q91XU1, D3ZWF5	75	144	17535	8.11806	0.999318	0.192997	5.46396
GOTERM_BP_ALL	GO:0044260~cellular macromolecule metabolic process	46	54.7619	0.00328028	P11030, D4A650, G3V6I9, D3ZZR9, P19945, Q4QQV4, G3V6S1, D3ZFA8, D3ZBN0, B1WC34, A0A0G2JTG7, Q5XIW8, Q4KLZ3, Q6P9U8, P45592, Q925G0, P10111, D4A720, F1MA98, G3V7T6, Q4KMA2, P23358, O08629, A0A0G2JZ52, P15865, P24090, A0A0G2JYT1, P63095, Q9Z1M9, G3V6H0, Q71SA3, G3V798, D3ZWF5, Q7TP40, F1LSC3, Q6PCT5, M0R7B4, A0A0G2K2B3, P68255, B2GV69, P17078, Q91XU1, D3ZRM9, D3ZFY8, D3ZX87, P62864	75	7789	17535	1.38077	0.99941	0.191393	5.56949
GOTERM_BP_ALL	GO:0006403~RNA localization	5	5.95238	0.00329727	F1MA98, A0A0G2K2B3, B2GV69, Q91XU1, D3ZWF5	75	145	17535	8.06207	0.999432	0.187478	5.59756
GOTERM_BP_ALL	GO:0034249~negative regulation of cellular amide metabolic process	5	5.95238	0.00354802	Q925G0, F1MA98, A0A0G2K2B3, B2GV69, Q91XU1	75	148	17535	7.89865	0.999679	0.195384	6.01094
GOTERM_BP_ALL	GO:0043170~macromolecule metabolic process	49	58.3333	0.00356905	P11030, A0A096P6M7, D4A650, G3V6I9, D3ZZR9, P19945, Q4QQV4, G3V6S1, D3ZFA8, D3ZBN0, B1WC34, A0A0G2JTG7, Q5XIW8, Q4KLZ3, Q6P9U8, P45592, Q925G0, P10111, D4A720, F1MA98, G3V7T6, Q4KMA2, P23358, O08629, A0A0G2JZ52, P15865, P24090, A0A0G2JYT1, P63095, Q9Z1M9, P12788, B2RYJ5, G3V6H0, Q71SA3, G3V798, D3ZWF5, Q7TP40, F1LSC3, Q6PCT5, M0R7B4, A0A0G2K2B3, P68255, B2GV69, P17078, Q91XU1, D3ZRM9, D3ZFY8, D3Z…	75	8533	17535	1.34258	0.999694	0.191784	6.04552
GOTERM_BP_ALL	GO:0022618~ribonucleoprotein complex assembly	6	7.14286	0.00357029	G3V7T6, Q6PCT5, P23358, D3ZFA8, Q5XIW8, Q6P9U8	75	242	17535	5.79669	0.999695	0.187419	6.04756
GOTERM_BP_ALL	GO:0034248~regulation of cellular amide metabolic process	7	8.33333	0.00406279	Q925G0, F1MA98, A0A0G2K2B3, B2GV69, Q91XU1, P23358, Q71SA3	75	359	17535	4.55877	0.9999	0.205721	6.85421
GOTERM_BP_ALL	GO:0050878~regulation of body fluid levels	7	8.33333	0.00428723	P63095, P11030, A0A0G2K8V2, B2RYJ5, P19945, P07943, Q71SA3	75	363	17535	4.50854	0.99994	0.211121	7.21963
GOTERM_BP_ALL	GO:0071826~ribonucleoprotein complex subunit organization	6	7.14286	0.00431058	G3V7T6, Q6PCT5, P23358, D3ZFA8, Q5XIW8, Q6P9U8	75	253	17535	5.54466	0.999943	0.207656	7.25756
GOTERM_BP_ALL	GO:0048024~regulation of mRNA splicing, via spliceosome	4	4.7619	0.00437526	D4A720, B2GV69, G3V798, Q4KLZ3	75	78	17535	11.9897	0.999951	0.206075	7.3626
GOTERM_BP_ALL	GO:0034641~cellular nitrogen compound metabolic process	37	44.0476	0.00472307	G3V6I9, P19945, O88989, Q4QQV4, G3V6S1, D3ZFA8, D3ZBN0, A0A0G2JTG7, Q5XIW8, Q4KLZ3, Q6P9U8, Q925G0, D4A720, F1MA98, G3V7T6, Q4KMA2, P23358, O08629, A0A0G2JZ52, P15865, P63095, Q9Z1M9, Q71SA3, G3V798, D3ZWF5, F1LSC3, Q6PCT5, A0A0G2K2B3, M0R7B4, P68255, B2GV69, P17078, D3ZRM9, Q91XU1, D3ZFY8, D3ZX87, P62864	75	5864	17535	1.4752	0.999978	0.216114	7.9254
GOTERM_BP_ALL	GO:0065003~macromolecular complex assembly	15	17.8571	0.00528638	Q6PEC1, D3ZFA8, D3ZBN0, B1WC34, Q5XIW8, F1LQN3, Q6P9U8, F1MA98, G3V7T6, Q6PCT5, M0R7B4, P23358, O08629, P15865, P24090	75	1563	17535	2.24376	0.999994	0.233983	8.8301
GOTERM_BP_ALL	GO:0022607~cellular component assembly	20	23.8095	0.0055221	F1LN42, A0A0G2K8V2, G3V6H0, G3V6S1, Q6PEC1, D3ZFA8, D3ZBN0, B1WC34, Q5XIW8, F1LQN3, Q6P9U8, F1MA98, G3V7T6, Q6PCT5, M0R7B4, D4A7U1, P23358, O08629, P15865, P24090	75	2456	17535	1.90391	0.999996	0.238463	9.20618
GOTERM_BP_ALL	GO:0048025~negative regulation of mRNA splicing, via spliceosome	3	3.57143	0.00575994	D4A720, B2GV69, G3V798	75	27	17535	25.9778	0.999998	0.242807	9.58416
GOTERM_BP_ALL	GO:0009892~negative regulation of metabolic process	20	23.8095	0.00608428	P11030, Q9Z1M9, G3V6S1, Q71SA3, G3V798, D3ZBN0, Q925G0, P10111, D4A720, F1MA98, A0A0G2K2B3, M0R7B4, P68255, B2GV69, B4F786, Q91XU1, A0A0G2JZ52, O08629, P15865, P24090	75	2478	17535	1.88701	0.999999	0.250032	10.0972
GOTERM_BP_ALL	GO:0034645~cellular macromolecule biosynthetic process	30	35.7143	0.00619885	P11030, G3V6I9, P19945, Q4QQV4, G3V6S1, D3ZFA8, D3ZBN0, B1WC34, Q6P9U8, Q925G0, F1MA98, P23358, O08629, A0A0G2JZ52, P15865, P63095, Q9Z1M9, Q71SA3, D3ZWF5, Q6PCT5, A0A0G2K2B3, M0R7B4, P68255, B2GV69, P17078, D3ZRM9, Q91XU1, D3ZFY8, D3ZX87, P62864	75	4454	17535	1.57476	0.999999	0.249621	10.2778
GOTERM_BP_ALL	GO:0010629~negative regulation of gene expression	14	16.6667	0.00676716	G3V6S1, Q71SA3, G3V798, D3ZBN0, Q925G0, F1MA98, D4A720, M0R7B4, A0A0G2K2B3, P68255, B2GV69, Q91XU1, O08629, P15865	75	1439	17535	2.27464	1	0.264587	11.1685
GOTERM_BP_ALL	GO:2000113~negative regulation of cellular macromolecule biosynthetic process	13	15.4762	0.0076726	Q9Z1M9, G3V6S1, D3ZBN0, Q925G0, F1MA98, M0R7B4, A0A0G2K2B3, P68255, B2GV69, Q91XU1, A0A0G2JZ52, O08629, P15865	75	1295	17535	2.34703	1	0.289485	12.5703
GOTERM_BP_ALL	GO:0071702~organic substance transport	19	22.619	0.00783592	P63095, G3V6H0, Q71SA3, D3ZWF5, M0RD63, F1LQN3, P45592, P10111, P62074, F1MA98, A0A0G2K2B3, P68255, B2GV69, Q91XU1, O08629, Q4KLN7, A0A0G2JXC1, A0A0G2JYT1, Q5U318	75	2351	17535	1.88949	1	0.289905	12.8209
GOTERM_BP_ALL	GO:0033119~negative regulation of RNA splicing	3	3.57143	0.00852435	D4A720, B2GV69, G3V798	75	33	17535	21.2545	1	0.306174	13.87
GOTERM_BP_ALL	GO:0009059~macromolecule biosynthetic process	30	35.7143	0.009276	P11030, G3V6I9, P19945, Q4QQV4, G3V6S1, D3ZFA8, D3ZBN0, B1WC34, Q6P9U8, Q925G0, F1MA98, P23358, O08629, A0A0G2JZ52, P15865, P63095, Q9Z1M9, Q71SA3, D3ZWF5, Q6PCT5, A0A0G2K2B3, M0R7B4, P68255, B2GV69, P17078, D3ZRM9, Q91XU1, D3ZFY8, D3ZX87, P62864	75	4578	17535	1.53211	1	0.323314	15.0017
GOTERM_BP_ALL	GO:0043933~macromolecular complex subunit organization	18	21.4286	0.00958548	B2RZ27, Q6PEC1, D3ZFA8, D3ZBN0, B1WC34, D3ZWF5, Q5XIW8, F1LQN3, Q6P9U8, P45592, F1MA98, G3V7T6, Q6PCT5, M0R7B4, P23358, O08629, P15865, P24090	75	2213	17535	1.90167	1	0.327196	15.4636
GOTERM_BP_ALL	GO:0051234~establishment of localization	29	34.5238	0.00994973	P11030, P19945, G3V6S1, D3ZBN0, F1LQN3, P11951, P45592, P10111, F1MA98, Q3ZB99, G3V8V1, O08629, P24090, Q5U318, A0A0G2JYT1, A0A0G2JXC1, P63095, D4A9Z8, B2RYJ5, G3V6H0, Q71SA3, D3ZWF5, M0RD63, P62074, A0A0G2K2B3, P68255, B2GV69, Q91XU1, Q4KLN7	75	4391	17535	1.54411	1	0.332416	16.0043
GOTERM_BP_ALL	GO:0050686~negative regulation of mRNA processing	3	3.57143	0.0100886	D4A720, B2GV69, G3V798	75	36	17535	19.4833	1	0.3314	16.2095
GOTERM_BP_ALL	GO:0042254~ribosome biogenesis	6	7.14286	0.0106378	G3V6I9, P19945, P17078, P23358, D3ZFA8, Q5XIW8	75	315	17535	4.45333	1	0.341163	17.0166
GOTERM_BP_ALL	GO:0050684~regulation of mRNA processing	4	4.7619	0.0110026	D4A720, B2GV69, G3V798, Q4KLZ3	75	109	17535	8.57982	1	0.345809	17.5487
GOTERM_BP_ALL	GO:0061028~establishment of endothelial barrier	3	3.57143	0.0111967	A0A0G2K2P5, Q3ZB99, G3V6H0	75	38	17535	18.4579	1	0.346023	17.8304
GOTERM_BP_ALL	GO:0010558~negative regulation of macromolecule biosynthetic process	13	15.4762	0.0112982	Q9Z1M9, G3V6S1, D3ZBN0, Q925G0, F1MA98, M0R7B4, A0A0G2K2B3, P68255, B2GV69, Q91XU1, A0A0G2JZ52, O08629, P15865	75	1363	17535	2.22993	1	0.343958	17.9774
GOTERM_BP_ALL	GO:0010605~negative regulation of macromolecule metabolic process	18	21.4286	0.0118645	Q9Z1M9, G3V6S1, Q71SA3, G3V798, D3ZBN0, Q925G0, P10111, D4A720, F1MA98, A0A0G2K2B3, M0R7B4, P68255, B2GV69, Q91XU1, A0A0G2JZ52, O08629, P15865, P24090	75	2263	17535	1.85966	1	0.353151	18.7929
GOTERM_BP_ALL	GO:0006810~transport	28	33.3333	0.0119909	P11030, P19945, G3V6S1, F1LQN3, P11951, P45592, P10111, F1MA98, Q3ZB99, G3V8V1, O08629, P24090, Q5U318, A0A0G2JYT1, A0A0G2JXC1, P63095, D4A9Z8, B2RYJ5, G3V6H0, Q71SA3, D3ZWF5, M0RD63, P62074, A0A0G2K2B3, P68255, B2GV69, Q91XU1, Q4KLN7	75	4242	17535	1.54323	1	0.351651	18.974
GOTERM_BP_ALL	GO:1903312~negative regulation of mRNA metabolic process	3	3.57143	0.014824	D4A720, B2GV69, G3V798	75	44	17535	15.9409	1	0.410271	22.9321
GOTERM_BP_ALL	GO:0031327~negative regulation of cellular biosynthetic process	13	15.4762	0.015579	Q9Z1M9, G3V6S1, D3ZBN0, Q925G0, F1MA98, M0R7B4, A0A0G2K2B3, P68255, B2GV69, Q91XU1, A0A0G2JZ52, O08629, P15865	75	1424	17535	2.13441	1	0.421119	23.9558
GOTERM_BP_ALL	GO:0031497~chromatin assembly	4	4.7619	0.0158769	F1MA98, M0R7B4, D3ZBN0, P15865	75	125	17535	7.4816	1	0.42233	24.3561
GOTERM_BP_ALL	GO:0048513~animal organ development	24	28.5714	0.0166816	P63095, P11030, B2RYJ5, P19945, Q71SA3, G3V798, D3ZBN0, B1WC34, Q5XIW8, Q4KLZ3, F1LQN3, F1LSC3, P45592, G3V7L9, P68255, Q3ZB99, B2GV69, P07943, Q91XU1, Q4KMA2, A0A140TAF0, O08629, A0A0G2JZ52, P24090	75	3525	17535	1.59183	1	0.433451	25.4277
GOTERM_BP_ALL	GO:0071427~mRNA-containing ribonucleoprotein complex export from nucleus	3	3.57143	0.0174858	F1MA98, B2GV69, D3ZWF5	75	48	17535	14.6125	1	0.444043	26.4842
GOTERM_BP_ALL	GO:0006406~mRNA export from nucleus	3	3.57143	0.0174858	F1MA98, B2GV69, D3ZWF5	75	48	17535	14.6125	1	0.444043	26.4842
GOTERM_BP_ALL	GO:0009890~negative regulation of biosynthetic process	13	15.4762	0.0182729	Q9Z1M9, G3V6S1, D3ZBN0, Q925G0, F1MA98, M0R7B4, A0A0G2K2B3, P68255, B2GV69, Q91XU1, A0A0G2JZ52, O08629, P15865	75	1456	17535	2.0875	1	0.453839	27.5047
GOTERM_BP_ALL	GO:0033036~macromolecule localization	19	22.619	0.0189941	P63095, A0A0G2K8V2, G3V6H0, Q71SA3, D3ZBN0, D3ZWF5, M0RD63, P45592, P10111, P62074, F1MA98, A0A0G2K2B3, P68255, B2GV69, Q91XU1, O08629, Q4KLN7, A0A0G2JXC1, A0A0G2JYT1	75	2573	17535	1.72647	1	0.462034	28.428
GOTERM_BP_ALL	GO:0007586~digestion	4	4.7619	0.0194487	P11030, P12788, Q3ZB99, G3V6S1	75	135	17535	6.92741	1	0.465274	29.0043
GOTERM_BP_ALL	GO:0051168~nuclear export	4	4.7619	0.0198283	F1MA98, B2GV69, D3ZWF5, M0RD63	75	136	17535	6.87647	1	0.46713	29.4822
GOTERM_BP_ALL	GO:1901699~cellular response to nitrogen compound	8	9.52381	0.0199239	P63095, Q925G0, P19945, B2GV69, P07943, Q71SA3, A0A0G2JTG7, P24090	75	652	17535	2.86871	1	0.464138	29.602
GOTERM_BP_ALL	GO:1901576~organic substance biosynthetic process	33	39.2857	0.0199507	P11030, G3V6I9, P51635, P19945, Q4QQV4, G3V6S1, D3ZFA8, D3ZBN0, B1WC34, Q6P9U8, Q925G0, F1MA98, P07943, P23358, O08629, A0A0G2JZ52, P15865, P63095, Q9Z1M9, Q71SA3, D3ZWF5, F1LSC3, Q6PCT5, A0A0G2K2B3, M0R7B4, P68255, B2GV69, P17078, D3ZRM9, Q91XU1, D3ZFY8, D3ZX87, P62864	75	5487	17535	1.40612	1	0.460052	29.6355
GOTERM_BP_ALL	GO:0090304~nucleic acid metabolic process	28	33.3333	0.0200247	G3V6I9, Q4QQV4, G3V6S1, D3ZBN0, A0A0G2JTG7, Q4KLZ3, Q5XIW8, Q925G0, D4A720, G3V7T6, F1MA98, Q4KMA2, A0A0G2JZ52, O08629, P15865, P63095, Q9Z1M9, G3V798, D3ZWF5, F1LSC3, A0A0G2K2B3, M0R7B4, Q6PCT5, P68255, B2GV69, P17078, Q91XU1, D3ZFY8	75	4413	17535	1.48344	1	0.456836	29.7282
GOTERM_BP_ALL	GO:0051051~negative regulation of transport	7	8.33333	0.0202471	P63095, F1MA98, P68255, G3V6S1, Q71SA3, D3ZWF5, Q5U318	75	508	17535	3.22165	1	0.456144	30.0058
GOTERM_BP_ALL	GO:0006333~chromatin assembly or disassembly	4	4.7619	0.0234295	F1MA98, M0R7B4, D3ZBN0, P15865	75	145	17535	6.44966	1	0.501812	33.8669
GOTERM_BP_ALL	GO:1901360~organic cyclic compound metabolic process	32	38.0952	0.0235155	P11030, G3V6I9, O88989, Q4QQV4, G3V6S1, D3ZBN0, A0A0G2JTG7, Q4KLZ3, Q5XIW8, Q925G0, D4A720, F1MA98, G3V7T6, P07943, Q4KMA2, O08629, A0A0G2JZ52, P15865, P63095, Q9Z1M9, Q71SA3, G3V798, D3ZWF5, F1LSC3, Q6PCT5, A0A0G2K2B3, M0R7B4, P68255, B2GV69, P17078, Q91XU1, D3ZFY8	75	5331	17535	1.40341	1	0.498625	33.9684
GOTERM_BP_ALL	GO:0045934~negative regulation of nucleobase-containing compound metabolic process	12	14.2857	0.0237477	Q9Z1M9, D4A720, F1MA98, M0R7B4, P68255, B2GV69, G3V6S1, G3V798, A0A0G2JZ52, D3ZBN0, O08629, P15865	75	1335	17535	2.10157	1	0.497658	34.2418
GOTERM_BP_ALL	GO:1901698~response to nitrogen compound	11	13.0952	0.0248	P63095, P45592, Q925G0, P19945, B2GV69, P07943, Q71SA3, G3V798, A0A0G2JTG7, P24090, Q5U318	75	1171	17535	2.19624	1	0.50854	35.4671
GOTERM_BP_ALL	GO:0043414~macromolecule methylation	5	5.95238	0.0254228	P63095, M0R7B4, D3ZBN0, O08629, P15865	75	264	17535	4.42803	1	0.512982	36.1822
GOTERM_BP_ALL	GO:0009058~biosynthetic process	33	39.2857	0.0255759	P11030, G3V6I9, P51635, P19945, Q4QQV4, G3V6S1, D3ZFA8, D3ZBN0, B1WC34, Q6P9U8, Q925G0, F1MA98, P07943, P23358, O08629, A0A0G2JZ52, P15865, P63095, Q9Z1M9, Q71SA3, D3ZWF5, F1LSC3, Q6PCT5, A0A0G2K2B3, M0R7B4, P68255, B2GV69, P17078, D3ZRM9, Q91XU1, D3ZFY8, D3ZX87, P62864	75	5583	17535	1.38195	1	0.510815	36.3568
GOTERM_BP_ALL	GO:0008152~metabolic process	54	64.2857	0.0256413	P11030, G3V6I9, D3ZZR9, P19945, P51635, B2RZ27, D3ZFA8, D3ZBN0, B1WC34, P10111, D4A720, G3V7T6, F1MA98, Q4KMA2, P23358, A0A0G2JZ52, O08629, P15865, P24090, A0A0G2JYT1, P63095, Q9Z1M9, P12788, G3V6H0, D3ZWF5, Q6PCT5, A0A0G2K2B3, B2GV69, B4F786, P17078, D3ZRM9, D3ZX87, P62864, A0A096P6M7, D4A650, O88989, Q4QQV4, G3V6S1, A0A0G2JTG7, Q4KLZ3, Q5XIW8, Q6P9U8, P45592, Q925G0, P07943, B2RYJ5, Q71SA3, G3V…	75	10527	17535	1.19932	1	0.507486	36.4313
GOTERM_BP_ALL	GO:0048523~negative regulation of cellular process	27	32.1429	0.0261761	P11030, G3V6S1, D3ZBN0, B1WC34, F1LQN3, Q925G0, P10111, D4A720, F1MA98, Q3ZB99, P07943, A0A0G2JZ52, O08629, P15865, P24090, Q5U318, Q9Z1M9, Q71SA3, G3V798, D3ZWF5, F1LSC3, A0A0G2K2B3, M0R7B4, P68255, B2GV69, B4F786, Q91XU1	75	4297	17535	1.46907	1	0.510608	37.0371
GOTERM_BP_ALL	GO:0044237~cellular metabolic process	50	59.5238	0.0266701	P11030, D4A650, G3V6I9, D3ZZR9, P51635, P19945, O88989, Q4QQV4, G3V6S1, D3ZFA8, D3ZBN0, B1WC34, A0A0G2JTG7, Q5XIW8, Q4KLZ3, Q6P9U8, P45592, Q925G0, P10111, D4A720, F1MA98, G3V7T6, P07943, Q4KMA2, P23358, O08629, A0A0G2JZ52, P15865, P24090, A0A0G2JYT1, P63095, Q9Z1M9, G3V6H0, Q71SA3, G3V798, D3ZWF5, Q7TP40, F1LSC3, Q6PCT5, M0R7B4, A0A0G2K2B3, P68255, B2GV69, B4F786, P17078, Q91XU1, D3ZRM9, D3ZFY8,…	75	9551	17535	1.22396	1	0.513099	37.5919
GOTERM_BP_ALL	GO:0006725~cellular aromatic compound metabolic process	31	36.9048	0.0268292	G3V6I9, O88989, Q4QQV4, G3V6S1, D3ZBN0, A0A0G2JTG7, Q4KLZ3, Q5XIW8, Q925G0, D4A720, F1MA98, G3V7T6, P07943, Q4KMA2, O08629, A0A0G2JZ52, P15865, P63095, Q9Z1M9, Q71SA3, G3V798, D3ZWF5, F1LSC3, Q6PCT5, A0A0G2K2B3, M0R7B4, P68255, B2GV69, P17078, Q91XU1, D3ZFY8	75	5164	17535	1.40352	1	0.511113	37.7694
GOTERM_BP_ALL	GO:0071704~organic substance metabolic process	52	61.9048	0.0275827	P11030, G3V6I9, D3ZZR9, P19945, P51635, D3ZFA8, D3ZBN0, B1WC34, P10111, D4A720, G3V7T6, F1MA98, Q4KMA2, P23358, A0A0G2JZ52, O08629, P15865, P24090, A0A0G2JYT1, P63095, Q9Z1M9, P12788, G3V6H0, D3ZWF5, Q6PCT5, A0A0G2K2B3, B2GV69, P17078, D3ZRM9, D3ZX87, P62864, A0A096P6M7, D4A650, O88989, Q4QQV4, G3V6S1, A0A0G2JTG7, Q4KLZ3, Q5XIW8, Q6P9U8, P45592, Q925G0, P07943, B2RYJ5, Q71SA3, G3V798, Q7TP40, F1L…	75	10059	17535	1.20863	1	0.516908	38.6045
GOTERM_BP_ALL	GO:0044249~cellular biosynthetic process	32	38.0952	0.0286995	P11030, G3V6I9, P51635, P19945, Q4QQV4, G3V6S1, D3ZFA8, D3ZBN0, B1WC34, Q6P9U8, Q925G0, F1MA98, P07943, P23358, O08629, A0A0G2JZ52, P15865, P63095, Q9Z1M9, Q71SA3, D3ZWF5, Q6PCT5, A0A0G2K2B3, M0R7B4, P68255, B2GV69, P17078, D3ZRM9, Q91XU1, D3ZFY8, D3ZX87, P62864	75	5409	17535	1.38318	1	0.527081	39.8228
GOTERM_BP_ALL	GO:0044238~primary metabolic process	50	59.5238	0.0288572	P11030, A0A096P6M7, D4A650, G3V6I9, D3ZZR9, P19945, O88989, Q4QQV4, G3V6S1, D3ZFA8, D3ZBN0, B1WC34, A0A0G2JTG7, Q5XIW8, Q4KLZ3, Q6P9U8, P45592, Q925G0, P10111, D4A720, F1MA98, G3V7T6, P07943, Q4KMA2, P23358, O08629, A0A0G2JZ52, P15865, P24090, A0A0G2JYT1, P63095, Q9Z1M9, P12788, B2RYJ5, Q71SA3, G3V798, D3ZWF5, Q7TP40, F1LSC3, Q6PCT5, M0R7B4, A0A0G2K2B3, P68255, B2GV69, P17078, Q91XU1, D3ZRM9, D3Z…	75	9586	17535	1.21949	1	0.52505	39.9929
GOTERM_BP_ALL	GO:0006913~nucleocytoplasmic transport	6	7.14286	0.0289708	P45592, F1MA98, B2GV69, O08629, D3ZWF5, M0RD63	75	408	17535	3.43824	1	0.522511	40.1153
GOTERM_BP_ALL	GO:0051276~chromosome organization	10	11.9048	0.0293326	Q9Z1M9, F1MA98, M0R7B4, B2GV69, Q4KMA2, A0A0G2JZ52, D3ZBN0, O08629, D3ZWF5, P15865	75	1033	17535	2.26331	1	0.523057	40.5032
GOTERM_BP_ALL	GO:0044767~single-organism developmental process	33	39.2857	0.0299205	P11030, P19945, G3V6S1, D3ZBN0, B1WC34, Q5XIW8, Q4KLZ3, F1LQN3, P45592, G3V7L9, P10111, G3V7T6, Q3ZB99, P07943, Q4KMA2, G3V8V1, O08629, A0A0G2JZ52, P24090, P63095, A0A0G2K2P5, Q9Z1M9, A0A0G2K8V2, B2RYJ5, G3V6H0, Q71SA3, G3V798, F1LSC3, Q6PCT5, P68255, B2GV69, Q91XU1, A0A140TAF0	75	5646	17535	1.36652	1	0.526316	41.1286
GOTERM_BP_ALL	GO:0006139~nucleobase-containing compound metabolic process	30	35.7143	0.0301218	G3V6I9, O88989, Q4QQV4, G3V6S1, D3ZBN0, A0A0G2JTG7, Q4KLZ3, Q5XIW8, Q925G0, D4A720, G3V7T6, F1MA98, Q4KMA2, O08629, A0A0G2JZ52, P15865, P63095, Q9Z1M9, Q71SA3, G3V798, D3ZWF5, F1LSC3, Q6PCT5, A0A0G2K2B3, M0R7B4, P68255, B2GV69, P17078, Q91XU1, D3ZFY8	75	4992	17535	1.40505	1	0.5249	41.3414
GOTERM_BP_ALL	GO:0051169~nuclear transport	6	7.14286	0.0303102	P45592, F1MA98, B2GV69, O08629, D3ZWF5, M0RD63	75	413	17535	3.39661	1	0.523358	41.5397
GOTERM_BP_ALL	GO:0043009~chordate embryonic development	8	9.52381	0.0305402	P63095, P45592, G3V7L9, A0A0G2K2P5, G3V7T6, G3V8V1, O08629, B1WC34	75	713	17535	2.62328	1	0.522333	41.7811
GOTERM_BP_ALL	GO:0006323~DNA packaging	4	4.7619	0.0306509	F1MA98, M0R7B4, D3ZBN0, P15865	75	161	17535	5.8087	1	0.519936	41.897
GOTERM_BP_ALL	GO:0016070~RNA metabolic process	25	29.7619	0.0313006	P63095, G3V6I9, Q4QQV4, G3V6S1, G3V798, D3ZBN0, D3ZWF5, A0A0G2JTG7, Q4KLZ3, Q5XIW8, F1LSC3, Q925G0, D4A720, G3V7T6, F1MA98, A0A0G2K2B3, Q6PCT5, M0R7B4, P68255, B2GV69, Q91XU1, P17078, D3ZFY8, O08629, P15865	75	3941	17535	1.48313	1	0.523798	42.5725
GOTERM_BP_ALL	GO:0007275~multicellular organism development	30	35.7143	0.0316118	P11030, P19945, D3ZBN0, B1WC34, Q4KLZ3, Q5XIW8, F1LQN3, P45592, G3V7L9, P10111, G3V7T6, Q3ZB99, P07943, Q4KMA2, G3V8V1, O08629, A0A0G2JZ52, P24090, P63095, A0A0G2K2P5, A0A0G2K8V2, B2RYJ5, Q71SA3, G3V798, F1LSC3, Q6PCT5, P68255, B2GV69, Q91XU1, A0A140TAF0	75	5011	17535	1.39972	1	0.523725	42.8933
GOTERM_BP_ALL	GO:0071426~ribonucleoprotein complex export from nucleus	3	3.57143	0.0316761	F1MA98, B2GV69, D3ZWF5	75	66	17535	10.6273	1	0.520872	42.9595
GOTERM_BP_ALL	GO:0009792~embryo development ending in birth or egg hatching	8	9.52381	0.0323787	P63095, P45592, G3V7L9, A0A0G2K2P5, G3V7T6, G3V8V1, O08629, B1WC34	75	722	17535	2.59058	1	0.525197	43.6771
GOTERM_BP_ALL	GO:0071310~cellular response to organic substance	16	19.0476	0.0323867	P63095, A0A0G2K2P5, P19945, G3V6S1, Q71SA3, D3ZWF5, A0A0G2JTG7, Q925G0, F1MA98, A0A0G2K2B3, Q3ZB99, B2GV69, D4A7U1, P07943, A0A0G2JZ52, P24090	75	2143	17535	1.74559	1	0.521771	43.6851
GOTERM_BP_ALL	GO:0048731~system development	28	33.3333	0.0324595	P11030, P19945, D3ZBN0, B1WC34, Q4KLZ3, Q5XIW8, F1LQN3, P45592, G3V7L9, P10111, Q3ZB99, P07943, Q4KMA2, G3V8V1, O08629, A0A0G2JZ52, P24090, P63095, A0A0G2K8V2, B2RYJ5, Q71SA3, G3V798, F1LSC3, Q6PCT5, P68255, B2GV69, Q91XU1, A0A140TAF0	75	4590	17535	1.42623	1	0.519103	43.759
GOTERM_BP_ALL	GO:0001885~endothelial cell development	3	3.57143	0.0325631	A0A0G2K2P5, Q3ZB99, G3V6H0	75	67	17535	10.4687	1	0.516811	43.864
GOTERM_BP_ALL	GO:0044707~single-multicellular organism process	34	40.4762	0.0328811	P11030, P19945, B2RZ27, G3V6S1, D3ZBN0, B1WC34, Q5XIW8, Q4KLZ3, F1LQN3, P45592, G3V7L9, P10111, G3V7T6, Q3ZB99, P07943, Q4KMA2, G3V8V1, O08629, A0A0G2JZ52, P24090, P63095, A0A0G2K2P5, Q9Z1M9, P12788, A0A0G2K8V2, B2RYJ5, Q71SA3, G3V798, F1LSC3, Q6PCT5, P68255, B2GV69, Q91XU1, A0A140TAF0	75	5907	17535	1.34573	1	0.516888	44.1849
GOTERM_BP_ALL	GO:0045184~establishment of protein localization	14	16.6667	0.032929	P63095, G3V6H0, D3ZBN0, D3ZWF5, M0RD63, P45592, P10111, F1MA98, P62074, P68255, O08629, Q4KLN7, A0A0G2JXC1, A0A0G2JYT1	75	1770	17535	1.84927	1	0.514048	44.2331
GOTERM_BP_ALL	GO:0016584~nucleosome positioning	2	2.38095	0.0332731	M0R7B4, P15865	75	8	17535	58.45	1	0.514432	44.5782
GOTERM_BP_ALL	GO:0048519~negative regulation of biological process	28	33.3333	0.0333977	P11030, G3V6S1, D3ZBN0, B1WC34, F1LQN3, Q925G0, P10111, D4A720, F1MA98, Q3ZB99, P07943, O08629, A0A0G2JZ52, P15865, P24090, Q5U318, P63095, Q9Z1M9, Q71SA3, G3V798, D3ZWF5, F1LSC3, A0A0G2K2B3, M0R7B4, P68255, B2GV69, B4F786, Q91XU1	75	4601	17535	1.42282	1	0.512473	44.7026
GOTERM_BP_ALL	GO:0015031~protein transport	13	15.4762	0.0352457	P63095, G3V6H0, D3ZWF5, M0RD63, P45592, P10111, F1MA98, P62074, P68255, O08629, Q4KLN7, A0A0G2JXC1, A0A0G2JYT1	75	1602	17535	1.89725	1	0.52851	46.5178
GOTERM_BP_ALL	GO:0043488~regulation of mRNA stability	3	3.57143	0.0352822	A0A0G2K2B3, Q91XU1, A0A0G2JZ52	75	70	17535	10.02	1	0.525619	46.5531
GOTERM_BP_ALL	GO:0044271~cellular nitrogen compound biosynthetic process	27	32.1429	0.0364618	G3V6I9, P19945, Q4QQV4, G3V6S1, D3ZFA8, D3ZBN0, Q6P9U8, Q925G0, F1MA98, P23358, A0A0G2JZ52, O08629, P15865, P63095, Q71SA3, D3ZWF5, A0A0G2K2B3, M0R7B4, Q6PCT5, P68255, B2GV69, P17078, D3ZRM9, Q91XU1, D3ZFY8, D3ZX87, P62864	75	4421	17535	1.42787	1	0.534264	47.6816
GOTERM_BP_ALL	GO:0071166~ribonucleoprotein complex localization	3	3.57143	0.0371423	F1MA98, B2GV69, D3ZWF5	75	72	17535	9.74167	1	0.537752	48.3222
GOTERM_BP_ALL	GO:0006405~RNA export from nucleus	3	3.57143	0.0371423	F1MA98, B2GV69, D3ZWF5	75	72	17535	9.74167	1	0.537752	48.3222
GOTERM_BP_ALL	GO:0001842~neural fold formation	2	2.38095	0.0373547	P45592, G3V7L9	75	9	17535	51.9556	1	0.536627	48.5207
GOTERM_BP_ALL	GO:0098532~histone H3-K27 trimethylation	2	2.38095	0.0373547	M0R7B4, P15865	75	9	17535	51.9556	1	0.536627	48.5207
GOTERM_BP_ALL	GO:0032502~developmental process	33	39.2857	0.0381012	P11030, P19945, G3V6S1, D3ZBN0, B1WC34, Q5XIW8, Q4KLZ3, F1LQN3, P45592, G3V7L9, P10111, G3V7T6, Q3ZB99, P07943, Q4KMA2, G3V8V1, O08629, A0A0G2JZ52, P24090, P63095, A0A0G2K2P5, Q9Z1M9, A0A0G2K8V2, B2RYJ5, G3V6H0, Q71SA3, G3V798, F1LSC3, Q6PCT5, P68255, B2GV69, Q91XU1, A0A140TAF0	75	5747	17535	1.34251	1	0.540654	49.2125
GOTERM_BP_ALL	GO:1901701~cellular response to oxygen-containing compound	10	11.9048	0.0389779	P63095, A0A0G2K2P5, P19945, P07943, G3V6S1, Q71SA3, A0A0G2JZ52, A0A0G2JTG7, D3ZWF5, P24090	75	1088	17535	2.1489	1	0.545805	50.0139
GOTERM_BP_ALL	GO:0051179~localization	32	38.0952	0.0394312	P11030, P19945, B2RZ27, G3V6S1, D3ZBN0, F1LQN3, P11951, P45592, P10111, F1MA98, Q3ZB99, G3V8V1, O08629, P24090, Q5U318, A0A0G2JYT1, A0A0G2JXC1, P63095, D4A9Z8, F1LN42, A0A0G2K8V2, B2RYJ5, G3V6H0, Q71SA3, D3ZWF5, M0RD63, P62074, A0A0G2K2B3, P68255, B2GV69, Q91XU1, Q4KLN7	75	5540	17535	1.35047	1	0.546903	50.4235
GOTERM_BP_ALL	GO:0046483~heterocycle metabolic process	30	35.7143	0.0398612	G3V6I9, O88989, Q4QQV4, G3V6S1, D3ZBN0, A0A0G2JTG7, Q4KLZ3, Q5XIW8, Q925G0, D4A720, G3V7T6, F1MA98, Q4KMA2, O08629, A0A0G2JZ52, P15865, P63095, Q9Z1M9, Q71SA3, G3V798, D3ZWF5, F1LSC3, Q6PCT5, A0A0G2K2B3, M0R7B4, P68255, B2GV69, P17078, Q91XU1, D3ZFY8	75	5105	17535	1.37395	1	0.547768	50.8092
GOTERM_BP_ALL	GO:0043487~regulation of RNA stability	3	3.57143	0.0419529	A0A0G2K2B3, Q91XU1, A0A0G2JZ52	75	77	17535	9.10909	1	0.563497	52.6451
GOTERM_BP_ALL	GO:0065008~regulation of biological quality	22	26.1905	0.0423722	P63095, P11030, A0A0G2K2P5, A0A0G2K8V2, B2RYJ5, P19945, B2RZ27, G3V6S1, Q71SA3, D3ZBN0, D3ZWF5, F1LQN3, P45592, F1MA98, A0A0G2K2B3, Q3ZB99, B2GV69, A0A0G2JVH4, P07943, Q91XU1, A0A0G2JZ52, P24090	75	3426	17535	1.50134	1	0.564095	53.0053
GOTERM_BP_ALL	GO:0032259~methylation	5	5.95238	0.0428777	P63095, M0R7B4, D3ZBN0, O08629, P15865	75	312	17535	3.74679	1	0.565428	53.4361
GOTERM_BP_ALL	GO:0007155~cell adhesion	12	14.2857	0.0432384	P63095, A0A0G2K2P5, Q5XI07, A0A0G2K8V2, G3V6X1, D4A7U1, G3V6S1, Q71SA3, D3ZF26, Q5XIW8, F1LQN3, A0A0G2JYT1	75	1468	17535	1.91117	1	0.565499	53.7412
GOTERM_BP_ALL	GO:0009719~response to endogenous stimulus	14	16.6667	0.0445308	P63095, P19945, G3V6S1, Q71SA3, G3V798, A0A0G2JTG7, P45592, F1MA98, B2GV69, D4A7U1, P07943, A0A0G2JZ52, P24090, Q5U318	75	1849	17535	1.77025	1	0.573418	54.819
GOTERM_BP_ALL	GO:0022610~biological adhesion	12	14.2857	0.0450557	P63095, A0A0G2K2P5, Q5XI07, A0A0G2K8V2, G3V6X1, D4A7U1, G3V6S1, Q71SA3, D3ZF26, Q5XIW8, F1LQN3, A0A0G2JYT1	75	1478	17535	1.89824	1	0.574784	55.2499
GOTERM_BP_ALL	GO:0051292~nuclear pore complex assembly	2	2.38095	0.0454669	F1MA98, F1LQN3	75	11	17535	42.5091	1	0.575198	55.5849
GOTERM_BP_ALL	GO:0046907~intracellular transport	11	13.0952	0.0464549	P45592, P62074, F1MA98, P68255, B2GV69, G3V6H0, O08629, D3ZWF5, M0RD63, A0A0G2JYT1, A0A0G2JXC1	75	1303	17535	1.97375	1	0.580262	56.3799
GOTERM_BP_ALL	GO:0009266~response to temperature stimulus	4	4.7619	0.0475843	Q925G0, F1MA98, A0A0G2JVH4, G3V6S1	75	192	17535	4.87083	1	0.58631	57.2723
GOTERM_BP_ALL	GO:0010033~response to organic substance	20	23.8095	0.0490902	P63095, A0A0G2K2P5, P19945, G3V6S1, Q71SA3, G3V798, D3ZWF5, A0A0G2JTG7, P45592, Q925G0, F1MA98, A0A0G2K2B3, Q3ZB99, B2GV69, D4A7U1, P07943, G3V8V1, A0A0G2JZ52, P24090, Q5U318	75	3067	17535	1.52462	1	0.595075	58.4354
GOTERM_BP_ALL	GO:0032845~negative regulation of homeostatic process	4	4.7619	0.0500449	P63095, P11030, A0A0G2JZ52, D3ZWF5	75	196	17535	4.77143	1	0.599416	59.1573
GOTERM_BP_ALL	GO:0007015~actin filament organization	5	5.95238	0.052677	P45592, D4A7U1, B2RZ27, G3V6S1, A0A140TAF0	75	334	17535	3.5	1	0.615857	61.0867
GOTERM_BP_ALL	GO:0061158~3'-UTR-mediated mRNA destabilization	2	2.38095	0.0535117	A0A0G2K2B3, Q91XU1	75	13	17535	35.9692	1	0.618935	61.6803
GOTERM_BP_ALL	GO:0051649~establishment of localization in cell	13	15.4762	0.0564368	P11030, P45592, P62074, F1MA98, P68255, B2GV69, G3V6H0, G3V8V1, O08629, D3ZWF5, M0RD63, A0A0G2JYT1, A0A0G2JXC1	75	1724	17535	1.76299	1	0.636235	63.6942
GOTERM_BP_ALL	GO:0060249~anatomical structure homeostasis	5	5.95238	0.0570114	P63095, B2GV69, P07943, A0A0G2JZ52, P24090	75	343	17535	3.40816	1	0.637253	64.0779
GOTERM_BP_ALL	GO:0002181~cytoplasmic translation	3	3.57143	0.0587716	G3V6I9, P19945, D3ZX87	75	93	17535	7.54194	1	0.645979	65.2296
GOTERM_BP_ALL	GO:0001824~blastocyst development	3	3.57143	0.0598895	A0A0G2K2P5, G3V7T6, G3V8V1	75	94	17535	7.4617	1	0.650346	65.9429
GOTERM_BP_ALL	GO:0042273~ribosomal large subunit biogenesis	3	3.57143	0.0610148	G3V6I9, P17078, P23358	75	95	17535	7.38316	1	0.65465	66.6469
GOTERM_BP_ALL	GO:0051253~negative regulation of RNA metabolic process	10	11.9048	0.0630402	D4A720, F1MA98, M0R7B4, P68255, B2GV69, G3V6S1, G3V798, D3ZBN0, O08629, P15865	75	1193	17535	1.95977	1	0.664294	67.8797
GOTERM_BP_ALL	GO:1905269~positive regulation of chromatin organization	3	3.57143	0.063287	F1MA98, D3ZBN0, O08629	75	97	17535	7.23093	1	0.663069	68.0269
GOTERM_BP_ALL	GO:0071103~DNA conformation change	4	4.7619	0.0653637	F1MA98, M0R7B4, D3ZBN0, P15865	75	219	17535	4.27032	1	0.672608	69.2409
GOTERM_BP_ALL	GO:0080182~histone H3-K4 trimethylation	2	2.38095	0.0654536	M0R7B4, P15865	75	16	17535	29.225	1	0.670469	69.2925
GOTERM_BP_ALL	GO:0006999~nuclear pore organization	2	2.38095	0.0654536	F1MA98, F1LQN3	75	16	17535	29.225	1	0.670469	69.2925
GOTERM_BP_ALL	GO:0051171~regulation of nitrogen compound metabolic process	23	27.381	0.0666683	P63095, Q9Z1M9, G3V6S1, Q71SA3, G3V798, D3ZBN0, D3ZWF5, A0A0G2JTG7, Q4KLZ3, Q925G0, D4A720, F1MA98, A0A0G2K2B3, Q6PCT5, M0R7B4, P68255, B2GV69, Q91XU1, P23358, D3ZFY8, A0A0G2JZ52, O08629, P15865	75	3811	17535	1.41102	1	0.674786	69.9813
GOTERM_BP_ALL	GO:0048709~oligodendrocyte differentiation	3	3.57143	0.0667486	B2GV69, Q91XU1, F1LQN3	75	100	17535	7.014	1	0.672622	70.0263
GOTERM_BP_ALL	GO:0045446~endothelial cell differentiation	3	3.57143	0.0679164	A0A0G2K2P5, Q3ZB99, G3V6H0	75	101	17535	6.94455	1	0.676584	70.6737
GOTERM_BP_ALL	GO:0048856~anatomical structure development	31	36.9048	0.0690168	P11030, P19945, D3ZBN0, B1WC34, Q5XIW8, Q4KLZ3, F1LQN3, P45592, G3V7L9, P10111, G3V7T6, Q3ZB99, P07943, Q4KMA2, G3V8V1, O08629, A0A0G2JZ52, P24090, P63095, A0A0G2K2P5, A0A0G2K8V2, B2RYJ5, G3V6H0, Q71SA3, G3V798, F1LSC3, Q6PCT5, P68255, B2GV69, Q91XU1, A0A140TAF0	75	5571	17535	1.30099	1	0.680083	71.2718
GOTERM_BP_ALL	GO:0071705~nitrogen compound transport	7	8.33333	0.0693466	P63095, F1MA98, A0A0G2K2B3, B2GV69, Q91XU1, D3ZWF5, F1LQN3	75	686	17535	2.38571	1	0.679326	71.4487
GOTERM_BP_ALL	GO:0046827~positive regulation of protein export from nucleus	2	2.38095	0.0694011	F1MA98, M0RD63	75	17	17535	27.5059	1	0.67708	71.4779
GOTERM_BP_ALL	GO:0046931~pore complex assembly	2	2.38095	0.0694011	F1MA98, F1LQN3	75	17	17535	27.5059	1	0.67708	71.4779
GOTERM_BP_ALL	GO:0010975~regulation of neuron projection development	6	7.14286	0.0694467	P45592, Q6PCT5, Q91XU1, G3V8V1, B1WC34, F1LQN3	75	522	17535	2.68736	1	0.674802	71.5023
GOTERM_BP_ALL	GO:0071822~protein complex subunit organization	11	13.0952	0.070766	P45592, F1MA98, M0R7B4, B2RZ27, Q6PEC1, D3ZBN0, O08629, B1WC34, P15865, P24090, F1LQN3	75	1407	17535	1.82786	1	0.679418	72.1988
GOTERM_BP_ALL	GO:0034968~histone lysine methylation	3	3.57143	0.0714601	M0R7B4, D3ZBN0, P15865	75	104	17535	6.74423	1	0.680623	72.5588
GOTERM_BP_ALL	GO:0022600~digestive system process	3	3.57143	0.0726546	P11030, Q3ZB99, G3V6S1	75	105	17535	6.68	1	0.684423	73.168
GOTERM_BP_ALL	GO:0061157~mRNA destabilization	2	2.38095	0.0733322	A0A0G2K2B3, Q91XU1	75	18	17535	25.9778	1	0.685482	73.5079
GOTERM_BP_ALL	GO:0070887~cellular response to chemical stimulus	17	20.2381	0.0746175	P63095, P11030, A0A0G2K2P5, P19945, G3V6S1, Q71SA3, D3ZWF5, A0A0G2JTG7, Q925G0, F1MA98, A0A0G2K2B3, Q3ZB99, B2GV69, D4A7U1, P07943, A0A0G2JZ52, P24090	75	2604	17535	1.52634	1	0.689615	74.1415
GOTERM_BP_ALL	GO:1902043~positive regulation of extrinsic apoptotic signaling pathway via death domain receptors	2	2.38095	0.0772468	Q71SA3, Q5U318	75	19	17535	24.6105	1	0.700259	75.3935
GOTERM_BP_ALL	GO:0006334~nucleosome assembly	3	3.57143	0.077497	M0R7B4, D3ZBN0, P15865	75	109	17535	6.43486	1	0.699091	75.5095
GOTERM_BP_ALL	GO:0060485~mesenchyme development	4	4.7619	0.0794547	P45592, Q71SA3, O08629, F1LQN3	75	238	17535	3.92941	1	0.706102	76.4004
GOTERM_BP_ALL	GO:0007565~female pregnancy	4	4.7619	0.0802306	P07943, G3V8V1, O08629, Q4KLZ3	75	239	17535	3.91297	1	0.707403	76.7449
GOTERM_BP_ALL	GO:0070734~histone H3-K27 methylation	2	2.38095	0.0811452	M0R7B4, P15865	75	20	17535	23.38	1	0.709327	77.145
GOTERM_BP_ALL	GO:0050779~RNA destabilization	2	2.38095	0.0811452	A0A0G2K2B3, Q91XU1	75	20	17535	23.38	1	0.709327	77.145
GOTERM_BP_ALL	GO:0045727~positive regulation of translation	3	3.57143	0.0811942	Q925G0, P23358, Q71SA3	75	112	17535	6.2625	1	0.707242	77.1662
GOTERM_BP_ALL	GO:0006950~response to stress	21	25	0.0813784	P63095, P11030, Q9Z1M9, G3V6I9, D4A650, A0A0G2K8V2, O88989, G3V6S1, Q71SA3, F1LQN3, Q925G0, F1MA98, A0A0G2JVH4, D4A7U1, P07943, Q4KMA2, D3ZFY8, O08629, P24090, P62864, Q5U318	75	3470	17535	1.41493	1	0.705794	77.2459
GOTERM_BP_ALL	GO:0009888~tissue development	13	15.4762	0.0816385	P63095, P11030, P45592, G3V7L9, A0A0G2K2P5, A0A0G2K8V2, Q3ZB99, G3V6H0, Q71SA3, A0A0G2JZ52, O08629, P24090, F1LQN3	75	1833	17535	1.65816	1	0.704707	77.358
GOTERM_BP_ALL	GO:0018022~peptidyl-lysine methylation	3	3.57143	0.0836891	M0R7B4, D3ZBN0, P15865	75	114	17535	6.15263	1	0.711751	78.2238
GOTERM_BP_ALL	GO:0003158~endothelium development	3	3.57143	0.0874751	A0A0G2K2P5, Q3ZB99, G3V6H0	75	117	17535	5.99487	1	0.726025	79.7409
GOTERM_BP_ALL	GO:0008104~protein localization	15	17.8571	0.0875303	P63095, A0A0G2K8V2, G3V6H0, D3ZBN0, D3ZWF5, M0RD63, P45592, P10111, F1MA98, P62074, P68255, O08629, Q4KLN7, A0A0G2JXC1, A0A0G2JYT1	75	2255	17535	1.55521	1	0.724047	79.7622
GOTERM_BP_ALL	GO:0051049~regulation of transport	13	15.4762	0.0888527	P63095, P11030, P10111, F1MA98, P68255, G3V6S1, Q71SA3, O08629, D3ZWF5, P24090, M0RD63, F1LQN3, Q5U318	75	1860	17535	1.63409	1	0.727424	80.2677
GOTERM_BP_ALL	GO:0010468~regulation of gene expression	22	26.1905	0.0909219	P63095, G3V6S1, Q71SA3, G3V798, D3ZBN0, D3ZWF5, A0A0G2JTG7, Q4KLZ3, Q925G0, D4A720, F1MA98, A0A0G2K2B3, Q6PCT5, M0R7B4, P68255, B2GV69, Q91XU1, P23358, D3ZFY8, A0A0G2JZ52, O08629, P15865	75	3731	17535	1.37861	1	0.733779	81.0349
GOTERM_BP_ALL	GO:0010921~regulation of phosphatase activity	3	3.57143	0.091312	P10111, B4F786, G3V6S1	75	120	17535	5.845	1	0.733207	81.1763
GOTERM_BP_ALL	GO:0006997~nucleus organization	3	3.57143	0.091312	F1LSC3, F1MA98, F1LQN3	75	120	17535	5.845	1	0.733207	81.1763
GOTERM_BP_ALL	GO:1901700~response to oxygen-containing compound	13	15.4762	0.0921853	P63095, A0A0G2K2P5, P19945, G3V6S1, Q71SA3, G3V798, D3ZWF5, A0A0G2JTG7, P45592, P07943, G3V8V1, A0A0G2JZ52, P24090	75	1872	17535	1.62361	1	0.734585	81.4893
GOTERM_BP_ALL	GO:0046824~positive regulation of nucleocytoplasmic transport	3	3.57143	0.0926019	F1MA98, O08629, M0RD63	75	121	17535	5.79669	1	0.734125	81.6369
GOTERM_BP_ALL	GO:0051053~negative regulation of DNA metabolic process	3	3.57143	0.0926019	Q9Z1M9, A0A0G2JZ52, O08629	75	121	17535	5.79669	1	0.734125	81.6369
GOTERM_BP_ALL	GO:1901655~cellular response to ketone	3	3.57143	0.0951978	P63095, P07943, A0A0G2JZ52	75	123	17535	5.70244	1	0.742212	82.5319
GOTERM_BP_ALL	GO:0009790~embryo development	9	10.7143	0.0963062	P63095, P45592, G3V7L9, A0A0G2K2P5, G3V7T6, G3V8V1, Q4KMA2, O08629, B1WC34	75	1113	17535	1.89057	1	0.744379	82.9014
GOTERM_BP_ALL	GO:0060429~epithelium development	9	10.7143	0.0970605	P63095, P11030, P45592, G3V7L9, A0A0G2K2P5, A0A0G2K8V2, Q3ZB99, G3V6H0, O08629	75	1115	17535	1.88717	1	0.745173	83.1487
GOTERM_BP_ALL	GO:0034250~positive regulation of cellular amide metabolic process	3	3.57143	0.0978146	Q925G0, P23358, Q71SA3	75	125	17535	5.6112	1	0.745956	83.3924
